# Supplementary material for: Global RNA editome landscape discovers reduced RNA editing in glioma: loss of editing of gamma-amino butyric acid receptor alpha subunit 3 (GABRA3) favors glioma migration and invasion
Source: PeerJ. 2020 Sep 29;8:e9755. doi: 10.7717/peerj.9755 (PMC7531343; doi:10.7717/peerj.9755)
Supplement: Supplemental Information 1 [file peerj-08-9755-s001.zip]

Archive with 14 entries (13 files):
- SupplementaryFigures/
- SupplementaryFigures/SupFig1.PNG
- SupplementaryFigures/SupFig10.PNG
- SupplementaryFigures/SupFig11.PNG
- SupplementaryFigures/SupFig12.PNG
- SupplementaryFigures/SupFig2.PNG
- SupplementaryFigures/SupFig3.PNG
- SupplementaryFigures/SupFig4.PNG
- SupplementaryFigures/SupFig5.PNG
- SupplementaryFigures/SupFig6.PNG
- SupplementaryFigures/SupFig7.PNG
- SupplementaryFigures/SupFig8.PNG
- SupplementaryFigures/SupFig9.PNG
- SupplementaryFigures/Supplementary figure legends.docx
