# Supplementary material for: Global RNA editome landscape discovers reduced RNA editing in glioma: loss of editing of gamma-amino butyric acid receptor alpha subunit 3 (GABRA3) favors glioma migration and invasion
Source: PeerJ. 2020 Sep 29;8:e9755. doi: 10.7717/peerj.9755 (PMC7531343; doi:10.7717/peerj.9755)
Supplement: Supplemental Information 2 [file peerj-08-9755-s002.xlsx]

## Sheet: Sheet1
Supplementary Table S1: List of samples analysed in this study.
Sr. No.	Sample Name	Sample ID	Study Acession ID	Group
1	TCGA-CS-4938	TCGA-CS-4938-01B-11R-1896-07	phs000178 (dbGaP )	TCGA LGG
2	TCGA-CS-4941	TCGA-CS-4941-01A-01R-1470-07	phs000178 (dbGaP )	TCGA LGG
3	TCGA-CS-4942	TCGA-CS-4942-01A-01R-1470-07	phs000178 (dbGaP )	TCGA LGG
4	TCGA-CS-4943	TCGA-CS-4943-01A-01R-1470-07	phs000178 (dbGaP )	TCGA LGG
5	TCGA-CS-4944	TCGA-CS-4944-01A-01R-1470-07	phs000178 (dbGaP )	TCGA LGG
6	TCGA-CS-5390	TCGA-CS-5390-01A-02R-1470-07	phs000178 (dbGaP )	TCGA LGG
7	TCGA-CS-5393	TCGA-CS-5393-01A-01R-1470-07	phs000178 (dbGaP )	TCGA LGG
8	TCGA-CS-5394	TCGA-CS-5394-01A-01R-1470-07	phs000178 (dbGaP )	TCGA LGG
9	TCGA-CS-5395	TCGA-CS-5395-01A-01R-1470-07	phs000178 (dbGaP )	TCGA LGG
10	TCGA-CS-5396	TCGA-CS-5396-01A-02R-1470-07	phs000178 (dbGaP )	TCGA LGG
11	TCGA-CS-5397	TCGA-CS-5397-01A-01R-1896-07	phs000178 (dbGaP )	TCGA LGG
12	TCGA-CS-6186	TCGA-CS-6186-01A-12R-2027-07	phs000178 (dbGaP )	TCGA LGG
13	TCGA-CS-6188	TCGA-CS-6188-01A-11R-1896-07	phs000178 (dbGaP )	TCGA LGG
14	TCGA-CS-6290	TCGA-CS-6290-01A-11R-1708-07	phs000178 (dbGaP )	TCGA LGG
15	TCGA-CS-6665	TCGA-CS-6665-01A-11R-1896-07	phs000178 (dbGaP )	TCGA LGG
16	TCGA-CS-6666	TCGA-CS-6666-01A-11R-1896-07	phs000178 (dbGaP )	TCGA LGG
17	TCGA-CS-6667	TCGA-CS-6667-01A-12R-2027-07	phs000178 (dbGaP )	TCGA LGG
18	TCGA-CS-6668	TCGA-CS-6668-01A-11R-1896-07	phs000178 (dbGaP )	TCGA LGG
19	TCGA-CS-6669	TCGA-CS-6669-01A-11R-1896-07	phs000178 (dbGaP )	TCGA LGG
20	TCGA-CS-6670	TCGA-CS-6670-01A-11R-1896-07	phs000178 (dbGaP )	TCGA LGG
21	TCGA-DB-5270	TCGA-DB-5270-01A-02R-1470-07	phs000178 (dbGaP )	TCGA LGG
22	TCGA-DB-5273	TCGA-DB-5273-01A-01R-1470-07	phs000178 (dbGaP )	TCGA LGG
23	TCGA-DB-5274	TCGA-DB-5274-01A-01R-1470-07	phs000178 (dbGaP )	TCGA LGG
24	TCGA-DB-5275	TCGA-DB-5275-01A-01R-1470-07	phs000178 (dbGaP )	TCGA LGG
25	TCGA-DB-5276	TCGA-DB-5276-01A-01R-1470-07	phs000178 (dbGaP )	TCGA LGG
26	TCGA-DB-5277	TCGA-DB-5277-01A-01R-1470-07	phs000178 (dbGaP )	TCGA LGG
27	TCGA-DB-5278	TCGA-DB-5278-01A-01R-1470-07	phs000178 (dbGaP )	TCGA LGG
28	TCGA-DB-5279	TCGA-DB-5279-01A-03R-2347-07	phs000178 (dbGaP )	TCGA LGG
29	TCGA-DB-5280	TCGA-DB-5280-01A-01R-1470-07	phs000178 (dbGaP )	TCGA LGG
30	TCGA-DB-5281	TCGA-DB-5281-01A-01R-1470-07	phs000178 (dbGaP )	TCGA LGG
31	TCGA-DB-A4X9	TCGA-DB-A4X9-01A-11R-A26U-07	phs000178 (dbGaP )	TCGA LGG
32	TCGA-DB-A4XA	TCGA-DB-A4XA-01A-11R-A26U-07	phs000178 (dbGaP )	TCGA LGG
33	TCGA-DB-A4XB	TCGA-DB-A4XB-01A-11R-A26U-07	phs000178 (dbGaP )	TCGA LGG
34	TCGA-DB-A4XC	TCGA-DB-A4XC-01A-11R-A26U-07	phs000178 (dbGaP )	TCGA LGG
35	TCGA-DB-A4XD	TCGA-DB-A4XD-01A-11R-A27Q-07	phs000178 (dbGaP )	TCGA LGG
36	TCGA-DB-A4XE	TCGA-DB-A4XE-01A-11R-A27Q-07	phs000178 (dbGaP )	TCGA LGG
37	TCGA-DB-A4XF	TCGA-DB-A4XF-01A-11R-A27Q-07	phs000178 (dbGaP )	TCGA LGG
38	TCGA-DB-A4XG	TCGA-DB-A4XG-01A-11R-A27Q-07	phs000178 (dbGaP )	TCGA LGG
39	TCGA-DB-A4XH	TCGA-DB-A4XH-01A-11R-A27Q-07	phs000178 (dbGaP )	TCGA LGG
40	TCGA-DB-A64L	TCGA-DB-A64L-01A-11R-A29R-07	phs000178 (dbGaP )	TCGA LGG
41	TCGA-DB-A64O	TCGA-DB-A64O-01A-11R-A29R-07	phs000178 (dbGaP )	TCGA LGG
42	TCGA-DB-A64P	TCGA-DB-A64P-01A-11R-A29R-07	phs000178 (dbGaP )	TCGA LGG
43	TCGA-DB-A64Q	TCGA-DB-A64Q-01A-11R-A29R-07	phs000178 (dbGaP )	TCGA LGG
44	TCGA-DB-A64R	TCGA-DB-A64R-01A-11R-A29R-07	phs000178 (dbGaP )	TCGA LGG
45	TCGA-DB-A64S	TCGA-DB-A64S-01A-11R-A29R-07	phs000178 (dbGaP )	TCGA LGG
46	TCGA-DB-A64U	TCGA-DB-A64U-01A-11R-A29R-07	phs000178 (dbGaP )	TCGA LGG
47	TCGA-DB-A64V	TCGA-DB-A64V-01A-11R-A29R-07	phs000178 (dbGaP )	TCGA LGG
48	TCGA-DB-A64W	TCGA-DB-A64W-01A-11R-A29R-07	phs000178 (dbGaP )	TCGA LGG
49	TCGA-DB-A64X	TCGA-DB-A64X-01A-11R-A29R-07	phs000178 (dbGaP )	TCGA LGG
50	TCGA-DB-A75K	TCGA-DB-A75K-01A-11R-A32Q-07	phs000178 (dbGaP )	TCGA LGG
51	TCGA-DB-A75L	TCGA-DB-A75L-01A-11R-A32Q-07	phs000178 (dbGaP )	TCGA LGG
52	TCGA-DB-A75M	TCGA-DB-A75M-01A-11R-A32Q-07	phs000178 (dbGaP )	TCGA LGG
53	TCGA-DB-A75O	TCGA-DB-A75O-01A-11R-A32Q-07	phs000178 (dbGaP )	TCGA LGG
54	TCGA-DB-A75P	TCGA-DB-A75P-01A-11R-A32Q-07	phs000178 (dbGaP )	TCGA LGG
55	TCGA-DH-5140	TCGA-DH-5140-01A-01R-1470-07	phs000178 (dbGaP )	TCGA LGG
56	TCGA-DH-5141	TCGA-DH-5141-01A-01R-1470-07	phs000178 (dbGaP )	TCGA LGG
57	TCGA-DH-5142	TCGA-DH-5142-01A-01R-1470-07	phs000178 (dbGaP )	TCGA LGG
58	TCGA-DH-5143	TCGA-DH-5143-01A-01R-1470-07	phs000178 (dbGaP )	TCGA LGG
59	TCGA-DH-5144	TCGA-DH-5144-01A-01R-1470-07	phs000178 (dbGaP )	TCGA LGG
60	TCGA-DH-A669	TCGA-DH-A669-01A-12R-A31N-07	phs000178 (dbGaP )	TCGA LGG
61	TCGA-DH-A669	TCGA-DH-A669-02A-11R-A31N-07	phs000178 (dbGaP )	TCGA LGG
62	TCGA-DH-A66B	TCGA-DH-A66B-01A-11R-A29R-07	phs000178 (dbGaP )	TCGA LGG
63	TCGA-DH-A66D	TCGA-DH-A66D-01A-11R-A31N-07	phs000178 (dbGaP )	TCGA LGG
64	TCGA-DH-A66F	TCGA-DH-A66F-01A-11R-A29R-07	phs000178 (dbGaP )	TCGA LGG
65	TCGA-DH-A66G	TCGA-DH-A66G-01A-21R-A31N-07	phs000178 (dbGaP )	TCGA LGG
66	TCGA-DH-A7UR	TCGA-DH-A7UR-01A-11R-A33Z-07	phs000178 (dbGaP )	TCGA LGG
67	TCGA-DH-A7US	TCGA-DH-A7US-01A-11R-A33Z-07	phs000178 (dbGaP )	TCGA LGG
68	TCGA-DH-A7UT	TCGA-DH-A7UT-01A-12R-A34F-07	phs000178 (dbGaP )	TCGA LGG
69	TCGA-DH-A7UU	TCGA-DH-A7UU-01A-12R-A34F-07	phs000178 (dbGaP )	TCGA LGG
70	TCGA-DH-A7UV	TCGA-DH-A7UV-01A-12R-A34F-07	phs000178 (dbGaP )	TCGA LGG
71	TCGA-DU-5847	TCGA-DU-5847-01A-11R-1708-07	phs000178 (dbGaP )	TCGA LGG
72	TCGA-DU-5849	TCGA-DU-5849-01A-11R-1708-07	phs000178 (dbGaP )	TCGA LGG
73	TCGA-DU-5851	TCGA-DU-5851-01A-13R-1896-07	phs000178 (dbGaP )	TCGA LGG
74	TCGA-DU-5852	TCGA-DU-5852-01A-11R-1708-07	phs000178 (dbGaP )	TCGA LGG
75	TCGA-DU-5853	TCGA-DU-5853-01A-11R-1896-07	phs000178 (dbGaP )	TCGA LGG
76	TCGA-DU-5854	TCGA-DU-5854-01A-11R-1708-07	phs000178 (dbGaP )	TCGA LGG
77	TCGA-DU-5855	TCGA-DU-5855-01A-11R-1708-07	phs000178 (dbGaP )	TCGA LGG
78	TCGA-DU-5870	TCGA-DU-5870-01A-11R-1708-07	phs000178 (dbGaP )	TCGA LGG
79	TCGA-DU-5870	TCGA-DU-5870-02A-12R-A36H-07	phs000178 (dbGaP )	TCGA LGG
80	TCGA-DU-5871	TCGA-DU-5871-01A-12R-1708-07	phs000178 (dbGaP )	TCGA LGG
81	TCGA-DU-5872	TCGA-DU-5872-01A-11R-1708-07	phs000178 (dbGaP )	TCGA LGG
82	TCGA-DU-5872	TCGA-DU-5872-02A-21R-A36H-07	phs000178 (dbGaP )	TCGA LGG
83	TCGA-DU-5874	TCGA-DU-5874-01A-11R-1708-07	phs000178 (dbGaP )	TCGA LGG
84	TCGA-DU-6392	TCGA-DU-6392-01A-11R-1708-07	phs000178 (dbGaP )	TCGA LGG
85	TCGA-DU-6393	TCGA-DU-6393-01A-11R-1708-07	phs000178 (dbGaP )	TCGA LGG
86	TCGA-DU-6394	TCGA-DU-6394-01A-11R-1708-07	phs000178 (dbGaP )	TCGA LGG
87	TCGA-DU-6395	TCGA-DU-6395-01A-13R-1708-07	phs000178 (dbGaP )	TCGA LGG
88	TCGA-DU-6396	TCGA-DU-6396-01A-11R-1708-07	phs000178 (dbGaP )	TCGA LGG
89	TCGA-DU-6397	TCGA-DU-6397-01A-11R-1708-07	phs000178 (dbGaP )	TCGA LGG
90	TCGA-DU-6397	TCGA-DU-6397-02A-12R-A36H-07	phs000178 (dbGaP )	TCGA LGG
91	TCGA-DU-6399	TCGA-DU-6399-01A-12R-1708-07	phs000178 (dbGaP )	TCGA LGG
92	TCGA-DU-6400	TCGA-DU-6400-01A-12R-1708-07	phs000178 (dbGaP )	TCGA LGG
93	TCGA-DU-6401	TCGA-DU-6401-01A-11R-1708-07	phs000178 (dbGaP )	TCGA LGG
94	TCGA-DU-6402	TCGA-DU-6402-01A-11R-1708-07	phs000178 (dbGaP )	TCGA LGG
95	TCGA-DU-6403	TCGA-DU-6403-01A-11R-1708-07	phs000178 (dbGaP )	TCGA LGG
96	TCGA-DU-6404	TCGA-DU-6404-01A-11R-1708-07	phs000178 (dbGaP )	TCGA LGG
97	TCGA-DU-6404	TCGA-DU-6404-02A-21R-A36H-07	phs000178 (dbGaP )	TCGA LGG
98	TCGA-DU-6404	TCGA-DU-6404-02B-11R-A36H-07	phs000178 (dbGaP )	TCGA LGG
99	TCGA-DU-6405	TCGA-DU-6405-01A-11R-1708-07	phs000178 (dbGaP )	TCGA LGG
100	TCGA-DU-6406	TCGA-DU-6406-01A-11R-1708-07	phs000178 (dbGaP )	TCGA LGG
101	TCGA-DU-6407	TCGA-DU-6407-01A-13R-1708-07	phs000178 (dbGaP )	TCGA LGG
102	TCGA-DU-6407	TCGA-DU-6407-02A-12R-A36H-07	phs000178 (dbGaP )	TCGA LGG
103	TCGA-DU-6407	TCGA-DU-6407-02B-11R-A36H-07	phs000178 (dbGaP )	TCGA LGG
104	TCGA-DU-6408	TCGA-DU-6408-01A-11R-1708-07	phs000178 (dbGaP )	TCGA LGG
105	TCGA-DU-6410	TCGA-DU-6410-01A-11R-1896-07	phs000178 (dbGaP )	TCGA LGG
106	TCGA-DU-6542	TCGA-DU-6542-01A-11R-1896-07	phs000178 (dbGaP )	TCGA LGG
107	TCGA-DU-7006	TCGA-DU-7006-01A-11R-2027-07	phs000178 (dbGaP )	TCGA LGG
108	TCGA-DU-7007	TCGA-DU-7007-01A-11R-2027-07	phs000178 (dbGaP )	TCGA LGG
109	TCGA-DU-7008	TCGA-DU-7008-01A-11R-2027-07	phs000178 (dbGaP )	TCGA LGG
110	TCGA-DU-7009	TCGA-DU-7009-01A-11R-2027-07	phs000178 (dbGaP )	TCGA LGG
111	TCGA-DU-7010	TCGA-DU-7010-01A-11R-2027-07	phs000178 (dbGaP )	TCGA LGG
112	TCGA-DU-7011	TCGA-DU-7011-01A-11R-2027-07	phs000178 (dbGaP )	TCGA LGG
113	TCGA-DU-7012	TCGA-DU-7012-01A-11R-2027-07	phs000178 (dbGaP )	TCGA LGG
114	TCGA-DU-7013	TCGA-DU-7013-01A-11R-2027-07	phs000178 (dbGaP )	TCGA LGG
115	TCGA-DU-7014	TCGA-DU-7014-01A-11R-2027-07	phs000178 (dbGaP )	TCGA LGG
116	TCGA-DU-7015	TCGA-DU-7015-01A-11R-2027-07	phs000178 (dbGaP )	TCGA LGG
117	TCGA-DU-7018	TCGA-DU-7018-01A-11R-2027-07	phs000178 (dbGaP )	TCGA LGG
118	TCGA-DU-7290	TCGA-DU-7290-01A-11R-2027-07	phs000178 (dbGaP )	TCGA LGG
119	TCGA-DU-7292	TCGA-DU-7292-01A-11R-2027-07	phs000178 (dbGaP )	TCGA LGG
120	TCGA-DU-7294	TCGA-DU-7294-01A-11R-2027-07	phs000178 (dbGaP )	TCGA LGG
121	TCGA-DU-7298	TCGA-DU-7298-01A-11R-2027-07	phs000178 (dbGaP )	TCGA LGG
122	TCGA-DU-7299	TCGA-DU-7299-01A-21R-2027-07	phs000178 (dbGaP )	TCGA LGG
123	TCGA-DU-7300	TCGA-DU-7300-01A-21R-2090-07	phs000178 (dbGaP )	TCGA LGG
124	TCGA-DU-7301	TCGA-DU-7301-01A-11R-2090-07	phs000178 (dbGaP )	TCGA LGG
125	TCGA-DU-7302	TCGA-DU-7302-01A-11R-2090-07	phs000178 (dbGaP )	TCGA LGG
126	TCGA-DU-7304	TCGA-DU-7304-01A-12R-2090-07	phs000178 (dbGaP )	TCGA LGG
127	TCGA-DU-7304	TCGA-DU-7304-02A-12R-A36H-07	phs000178 (dbGaP )	TCGA LGG
128	TCGA-DU-7306	TCGA-DU-7306-01A-11R-2090-07	phs000178 (dbGaP )	TCGA LGG
129	TCGA-DU-7309	TCGA-DU-7309-01A-11R-2090-07	phs000178 (dbGaP )	TCGA LGG
130	TCGA-DU-8158	TCGA-DU-8158-01A-11R-2256-07	phs000178 (dbGaP )	TCGA LGG
131	TCGA-DU-8161	TCGA-DU-8161-01A-11R-2256-07	phs000178 (dbGaP )	TCGA LGG
132	TCGA-DU-8162	TCGA-DU-8162-01A-21R-2256-07	phs000178 (dbGaP )	TCGA LGG
133	TCGA-DU-8163	TCGA-DU-8163-01A-11R-2256-07	phs000178 (dbGaP )	TCGA LGG
134	TCGA-DU-8164	TCGA-DU-8164-01A-11R-2256-07	phs000178 (dbGaP )	TCGA LGG
135	TCGA-DU-8165	TCGA-DU-8165-01A-11R-2256-07	phs000178 (dbGaP )	TCGA LGG
136	TCGA-DU-8166	TCGA-DU-8166-01A-11R-2256-07	phs000178 (dbGaP )	TCGA LGG
137	TCGA-DU-8167	TCGA-DU-8167-01A-11R-2256-07	phs000178 (dbGaP )	TCGA LGG
138	TCGA-DU-8168	TCGA-DU-8168-01A-11R-2256-07	phs000178 (dbGaP )	TCGA LGG
139	TCGA-DU-A5TP	TCGA-DU-A5TP-01A-11R-A28M-07	phs000178 (dbGaP )	TCGA LGG
140	TCGA-DU-A5TR	TCGA-DU-A5TR-01A-11R-A28M-07	phs000178 (dbGaP )	TCGA LGG
141	TCGA-DU-A5TS	TCGA-DU-A5TS-01A-11R-A28M-07	phs000178 (dbGaP )	TCGA LGG
142	TCGA-DU-A5TT	TCGA-DU-A5TT-01A-11R-A28M-07	phs000178 (dbGaP )	TCGA LGG
143	TCGA-DU-A5TU	TCGA-DU-A5TU-01A-11R-A28M-07	phs000178 (dbGaP )	TCGA LGG
144	TCGA-DU-A5TW	TCGA-DU-A5TW-01A-11R-A28M-07	phs000178 (dbGaP )	TCGA LGG
145	TCGA-DU-A5TY	TCGA-DU-A5TY-01A-11R-A28M-07	phs000178 (dbGaP )	TCGA LGG
146	TCGA-DU-A6S2	TCGA-DU-A6S2-01A-21R-A32Q-07	phs000178 (dbGaP )	TCGA LGG
147	TCGA-DU-A6S3	TCGA-DU-A6S3-01A-12R-A32Q-07	phs000178 (dbGaP )	TCGA LGG
148	TCGA-DU-A6S6	TCGA-DU-A6S6-01A-21R-A32Q-07	phs000178 (dbGaP )	TCGA LGG
149	TCGA-DU-A6S7	TCGA-DU-A6S7-01A-21R-A32Q-07	phs000178 (dbGaP )	TCGA LGG
150	TCGA-DU-A6S8	TCGA-DU-A6S8-01A-12R-A32Q-07	phs000178 (dbGaP )	TCGA LGG
151	TCGA-DU-A76K	TCGA-DU-A76K-01A-11R-A33Z-07	phs000178 (dbGaP )	TCGA LGG
152	TCGA-DU-A76L	TCGA-DU-A76L-01A-11R-A32Q-07	phs000178 (dbGaP )	TCGA LGG
153	TCGA-DU-A76O	TCGA-DU-A76O-01A-11R-A32Q-07	phs000178 (dbGaP )	TCGA LGG
154	TCGA-DU-A76R	TCGA-DU-A76R-01A-11R-A32Q-07	phs000178 (dbGaP )	TCGA LGG
155	TCGA-DU-A7T6	TCGA-DU-A7T6-01A-11R-A33Z-07	phs000178 (dbGaP )	TCGA LGG
156	TCGA-DU-A7T8	TCGA-DU-A7T8-01A-21R-A34R-07	phs000178 (dbGaP )	TCGA LGG
157	TCGA-DU-A7TA	TCGA-DU-A7TA-01A-11R-A33Z-07	phs000178 (dbGaP )	TCGA LGG
158	TCGA-DU-A7TB	TCGA-DU-A7TB-01A-11R-A33Z-07	phs000178 (dbGaP )	TCGA LGG
159	TCGA-DU-A7TC	TCGA-DU-A7TC-01A-21R-A34R-07	phs000178 (dbGaP )	TCGA LGG
160	TCGA-DU-A7TD	TCGA-DU-A7TD-01A-12R-A34F-07	phs000178 (dbGaP )	TCGA LGG
161	TCGA-DU-A7TG	TCGA-DU-A7TG-01A-21R-A34R-07	phs000178 (dbGaP )	TCGA LGG
162	TCGA-DU-A7TI	TCGA-DU-A7TI-01A-11R-A33Z-07	phs000178 (dbGaP )	TCGA LGG
163	TCGA-DU-A7TJ	TCGA-DU-A7TJ-01A-11R-A34R-07	phs000178 (dbGaP )	TCGA LGG
164	TCGA-E1-5302	TCGA-E1-5302-01A-01R-1470-07	phs000178 (dbGaP )	TCGA LGG
165	TCGA-E1-5303	TCGA-E1-5303-01A-01R-1470-07	phs000178 (dbGaP )	TCGA LGG
166	TCGA-E1-5304	TCGA-E1-5304-01A-01R-1470-07	phs000178 (dbGaP )	TCGA LGG
167	TCGA-E1-5305	TCGA-E1-5305-01A-01R-1896-07	phs000178 (dbGaP )	TCGA LGG
168	TCGA-E1-5307	TCGA-E1-5307-01A-01R-1896-07	phs000178 (dbGaP )	TCGA LGG
169	TCGA-E1-5311	TCGA-E1-5311-01A-01R-1470-07	phs000178 (dbGaP )	TCGA LGG
170	TCGA-E1-5318	TCGA-E1-5318-01A-01R-1470-07	phs000178 (dbGaP )	TCGA LGG
171	TCGA-E1-5319	TCGA-E1-5319-01A-01R-1896-07	phs000178 (dbGaP )	TCGA LGG
172	TCGA-E1-5322	TCGA-E1-5322-01A-01R-1470-07	phs000178 (dbGaP )	TCGA LGG
173	TCGA-E1-A7YD	TCGA-E1-A7YD-01A-11R-A34F-07	phs000178 (dbGaP )	TCGA LGG
174	TCGA-E1-A7YE	TCGA-E1-A7YE-01A-11R-A34F-07	phs000178 (dbGaP )	TCGA LGG
175	TCGA-E1-A7YH	TCGA-E1-A7YH-01A-11R-A34F-07	phs000178 (dbGaP )	TCGA LGG
176	TCGA-E1-A7YI	TCGA-E1-A7YI-01A-11R-A34F-07	phs000178 (dbGaP )	TCGA LGG
177	TCGA-E1-A7YJ	TCGA-E1-A7YJ-01A-11R-A34F-07	phs000178 (dbGaP )	TCGA LGG
178	TCGA-E1-A7YK	TCGA-E1-A7YK-01A-11R-A34F-07	phs000178 (dbGaP )	TCGA LGG
179	TCGA-E1-A7YL	TCGA-E1-A7YL-01A-11R-A34F-07	phs000178 (dbGaP )	TCGA LGG
180	TCGA-E1-A7YM	TCGA-E1-A7YM-01A-11R-A34F-07	phs000178 (dbGaP )	TCGA LGG
181	TCGA-E1-A7YN	TCGA-E1-A7YN-01A-11R-A34F-07	phs000178 (dbGaP )	TCGA LGG
182	TCGA-E1-A7YO	TCGA-E1-A7YO-01A-11R-A34F-07	phs000178 (dbGaP )	TCGA LGG
183	TCGA-E1-A7YQ	TCGA-E1-A7YQ-01A-11R-A34R-07	phs000178 (dbGaP )	TCGA LGG
184	TCGA-E1-A7YS	TCGA-E1-A7YS-01A-11R-A34F-07	phs000178 (dbGaP )	TCGA LGG
185	TCGA-E1-A7YU	TCGA-E1-A7YU-01A-11R-A34R-07	phs000178 (dbGaP )	TCGA LGG
186	TCGA-E1-A7YV	TCGA-E1-A7YV-01A-11R-A34R-07	phs000178 (dbGaP )	TCGA LGG
187	TCGA-E1-A7YW	TCGA-E1-A7YW-01A-11R-A34R-07	phs000178 (dbGaP )	TCGA LGG
188	TCGA-E1-A7YY	TCGA-E1-A7YY-01A-11R-A34R-07	phs000178 (dbGaP )	TCGA LGG
189	TCGA-E1-A7Z2	TCGA-E1-A7Z2-01A-21R-A34R-07	phs000178 (dbGaP )	TCGA LGG
190	TCGA-E1-A7Z3	TCGA-E1-A7Z3-01A-11R-A34R-07	phs000178 (dbGaP )	TCGA LGG
191	TCGA-E1-A7Z4	TCGA-E1-A7Z4-01A-11R-A34R-07	phs000178 (dbGaP )	TCGA LGG
192	TCGA-E1-A7Z6	TCGA-E1-A7Z6-01A-11R-A34R-07	phs000178 (dbGaP )	TCGA LGG
193	TCGA-EZ-7264	TCGA-EZ-7264-01A-11R-2027-07	phs000178 (dbGaP )	TCGA LGG
194	TCGA-F6-A8O3	TCGA-F6-A8O3-01A-11R-A36H-07	phs000178 (dbGaP )	TCGA LGG
195	TCGA-F6-A8O4	TCGA-F6-A8O4-01A-11R-A36H-07	phs000178 (dbGaP )	TCGA LGG
196	TCGA-FG-5962	TCGA-FG-5962-01B-11R-1896-07	phs000178 (dbGaP )	TCGA LGG
197	TCGA-FG-5963	TCGA-FG-5963-01A-11R-1708-07	phs000178 (dbGaP )	TCGA LGG
198	TCGA-FG-5963	TCGA-FG-5963-02A-12R-A29R-07	phs000178 (dbGaP )	TCGA LGG
199	TCGA-FG-5964	TCGA-FG-5964-01A-11R-1708-07	phs000178 (dbGaP )	TCGA LGG
200	TCGA-FG-5965	TCGA-FG-5965-01B-11R-1896-07	phs000178 (dbGaP )	TCGA LGG
201	TCGA-FG-5965	TCGA-FG-5965-02A-11R-A29R-07	phs000178 (dbGaP )	TCGA LGG
202	TCGA-FG-5965	TCGA-FG-5965-02B-11R-A29R-07	phs000178 (dbGaP )	TCGA LGG
203	TCGA-FG-6688	TCGA-FG-6688-01A-11R-1896-07	phs000178 (dbGaP )	TCGA LGG
204	TCGA-FG-6689	TCGA-FG-6689-01A-11R-1896-07	phs000178 (dbGaP )	TCGA LGG
205	TCGA-FG-6690	TCGA-FG-6690-01A-11R-1896-07	phs000178 (dbGaP )	TCGA LGG
206	TCGA-FG-6691	TCGA-FG-6691-01A-11R-1896-07	phs000178 (dbGaP )	TCGA LGG
207	TCGA-FG-6692	TCGA-FG-6692-01A-11R-1896-07	phs000178 (dbGaP )	TCGA LGG
208	TCGA-FG-7634	TCGA-FG-7634-01A-11R-2090-07	phs000178 (dbGaP )	TCGA LGG
209	TCGA-FG-7636	TCGA-FG-7636-01A-11R-2090-07	phs000178 (dbGaP )	TCGA LGG
210	TCGA-FG-7637	TCGA-FG-7637-01A-11R-2090-07	phs000178 (dbGaP )	TCGA LGG
211	TCGA-FG-7638	TCGA-FG-7638-01B-12R-2090-07	phs000178 (dbGaP )	TCGA LGG
212	TCGA-FG-7641	TCGA-FG-7641-01B-11R-2256-07	phs000178 (dbGaP )	TCGA LGG
213	TCGA-FG-7643	TCGA-FG-7643-01A-11R-2090-07	phs000178 (dbGaP )	TCGA LGG
214	TCGA-FG-8181	TCGA-FG-8181-01A-11R-2256-07	phs000178 (dbGaP )	TCGA LGG
215	TCGA-FG-8182	TCGA-FG-8182-01A-11R-2256-07	phs000178 (dbGaP )	TCGA LGG
216	TCGA-FG-8185	TCGA-FG-8185-01A-11R-2256-07	phs000178 (dbGaP )	TCGA LGG
217	TCGA-FG-8186	TCGA-FG-8186-01A-11R-2256-07	phs000178 (dbGaP )	TCGA LGG
218	TCGA-FG-8187	TCGA-FG-8187-01A-11R-2256-07	phs000178 (dbGaP )	TCGA LGG
219	TCGA-FG-8188	TCGA-FG-8188-01A-11R-2256-07	phs000178 (dbGaP )	TCGA LGG
220	TCGA-FG-8189	TCGA-FG-8189-01B-11R-A28M-07	phs000178 (dbGaP )	TCGA LGG
221	TCGA-FG-8191	TCGA-FG-8191-01A-11R-2256-07	phs000178 (dbGaP )	TCGA LGG
222	TCGA-FG-A4MT	TCGA-FG-A4MT-01A-11R-A26U-07	phs000178 (dbGaP )	TCGA LGG
223	TCGA-FG-A4MT	TCGA-FG-A4MT-02A-11R-A29R-07	phs000178 (dbGaP )	TCGA LGG
224	TCGA-FG-A4MU	TCGA-FG-A4MU-01B-11R-A28M-07	phs000178 (dbGaP )	TCGA LGG
225	TCGA-FG-A4MW	TCGA-FG-A4MW-01A-11R-A26U-07	phs000178 (dbGaP )	TCGA LGG
226	TCGA-FG-A4MX	TCGA-FG-A4MX-01A-11R-A26U-07	phs000178 (dbGaP )	TCGA LGG
227	TCGA-FG-A4MY	TCGA-FG-A4MY-01A-11R-A26U-07	phs000178 (dbGaP )	TCGA LGG
228	TCGA-FG-A60J	TCGA-FG-A60J-01A-11R-A28M-07	phs000178 (dbGaP )	TCGA LGG
229	TCGA-FG-A60K	TCGA-FG-A60K-01A-11R-A29R-07	phs000178 (dbGaP )	TCGA LGG
230	TCGA-FG-A60L	TCGA-FG-A60L-01A-12R-A31N-07	phs000178 (dbGaP )	TCGA LGG
231	TCGA-FG-A6IZ	TCGA-FG-A6IZ-01A-11R-A31N-07	phs000178 (dbGaP )	TCGA LGG
232	TCGA-FG-A6J1	TCGA-FG-A6J1-01A-11R-A31N-07	phs000178 (dbGaP )	TCGA LGG
233	TCGA-FG-A6J3	TCGA-FG-A6J3-01A-11R-A31N-07	phs000178 (dbGaP )	TCGA LGG
234	TCGA-FG-A70Y	TCGA-FG-A70Y-01A-12R-A34R-07	phs000178 (dbGaP )	TCGA LGG
235	TCGA-FG-A70Z	TCGA-FG-A70Z-01A-12R-A33Z-07	phs000178 (dbGaP )	TCGA LGG
236	TCGA-FG-A710	TCGA-FG-A710-01A-12R-A33Z-07	phs000178 (dbGaP )	TCGA LGG
237	TCGA-FG-A711	TCGA-FG-A711-01A-21R-A33Z-07	phs000178 (dbGaP )	TCGA LGG
238	TCGA-FG-A713	TCGA-FG-A713-01A-11R-A32Q-07	phs000178 (dbGaP )	TCGA LGG
239	TCGA-FG-A87N	TCGA-FG-A87N-01A-11R-A36H-07	phs000178 (dbGaP )	TCGA LGG
240	TCGA-FG-A87Q	TCGA-FG-A87Q-01A-11R-A36H-07	phs000178 (dbGaP )	TCGA LGG
241	TCGA-FN-7833	TCGA-FN-7833-01A-11R-2090-07	phs000178 (dbGaP )	TCGA LGG
242	TCGA-HT-7467	TCGA-HT-7467-01A-11R-2027-07	phs000178 (dbGaP )	TCGA LGG
243	TCGA-HT-7468	TCGA-HT-7468-01A-11R-2027-07	phs000178 (dbGaP )	TCGA LGG
244	TCGA-HT-7469	TCGA-HT-7469-01A-11R-2256-07	phs000178 (dbGaP )	TCGA LGG
245	TCGA-HT-7470	TCGA-HT-7470-01A-12R-2090-07	phs000178 (dbGaP )	TCGA LGG
246	TCGA-HT-7471	TCGA-HT-7471-01A-11R-2256-07	phs000178 (dbGaP )	TCGA LGG
247	TCGA-HT-7472	TCGA-HT-7472-01A-11R-2027-07	phs000178 (dbGaP )	TCGA LGG
248	TCGA-HT-7473	TCGA-HT-7473-01A-11R-2027-07	phs000178 (dbGaP )	TCGA LGG
249	TCGA-HT-7474	TCGA-HT-7474-01A-11R-2027-07	phs000178 (dbGaP )	TCGA LGG
250	TCGA-HT-7475	TCGA-HT-7475-01A-11R-2027-07	phs000178 (dbGaP )	TCGA LGG
251	TCGA-HT-7476	TCGA-HT-7476-01A-11R-2027-07	phs000178 (dbGaP )	TCGA LGG
252	TCGA-HT-7477	TCGA-HT-7477-01B-11R-A28M-07	phs000178 (dbGaP )	TCGA LGG
253	TCGA-HT-7478	TCGA-HT-7478-01A-11R-2027-07	phs000178 (dbGaP )	TCGA LGG
254	TCGA-HT-7479	TCGA-HT-7479-01A-11R-2027-07	phs000178 (dbGaP )	TCGA LGG
255	TCGA-HT-7480	TCGA-HT-7480-01A-11R-2090-07	phs000178 (dbGaP )	TCGA LGG
256	TCGA-HT-7481	TCGA-HT-7481-01A-11R-2027-07	phs000178 (dbGaP )	TCGA LGG
257	TCGA-HT-7482	TCGA-HT-7482-01A-11R-2027-07	phs000178 (dbGaP )	TCGA LGG
258	TCGA-HT-7483	TCGA-HT-7483-01A-11R-2027-07	phs000178 (dbGaP )	TCGA LGG
259	TCGA-HT-7485	TCGA-HT-7485-01A-11R-2027-07	phs000178 (dbGaP )	TCGA LGG
260	TCGA-HT-7601	TCGA-HT-7601-01A-11R-2090-07	phs000178 (dbGaP )	TCGA LGG
261	TCGA-HT-7602	TCGA-HT-7602-01A-21R-2090-07	phs000178 (dbGaP )	TCGA LGG
262	TCGA-HT-7603	TCGA-HT-7603-01A-21R-2090-07	phs000178 (dbGaP )	TCGA LGG
263	TCGA-HT-7604	TCGA-HT-7604-01A-11R-2090-07	phs000178 (dbGaP )	TCGA LGG
264	TCGA-HT-7605	TCGA-HT-7605-01A-11R-2090-07	phs000178 (dbGaP )	TCGA LGG
265	TCGA-HT-7606	TCGA-HT-7606-01A-11R-2090-07	phs000178 (dbGaP )	TCGA LGG
266	TCGA-HT-7607	TCGA-HT-7607-01A-11R-2090-07	phs000178 (dbGaP )	TCGA LGG
267	TCGA-HT-7608	TCGA-HT-7608-01A-11R-2090-07	phs000178 (dbGaP )	TCGA LGG
268	TCGA-HT-7609	TCGA-HT-7609-01A-11R-2090-07	phs000178 (dbGaP )	TCGA LGG
269	TCGA-HT-7610	TCGA-HT-7610-01A-21R-2090-07	phs000178 (dbGaP )	TCGA LGG
270	TCGA-HT-7611	TCGA-HT-7611-01A-11R-2403-07	phs000178 (dbGaP )	TCGA LGG
271	TCGA-HT-7616	TCGA-HT-7616-01A-11R-2256-07	phs000178 (dbGaP )	TCGA LGG
272	TCGA-HT-7620	TCGA-HT-7620-01A-11R-2256-07	phs000178 (dbGaP )	TCGA LGG
273	TCGA-HT-7676	TCGA-HT-7676-01A-11R-2403-07	phs000178 (dbGaP )	TCGA LGG
274	TCGA-HT-7677	TCGA-HT-7677-01A-11R-2256-07	phs000178 (dbGaP )	TCGA LGG
275	TCGA-HT-7680	TCGA-HT-7680-01A-11R-2256-07	phs000178 (dbGaP )	TCGA LGG
276	TCGA-HT-7681	TCGA-HT-7681-01A-11R-2403-07	phs000178 (dbGaP )	TCGA LGG
277	TCGA-HT-7684	TCGA-HT-7684-01A-11R-2256-07	phs000178 (dbGaP )	TCGA LGG
278	TCGA-HT-7686	TCGA-HT-7686-01A-11R-2256-07	phs000178 (dbGaP )	TCGA LGG
279	TCGA-HT-7687	TCGA-HT-7687-01A-11R-2256-07	phs000178 (dbGaP )	TCGA LGG
280	TCGA-HT-7688	TCGA-HT-7688-01A-11R-2256-07	phs000178 (dbGaP )	TCGA LGG
281	TCGA-HT-7689	TCGA-HT-7689-01A-11R-2256-07	phs000178 (dbGaP )	TCGA LGG
282	TCGA-HT-7690	TCGA-HT-7690-01A-11R-2256-07	phs000178 (dbGaP )	TCGA LGG
283	TCGA-HT-7691	TCGA-HT-7691-01A-11R-2256-07	phs000178 (dbGaP )	TCGA LGG
284	TCGA-HT-7692	TCGA-HT-7692-01A-12R-2256-07	phs000178 (dbGaP )	TCGA LGG
285	TCGA-HT-7693	TCGA-HT-7693-01A-11R-2256-07	phs000178 (dbGaP )	TCGA LGG
286	TCGA-HT-7694	TCGA-HT-7694-01A-11R-2256-07	phs000178 (dbGaP )	TCGA LGG
287	TCGA-HT-7695	TCGA-HT-7695-01A-11R-2256-07	phs000178 (dbGaP )	TCGA LGG
288	TCGA-HT-7854	TCGA-HT-7854-01A-11R-2256-07	phs000178 (dbGaP )	TCGA LGG
289	TCGA-HT-7855	TCGA-HT-7855-01A-11R-2403-07	phs000178 (dbGaP )	TCGA LGG
290	TCGA-HT-7856	TCGA-HT-7856-01A-11R-2403-07	phs000178 (dbGaP )	TCGA LGG
291	TCGA-HT-7857	TCGA-HT-7857-01A-11R-2403-07	phs000178 (dbGaP )	TCGA LGG
292	TCGA-HT-7858	TCGA-HT-7858-01A-11R-2403-07	phs000178 (dbGaP )	TCGA LGG
293	TCGA-HT-7860	TCGA-HT-7860-01A-11R-2403-07	phs000178 (dbGaP )	TCGA LGG
294	TCGA-HT-7873	TCGA-HT-7873-01B-11R-2403-07	phs000178 (dbGaP )	TCGA LGG
295	TCGA-HT-7874	TCGA-HT-7874-01A-11R-2403-07	phs000178 (dbGaP )	TCGA LGG
296	TCGA-HT-7875	TCGA-HT-7875-01A-11R-2403-07	phs000178 (dbGaP )	TCGA LGG
297	TCGA-HT-7877	TCGA-HT-7877-01A-11R-2403-07	phs000178 (dbGaP )	TCGA LGG
298	TCGA-HT-7879	TCGA-HT-7879-01A-11R-2403-07	phs000178 (dbGaP )	TCGA LGG
299	TCGA-HT-7880	TCGA-HT-7880-01A-11R-2403-07	phs000178 (dbGaP )	TCGA LGG
300	TCGA-HT-7881	TCGA-HT-7881-01A-11R-2403-07	phs000178 (dbGaP )	TCGA LGG
301	TCGA-HT-7882	TCGA-HT-7882-01A-11R-2403-07	phs000178 (dbGaP )	TCGA LGG
302	TCGA-HT-7884	TCGA-HT-7884-01B-11R-2403-07	phs000178 (dbGaP )	TCGA LGG
303	TCGA-HT-7902	TCGA-HT-7902-01A-12R-2403-07	phs000178 (dbGaP )	TCGA LGG
304	TCGA-HT-8010	TCGA-HT-8010-01A-11R-2403-07	phs000178 (dbGaP )	TCGA LGG
305	TCGA-HT-8011	TCGA-HT-8011-01A-11R-2403-07	phs000178 (dbGaP )	TCGA LGG
306	TCGA-HT-8012	TCGA-HT-8012-01A-11R-2403-07	phs000178 (dbGaP )	TCGA LGG
307	TCGA-HT-8013	TCGA-HT-8013-01A-11R-2403-07	phs000178 (dbGaP )	TCGA LGG
308	TCGA-HT-8015	TCGA-HT-8015-01B-11R-A28M-07	phs000178 (dbGaP )	TCGA LGG
309	TCGA-HT-8018	TCGA-HT-8018-01A-11R-2404-07	phs000178 (dbGaP )	TCGA LGG
310	TCGA-HT-8019	TCGA-HT-8019-01A-21R-2404-07	phs000178 (dbGaP )	TCGA LGG
311	TCGA-HT-8104	TCGA-HT-8104-01A-11R-2404-07	phs000178 (dbGaP )	TCGA LGG
312	TCGA-HT-8105	TCGA-HT-8105-01A-11R-2404-07	phs000178 (dbGaP )	TCGA LGG
313	TCGA-HT-8106	TCGA-HT-8106-01A-11R-2404-07	phs000178 (dbGaP )	TCGA LGG
314	TCGA-HT-8107	TCGA-HT-8107-01A-13R-2404-07	phs000178 (dbGaP )	TCGA LGG
315	TCGA-HT-8108	TCGA-HT-8108-01A-11R-2404-07	phs000178 (dbGaP )	TCGA LGG
316	TCGA-HT-8109	TCGA-HT-8109-01A-11R-2404-07	phs000178 (dbGaP )	TCGA LGG
317	TCGA-HT-8110	TCGA-HT-8110-01A-11R-2404-07	phs000178 (dbGaP )	TCGA LGG
318	TCGA-HT-8111	TCGA-HT-8111-01A-11R-2404-07	phs000178 (dbGaP )	TCGA LGG
319	TCGA-HT-8113	TCGA-HT-8113-01A-11R-2404-07	phs000178 (dbGaP )	TCGA LGG
320	TCGA-HT-8114	TCGA-HT-8114-01A-11R-2404-07	phs000178 (dbGaP )	TCGA LGG
321	TCGA-HT-8558	TCGA-HT-8558-01A-21R-2404-07	phs000178 (dbGaP )	TCGA LGG
322	TCGA-HT-8563	TCGA-HT-8563-01A-11R-2404-07	phs000178 (dbGaP )	TCGA LGG
323	TCGA-HT-8564	TCGA-HT-8564-01A-11R-2404-07	phs000178 (dbGaP )	TCGA LGG
324	TCGA-HT-A4DS	TCGA-HT-A4DS-01A-11R-A26U-07	phs000178 (dbGaP )	TCGA LGG
325	TCGA-HT-A4DV	TCGA-HT-A4DV-01A-11R-A26U-07	phs000178 (dbGaP )	TCGA LGG
326	TCGA-HT-A5R5	TCGA-HT-A5R5-01A-11R-A28M-07	phs000178 (dbGaP )	TCGA LGG
327	TCGA-HT-A5R7	TCGA-HT-A5R7-01A-11R-A28M-07	phs000178 (dbGaP )	TCGA LGG
328	TCGA-HT-A5R9	TCGA-HT-A5R9-01A-11R-A28M-07	phs000178 (dbGaP )	TCGA LGG
329	TCGA-HT-A5RA	TCGA-HT-A5RA-01A-11R-A28M-07	phs000178 (dbGaP )	TCGA LGG
330	TCGA-HT-A5RB	TCGA-HT-A5RB-01A-11R-A28M-07	phs000178 (dbGaP )	TCGA LGG
331	TCGA-HT-A5RC	TCGA-HT-A5RC-01A-11R-A28M-07	phs000178 (dbGaP )	TCGA LGG
332	TCGA-HT-A614	TCGA-HT-A614-01A-11R-A29R-07	phs000178 (dbGaP )	TCGA LGG
333	TCGA-HT-A615	TCGA-HT-A615-01A-11R-A29R-07	phs000178 (dbGaP )	TCGA LGG
334	TCGA-HT-A616	TCGA-HT-A616-01A-11R-A29R-07	phs000178 (dbGaP )	TCGA LGG
335	TCGA-HT-A617	TCGA-HT-A617-01A-11R-A29R-07	phs000178 (dbGaP )	TCGA LGG
336	TCGA-HT-A618	TCGA-HT-A618-01A-11R-A29R-07	phs000178 (dbGaP )	TCGA LGG
337	TCGA-HT-A619	TCGA-HT-A619-01A-11R-A29R-07	phs000178 (dbGaP )	TCGA LGG
338	TCGA-HT-A61A	TCGA-HT-A61A-01A-11R-A29R-07	phs000178 (dbGaP )	TCGA LGG
339	TCGA-HT-A61B	TCGA-HT-A61B-01A-11R-A29R-07	phs000178 (dbGaP )	TCGA LGG
340	TCGA-HT-A61C	TCGA-HT-A61C-01A-11R-A29R-07	phs000178 (dbGaP )	TCGA LGG
341	TCGA-HT-A74H	TCGA-HT-A74H-01A-11R-A32Q-07	phs000178 (dbGaP )	TCGA LGG
342	TCGA-HT-A74J	TCGA-HT-A74J-01A-12R-A32Q-07	phs000178 (dbGaP )	TCGA LGG
343	TCGA-HT-A74K	TCGA-HT-A74K-01A-11R-A32Q-07	phs000178 (dbGaP )	TCGA LGG
344	TCGA-HT-A74L	TCGA-HT-A74L-01A-11R-A32Q-07	phs000178 (dbGaP )	TCGA LGG
345	TCGA-HT-A74O	TCGA-HT-A74O-01A-11R-A32Q-07	phs000178 (dbGaP )	TCGA LGG
346	TCGA-HW-7486	TCGA-HW-7486-01A-11R-2027-07	phs000178 (dbGaP )	TCGA LGG
347	TCGA-HW-7487	TCGA-HW-7487-01A-11R-2027-07	phs000178 (dbGaP )	TCGA LGG
348	TCGA-HW-7489	TCGA-HW-7489-01A-11R-2027-07	phs000178 (dbGaP )	TCGA LGG
349	TCGA-HW-7490	TCGA-HW-7490-01A-11R-2027-07	phs000178 (dbGaP )	TCGA LGG
350	TCGA-HW-7491	TCGA-HW-7491-01A-11R-2027-07	phs000178 (dbGaP )	TCGA LGG
351	TCGA-HW-7493	TCGA-HW-7493-01A-11R-2027-07	phs000178 (dbGaP )	TCGA LGG
352	TCGA-HW-7495	TCGA-HW-7495-01A-11R-2027-07	phs000178 (dbGaP )	TCGA LGG
353	TCGA-HW-8319	TCGA-HW-8319-01A-11R-2404-07	phs000178 (dbGaP )	TCGA LGG
354	TCGA-HW-8320	TCGA-HW-8320-01A-11R-2404-07	phs000178 (dbGaP )	TCGA LGG
355	TCGA-HW-8321	TCGA-HW-8321-01A-11R-2404-07	phs000178 (dbGaP )	TCGA LGG
356	TCGA-HW-8322	TCGA-HW-8322-01A-11R-2404-07	phs000178 (dbGaP )	TCGA LGG
357	TCGA-HW-A5KJ	TCGA-HW-A5KJ-01A-12R-A27Q-07	phs000178 (dbGaP )	TCGA LGG
358	TCGA-HW-A5KK	TCGA-HW-A5KK-01A-11R-A27Q-07	phs000178 (dbGaP )	TCGA LGG
359	TCGA-HW-A5KL	TCGA-HW-A5KL-01A-11R-A27Q-07	phs000178 (dbGaP )	TCGA LGG
360	TCGA-HW-A5KM	TCGA-HW-A5KM-01A-11R-A27Q-07	phs000178 (dbGaP )	TCGA LGG
361	TCGA-IK-7675	TCGA-IK-7675-01A-11R-2090-07	phs000178 (dbGaP )	TCGA LGG
362	TCGA-IK-8125	TCGA-IK-8125-01A-11R-2256-07	phs000178 (dbGaP )	TCGA LGG
363	TCGA-KT-A74X	TCGA-KT-A74X-01A-11R-A32Q-07	phs000178 (dbGaP )	TCGA LGG
364	TCGA-KT-A7W1	TCGA-KT-A7W1-01A-11R-A34F-07	phs000178 (dbGaP )	TCGA LGG
365	TCGA-P5-A5ET	TCGA-P5-A5ET-01A-11R-A27Q-07	phs000178 (dbGaP )	TCGA LGG
366	TCGA-P5-A5EU	TCGA-P5-A5EU-01A-11R-A27Q-07	phs000178 (dbGaP )	TCGA LGG
367	TCGA-P5-A5EV	TCGA-P5-A5EV-01A-11R-A27Q-07	phs000178 (dbGaP )	TCGA LGG
368	TCGA-P5-A5EW	TCGA-P5-A5EW-01A-11R-A27Q-07	phs000178 (dbGaP )	TCGA LGG
369	TCGA-P5-A5EX	TCGA-P5-A5EX-01A-12R-A28M-07	phs000178 (dbGaP )	TCGA LGG
370	TCGA-P5-A5EY	TCGA-P5-A5EY-01A-11R-A27Q-07	phs000178 (dbGaP )	TCGA LGG
371	TCGA-P5-A5EZ	TCGA-P5-A5EZ-01A-11R-A27Q-07	phs000178 (dbGaP )	TCGA LGG
372	TCGA-P5-A5F0	TCGA-P5-A5F0-01A-11R-A28M-07	phs000178 (dbGaP )	TCGA LGG
373	TCGA-P5-A5F1	TCGA-P5-A5F1-01A-11R-A28M-07	phs000178 (dbGaP )	TCGA LGG
374	TCGA-P5-A5F2	TCGA-P5-A5F2-01A-11R-A28M-07	phs000178 (dbGaP )	TCGA LGG
375	TCGA-P5-A5F4	TCGA-P5-A5F4-01A-11R-A28M-07	phs000178 (dbGaP )	TCGA LGG
376	TCGA-P5-A5F6	TCGA-P5-A5F6-01A-11R-A28M-07	phs000178 (dbGaP )	TCGA LGG
377	TCGA-P5-A72U	TCGA-P5-A72U-01A-31R-A32Q-07	phs000178 (dbGaP )	TCGA LGG
378	TCGA-P5-A72W	TCGA-P5-A72W-01A-11R-A32Q-07	phs000178 (dbGaP )	TCGA LGG
379	TCGA-P5-A72X	TCGA-P5-A72X-01A-11R-A32Q-07	phs000178 (dbGaP )	TCGA LGG
380	TCGA-P5-A72Z	TCGA-P5-A72Z-01A-11R-A32Q-07	phs000178 (dbGaP )	TCGA LGG
381	TCGA-P5-A730	TCGA-P5-A730-01A-11R-A32Q-07	phs000178 (dbGaP )	TCGA LGG
382	TCGA-P5-A731	TCGA-P5-A731-01A-11R-A32Q-07	phs000178 (dbGaP )	TCGA LGG
383	TCGA-P5-A733	TCGA-P5-A733-01A-11R-A32Q-07	phs000178 (dbGaP )	TCGA LGG
384	TCGA-P5-A735	TCGA-P5-A735-01A-11R-A32Q-07	phs000178 (dbGaP )	TCGA LGG
385	TCGA-P5-A736	TCGA-P5-A736-01A-11R-A32Q-07	phs000178 (dbGaP )	TCGA LGG
386	TCGA-P5-A737	TCGA-P5-A737-01A-11R-A32Q-07	phs000178 (dbGaP )	TCGA LGG
387	TCGA-P5-A77W	TCGA-P5-A77W-01A-11R-A32Q-07	phs000178 (dbGaP )	TCGA LGG
388	TCGA-P5-A77X	TCGA-P5-A77X-01A-11R-A32Q-07	phs000178 (dbGaP )	TCGA LGG
389	TCGA-P5-A780	TCGA-P5-A780-01A-12R-A32Q-07	phs000178 (dbGaP )	TCGA LGG
390	TCGA-P5-A781	TCGA-P5-A781-01A-11R-A32Q-07	phs000178 (dbGaP )	TCGA LGG
391	TCGA-QH-A65R	TCGA-QH-A65R-01A-21R-A31N-07	phs000178 (dbGaP )	TCGA LGG
392	TCGA-QH-A65S	TCGA-QH-A65S-01A-11R-A29R-07	phs000178 (dbGaP )	TCGA LGG
393	TCGA-QH-A65V	TCGA-QH-A65V-01A-11R-A29R-07	phs000178 (dbGaP )	TCGA LGG
394	TCGA-QH-A65X	TCGA-QH-A65X-01A-11R-A32Q-07	phs000178 (dbGaP )	TCGA LGG
395	TCGA-QH-A65Z	TCGA-QH-A65Z-01A-11R-A29R-07	phs000178 (dbGaP )	TCGA LGG
396	TCGA-QH-A6CS	TCGA-QH-A6CS-01A-11R-A31N-07	phs000178 (dbGaP )	TCGA LGG
397	TCGA-QH-A6CU	TCGA-QH-A6CU-01A-11R-A31N-07	phs000178 (dbGaP )	TCGA LGG
398	TCGA-QH-A6CV	TCGA-QH-A6CV-01A-11R-A31N-07	phs000178 (dbGaP )	TCGA LGG
399	TCGA-QH-A6CW	TCGA-QH-A6CW-01A-11R-A32Q-07	phs000178 (dbGaP )	TCGA LGG
400	TCGA-QH-A6CX	TCGA-QH-A6CX-01A-11R-A32Q-07	phs000178 (dbGaP )	TCGA LGG
401	TCGA-QH-A6CY	TCGA-QH-A6CY-01A-11R-A32Q-07	phs000178 (dbGaP )	TCGA LGG
402	TCGA-QH-A6CZ	TCGA-QH-A6CZ-01A-11R-A32Q-07	phs000178 (dbGaP )	TCGA LGG
403	TCGA-QH-A6X3	TCGA-QH-A6X3-01A-21R-A32Q-07	phs000178 (dbGaP )	TCGA LGG
404	TCGA-QH-A6X4	TCGA-QH-A6X4-01A-51R-A32Q-07	phs000178 (dbGaP )	TCGA LGG
405	TCGA-QH-A6X5	TCGA-QH-A6X5-01A-12R-A32Q-07	phs000178 (dbGaP )	TCGA LGG
406	TCGA-QH-A6X8	TCGA-QH-A6X8-01A-12R-A32Q-07	phs000178 (dbGaP )	TCGA LGG
407	TCGA-QH-A6X9	TCGA-QH-A6X9-01A-12R-A32Q-07	phs000178 (dbGaP )	TCGA LGG
408	TCGA-QH-A6XA	TCGA-QH-A6XA-01A-12R-A32Q-07	phs000178 (dbGaP )	TCGA LGG
409	TCGA-QH-A6XC	TCGA-QH-A6XC-01A-12R-A32Q-07	phs000178 (dbGaP )	TCGA LGG
410	TCGA-QH-A86X	TCGA-QH-A86X-01A-11R-A36H-07	phs000178 (dbGaP )	TCGA LGG
411	TCGA-QH-A870	TCGA-QH-A870-01A-11R-A36H-07	phs000178 (dbGaP )	TCGA LGG
412	TCGA-R8-A6MK	TCGA-R8-A6MK-01A-11R-A32Q-07	phs000178 (dbGaP )	TCGA LGG
413	TCGA-R8-A6ML	TCGA-R8-A6ML-01A-11R-A32Q-07	phs000178 (dbGaP )	TCGA LGG
414	TCGA-R8-A6MO	TCGA-R8-A6MO-01A-11R-A33Z-07	phs000178 (dbGaP )	TCGA LGG
415	TCGA-R8-A73M	TCGA-R8-A73M-01A-11R-A32Q-07	phs000178 (dbGaP )	TCGA LGG
416	TCGA-RY-A83Y	TCGA-RY-A83Y-01A-11R-A36H-07	phs000178 (dbGaP )	TCGA LGG
417	TCGA-RY-A83Z	TCGA-RY-A83Z-01A-11R-A36H-07	phs000178 (dbGaP )	TCGA LGG
418	TCGA-RY-A840	TCGA-RY-A840-01A-11R-A36H-07	phs000178 (dbGaP )	TCGA LGG
419	TCGA-RY-A843	TCGA-RY-A843-01A-11R-A36H-07	phs000178 (dbGaP )	TCGA LGG
420	TCGA-RY-A845	TCGA-RY-A845-01A-11R-A36H-07	phs000178 (dbGaP )	TCGA LGG
421	TCGA-RY-A847	TCGA-RY-A847-01A-11R-A36H-07	phs000178 (dbGaP )	TCGA LGG
422	TCGA-S9-A6TS	TCGA-S9-A6TS-01A-12R-A33Z-07	phs000178 (dbGaP )	TCGA LGG
423	TCGA-S9-A6TU	TCGA-S9-A6TU-01A-12R-A32Q-07	phs000178 (dbGaP )	TCGA LGG
424	TCGA-S9-A6TV	TCGA-S9-A6TV-01A-12R-A34R-07	phs000178 (dbGaP )	TCGA LGG
425	TCGA-S9-A6TW	TCGA-S9-A6TW-01A-12R-A32Q-07	phs000178 (dbGaP )	TCGA LGG
426	TCGA-S9-A6TX	TCGA-S9-A6TX-01A-21R-A32Q-07	phs000178 (dbGaP )	TCGA LGG
427	TCGA-S9-A6TY	TCGA-S9-A6TY-01A-12R-A32Q-07	phs000178 (dbGaP )	TCGA LGG
428	TCGA-S9-A6TZ	TCGA-S9-A6TZ-01A-21R-A32Q-07	phs000178 (dbGaP )	TCGA LGG
429	TCGA-S9-A6U0	TCGA-S9-A6U0-01A-12R-A32Q-07	phs000178 (dbGaP )	TCGA LGG
430	TCGA-S9-A6U1	TCGA-S9-A6U1-01A-21R-A33Z-07	phs000178 (dbGaP )	TCGA LGG
431	TCGA-S9-A6U2	TCGA-S9-A6U2-01A-21R-A33Z-07	phs000178 (dbGaP )	TCGA LGG
432	TCGA-S9-A6U5	TCGA-S9-A6U5-01A-12R-A33Z-07	phs000178 (dbGaP )	TCGA LGG
433	TCGA-S9-A6U6	TCGA-S9-A6U6-01A-12R-A33Z-07	phs000178 (dbGaP )	TCGA LGG
434	TCGA-S9-A6U8	TCGA-S9-A6U8-01A-21R-A33Z-07	phs000178 (dbGaP )	TCGA LGG
435	TCGA-S9-A6U9	TCGA-S9-A6U9-01A-11R-A32Q-07	phs000178 (dbGaP )	TCGA LGG
436	TCGA-S9-A6UA	TCGA-S9-A6UA-01A-12R-A33Z-07	phs000178 (dbGaP )	TCGA LGG
437	TCGA-S9-A6UB	TCGA-S9-A6UB-01A-21R-A33Z-07	phs000178 (dbGaP )	TCGA LGG
438	TCGA-S9-A6WD	TCGA-S9-A6WD-01A-12R-A33Z-07	phs000178 (dbGaP )	TCGA LGG
439	TCGA-S9-A6WE	TCGA-S9-A6WE-01A-12R-A33Z-07	phs000178 (dbGaP )	TCGA LGG
440	TCGA-S9-A6WG	TCGA-S9-A6WG-01A-11R-A33Z-07	phs000178 (dbGaP )	TCGA LGG
441	TCGA-S9-A6WH	TCGA-S9-A6WH-01A-12R-A33Z-07	phs000178 (dbGaP )	TCGA LGG
442	TCGA-S9-A6WI	TCGA-S9-A6WI-01A-21R-A33Z-07	phs000178 (dbGaP )	TCGA LGG
443	TCGA-S9-A6WL	TCGA-S9-A6WL-01A-21R-A33Z-07	phs000178 (dbGaP )	TCGA LGG
444	TCGA-S9-A6WM	TCGA-S9-A6WM-01A-12R-A33Z-07	phs000178 (dbGaP )	TCGA LGG
445	TCGA-S9-A6WN	TCGA-S9-A6WN-01A-12R-A33Z-07	phs000178 (dbGaP )	TCGA LGG
446	TCGA-S9-A6WO	TCGA-S9-A6WO-01A-21R-A34F-07	phs000178 (dbGaP )	TCGA LGG
447	TCGA-S9-A6WP	TCGA-S9-A6WP-01A-12R-A34F-07	phs000178 (dbGaP )	TCGA LGG
448	TCGA-S9-A6WQ	TCGA-S9-A6WQ-01A-12R-A34F-07	phs000178 (dbGaP )	TCGA LGG
449	TCGA-S9-A7IQ	TCGA-S9-A7IQ-01A-21R-A34F-07	phs000178 (dbGaP )	TCGA LGG
450	TCGA-S9-A7IS	TCGA-S9-A7IS-01A-11R-A34F-07	phs000178 (dbGaP )	TCGA LGG
451	TCGA-S9-A7IX	TCGA-S9-A7IX-01A-12R-A34F-07	phs000178 (dbGaP )	TCGA LGG
452	TCGA-S9-A7IY	TCGA-S9-A7IY-01A-11R-A34F-07	phs000178 (dbGaP )	TCGA LGG
453	TCGA-S9-A7IZ	TCGA-S9-A7IZ-01A-11R-A34F-07	phs000178 (dbGaP )	TCGA LGG
454	TCGA-S9-A7J0	TCGA-S9-A7J0-01A-11R-A34F-07	phs000178 (dbGaP )	TCGA LGG
455	TCGA-S9-A7J1	TCGA-S9-A7J1-01A-21R-A34R-07	phs000178 (dbGaP )	TCGA LGG
456	TCGA-S9-A7J2	TCGA-S9-A7J2-01A-11R-A34F-07	phs000178 (dbGaP )	TCGA LGG
457	TCGA-S9-A7J3	TCGA-S9-A7J3-01A-21R-A34R-07	phs000178 (dbGaP )	TCGA LGG
458	TCGA-S9-A7QW	TCGA-S9-A7QW-01A-11R-A34F-07	phs000178 (dbGaP )	TCGA LGG
459	TCGA-S9-A7QX	TCGA-S9-A7QX-01A-11R-A34F-07	phs000178 (dbGaP )	TCGA LGG
460	TCGA-S9-A7QY	TCGA-S9-A7QY-01A-11R-A34F-07	phs000178 (dbGaP )	TCGA LGG
461	TCGA-S9-A7QZ	TCGA-S9-A7QZ-01A-12R-A34R-07	phs000178 (dbGaP )	TCGA LGG
462	TCGA-S9-A7R1	TCGA-S9-A7R1-01A-12R-A34R-07	phs000178 (dbGaP )	TCGA LGG
463	TCGA-S9-A7R2	TCGA-S9-A7R2-01A-21R-A34R-07	phs000178 (dbGaP )	TCGA LGG
464	TCGA-S9-A7R3	TCGA-S9-A7R3-01A-11R-A34R-07	phs000178 (dbGaP )	TCGA LGG
465	TCGA-S9-A7R4	TCGA-S9-A7R4-01A-12R-A34R-07	phs000178 (dbGaP )	TCGA LGG
466	TCGA-S9-A7R7	TCGA-S9-A7R7-01A-11R-A34R-07	phs000178 (dbGaP )	TCGA LGG
467	TCGA-S9-A7R8	TCGA-S9-A7R8-01A-11R-A34R-07	phs000178 (dbGaP )	TCGA LGG
468	TCGA-S9-A89V	TCGA-S9-A89V-01A-11R-A36H-07	phs000178 (dbGaP )	TCGA LGG
469	TCGA-S9-A89Z	TCGA-S9-A89Z-01A-11R-A36H-07	phs000178 (dbGaP )	TCGA LGG
470	TCGA-TM-A7C3	TCGA-TM-A7C3-01A-11R-A32Q-07	phs000178 (dbGaP )	TCGA LGG
471	TCGA-TM-A7C4	TCGA-TM-A7C4-01A-11R-A32Q-07	phs000178 (dbGaP )	TCGA LGG
472	TCGA-TM-A7C5	TCGA-TM-A7C5-01A-11R-A32Q-07	phs000178 (dbGaP )	TCGA LGG
473	TCGA-TM-A7CA	TCGA-TM-A7CA-01A-21R-A33Z-07	phs000178 (dbGaP )	TCGA LGG
474	TCGA-TM-A7CF	TCGA-TM-A7CF-01A-11R-A32Q-07	phs000178 (dbGaP )	TCGA LGG
475	TCGA-TM-A84B	TCGA-TM-A84B-01A-11R-A36H-07	phs000178 (dbGaP )	TCGA LGG
476	TCGA-TM-A84C	TCGA-TM-A84C-01A-11R-A36H-07	phs000178 (dbGaP )	TCGA LGG
477	TCGA-TM-A84F	TCGA-TM-A84F-01A-11R-A36H-07	phs000178 (dbGaP )	TCGA LGG
478	TCGA-TM-A84G	TCGA-TM-A84G-01A-11R-A36H-07	phs000178 (dbGaP )	TCGA LGG
479	TCGA-TM-A84H	TCGA-TM-A84H-01A-11R-A36H-07	phs000178 (dbGaP )	TCGA LGG
480	TCGA-TM-A84I	TCGA-TM-A84I-01A-11R-A36H-07	phs000178 (dbGaP )	TCGA LGG
481	TCGA-TM-A84J	TCGA-TM-A84J-01A-11R-A36H-07	phs000178 (dbGaP )	TCGA LGG
482	TCGA-TM-A84L	TCGA-TM-A84L-01A-11R-A36H-07	phs000178 (dbGaP )	TCGA LGG
483	TCGA-TM-A84M	TCGA-TM-A84M-01A-11R-A36H-07	phs000178 (dbGaP )	TCGA LGG
484	TCGA-TM-A84O	TCGA-TM-A84O-01A-11R-A36H-07	phs000178 (dbGaP )	TCGA LGG
485	TCGA-TM-A84Q	TCGA-TM-A84Q-01A-11R-A36H-07	phs000178 (dbGaP )	TCGA LGG
486	TCGA-TM-A84R	TCGA-TM-A84R-01A-21R-A36H-07	phs000178 (dbGaP )	TCGA LGG
487	TCGA-TM-A84S	TCGA-TM-A84S-01A-11R-A36H-07	phs000178 (dbGaP )	TCGA LGG
488	TCGA-TM-A84T	TCGA-TM-A84T-01A-11R-A36H-07	phs000178 (dbGaP )	TCGA LGG
489	TCGA-TQ-A7RF	TCGA-TQ-A7RF-01A-11R-A33Z-07	phs000178 (dbGaP )	TCGA LGG
490	TCGA-TQ-A7RG	TCGA-TQ-A7RG-01A-11R-A33Z-07	phs000178 (dbGaP )	TCGA LGG
491	TCGA-TQ-A7RH	TCGA-TQ-A7RH-01A-12R-A34F-07	phs000178 (dbGaP )	TCGA LGG
492	TCGA-TQ-A7RI	TCGA-TQ-A7RI-01A-11R-A33Z-07	phs000178 (dbGaP )	TCGA LGG
493	TCGA-TQ-A7RJ	TCGA-TQ-A7RJ-01A-11R-A33Z-07	phs000178 (dbGaP )	TCGA LGG
494	TCGA-TQ-A7RK	TCGA-TQ-A7RK-01A-11R-A33Z-07	phs000178 (dbGaP )	TCGA LGG
495	TCGA-TQ-A7RK	TCGA-TQ-A7RK-02A-11R-A36H-07	phs000178 (dbGaP )	TCGA LGG
496	TCGA-TQ-A7RK	TCGA-TQ-A7RK-02B-11R-A40A-07	phs000178 (dbGaP )	TCGA LGG
497	TCGA-TQ-A7RM	TCGA-TQ-A7RM-01A-11R-A33Z-07	phs000178 (dbGaP )	TCGA LGG
498	TCGA-TQ-A7RN	TCGA-TQ-A7RN-01A-11R-A33Z-07	phs000178 (dbGaP )	TCGA LGG
499	TCGA-TQ-A7RO	TCGA-TQ-A7RO-01A-11R-A33Z-07	phs000178 (dbGaP )	TCGA LGG
500	TCGA-TQ-A7RP	TCGA-TQ-A7RP-01A-21R-A34F-07	phs000178 (dbGaP )	TCGA LGG
501	TCGA-TQ-A7RQ	TCGA-TQ-A7RQ-01A-11R-A33Z-07	phs000178 (dbGaP )	TCGA LGG
502	TCGA-TQ-A7RR	TCGA-TQ-A7RR-01A-21R-A34F-07	phs000178 (dbGaP )	TCGA LGG
503	TCGA-TQ-A7RS	TCGA-TQ-A7RS-01A-12R-A33Z-07	phs000178 (dbGaP )	TCGA LGG
504	TCGA-TQ-A7RU	TCGA-TQ-A7RU-01A-21R-A34F-07	phs000178 (dbGaP )	TCGA LGG
505	TCGA-TQ-A7RV	TCGA-TQ-A7RV-01A-21R-A34F-07	phs000178 (dbGaP )	TCGA LGG
506	TCGA-TQ-A7RW	TCGA-TQ-A7RW-01A-11R-A33Z-07	phs000178 (dbGaP )	TCGA LGG
507	TCGA-TQ-A8XE	TCGA-TQ-A8XE-01A-11R-A36H-07	phs000178 (dbGaP )	TCGA LGG
508	TCGA-TQ-A8XE	TCGA-TQ-A8XE-02A-11R-A36H-07	phs000178 (dbGaP )	TCGA LGG
509	TCGA-VM-A8C8	TCGA-VM-A8C8-01A-11R-A36H-07	phs000178 (dbGaP )	TCGA LGG
510	TCGA-VM-A8C9	TCGA-VM-A8C9-01A-11R-A36H-07	phs000178 (dbGaP )	TCGA LGG
511	TCGA-VM-A8CA	TCGA-VM-A8CA-01A-11R-A36H-07	phs000178 (dbGaP )	TCGA LGG
512	TCGA-VM-A8CB	TCGA-VM-A8CB-01A-11R-A36H-07	phs000178 (dbGaP )	TCGA LGG
513	TCGA-VM-A8CD	TCGA-VM-A8CD-01A-11R-A36H-07	phs000178 (dbGaP )	TCGA LGG
514	TCGA-VM-A8CE	TCGA-VM-A8CE-01A-11R-A36H-07	phs000178 (dbGaP )	TCGA LGG
515	TCGA-VM-A8CF	TCGA-VM-A8CF-01A-11R-A36H-07	phs000178 (dbGaP )	TCGA LGG
516	TCGA-VM-A8CH	TCGA-VM-A8CH-01A-12R-A36H-07	phs000178 (dbGaP )	TCGA LGG
517	TCGA-VV-A829	TCGA-VV-A829-01A-21R-A36H-07	phs000178 (dbGaP )	TCGA LGG
518	TCGA-VV-A86M	TCGA-VV-A86M-01A-11R-A36H-07	phs000178 (dbGaP )	TCGA LGG
519	TCGA-VW-A7QS	TCGA-VW-A7QS-01A-12R-A33Z-07	phs000178 (dbGaP )	TCGA LGG
520	TCGA-VW-A8FI	TCGA-VW-A8FI-01A-11R-A36H-07	phs000178 (dbGaP )	TCGA LGG
521	TCGA-W9-A837	TCGA-W9-A837-01A-11R-A36H-07	phs000178 (dbGaP )	TCGA LGG
522	TCGA-WH-A86K	TCGA-WH-A86K-01A-11R-A36H-07	phs000178 (dbGaP )	TCGA LGG
523	TCGA-WY-A858	TCGA-WY-A858-01A-11R-A36H-07	phs000178 (dbGaP )	TCGA LGG
524	TCGA-WY-A859	TCGA-WY-A859-01A-12R-A36H-07	phs000178 (dbGaP )	TCGA LGG
525	TCGA-WY-A85A	TCGA-WY-A85A-01A-21R-A36H-07	phs000178 (dbGaP )	TCGA LGG
526	TCGA-WY-A85B	TCGA-WY-A85B-01A-11R-A36H-07	phs000178 (dbGaP )	TCGA LGG
527	TCGA-WY-A85C	TCGA-WY-A85C-01A-11R-A36H-07	phs000178 (dbGaP )	TCGA LGG
528	TCGA-WY-A85D	TCGA-WY-A85D-01A-11R-A36H-07	phs000178 (dbGaP )	TCGA LGG
529	TCGA-WY-A85E	TCGA-WY-A85E-01A-11R-A36H-07	phs000178 (dbGaP )	TCGA LGG
530	TCGA-02-0047	TCGA-02-0047-01A-01R-1849-01	phs000178 (dbGaP )	TCGA GBM
531	TCGA-02-0055	TCGA-02-0055-01A-01R-1849-01	phs000178 (dbGaP )	TCGA GBM
532	TCGA-02-2483	TCGA-02-2483-01A-01R-1849-01	phs000178 (dbGaP )	TCGA GBM
533	TCGA-02-2485	TCGA-02-2485-01A-01R-1849-01	phs000178 (dbGaP )	TCGA GBM
534	TCGA-02-2486	TCGA-02-2486-01A-01R-1849-01	phs000178 (dbGaP )	TCGA GBM
535	TCGA-06-0125	TCGA-06-0125-01A-01R-1849-01	phs000178 (dbGaP )	TCGA GBM
536	TCGA-06-0129	TCGA-06-0129-01A-01R-1849-01	phs000178 (dbGaP )	TCGA GBM
537	TCGA-06-0130	TCGA-06-0130-01A-01R-1849-01	phs000178 (dbGaP )	TCGA GBM
538	TCGA-06-0132	TCGA-06-0132-01A-02R-1849-01	phs000178 (dbGaP )	TCGA GBM
539	TCGA-06-0138	TCGA-06-0138-01A-02R-1849-01	phs000178 (dbGaP )	TCGA GBM
540	TCGA-06-0139	TCGA-06-0139-01A-01R-1849-01	phs000178 (dbGaP )	TCGA GBM
541	TCGA-06-0141	TCGA-06-0141-01A-01R-1849-01	phs000178 (dbGaP )	TCGA GBM
542	TCGA-06-0156	TCGA-06-0156-01A-02R-1849-01	phs000178 (dbGaP )	TCGA GBM
543	TCGA-06-0157	TCGA-06-0157-01A-01R-1849-01	phs000178 (dbGaP )	TCGA GBM
544	TCGA-06-0158	TCGA-06-0158-01A-01R-1849-01	phs000178 (dbGaP )	TCGA GBM
545	TCGA-06-0168	TCGA-06-0168-01A-01R-1849-01	phs000178 (dbGaP )	TCGA GBM
546	TCGA-06-0174	TCGA-06-0174-01A-01R-1849-01	phs000178 (dbGaP )	TCGA GBM
547	TCGA-06-0178	TCGA-06-0178-01A-01R-1849-01	phs000178 (dbGaP )	TCGA GBM
548	TCGA-06-0184	TCGA-06-0184-01A-01R-1849-01	phs000178 (dbGaP )	TCGA GBM
549	TCGA-06-0187	TCGA-06-0187-01A-01R-1849-01	phs000178 (dbGaP )	TCGA GBM
550	TCGA-06-0190	TCGA-06-0190-01A-01R-1849-01	phs000178 (dbGaP )	TCGA GBM
551	TCGA-06-0210	TCGA-06-0210-01A-01R-1849-01	phs000178 (dbGaP )	TCGA GBM
552	TCGA-06-0211	TCGA-06-0211-01A-01R-1849-01	phs000178 (dbGaP )	TCGA GBM
553	TCGA-06-0219	TCGA-06-0219-01A-01R-1849-01	phs000178 (dbGaP )	TCGA GBM
554	TCGA-06-0238	TCGA-06-0238-01A-02R-1849-01	phs000178 (dbGaP )	TCGA GBM
555	TCGA-06-0644	TCGA-06-0644-01A-02R-1849-01	phs000178 (dbGaP )	TCGA GBM
556	TCGA-06-0645	TCGA-06-0645-01A-01R-1849-01	phs000178 (dbGaP )	TCGA GBM
557	TCGA-06-0646	TCGA-06-0646-01A-01R-1849-01	phs000178 (dbGaP )	TCGA GBM
558	TCGA-06-0649	TCGA-06-0649-01B-01R-1849-01	phs000178 (dbGaP )	TCGA GBM
559	TCGA-06-0686	TCGA-06-0686-01A-01R-1849-01	phs000178 (dbGaP )	TCGA GBM
560	TCGA-06-0743	TCGA-06-0743-01A-01R-1849-01	phs000178 (dbGaP )	TCGA GBM
561	TCGA-06-0744	TCGA-06-0744-01A-01R-1849-01	phs000178 (dbGaP )	TCGA GBM
562	TCGA-06-0745	TCGA-06-0745-01A-01R-1849-01	phs000178 (dbGaP )	TCGA GBM
563	TCGA-06-0747	TCGA-06-0747-01A-01R-1849-01	phs000178 (dbGaP )	TCGA GBM
564	TCGA-06-0749	TCGA-06-0749-01A-01R-1849-01	phs000178 (dbGaP )	TCGA GBM
565	TCGA-06-0750	TCGA-06-0750-01A-01R-1849-01	phs000178 (dbGaP )	TCGA GBM
566	TCGA-06-0878	TCGA-06-0878-01A-01R-1849-01	phs000178 (dbGaP )	TCGA GBM
567	TCGA-06-0882	TCGA-06-0882-01A-01R-1849-01	phs000178 (dbGaP )	TCGA GBM
568	TCGA-06-1804	TCGA-06-1804-01A-01R-1849-01	phs000178 (dbGaP )	TCGA GBM
569	TCGA-06-2557	TCGA-06-2557-01A-01R-1849-01	phs000178 (dbGaP )	TCGA GBM
570	TCGA-06-2558	TCGA-06-2558-01A-01R-1849-01	phs000178 (dbGaP )	TCGA GBM
571	TCGA-06-2559	TCGA-06-2559-01A-01R-1849-01	phs000178 (dbGaP )	TCGA GBM
572	TCGA-06-2561	TCGA-06-2561-01A-02R-1849-01	phs000178 (dbGaP )	TCGA GBM
573	TCGA-06-2562	TCGA-06-2562-01A-01R-1849-01	phs000178 (dbGaP )	TCGA GBM
574	TCGA-06-2563	TCGA-06-2563-01A-01R-1849-01	phs000178 (dbGaP )	TCGA GBM
575	TCGA-06-2564	TCGA-06-2564-01A-01R-1849-01	phs000178 (dbGaP )	TCGA GBM
576	TCGA-06-2565	TCGA-06-2565-01A-01R-1849-01	phs000178 (dbGaP )	TCGA GBM
577	TCGA-06-2567	TCGA-06-2567-01A-01R-1849-01	phs000178 (dbGaP )	TCGA GBM
578	TCGA-06-2569	TCGA-06-2569-01A-01R-1849-01	phs000178 (dbGaP )	TCGA GBM
579	TCGA-06-2570	TCGA-06-2570-01A-01R-1849-01	phs000178 (dbGaP )	TCGA GBM
580	TCGA-06-5408	TCGA-06-5408-01A-01R-1849-01	phs000178 (dbGaP )	TCGA GBM
581	TCGA-06-5410	TCGA-06-5410-01A-01R-1849-01	phs000178 (dbGaP )	TCGA GBM
582	TCGA-06-5411	TCGA-06-5411-01A-01R-1849-01	phs000178 (dbGaP )	TCGA GBM
583	TCGA-06-5412	TCGA-06-5412-01A-01R-1849-01	phs000178 (dbGaP )	TCGA GBM
584	TCGA-06-5413	TCGA-06-5413-01A-01R-1849-01	phs000178 (dbGaP )	TCGA GBM
585	TCGA-06-5414	TCGA-06-5414-01A-01R-1849-01	phs000178 (dbGaP )	TCGA GBM
586	TCGA-06-5415	TCGA-06-5415-01A-01R-1849-01	phs000178 (dbGaP )	TCGA GBM
587	TCGA-06-5416	TCGA-06-5416-01A-01R-1849-01	phs000178 (dbGaP )	TCGA GBM
588	TCGA-06-5417	TCGA-06-5417-01A-01R-1849-01	phs000178 (dbGaP )	TCGA GBM
589	TCGA-06-5418	TCGA-06-5418-01A-01R-1849-01	phs000178 (dbGaP )	TCGA GBM
590	TCGA-06-5856	TCGA-06-5856-01A-01R-1849-01	phs000178 (dbGaP )	TCGA GBM
591	TCGA-06-5858	TCGA-06-5858-01A-01R-1849-01	phs000178 (dbGaP )	TCGA GBM
592	TCGA-06-5859	TCGA-06-5859-01A-01R-1849-01	phs000178 (dbGaP )	TCGA GBM
593	TCGA-06-A5U0	TCGA-06-A5U0-01A-11R-A344-08	phs000178 (dbGaP )	TCGA GBM
594	TCGA-06-A5U1	TCGA-06-A5U1-01A-11R-A344-08	phs000178 (dbGaP )	TCGA GBM
595	TCGA-06-A6S0	TCGA-06-A6S0-01A-11R-A344-08	phs000178 (dbGaP )	TCGA GBM
596	TCGA-06-A6S1	TCGA-06-A6S1-01A-11R-A344-08	phs000178 (dbGaP )	TCGA GBM
597	TCGA-06-A7TK	TCGA-06-A7TK-01A-21R-A39C-08	phs000178 (dbGaP )	TCGA GBM
598	TCGA-06-A7TL	TCGA-06-A7TL-01A-11R-A39C-08	phs000178 (dbGaP )	TCGA GBM
599	TCGA-08-0386	TCGA-08-0386-01A-01R-1849-01	phs000178 (dbGaP )	TCGA GBM
600	TCGA-12-0616	TCGA-12-0616-01A-01R-1849-01	phs000178 (dbGaP )	TCGA GBM
601	TCGA-12-0618	TCGA-12-0618-01A-01R-1849-01	phs000178 (dbGaP )	TCGA GBM
602	TCGA-12-0619	TCGA-12-0619-01A-01R-1849-01	phs000178 (dbGaP )	TCGA GBM
603	TCGA-12-0821	TCGA-12-0821-01A-01R-1849-01	phs000178 (dbGaP )	TCGA GBM
604	TCGA-12-1597	TCGA-12-1597-01B-01R-1849-01	phs000178 (dbGaP )	TCGA GBM
605	TCGA-12-3650	TCGA-12-3650-01A-01R-1849-01	phs000178 (dbGaP )	TCGA GBM
606	TCGA-12-3652	TCGA-12-3652-01A-01R-1849-01	phs000178 (dbGaP )	TCGA GBM
607	TCGA-12-3653	TCGA-12-3653-01A-01R-1849-01	phs000178 (dbGaP )	TCGA GBM
608	TCGA-12-5295	TCGA-12-5295-01A-01R-1849-01	phs000178 (dbGaP )	TCGA GBM
609	TCGA-12-5299	TCGA-12-5299-01A-02R-1849-01	phs000178 (dbGaP )	TCGA GBM
610	TCGA-14-0781	TCGA-14-0781-01B-01R-1849-01	phs000178 (dbGaP )	TCGA GBM
611	TCGA-14-0787	TCGA-14-0787-01A-01R-1849-01	phs000178 (dbGaP )	TCGA GBM
612	TCGA-14-0789	TCGA-14-0789-01A-01R-1849-01	phs000178 (dbGaP )	TCGA GBM
613	TCGA-14-0790	TCGA-14-0790-01B-01R-1849-01	phs000178 (dbGaP )	TCGA GBM
614	TCGA-14-0817	TCGA-14-0817-01A-01R-1849-01	phs000178 (dbGaP )	TCGA GBM
615	TCGA-14-0871	TCGA-14-0871-01A-01R-1849-01	phs000178 (dbGaP )	TCGA GBM
616	TCGA-14-1034	TCGA-14-1034-01A-01R-1849-01	phs000178 (dbGaP )	TCGA GBM
617	TCGA-14-1823	TCGA-14-1823-01A-01R-1849-01	phs000178 (dbGaP )	TCGA GBM
618	TCGA-14-1825	TCGA-14-1825-01A-01R-1850-01	phs000178 (dbGaP )	TCGA GBM
619	TCGA-14-1829	TCGA-14-1829-01A-01R-1850-01	phs000178 (dbGaP )	TCGA GBM
620	TCGA-14-2554	TCGA-14-2554-01A-01R-1850-01	phs000178 (dbGaP )	TCGA GBM
621	TCGA-15-0742	TCGA-15-0742-01A-01R-1850-01	phs000178 (dbGaP )	TCGA GBM
622	TCGA-15-1444	TCGA-15-1444-01A-02R-1850-01	phs000178 (dbGaP )	TCGA GBM
623	TCGA-16-0846	TCGA-16-0846-01A-01R-1850-01	phs000178 (dbGaP )	TCGA GBM
624	TCGA-16-1045	TCGA-16-1045-01B-01R-1850-01	phs000178 (dbGaP )	TCGA GBM
625	TCGA-19-1390	TCGA-19-1390-01A-01R-1850-01	phs000178 (dbGaP )	TCGA GBM
626	TCGA-19-1787	TCGA-19-1787-01B-01R-1850-01	phs000178 (dbGaP )	TCGA GBM
627	TCGA-19-2619	TCGA-19-2619-01A-01R-1850-01	phs000178 (dbGaP )	TCGA GBM
628	TCGA-19-2620	TCGA-19-2620-01A-01R-1850-01	phs000178 (dbGaP )	TCGA GBM
629	TCGA-19-2624	TCGA-19-2624-01A-01R-1850-01	phs000178 (dbGaP )	TCGA GBM
630	TCGA-19-2625	TCGA-19-2625-01A-01R-1850-01	phs000178 (dbGaP )	TCGA GBM
631	TCGA-19-2629	TCGA-19-2629-01A-01R-1850-01	phs000178 (dbGaP )	TCGA GBM
632	TCGA-19-4065	TCGA-19-4065-01A-01R-2005-01	phs000178 (dbGaP )	TCGA GBM
633	TCGA-19-5960	TCGA-19-5960-01A-11R-1850-01	phs000178 (dbGaP )	TCGA GBM
634	TCGA-19-A60I	TCGA-19-A60I-01A-12R-A344-08	phs000178 (dbGaP )	TCGA GBM
635	TCGA-19-A6J4	TCGA-19-A6J4-01A-11R-A344-08	phs000178 (dbGaP )	TCGA GBM
636	TCGA-19-A6J5	TCGA-19-A6J5-01A-21R-A344-08	phs000178 (dbGaP )	TCGA GBM
637	TCGA-26-1442	TCGA-26-1442-01A-01R-1850-01	phs000178 (dbGaP )	TCGA GBM
638	TCGA-26-5132	TCGA-26-5132-01A-01R-1850-01	phs000178 (dbGaP )	TCGA GBM
639	TCGA-26-5133	TCGA-26-5133-01A-01R-1850-01	phs000178 (dbGaP )	TCGA GBM
640	TCGA-26-5134	TCGA-26-5134-01A-01R-1850-01	phs000178 (dbGaP )	TCGA GBM
641	TCGA-26-5135	TCGA-26-5135-01A-01R-1850-01	phs000178 (dbGaP )	TCGA GBM
642	TCGA-26-5136	TCGA-26-5136-01B-01R-1850-01	phs000178 (dbGaP )	TCGA GBM
643	TCGA-26-5139	TCGA-26-5139-01A-01R-1850-01	phs000178 (dbGaP )	TCGA GBM
644	TCGA-26-A7UX	TCGA-26-A7UX-01B-11R-A39C-08	phs000178 (dbGaP )	TCGA GBM
645	TCGA-27-1830	TCGA-27-1830-01A-01R-1850-01	phs000178 (dbGaP )	TCGA GBM
646	TCGA-27-1831	TCGA-27-1831-01A-01R-1850-01	phs000178 (dbGaP )	TCGA GBM
647	TCGA-27-1832	TCGA-27-1832-01A-01R-1850-01	phs000178 (dbGaP )	TCGA GBM
648	TCGA-27-1834	TCGA-27-1834-01A-01R-1850-01	phs000178 (dbGaP )	TCGA GBM
649	TCGA-27-1835	TCGA-27-1835-01A-01R-1850-01	phs000178 (dbGaP )	TCGA GBM
650	TCGA-27-1837	TCGA-27-1837-01A-01R-1850-01	phs000178 (dbGaP )	TCGA GBM
651	TCGA-27-2519	TCGA-27-2519-01A-01R-1850-01	phs000178 (dbGaP )	TCGA GBM
652	TCGA-27-2521	TCGA-27-2521-01A-01R-1850-01	phs000178 (dbGaP )	TCGA GBM
653	TCGA-27-2523	TCGA-27-2523-01A-01R-1850-01	phs000178 (dbGaP )	TCGA GBM
654	TCGA-27-2524	TCGA-27-2524-01A-01R-1850-01	phs000178 (dbGaP )	TCGA GBM
655	TCGA-27-2526	TCGA-27-2526-01A-01R-1850-01	phs000178 (dbGaP )	TCGA GBM
656	TCGA-27-2528	TCGA-27-2528-01A-01R-1850-01	phs000178 (dbGaP )	TCGA GBM
657	TCGA-28-1747	TCGA-28-1747-01C-01R-1850-01	phs000178 (dbGaP )	TCGA GBM
658	TCGA-28-1753	TCGA-28-1753-01A-01R-1850-01	phs000178 (dbGaP )	TCGA GBM
659	TCGA-28-2499	TCGA-28-2499-01A-01R-1850-01	phs000178 (dbGaP )	TCGA GBM
660	TCGA-28-2509	TCGA-28-2509-01A-01R-1850-01	phs000178 (dbGaP )	TCGA GBM
661	TCGA-28-2510	TCGA-28-2510-01A-01R-1850-01	phs000178 (dbGaP )	TCGA GBM
662	TCGA-28-2513	TCGA-28-2513-01A-01R-1850-01	phs000178 (dbGaP )	TCGA GBM
663	TCGA-28-2514	TCGA-28-2514-01A-02R-1850-01	phs000178 (dbGaP )	TCGA GBM
664	TCGA-28-5204	TCGA-28-5204-01A-01R-1850-01	phs000178 (dbGaP )	TCGA GBM
665	TCGA-28-5207	TCGA-28-5207-01A-01R-1850-01	phs000178 (dbGaP )	TCGA GBM
666	TCGA-28-5208	TCGA-28-5208-01A-01R-1850-01	phs000178 (dbGaP )	TCGA GBM
667	TCGA-28-5209	TCGA-28-5209-01A-01R-1850-01	phs000178 (dbGaP )	TCGA GBM
668	TCGA-28-5213	TCGA-28-5213-01A-01R-1850-01	phs000178 (dbGaP )	TCGA GBM
669	TCGA-28-5215	TCGA-28-5215-01A-01R-1850-01	phs000178 (dbGaP )	TCGA GBM
670	TCGA-28-5216	TCGA-28-5216-01A-01R-1850-01	phs000178 (dbGaP )	TCGA GBM
671	TCGA-28-5218	TCGA-28-5218-01A-01R-1850-01	phs000178 (dbGaP )	TCGA GBM
672	TCGA-28-5220	TCGA-28-5220-01A-01R-1850-01	phs000178 (dbGaP )	TCGA GBM
673	TCGA-32-1970	TCGA-32-1970-01A-01R-1850-01	phs000178 (dbGaP )	TCGA GBM
674	TCGA-32-1980	TCGA-32-1980-01A-01R-1850-01	phs000178 (dbGaP )	TCGA GBM
675	TCGA-32-1982	TCGA-32-1982-01A-01R-1850-01	phs000178 (dbGaP )	TCGA GBM
676	TCGA-32-2615	TCGA-32-2615-01A-01R-1850-01	phs000178 (dbGaP )	TCGA GBM
677	TCGA-32-2616	TCGA-32-2616-01A-01R-1850-01	phs000178 (dbGaP )	TCGA GBM
678	TCGA-32-2632	TCGA-32-2632-01A-01R-1850-01	phs000178 (dbGaP )	TCGA GBM
679	TCGA-32-2634	TCGA-32-2634-01A-01R-1850-01	phs000178 (dbGaP )	TCGA GBM
680	TCGA-32-2638	TCGA-32-2638-01A-01R-1850-01	phs000178 (dbGaP )	TCGA GBM
681	TCGA-32-4213	TCGA-32-4213-01A-01R-1850-01	phs000178 (dbGaP )	TCGA GBM
682	TCGA-32-5222	TCGA-32-5222-01A-01R-1850-01	phs000178 (dbGaP )	TCGA GBM
683	TCGA-41-2571	TCGA-41-2571-01A-01R-1850-01	phs000178 (dbGaP )	TCGA GBM
684	TCGA-41-2572	TCGA-41-2572-01A-01R-1850-01	phs000178 (dbGaP )	TCGA GBM
685	TCGA-41-3915	TCGA-41-3915-01A-01R-1850-01	phs000178 (dbGaP )	TCGA GBM
686	TCGA-41-4097	TCGA-41-4097-01A-01R-1850-01	phs000178 (dbGaP )	TCGA GBM
687	TCGA-41-5651	TCGA-41-5651-01A-01R-1850-01	phs000178 (dbGaP )	TCGA GBM
688	TCGA-4W-AA9R	TCGA-4W-AA9R-01A-11R-A39C-08	phs000178 (dbGaP )	TCGA GBM
689	TCGA-4W-AA9S	TCGA-4W-AA9S-01A-11R-A39C-08	phs000178 (dbGaP )	TCGA GBM
690	TCGA-4W-AA9T	TCGA-4W-AA9T-01A-11R-A39C-08	phs000178 (dbGaP )	TCGA GBM
691	TCGA-76-4925	TCGA-76-4925-01A-01R-1850-01	phs000178 (dbGaP )	TCGA GBM
692	TCGA-76-4926	TCGA-76-4926-01B-01R-1850-01	phs000178 (dbGaP )	TCGA GBM
693	TCGA-76-4927	TCGA-76-4927-01A-01R-1850-01	phs000178 (dbGaP )	TCGA GBM
694	TCGA-76-4928	TCGA-76-4928-01B-01R-1850-01	phs000178 (dbGaP )	TCGA GBM
695	TCGA-76-4929	TCGA-76-4929-01A-01R-1850-01	phs000178 (dbGaP )	TCGA GBM
696	TCGA-76-4931	TCGA-76-4931-01A-01R-1850-01	phs000178 (dbGaP )	TCGA GBM
697	TCGA-76-4932	TCGA-76-4932-01A-01R-1850-01	phs000178 (dbGaP )	TCGA GBM
698	TCGA-OX-A56R	TCGA-OX-A56R-01A-11R-A344-08	phs000178 (dbGaP )	TCGA GBM
699	TCGA-RR-A6KA	TCGA-RR-A6KA-01A-21R-A344-08	phs000178 (dbGaP )	TCGA GBM
700	TCGA-RR-A6KB	TCGA-RR-A6KB-01A-12R-A344-08	phs000178 (dbGaP )	TCGA GBM
701	TCGA-RR-A6KC	TCGA-RR-A6KC-01A-31R-A344-08	phs000178 (dbGaP )	TCGA GBM
702	42-MG-BA	42-MG-BA	phs000178 (dbGaP )	CCLE
703	8-MG-BA	8-MG-BA	phs000178 (dbGaP )	CCLE
704	A172	A172	phs000178 (dbGaP )	CCLE
705	AM-38	AM-38	phs000178 (dbGaP )	CCLE
706	CAS-1	CAS-1	phs000178 (dbGaP )	CCLE
707	CCF-STTG1	CCF-STTG1	phs000178 (dbGaP )	CCLE
708	DBTRG-05MG	DBTRG-05MG	phs000178 (dbGaP )	CCLE
709	DK-MG	DK-MG	phs000178 (dbGaP )	CCLE
710	GAMG	GAMG	phs000178 (dbGaP )	CCLE
711	GB-1	GB-1	phs000178 (dbGaP )	CCLE
712	GI-1	GI-1	phs000178 (dbGaP )	CCLE
713	GMS-10	GMS-10	phs000178 (dbGaP )	CCLE
714	GOS-3	GOS-3	phs000178 (dbGaP )	CCLE
715	H4	H4	phs000178 (dbGaP )	CCLE
716	Hs	Hs	phs000178 (dbGaP )	CCLE
717	KALS-1	KALS-1	phs000178 (dbGaP )	CCLE
718	KG-1-C	KG-1-C	phs000178 (dbGaP )	CCLE
719	KNS-42	KNS-42	phs000178 (dbGaP )	CCLE
720	KNS-60	KNS-60	phs000178 (dbGaP )	CCLE
721	KNS-81	KNS-81	phs000178 (dbGaP )	CCLE
722	KS-1	KS-1	phs000178 (dbGaP )	CCLE
723	LN-229	LN-229	phs000178 (dbGaP )	CCLE
724	LN18	LN18	phs000178 (dbGaP )	CCLE
725	M059K	M059K	phs000178 (dbGaP )	CCLE
726	NMC-G1	NMC-G1	phs000178 (dbGaP )	CCLE
727	SF-295	SF-295	phs000178 (dbGaP )	CCLE
728	SF126	SF126	phs000178 (dbGaP )	CCLE
729	SF268	SF268	phs000178 (dbGaP )	CCLE
730	SF539	SF539	phs000178 (dbGaP )	CCLE
731	SNB75	SNB75	phs000178 (dbGaP )	CCLE
732	SNU-1105	SNU-1105	phs000178 (dbGaP )	CCLE
733	SNU-201	SNU-201	phs000178 (dbGaP )	CCLE
734	SNU-466	SNU-466	phs000178 (dbGaP )	CCLE
735	SNU-489	SNU-489	phs000178 (dbGaP )	CCLE
736	SNU-626	SNU-626	phs000178 (dbGaP )	CCLE
737	SNU-738	SNU-738	phs000178 (dbGaP )	CCLE
738	SW	SW	phs000178 (dbGaP )	CCLE
739	SW	SW	phs000178 (dbGaP )	CCLE
740	T98G	T98G	phs000178 (dbGaP )	CCLE
741	TM-31	TM-31	phs000178 (dbGaP )	CCLE
742	U-118	U-118	phs000178 (dbGaP )	CCLE
743	U-251	U-251	phs000178 (dbGaP )	CCLE
744	U-87	U-87	phs000178 (dbGaP )	CCLE
745	YH-13	YH-13	phs000178 (dbGaP )	CCLE
746	YKG1	YKG1	phs000178 (dbGaP )	CCLE
747	SRS457680	SRS457680	SRP027383	CGGA LGG
748	SRS457681	SRS457681	SRP027383	CGGA LGG
749	SRS457682	SRS457682	SRP027383	CGGA LGG
750	SRS457683	SRS457683	SRP027383	CGGA LGG
751	SRS457684	SRS457684	SRP027383	CGGA LGG
752	SRS457685	SRS457685	SRP027383	CGGA LGG
753	SRS457686	SRS457686	SRP027383	CGGA LGG
754	SRS457687	SRS457687	SRP027383	CGGA LGG
755	SRS457688	SRS457688	SRP027383	CGGA LGG
756	SRS457689	SRS457689	SRP027383	CGGA LGG
757	SRS457690	SRS457690	SRP027383	CGGA LGG
758	SRS457691	SRS457691	SRP027383	CGGA LGG
759	SRS457692	SRS457692	SRP027383	CGGA LGG
760	SRS457694	SRS457694	SRP027383	CGGA LGG
761	SRS457696	SRS457696	SRP027383	CGGA LGG
762	SRS457697	SRS457697	SRP027383	CGGA LGG
763	SRS457698	SRS457698	SRP027383	CGGA LGG
764	SRS457699	SRS457699	SRP027383	CGGA LGG
765	SRS457701	SRS457701	SRP027383	CGGA LGG
766	SRS457702	SRS457702	SRP027383	CGGA LGG
767	SRS457704	SRS457704	SRP027383	CGGA LGG
768	SRS457705	SRS457705	SRP027383	CGGA LGG
769	SRS457706	SRS457706	SRP027383	CGGA LGG
770	SRS457708	SRS457708	SRP027383	CGGA LGG
771	SRS457710	SRS457710	SRP027383	CGGA LGG
772	SRS457711	SRS457711	SRP027383	CGGA LGG
773	SRS457713	SRS457713	SRP027383	CGGA LGG
774	SRS457712	SRS457712	SRP027383	CGGA LGG
775	SRS457714	SRS457714	SRP027383	CGGA LGG
776	SRS457715	SRS457715	SRP027383	CGGA LGG
777	SRS457717	SRS457717	SRP027383	CGGA LGG
778	SRS457718	SRS457718	SRP027383	CGGA LGG
779	SRS457719	SRS457719	SRP027383	CGGA LGG
780	SRS457721	SRS457721	SRP027383	CGGA LGG
781	SRS457725	SRS457725	SRP027383	CGGA LGG
782	SRS457726	SRS457726	SRP027383	CGGA LGG
783	SRS457727	SRS457727	SRP027383	CGGA LGG
784	SRS457729	SRS457729	SRP027383	CGGA LGG
785	SRS457730	SRS457730	SRP027383	CGGA LGG
786	SRS457731	SRS457731	SRP027383	CGGA LGG
787	SRS457733	SRS457733	SRP027383	CGGA LGG
788	SRS457735	SRS457735	SRP027383	CGGA LGG
789	SRS457734	SRS457734	SRP027383	CGGA LGG
790	SRS457736	SRS457736	SRP027383	CGGA LGG
791	SRS457737	SRS457737	SRP027383	CGGA LGG
792	SRS457738	SRS457738	SRP027383	CGGA LGG
793	SRS457739	SRS457739	SRP027383	CGGA LGG
794	SRS457740	SRS457740	SRP027383	CGGA LGG
795	SRS457741	SRS457741	SRP027383	CGGA LGG
796	SRS457742	SRS457742	SRP027383	CGGA LGG
797	SRS457743	SRS457743	SRP027383	CGGA LGG
798	SRS457745	SRS457745	SRP027383	CGGA LGG
799	SRS457746	SRS457746	SRP027383	CGGA LGG
800	SRS457747	SRS457747	SRP027383	CGGA LGG
801	SRS457749	SRS457749	SRP027383	CGGA LGG
802	SRS457750	SRS457750	SRP027383	CGGA LGG
803	SRS457751	SRS457751	SRP027383	CGGA LGG
804	SRS457752	SRS457752	SRP027383	CGGA LGG
805	SRS457753	SRS457753	SRP027383	CGGA LGG
806	SRS457754	SRS457754	SRP027383	CGGA LGG
807	SRS457756	SRS457756	SRP027383	CGGA LGG
808	SRS457757	SRS457757	SRP027383	CGGA LGG
809	SRS457758	SRS457758	SRP027383	CGGA LGG
810	SRS457759	SRS457759	SRP027383	CGGA LGG
811	SRS457761	SRS457761	SRP027383	CGGA LGG
812	SRS457762	SRS457762	SRP027383	CGGA LGG
813	SRS457764	SRS457764	SRP027383	CGGA LGG
814	SRS457768	SRS457768	SRP027383	CGGA LGG
815	SRS457769	SRS457769	SRP027383	CGGA LGG
816	SRS457770	SRS457770	SRP027383	CGGA LGG
817	SRS457774	SRS457774	SRP027383	CGGA LGG
818	SRS457772	SRS457772	SRP027383	CGGA LGG
819	SRS457775	SRS457775	SRP027383	CGGA LGG
820	SRS457777	SRS457777	SRP027383	CGGA LGG
821	SRS457778	SRS457778	SRP027383	CGGA LGG
822	SRS457780	SRS457780	SRP027383	CGGA LGG
823	SRS457781	SRS457781	SRP027383	CGGA LGG
824	SRS457782	SRS457782	SRP027383	CGGA LGG
825	SRS457783	SRS457783	SRP027383	CGGA LGG
826	SRS457785	SRS457785	SRP027383	CGGA LGG
827	SRS457786	SRS457786	SRP027383	CGGA LGG
828	SRS457789	SRS457789	SRP027383	CGGA LGG
829	SRS457790	SRS457790	SRP027383	CGGA LGG
830	SRS457791	SRS457791	SRP027383	CGGA LGG
831	SRS457794	SRS457794	SRP027383	CGGA LGG
832	SRS457796	SRS457796	SRP027383	CGGA LGG
833	SRS457797	SRS457797	SRP027383	CGGA LGG
834	SRS457799	SRS457799	SRP027383	CGGA LGG
835	SRS457801	SRS457801	SRP027383	CGGA LGG
836	SRS457804	SRS457804	SRP027383	CGGA LGG
837	SRS457806	SRS457806	SRP027383	CGGA LGG
838	SRS457807	SRS457807	SRP027383	CGGA LGG
839	SRS457810	SRS457810	SRP027383	CGGA LGG
840	SRS457811	SRS457811	SRP027383	CGGA LGG
841	SRS457812	SRS457812	SRP027383	CGGA LGG
842	SRS457813	SRS457813	SRP027383	CGGA LGG
843	SRS457815	SRS457815	SRP027383	CGGA LGG
844	SRS457817	SRS457817	SRP027383	CGGA LGG
845	SRS457818	SRS457818	SRP027383	CGGA LGG
846	SRS457819	SRS457819	SRP027383	CGGA LGG
847	SRS457820	SRS457820	SRP027383	CGGA LGG
848	SRS457821	SRS457821	SRP027383	CGGA LGG
849	SRS457826	SRS457826	SRP027383	CGGA LGG
850	SRS457828	SRS457828	SRP027383	CGGA LGG
851	SRS457829	SRS457829	SRP027383	CGGA LGG
852	SRS457832	SRS457832	SRP027383	CGGA LGG
853	SRS457833	SRS457833	SRP027383	CGGA LGG
854	SRS457834	SRS457834	SRP027383	CGGA LGG
855	SRS457839	SRS457839	SRP027383	CGGA LGG
856	SRS457840	SRS457840	SRP027383	CGGA LGG
857	SRS457841	SRS457841	SRP027383	CGGA LGG
858	SRS457843	SRS457843	SRP027383	CGGA LGG
859	SRS457848	SRS457848	SRP027383	CGGA LGG
860	SRS457849	SRS457849	SRP027383	CGGA LGG
861	SRS457850	SRS457850	SRP027383	CGGA LGG
862	SRS457853	SRS457853	SRP027383	CGGA LGG
863	SRS457855	SRS457855	SRP027383	CGGA LGG
864	SRS457856	SRS457856	SRP027383	CGGA LGG
865	SRS457859	SRS457859	SRP027383	CGGA LGG
866	SRS457860	SRS457860	SRP027383	CGGA LGG
867	SRS457861	SRS457861	SRP027383	CGGA LGG
868	SRS457862	SRS457862	SRP027383	CGGA LGG
869	SRS457867	SRS457867	SRP027383	CGGA LGG
870	SRS457868	SRS457868	SRP027383	CGGA LGG
871	SRS457870	SRS457870	SRP027383	CGGA LGG
872	SRS457873	SRS457873	SRP027383	CGGA LGG
873	SRS457877	SRS457877	SRP027383	CGGA LGG
874	SRS457878	SRS457878	SRP027383	CGGA LGG
875	SRS457879	SRS457879	SRP027383	CGGA LGG
876	SRS457882	SRS457882	SRP027383	CGGA LGG
877	SRS457883	SRS457883	SRP027383	CGGA LGG
878	SRS457884	SRS457884	SRP027383	CGGA LGG
879	SRS457887	SRS457887	SRP027383	CGGA LGG
880	SRS457888	SRS457888	SRP027383	CGGA LGG
881	SRS457891	SRS457891	SRP027383	CGGA LGG
882	SRS457893	SRS457893	SRP027383	CGGA LGG
883	SRS457894	SRS457894	SRP027383	CGGA LGG
884	SRS457899	SRS457899	SRP027383	CGGA LGG
885	SRS457898	SRS457898	SRP027383	CGGA LGG
886	SRS457903	SRS457903	SRP027383	CGGA LGG
887	SRS457905	SRS457905	SRP027383	CGGA LGG
888	SRS457906	SRS457906	SRP027383	CGGA LGG
889	SRS457908	SRS457908	SRP027383	CGGA LGG
890	SRS457910	SRS457910	SRP027383	CGGA LGG
891	SRS457911	SRS457911	SRP027383	CGGA LGG
892	SRS457912	SRS457912	SRP027383	CGGA LGG
893	SRS457913	SRS457913	SRP027383	CGGA LGG
894	SRS457914	SRS457914	SRP027383	CGGA LGG
895	SRS457916	SRS457916	SRP027383	CGGA LGG
896	SRS457915	SRS457915	SRP027383	CGGA LGG
897	SRS457918	SRS457918	SRP027383	CGGA LGG
898	SRS457919	SRS457919	SRP027383	CGGA LGG
899	SRS457920	SRS457920	SRP027383	CGGA LGG
900	SRS457922	SRS457922	SRP027383	CGGA LGG
901	SRS457923	SRS457923	SRP027383	CGGA LGG
902	SRS457926	SRS457926	SRP027383	CGGA LGG
903	SRS457931	SRS457931	SRP027383	CGGA LGG
904	SRS457932	SRS457932	SRP027383	CGGA LGG
905	SRS457933	SRS457933	SRP027383	CGGA LGG
906	SRS457934	SRS457934	SRP027383	CGGA LGG
907	SRS457935	SRS457935	SRP027383	CGGA LGG
908	SRS457936	SRS457936	SRP027383	CGGA LGG
909	SRS457937	SRS457937	SRP027383	CGGA LGG
910	SRS457938	SRS457938	SRP027383	CGGA LGG
911	SRS457940	SRS457940	SRP027383	CGGA LGG
912	SRS457941	SRS457941	SRP027383	CGGA LGG
913	SRS457943	SRS457943	SRP027383	CGGA LGG
914	SRS457945	SRS457945	SRP027383	CGGA LGG
915	SRS457946	SRS457946	SRP027383	CGGA LGG
916	SRS457948	SRS457948	SRP027383	CGGA LGG
917	SRS457949	SRS457949	SRP027383	CGGA LGG
918	SRS457950	SRS457950	SRP027383	CGGA LGG
919	SRS457952	SRS457952	SRP027383	CGGA LGG
920	SRS457953	SRS457953	SRP027383	CGGA LGG
921	SRS457693	SRS457693	SRP027383	CGGA GBM
922	SRS457695	SRS457695	SRP027383	CGGA GBM
923	SRS457700	SRS457700	SRP027383	CGGA GBM
924	SRS457703	SRS457703	SRP027383	CGGA GBM
925	SRS457707	SRS457707	SRP027383	CGGA GBM
926	SRS457709	SRS457709	SRP027383	CGGA GBM
927	SRS457716	SRS457716	SRP027383	CGGA GBM
928	SRS457720	SRS457720	SRP027383	CGGA GBM
929	SRS457722	SRS457722	SRP027383	CGGA GBM
930	SRS457723	SRS457723	SRP027383	CGGA GBM
931	SRS457724	SRS457724	SRP027383	CGGA GBM
932	SRS457728	SRS457728	SRP027383	CGGA GBM
933	SRS457732	SRS457732	SRP027383	CGGA GBM
934	SRS457744	SRS457744	SRP027383	CGGA GBM
935	SRS457748	SRS457748	SRP027383	CGGA GBM
936	SRS457755	SRS457755	SRP027383	CGGA GBM
937	SRS457760	SRS457760	SRP027383	CGGA GBM
938	SRS457763	SRS457763	SRP027383	CGGA GBM
939	SRS457765	SRS457765	SRP027383	CGGA GBM
940	SRS457766	SRS457766	SRP027383	CGGA GBM
941	SRS457767	SRS457767	SRP027383	CGGA GBM
942	SRS457771	SRS457771	SRP027383	CGGA GBM
943	SRS457773	SRS457773	SRP027383	CGGA GBM
944	SRS457776	SRS457776	SRP027383	CGGA GBM
945	SRS457779	SRS457779	SRP027383	CGGA GBM
946	SRS457784	SRS457784	SRP027383	CGGA GBM
947	SRS457787	SRS457787	SRP027383	CGGA GBM
948	SRS457788	SRS457788	SRP027383	CGGA GBM
949	SRS457792	SRS457792	SRP027383	CGGA GBM
950	SRS457793	SRS457793	SRP027383	CGGA GBM
951	SRS457795	SRS457795	SRP027383	CGGA GBM
952	SRS457798	SRS457798	SRP027383	CGGA GBM
953	SRS457800	SRS457800	SRP027383	CGGA GBM
954	SRS457802	SRS457802	SRP027383	CGGA GBM
955	SRS457803	SRS457803	SRP027383	CGGA GBM
956	SRS457805	SRS457805	SRP027383	CGGA GBM
957	SRS457808	SRS457808	SRP027383	CGGA GBM
958	SRS457809	SRS457809	SRP027383	CGGA GBM
959	SRS457814	SRS457814	SRP027383	CGGA GBM
960	SRS457816	SRS457816	SRP027383	CGGA GBM
961	SRS457822	SRS457822	SRP027383	CGGA GBM
962	SRS457823	SRS457823	SRP027383	CGGA GBM
963	SRS457824	SRS457824	SRP027383	CGGA GBM
964	SRS457825	SRS457825	SRP027383	CGGA GBM
965	SRS457827	SRS457827	SRP027383	CGGA GBM
966	SRS457830	SRS457830	SRP027383	CGGA GBM
967	SRS457831	SRS457831	SRP027383	CGGA GBM
968	SRS457835	SRS457835	SRP027383	CGGA GBM
969	SRS457836	SRS457836	SRP027383	CGGA GBM
970	SRS457837	SRS457837	SRP027383	CGGA GBM
971	SRS457838	SRS457838	SRP027383	CGGA GBM
972	SRS457842	SRS457842	SRP027383	CGGA GBM
973	SRS457844	SRS457844	SRP027383	CGGA GBM
974	SRS457845	SRS457845	SRP027383	CGGA GBM
975	SRS457846	SRS457846	SRP027383	CGGA GBM
976	SRS457847	SRS457847	SRP027383	CGGA GBM
977	SRS457851	SRS457851	SRP027383	CGGA GBM
978	SRS457852	SRS457852	SRP027383	CGGA GBM
979	SRS457854	SRS457854	SRP027383	CGGA GBM
980	SRS457857	SRS457857	SRP027383	CGGA GBM
981	SRS457858	SRS457858	SRP027383	CGGA GBM
982	SRS457863	SRS457863	SRP027383	CGGA GBM
983	SRS457864	SRS457864	SRP027383	CGGA GBM
984	SRS457865	SRS457865	SRP027383	CGGA GBM
985	SRS457866	SRS457866	SRP027383	CGGA GBM
986	SRS457869	SRS457869	SRP027383	CGGA GBM
987	SRS457871	SRS457871	SRP027383	CGGA GBM
988	SRS457872	SRS457872	SRP027383	CGGA GBM
989	SRS457874	SRS457874	SRP027383	CGGA GBM
990	SRS457875	SRS457875	SRP027383	CGGA GBM
991	SRS457876	SRS457876	SRP027383	CGGA GBM
992	SRS457880	SRS457880	SRP027383	CGGA GBM
993	SRS457881	SRS457881	SRP027383	CGGA GBM
994	SRS457885	SRS457885	SRP027383	CGGA GBM
995	SRS457886	SRS457886	SRP027383	CGGA GBM
996	SRS457889	SRS457889	SRP027383	CGGA GBM
997	SRS457890	SRS457890	SRP027383	CGGA GBM
998	SRS457892	SRS457892	SRP027383	CGGA GBM
999	SRS457895	SRS457895	SRP027383	CGGA GBM
1000	SRS457896	SRS457896	SRP027383	CGGA GBM
1001	SRS457897	SRS457897	SRP027383	CGGA GBM
1002	SRS457900	SRS457900	SRP027383	CGGA GBM
1003	SRS457901	SRS457901	SRP027383	CGGA GBM
1004	SRS457902	SRS457902	SRP027383	CGGA GBM
1005	SRS457904	SRS457904	SRP027383	CGGA GBM
1006	SRS457907	SRS457907	SRP027383	CGGA GBM
1007	SRS457909	SRS457909	SRP027383	CGGA GBM
1008	SRS457917	SRS457917	SRP027383	CGGA GBM
1009	SRS457921	SRS457921	SRP027383	CGGA GBM
1010	SRS457924	SRS457924	SRP027383	CGGA GBM
1011	SRS457925	SRS457925	SRP027383	CGGA GBM
1012	SRS457927	SRS457927	SRP027383	CGGA GBM
1013	SRS457928	SRS457928	SRP027383	CGGA GBM
1014	SRS457929	SRS457929	SRP027383	CGGA GBM
1015	SRS457930	SRS457930	SRP027383	CGGA GBM
1016	SRS457939	SRS457939	SRP027383	CGGA GBM
1017	SRS457942	SRS457942	SRP027383	CGGA GBM
1018	SRS457944	SRS457944	SRP027383	CGGA GBM
1019	SRS457947	SRS457947	SRP027383	CGGA GBM
1020	SRS457951	SRS457951	SRP027383	CGGA GBM
1021	AP001	SRS663224	SRP044668	Control brain
1022	AP002	SRS663225	SRP044668	Control brain
1023	AP003	SRS663227	SRP044668	Control brain
1024	AP004	SRS663226	SRP044668	Control brain
1025	AP005	SRS663228	SRP044668	Control brain
1026	AP006	SRS663229	SRP044668	Control brain
1027	BJ024	SRS663219	SRP044668	Control brain
1028	BJ025	SRS663212	SRP044668	Control brain
1029	BJ026	SRS663214	SRP044668	Control brain
1030	BJ027	SRS663216	SRP044668	Control brain
1031	BJ028	SRS663215	SRP044668	Control brain
1032	BJ029	SRS663221	SRP044668	Control brain
1033	BJ030	SRS663217	SRP044668	Control brain
1034	BJ031	SRS663218	SRP044668	Control brain
1035	Control_HGB_10	SRS513915	SRP033725	Control brain
1036	Control_HGB_17	SRS513922	SRP033725	Control brain
1037	Control_HGB_18	SRS513923	SRP033725	Control brain
1038	Control_HGB_19	SRS513924	SRP033725	Control brain
1039	Control_HGB_20	SRS513925	SRP033725	Control brain
1040	Control_HGB_21	SRS513926	SRP033725	Control brain
1041	Control_HGB_22	SRS513927	SRP033725	Control brain
1042	Control_HGB_6	SRS513911	SRP033725	Control brain
1043	Control_HGB_7	SRS513912	SRP033725	Control brain
1044	Control_HGB_8	SRS513913	SRP033725	Control brain
1045	Control_HGB_9	SRS513914	SRP033725	Control brain
1046	JJ013	SRS663222	SRP044668	Control brain
1047	JJ014	SRS663223	SRP044668	Control brain
1048	JJ015	SRS663220	SRP044668	Control brain
1049	R2835	SRS686961	SRP045638	Control brain
1050	R2857	SRS686962	SRP045638	Control brain
1051	R2869	SRS686963	SRP045638	Control brain
1052	R3098	SRS686964	SRP045638	Control brain
1053	R3452	SRS686965	SRP045638	Control brain
1054	R3462	SRS686966	SRP045638	Control brain
1055	R3467	SRS686967	SRP045638	Control brain
1056	R3482	SRS686968	SRP045638	Control brain
1057	R3485	SRS686969	SRP045638	Control brain
1058	R3545	SRS686970	SRP045638	Control brain
1059	R3547	SRS686971	SRP045638	Control brain
1060	R3550	SRS686972	SRP045638	Control brain
1061	R3552	SRS686973	SRP045638	Control brain
1062	R3574	SRS686974	SRP045638	Control brain
1063	R3592	SRS686976	SRP045638	Control brain
1064	R3594	SRS686977	SRP045638	Control brain
1065	R3604	SRS686978	SRP045638	Control brain
1066	R3628	SRS686979	SRP045638	Control brain
1067	R3650	SRS686980	SRP045638	Control brain
1068	R3652	SRS686981	SRP045638	Control brain
1069	R3669	SRS686982	SRP045638	Control brain
1070	R3763	SRS686983	SRP045638	Control brain
1071	R3969	SRS686984	SRP045638	Control brain
1072	R3985	SRS686985	SRP045638	Control brain
1073	R4028	SRS686986	SRP045638	Control brain
1074	R4038	SRS686987	SRP045638	Control brain
1075	R4051	SRS686988	SRP045638	Control brain
1076	R4166	SRS686989	SRP045638	Control brain
1077	R4196	SRS686990	SRP045638	Control brain
1078	R4338	SRS686991	SRP045638	Control brain
1079	R4699	SRS686992	SRP045638	Control brain
1080	R4703	SRS686993	SRP045638	Control brain
1081	R4706	SRS686994	SRP045638	Control brain
1082	R4707	SRS686995	SRP045638	Control brain
1083	R4708	SRS686996	SRP045638	Control brain
