# Supplementary material for: Global RNA editome landscape discovers reduced RNA editing in glioma: loss of editing of gamma-amino butyric acid receptor alpha subunit 3 (GABRA3) favors glioma migration and invasion
Source: PeerJ. 2020 Sep 29;8:e9755. doi: 10.7717/peerj.9755 (PMC7531343; doi:10.7717/peerj.9755)
Supplement: Supplemental Information 3 [file peerj-08-9755-s003.xlsx]

## Sheet: Sheet1
Supplementary Table S2: High confidence RNA editing events in control brain samples.
Chromosome	Position	Reference allele	Alternate allele	Number of edited samples	Average editing ratio in edited samples
1	87171	T	C	1	0.2
1	87280	T	C	1	0.278
1	128708	C	T	1	0.25
1	651198	T	C	1	0.308
1	651219	A	C	1	0.231
1	651222	A	G	1	0.2
1	714742	A	G	1	0.2
1	715256	T	C	1	0.5
1	715394	T	C	1	0.214
1	715398	A	G	2	0.316
1	723695	T	C	1	0.3
1	731187	T	C	1	0.357
1	734388	T	C	1	0.455
1	746686	T	C	1	0.25
1	756095	C	G	1	0.357
1	764407	A	G	1	0.2
1	764413	G	C	1	0.207
1	777116	T	C	1	0.25
1	777128	G	T	1	0.333
1	778061	G	T	1	0.25
1	785057	T	C	1	0.231
1	788515	G	C	1	0.2
1	850345	G	A	1	0.2
1	879673	A	G	1	0.452
1	890615	G	A	1	0.6
1	893397	C	T	1	0.393
1	896957	G	A	1	0.385
1	897653	C	T	1	0.545
1	898020	T	C	1	0.462
1	932176	A	G	1	0.846
1	932549	T	C	1	0.344
1	933483	T	C	1	0.214
1	935488	G	T	1	0.5
1	935695	C	T	1	0.75
1	942691	A	G	1	0.2
1	942707	A	G	1	0.4
1	942871	A	G	1	0.2
1	942908	A	G	2	0.247
1	942918	A	G	4	0.613
1	942948	A	G	1	0.321
1	942957	A	G	1	0.258
1	943404	A	G	1	0.273
1	944006	A	G	2	0.237
1	944031	A	G	2	0.3
1	944044	T	C	1	0.3
1	944045	A	G	1	0.3
1	944272	A	G	1	0.2
1	944308	A	G	1	0.25
1	944337	A	G	1	0.364
1	944399	A	G	1	0.214
1	944422	A	G	7	0.262
1	944462	A	G	2	0.311
1	944463	A	G	13	0.309
1	944471	A	G	3	0.244
1	944475	A	G	2	0.237
1	944798	A	G	2	0.259
1	944806	A	G	2	0.621
1	944807	A	G	2	0.297
1	945188	A	G	5	0.521
1	945204	A	G	1	0.5
1	945244	A	G	4	0.322
1	945251	A	G	2	0.254
1	945277	A	G	4	0.26
1	945298	A	G	4	0.419
1	945304	A	G	8	0.455
1	945354	A	G	3	0.283
1	945365	A	G	2	0.243
1	945385	A	G	2	0.2
1	945461	A	G	1	0.333
1	945622	A	G	1	0.231
1	945639	A	G	4	0.421
1	946652	A	G	1	0.2
1	946716	A	G	1	0.6
1	947515	A	G	5	0.583
1	947528	A	G	2	0.322
1	947551	A	G	1	0.286
1	947577	A	G	1	0.6
1	947580	A	G	1	0.455
1	947592	A	G	1	0.2
1	947606	A	G	1	0.273
1	947612	A	G	1	0.545
1	947616	A	G	1	0.4
1	947634	A	G	1	0.2
1	947688	T	C	1	0.2
1	948135	A	G	1	0.3
1	948259	A	G	2	0.232
1	948262	A	G	4	0.619
1	948298	A	G	4	0.438
1	948316	A	G	2	0.382
1	948350	A	G	1	0.211
1	948351	A	G	4	0.47
1	948365	T	C	1	0.3
1	955078	C	G	1	0.4
1	969589	C	T	1	0.548
1	969670	C	G	2	0.349
1	971924	A	G	1	0.25
1	976574	A	C	1	0.442
1	979097	T	C	1	0.48
1	979098	C	T	1	0.475
1	983244	G	A	1	0.721
1	984049	A	G	1	0.231
1	985166	G	A	6	0.495
1	987190	C	T	1	0.66
1	988611	C	T	1	0.4
1	990893	C	T	2	0.554
1	1000901	C	T	1	0.538
1	1002243	T	C	1	0.3
1	1002257	T	C	1	0.25
1	1004107	T	C	1	0.4
1	1028207	T	C	1	0.231
1	1028219	T	C	3	0.214
1	1028264	T	C	11	0.293
1	1028276	T	C	1	0.231
1	1028282	T	C	1	0.231
1	1028298	T	C	8	0.244
1	1028318	T	C	3	0.229
1	1028330	T	C	4	0.237
1	1028335	T	C	5	0.318
1	1028340	T	C	2	0.334
1	1028343	T	C	3	0.243
1	1028348	T	C	15	0.354
1	1028361	T	C	2	0.225
1	1028368	T	C	7	0.249
1	1028373	T	C	7	0.271
1	1028414	T	C	1	0.2
1	1028416	T	C	3	0.283
1	1029575	T	C	24	0.364
1	1029576	T	C	4	0.251
1	1029589	T	C	29	0.475
1	1029616	T	C	2	0.244
1	1029623	G	A	1	0.655
1	1029664	T	C	15	0.298
1	1029870	T	C	5	0.249
1	1029877	T	C	1	0.3
1	1029919	T	C	12	0.375
1	1029945	T	C	5	0.226
1	1031628	T	C	12	0.317
1	1031634	T	C	2	0.279
1	1031642	T	C	1	0.385
1	1031666	T	C	3	0.249
1	1031689	T	C	2	0.325
1	1031702	T	C	1	0.231
1	1031712	T	C	10	0.328
1	1031747	T	C	2	0.216
1	1031785	T	C	1	0.25
1	1031794	T	C	6	0.369
1	1031820	T	C	7	0.298
1	1031827	T	C	2	0.217
1	1032167	T	C	10	0.355
1	1032233	T	C	6	0.286
1	1032268	T	C	11	0.3
1	1032273	T	C	1	0.2
1	1032280	T	C	1	0.28
1	1032281	T	C	1	0.231
1	1032286	T	C	3	0.346
1	1032303	T	C	1	0.231
1	1032365	T	C	7	0.297
1	1032391	T	C	6	0.247
1	1032398	T	C	7	0.251
1	1032400	T	C	1	0.2
1	1032522	T	C	2	0.25
1	1032554	T	C	1	0.2
1	1032572	T	C	1	0.25
1	1032583	T	C	6	0.285
1	1032584	T	C	1	0.25
1	1032595	T	C	4	0.259
1	1032624	T	C	6	0.366
1	1032625	T	C	3	0.25
1	1032651	T	C	5	0.239
1	1032663	T	C	1	0.2
1	1032680	T	C	3	0.257
1	1032700	T	C	1	0.3
1	1032722	T	C	1	0.273
1	1032735	T	C	3	0.219
1	1032736	T	C	11	0.371
1	1032779	T	C	2	0.237
1	1032855	T	C	6	0.264
1	1032864	T	C	1	0.3
1	1032869	T	C	1	0.3
1	1032885	T	C	7	0.336
1	1032890	T	C	1	0.3
1	1032914	T	C	1	0.2
1	1032917	T	C	8	0.294
1	1032931	T	C	3	0.259
1	1032991	T	C	1	0.3
1	1033022	T	C	1	0.2
1	1033075	T	C	8	0.276
1	1033076	T	C	1	0.286
1	1033484	T	C	1	0.2
1	1033506	T	C	1	0.353
1	1033509	T	C	6	0.414
1	1033516	T	C	7	0.533
1	1033517	T	C	8	0.586
1	1033578	T	C	2	0.225
1	1033587	T	C	6	0.438
1	1033588	T	C	2	0.446
1	1033594	T	C	2	0.286
1	1033614	T	C	3	0.225
1	1033618	T	C	1	0.231
1	1033655	T	C	1	0.2
1	1033669	T	C	2	0.278
1	1033721	T	C	5	0.315
1	1033722	T	C	2	0.391
1	1033728	T	C	2	0.237
1	1033744	T	C	3	0.27
1	1033923	T	C	1	0.545
1	1034037	T	C	1	0.273
1	1034083	T	C	1	0.312
1	1034103	T	C	1	0.2
1	1034124	T	C	1	0.241
1	1034129	T	C	12	0.391
1	1034242	T	C	3	0.258
1	1034248	T	C	4	0.261
1	1035375	T	C	4	0.226
1	1035397	T	C	6	0.34
1	1035414	T	C	8	0.486
1	1035478	T	C	2	0.216
1	1036607	T	C	4	0.306
1	1036619	T	C	1	0.22
1	1036620	T	C	1	0.217
1	1036645	T	C	6	0.307
1	1036646	T	C	1	0.3
1	1036660	T	C	2	0.349
1	1036697	T	C	5	0.537
1	1036700	T	C	4	0.273
1	1036715	T	C	1	0.2
1	1036728	T	C	1	0.2
1	1036738	T	C	4	0.472
1	1036741	T	C	3	0.367
1	1036751	T	C	1	0.2
1	1036754	T	C	2	0.216
1	1036755	T	C	2	0.225
1	1036780	T	C	1	0.2
1	1036811	T	C	1	0.2
1	1036819	T	C	2	0.42
1	1036837	T	C	1	0.25
1	1036841	T	C	2	0.364
1	1037187	T	C	2	0.227
1	1037195	T	C	2	0.283
1	1037217	T	C	2	0.273
1	1037255	T	C	7	0.49
1	1037260	T	C	1	0.214
1	1037286	T	C	6	0.312
1	1037289	T	C	3	0.325
1	1037330	T	C	1	0.222
1	1037333	T	C	1	0.231
1	1037340	T	C	3	0.3
1	1037352	T	C	1	0.208
1	1037369	T	C	5	0.352
1	1037375	T	C	1	0.2
1	1037382	T	C	3	0.411
1	1037388	T	C	2	0.283
1	1037903	T	C	5	0.415
1	1037916	T	C	7	0.714
1	1037917	T	C	1	0.273
1	1037925	T	C	3	0.329
1	1037930	T	C	4	0.286
1	1038416	T	C	3	0.28
1	1038426	T	C	1	0.2
1	1038441	T	C	6	0.502
1	1038442	T	C	2	0.267
1	1038469	T	C	4	0.369
1	1038495	T	C	1	0.273
1	1039196	T	C	11	0.435
1	1039203	T	C	5	0.286
1	1039211	T	C	7	0.325
1	1039216	T	C	2	0.233
1	1039226	T	C	1	0.273
1	1039294	T	C	3	0.26
1	1039302	T	C	1	0.231
1	1039333	T	C	7	0.245
1	1039334	T	C	5	0.283
1	1039403	T	C	1	0.3
1	1039479	T	C	2	0.35
1	1039496	T	C	2	0.276
1	1039505	T	C	6	0.274
1	1039506	T	C	2	0.211
1	1039516	T	C	4	0.27
1	1039532	T	C	2	0.255
1	1039582	T	C	2	0.334
1	1039613	T	C	2	0.337
1	1039648	T	C	1	0.238
1	1040013	T	C	13	0.396
1	1040051	T	C	6	0.218
1	1040067	T	C	1	0.3
1	1040075	T	C	11	0.386
1	1040089	T	C	4	0.295
1	1040092	T	C	8	0.279
1	1040188	T	C	1	0.28
1	1040656	T	C	1	0.231
1	1040665	T	C	1	0.3
1	1040698	T	C	1	0.2
1	1040716	T	C	1	0.25
1	1040731	T	C	1	0.273
1	1040760	T	C	1	0.2
1	1040766	T	C	1	0.273
1	1040791	T	C	2	0.282
1	1040803	T	C	4	0.309
1	1040829	T	C	2	0.216
1	1040855	T	C	7	0.652
1	1040860	T	C	1	0.214
1	1040872	T	C	2	0.409
1	1040884	T	C	6	0.345
1	1041011	T	C	1	0.6
1	1041072	T	C	3	0.709
1	1041088	T	C	1	0.4
1	1041094	T	C	2	0.237
1	1041098	T	C	5	0.457
1	1041142	T	C	2	0.317
1	1041154	T	C	4	0.54
1	1041178	T	C	2	0.364
1	1041192	T	C	3	0.332
1	1041268	T	C	1	0.273
1	1044548	G	A	1	0.308
1	1044907	T	C	3	0.316
1	1044939	T	C	1	0.2
1	1044985	T	C	10	0.37
1	1045054	T	C	1	0.2
1	1046662	T	C	2	0.259
1	1046663	T	C	1	0.2
1	1046807	T	C	1	0.2
1	1046820	T	C	1	0.2
1	1046839	T	C	3	0.266
1	1046884	T	C	6	0.436
1	1047830	C	T	1	0.529
1	1048074	T	C	1	0.5
1	1048099	T	C	14	0.582
1	1048186	T	C	14	0.71
1	1048193	T	C	22	0.449
1	1048231	T	C	4	0.24
1	1048245	T	C	18	0.385
1	1048251	T	C	8	0.366
1	1048254	T	C	5	0.305
1	1048255	T	C	2	0.252
1	1048263	T	C	18	0.327
1	1048272	T	C	3	0.245
1	1048301	T	C	1	0.273
1	1048317	T	C	2	0.225
1	1048331	T	C	17	0.588
1	1048332	T	C	15	0.405
1	1048350	T	C	6	0.36
1	1048364	T	C	7	0.3
1	1048365	T	C	9	0.426
1	1048384	T	C	4	0.354
1	1048405	T	C	2	0.422
1	1048413	T	C	1	0.4
1	1048624	T	C	1	0.2
1	1048634	T	C	4	0.321
1	1048641	T	C	17	0.408
1	1048671	T	C	9	0.419
1	1048698	T	C	19	0.692
1	1048702	T	C	12	0.31
1	1048833	T	C	4	0.27
1	1048935	T	C	5	0.305
1	1048954	T	C	23	0.721
1	1048963	T	C	1	0.32
1	1048984	T	C	1	0.273
1	1048995	T	C	1	0.231
1	1049006	T	C	2	0.25
1	1049043	T	C	4	0.246
1	1049046	T	C	1	0.273
1	1049055	T	C	7	0.283
1	1049056	T	C	17	0.295
1	1049057	T	C	6	0.261
1	1049113	T	C	23	0.761
1	1049132	T	C	15	0.335
1	1049139	T	C	19	0.405
1	1049168	T	C	3	0.278
1	1049194	T	C	8	0.31
1	1049261	T	C	2	0.206
1	1049262	T	C	10	0.365
1	1049332	T	C	1	0.4
1	1049349	T	C	1	0.2
1	1049354	T	C	1	0.3
1	1049369	T	C	6	0.429
1	1049393	T	C	1	0.333
1	1049394	T	C	1	0.2
1	1049429	T	C	1	0.455
1	1049461	T	C	6	0.604
1	1049467	T	C	2	0.2
1	1049470	T	C	7	0.318
1	1049472	T	C	1	0.3
1	1049490	T	C	2	0.254
1	1049498	T	C	2	0.217
1	1049501	T	C	2	0.286
1	1049524	T	C	7	0.398
1	1049530	T	C	6	0.27
1	1049575	T	C	4	0.315
1	1049581	T	C	13	0.569
1	1049679	T	C	10	0.424
1	1049688	T	C	4	0.238
1	1049758	T	C	15	0.433
1	1049820	T	C	1	0.273
1	1049821	T	C	2	0.338
1	1152326	T	C	1	0.417
1	1152843	A	G	1	0.339
1	1154562	G	A	1	0.458
1	1154779	T	G	1	0.816
1	1155202	C	T	1	0.72
1	1155454	C	T	1	0.558
1	1156878	T	C	31	0.699
1	1156882	T	C	29	0.704
1	1156897	T	C	2	0.275
1	1156910	T	C	1	0.2
1	1157425	T	C	1	0.211
1	1157460	T	C	19	0.361
1	1157997	T	C	1	0.2
1	1169121	G	A	1	0.532
1	1187581	T	C	1	0.2
1	1189486	G	A	1	0.529
1	1189839	G	C	1	0.588
1	1192268	G	A	1	0.3
1	1196313	G	T	1	0.4
1	1199338	T	C	1	0.417
1	1200205	T	C	2	0.29
1	1201104	T	C	1	0.286
1	1201119	T	C	1	0.462
1	1201179	T	C	1	0.4
1	1201715	T	C	1	0.3
1	1204182	T	C	2	0.433
1	1204186	T	C	4	0.341
1	1204256	T	C	2	0.229
1	1204332	C	G	1	0.231
1	1204917	T	C	3	0.266
1	1204952	T	C	1	0.214
1	1205071	T	C	1	0.273
1	1205117	T	C	2	0.216
1	1207110	T	C	1	0.2
1	1207111	T	C	1	0.273
1	1207242	T	C	1	0.444
1	1207285	T	C	1	0.25
1	1207294	T	C	1	0.381
1	1207315	T	C	2	0.26
1	1207474	T	C	1	0.211
1	1212954	T	C	1	0.8
1	1214801	G	T	1	0.2
1	1215021	A	G	1	0.2
1	1215043	A	G	1	0.333
1	1215044	A	G	2	0.259
1	1215056	A	G	7	0.624
1	1215058	A	G	6	0.394
1	1215445	A	G	48	0.587
1	1215451	A	G	22	0.311
1	1215452	A	G	36	0.331
1	1215478	A	G	35	0.571
1	1215487	A	G	2	0.27
1	1215496	A	G	35	0.535
1	1215503	A	G	32	0.487
1	1215540	A	G	3	0.255
1	1215589	A	G	7	0.365
1	1215590	A	G	7	0.485
1	1215765	A	G	2	0.325
1	1215785	A	G	1	0.263
1	1215789	A	G	1	0.2
1	1215804	A	G	1	0.267
1	1215837	A	G	15	0.297
1	1216556	A	G	2	0.326
1	1217322	A	G	1	0.214
1	1217569	T	A	1	0.2
1	1217570	T	C	1	0.2
1	1218406	A	G	1	0.417
1	1218908	A	G	1	0.2
1	1220287	A	G	3	0.272
1	1221054	G	T	4	0.497
1	1221055	A	G	4	0.5
1	1227158	A	T	1	0.476
1	1229878	A	C	1	0.392
1	1230438	C	G	1	0.5
1	1237711	T	C	1	0.231
1	1239044	G	A	1	0.354
1	1239072	T	C	1	0.393
1	1239857	G	A	1	0.5
1	1242146	G	A	1	0.54
1	1251227	G	A	1	1
1	1251538	T	C	15	0.264
1	1251540	T	C	17	0.25
1	1251579	T	C	4	0.243
1	1251610	T	C	12	0.267
1	1251631	T	C	16	0.277
1	1251736	A	C	1	0.338
1	1251841	T	C	9	0.276
1	1251844	T	C	26	0.299
1	1251914	T	C	17	0.288
1	1251927	T	C	17	0.275
1	1252157	A	G	1	0.267
1	1252174	T	C	1	0.25
1	1252180	T	C	50	0.497
1	1252182	T	C	42	0.366
1	1252210	A	G	11	0.298
1	1252221	T	C	26	0.278
1	1252222	T	C	5	0.275
1	1252278	T	C	2	0.236
1	1252302	T	C	1	0.214
1	1252349	A	G	9	0.292
1	1252390	T	C	28	0.27
1	1252441	T	C	53	0.61
1	1252443	T	C	53	0.606
1	1252448	A	G	6	0.226
1	1252468	T	C	47	0.455
1	1252510	T	C	30	0.284
1	1252513	T	C	11	0.299
1	1252544	T	C	1	0.2
1	1252587	T	C	7	0.242
1	1252609	A	G	1	0.2
1	1252650	T	C	2	0.207
1	1252652	T	C	8	0.246
1	1252654	A	G	8	0.234
1	1252662	T	C	1	0.229
1	1252674	T	C	1	0.208
1	1252680	A	G	7	0.252
1	1252691	T	C	5	0.263
1	1252723	T	C	20	0.289
1	1252749	T	C	2	0.263
1	1252786	G	A	5	0.249
1	1253313	T	C	21	0.281
1	1253318	T	C	5	0.238
1	1253335	T	C	30	0.313
1	1253339	A	G	5	0.267
1	1253342	T	C	5	0.247
1	1253343	T	C	33	0.365
1	1253351	T	C	1	0.2
1	1253357	T	C	46	0.602
1	1253365	A	G	7	0.248
1	1253376	T	C	13	0.266
1	1253386	T	C	31	0.35
1	1253411	T	C	10	0.273
1	1253419	T	C	2	0.284
1	1253422	T	C	39	0.335
1	1253423	A	G	1	0.273
1	1253424	T	C	26	0.34
1	1253426	T	C	1	0.2
1	1253430	T	C	4	0.237
1	1253431	T	C	2	0.225
1	1253432	A	G	1	0.364
1	1253434	T	C	17	0.292
1	1253435	A	G	3	0.247
1	1253447	T	C	1	0.214
1	1253453	T	C	1	0.3
1	1253455	T	C	12	0.282
1	1253456	T	C	1	0.2
1	1253457	A	G	3	0.26
1	1253479	T	C	2	0.262
1	1253496	T	C	4	0.288
1	1253511	A	G	3	0.284
1	1253512	A	G	2	0.354
1	1253522	T	C	18	0.311
1	1253523	T	C	17	0.261
1	1253524	A	G	3	0.341
1	1253775	T	C	1	0.2
1	1253781	T	C	22	0.249
1	1253803	T	C	41	0.316
1	1253848	T	C	1	0.286
1	1253869	T	C	26	0.301
1	1253914	T	C	4	0.269
1	1253917	T	C	3	0.244
1	1253931	T	C	2	0.22
1	1253944	T	C	48	0.697
1	1253956	T	C	25	0.328
1	1254016	T	C	25	0.706
1	1256452	C	T	1	0.514
1	1263452	G	A	1	0.527
1	1264063	C	T	1	0.531
1	1264358	G	A	1	0.611
1	1271372	G	C	6	0.352
1	1271826	G	A	1	0.437
1	1274243	C	T	1	0.273
1	1274449	T	C	1	0.214
1	1278528	G	A	1	0.5
1	1279541	T	C	1	0.267
1	1285220	G	A	1	0.8
1	1286883	G	A	1	0.532
1	1286885	C	T	1	0.5
1	1287370	C	T	1	0.481
1	1287731	C	T	2	0.554
1	1292245	C	T	1	0.667
1	1292297	A	G	1	0.211
1	1292480	A	G	13	0.269
1	1293636	G	A	1	0.567
1	1294210	A	G	4	0.241
1	1294342	A	G	1	0.238
1	1295092	A	G	1	0.528
1	1295659	C	G	1	0.353
1	1321301	G	C	1	0.435
1	1321982	C	T	1	0.565
1	1322624	C	G	1	0.358
1	1322834	C	T	1	0.542
1	1324532	C	A	1	0.2
1	1326185	G	A	1	0.446
1	1328946	G	T	1	0.4
1	1330286	A	T	1	0.583
1	1330305	C	G	1	0.25
1	1331374	T	C	1	0.2
1	1331785	T	C	1	0.235
1	1332097	T	C	1	0.545
1	1332129	T	C	1	0.385
1	1332133	T	C	1	0.385
1	1332145	T	C	1	0.385
1	1332261	T	C	1	0.3
1	1332469	T	C	1	0.2
1	1332470	T	C	1	0.4
1	1332772	T	C	1	0.222
1	1333169	T	C	1	0.5
1	1336212	C	A	1	0.486
1	1336640	G	A	1	0.446
1	1336687	C	A	1	0.485
1	1337071	A	C	1	0.41
1	1337938	T	C	1	0.267
1	1338166	T	C	24	0.46
1	1338191	T	C	1	0.2
1	1338193	T	C	2	0.217
1	1338200	T	C	1	0.267
1	1338252	T	C	2	0.304
1	1338264	T	C	3	0.233
1	1338319	T	C	3	0.487
1	1338335	T	C	1	0.273
1	1338387	T	C	3	0.344
1	1338392	T	C	3	0.28
1	1338397	T	C	5	0.341
1	1338425	T	C	1	0.273
1	1338439	T	C	1	0.25
1	1338446	T	C	1	0.333
1	1338452	T	C	1	0.2
1	1338471	T	C	1	0.273
1	1338684	T	C	10	0.352
1	1338699	T	C	11	0.323
1	1338704	A	G	1	0.2
1	1338720	T	C	3	0.271
1	1338724	T	C	1	0.4
1	1338762	T	C	10	0.273
1	1338784	T	C	13	0.286
1	1338791	T	C	1	0.273
1	1338794	T	C	1	0.267
1	1338827	T	C	1	0.231
1	1338851	T	C	10	0.336
1	1338894	T	C	1	0.235
1	1338934	T	C	1	0.333
1	1339380	T	C	1	0.2
1	1339415	T	C	3	0.224
1	1339446	T	C	4	0.244
1	1339662	T	C	1	0.222
1	1339663	A	G	1	0.273
1	1339672	T	C	1	0.231
1	1339730	T	C	1	0.2
1	1339763	T	C	1	0.4
1	1339768	T	C	1	0.2
1	1339806	T	C	3	0.258
1	1339807	T	C	4	0.339
1	1340019	T	C	6	0.261
1	1340075	T	C	1	0.227
1	1340082	T	C	6	0.29
1	1340108	T	C	12	0.255
1	1340145	T	C	1	0.214
1	1340563	T	C	1	0.25
1	1340564	T	C	1	0.2
1	1340726	T	C	1	0.2
1	1341491	T	C	1	0.2
1	1341603	C	G	1	0.308
1	1341605	C	G	1	0.308
1	1341674	A	G	1	0.294
1	1343119	A	G	2	0.262
1	1343155	A	G	10	0.523
1	1343197	A	G	1	0.2
1	1343209	A	G	5	0.287
1	1343233	A	G	4	0.275
1	1343234	A	G	2	0.267
1	1343252	A	G	3	0.281
1	1343313	A	G	3	0.38
1	1343448	A	G	1	0.2
1	1343468	A	G	2	0.2
1	1343488	A	G	3	0.263
1	1343490	A	G	4	0.244
1	1343491	A	G	1	0.3
1	1343498	A	G	1	0.308
1	1343503	A	G	2	0.216
1	1343506	A	G	23	0.5
1	1343534	A	G	1	0.261
1	1343549	A	G	1	0.2
1	1343597	A	G	7	0.365
1	1343606	A	G	3	0.217
1	1343608	A	G	1	0.214
1	1343635	A	G	15	0.34
1	1344023	A	G	1	0.455
1	1344174	A	G	3	0.205
1	1344208	A	G	12	0.335
1	1344254	A	G	23	0.65
1	1344255	A	G	24	0.788
1	1344423	A	G	14	0.502
1	1344436	A	G	1	0.25
1	1344458	A	G	11	0.335
1	1344462	A	G	14	0.368
1	1344520	A	G	3	0.272
1	1344521	A	G	4	0.228
1	1344522	A	G	1	0.231
1	1344523	A	G	2	0.237
1	1344528	A	G	12	0.293
1	1344585	C	T	1	0.267
1	1344610	A	G	4	0.234
1	1344649	A	G	6	0.284
1	1344670	A	G	1	0.267
1	1344673	A	G	18	0.351
1	1344699	A	G	1	0.2
1	1344741	A	G	1	0.231
1	1344742	A	G	4	0.303
1	1344757	A	G	11	0.492
1	1344765	A	G	7	0.533
1	1344893	A	G	22	0.556
1	1344953	A	G	1	0.2
1	1344980	A	G	1	0.2
1	1344981	A	G	1	0.211
1	1344998	A	G	33	0.369
1	1345001	A	G	33	0.807
1	1345002	A	G	13	0.253
1	1345006	A	G	20	0.364
1	1345050	A	G	1	0.2
1	1345051	A	G	23	0.304
1	1358987	T	C	2	0.375
1	1358991	T	C	4	0.311
1	1358996	T	C	7	0.507
1	1358997	T	C	2	0.257
1	1358999	T	C	6	0.628
1	1359023	T	C	4	0.404
1	1359052	T	C	1	0.231
1	1359099	T	C	3	0.338
1	1359282	T	C	5	0.676
1	1359300	T	C	2	0.319
1	1359441	T	C	1	0.2
1	1359541	T	C	1	0.3
1	1359583	T	C	1	0.2
1	1359845	T	C	1	0.292
1	1359857	T	C	4	0.291
1	1359885	T	C	3	0.316
1	1359891	T	C	2	0.263
1	1359897	T	C	1	0.286
1	1359914	T	C	4	0.452
1	1359954	T	C	1	0.2
1	1359990	T	C	1	0.2
1	1360020	T	C	4	0.371
1	1360026	T	C	3	0.255
1	1360308	T	C	4	0.246
1	1360326	T	C	2	0.25
1	1360339	T	C	2	0.3
1	1360380	T	C	1	0.231
1	1360438	T	C	6	0.332
1	1360460	T	C	1	0.25
1	1360468	T	C	4	0.331
1	1360598	T	C	1	0.2
1	1360702	T	C	4	0.296
1	1360711	T	C	4	0.434
1	1360722	T	C	2	0.275
1	1360730	T	C	7	0.776
1	1360734	T	C	3	0.279
1	1360745	T	C	5	0.26
1	1360764	T	C	2	0.217
1	1360808	T	C	4	0.314
1	1362052	T	C	1	0.231
1	1364125	A	G	47	0.345
1	1364126	A	G	51	0.373
1	1364193	A	G	42	0.262
1	1364202	A	G	1	0.2
1	1364214	A	G	3	0.25
1	1364218	A	G	1	0.278
1	1364220	A	G	24	0.235
1	1364221	A	G	1	0.25
1	1364233	A	G	1	0.21
1	1364259	A	G	21	0.257
1	1364269	A	G	1	0.235
1	1364330	A	G	44	0.3
1	1364384	A	G	1	0.25
1	1364385	A	G	5	0.224
1	1364386	A	G	7	0.276
1	1364387	A	G	9	0.243
1	1364388	A	G	10	0.236
1	1364389	A	G	21	0.242
1	1364390	A	G	40	0.257
1	1364391	A	G	4	0.224
1	1364402	A	G	25	0.26
1	1364438	A	G	52	0.384
1	1364451	A	G	4	0.247
1	1364455	A	G	26	0.259
1	1364470	A	G	43	0.29
1	1364474	A	G	50	0.413
1	1364581	A	G	1	0.212
1	1364621	A	G	7	0.253
1	1364649	A	G	1	0.25
1	1365265	A	G	9	0.245
1	1365310	A	G	53	0.483
1	1365320	A	G	3	0.22
1	1365340	A	G	50	0.345
1	1365341	A	G	52	0.621
1	1365345	A	G	7	0.247
1	1365358	A	G	1	0.2
1	1365366	A	G	4	0.252
1	1365367	A	G	4	0.225
1	1365370	A	G	6	0.23
1	1365380	A	G	29	0.263
1	1365438	A	G	53	0.448
1	1365466	A	G	53	0.716
1	1365473	A	G	2	0.2
1	1365490	A	G	53	0.607
1	1365500	A	G	8	0.235
1	1365512	A	G	28	0.278
1	1365518	A	G	4	0.256
1	1372552	C	T	1	0.478
1	1374762	G	A	1	0.562
1	1375062	C	G	2	0.558
1	1375429	C	G	1	0.471
1	1381117	A	G	1	0.2
1	1381152	A	G	3	0.396
1	1381201	A	G	2	0.299
1	1381234	A	G	2	0.2
1	1381259	A	G	2	0.225
1	1381645	A	G	1	0.2
1	1381665	A	G	2	0.237
1	1381701	A	G	1	0.3
1	1381702	A	G	1	0.7
1	1381936	A	G	1	0.333
1	1382161	A	G	7	0.554
1	1382367	G	T	1	0.8
1	1383925	A	G	1	0.3
1	1385292	C	T	1	0.538
1	1385453	A	G	1	0.636
1	1385454	A	G	1	0.455
1	1404479	T	A	1	0.4
1	1404509	A	G	1	0.273
1	1404515	A	G	1	0.308
1	1404519	A	G	2	0.274
1	1404533	G	T	1	0.286
1	1404535	A	G	1	0.267
1	1404581	A	G	1	0.2
1	1404674	A	G	1	0.2
1	1404699	A	G	1	0.2
1	1404764	A	G	2	0.313
1	1404941	A	G	1	0.267
1	1404977	A	G	1	0.231
1	1404990	A	G	1	0.2
1	1404991	A	G	18	0.571
1	1404994	A	G	2	0.223
1	1405030	A	G	7	0.311
1	1405117	A	G	3	0.223
1	1405620	A	G	1	0.385
1	1413128	T	A	1	0.2
1	1413130	G	A	2	0.308
1	1418213	A	G	6	0.238
1	1418411	A	G	6	0.296
1	1418420	A	G	1	0.273
1	1418452	A	G	6	0.226
1	1418455	A	G	7	0.362
1	1418458	A	G	7	0.27
1	1418488	A	G	1	0.333
1	1418494	A	G	2	0.257
1	1418530	A	G	9	0.319
1	1418532	A	G	6	0.252
1	1418533	A	G	2	0.293
1	1418536	A	G	24	0.33
1	1418562	A	G	1	0.2
1	1418563	A	G	3	0.261
1	1418617	A	G	8	0.284
1	1418676	A	G	13	0.454
1	1418694	A	G	2	0.217
1	1418700	A	G	1	0.214
1	1418726	A	G	13	0.307
1	1418727	A	G	17	0.27
1	1418757	A	G	20	0.363
1	1418788	A	G	5	0.247
1	1418798	A	G	1	0.2
1	1418834	C	G	1	0.5
1	1418896	A	G	1	0.231
1	1418897	A	G	5	0.301
1	1418913	A	G	3	0.283
1	1418919	A	G	12	0.291
1	1418932	A	G	1	0.2
1	1418942	A	G	1	0.273
1	1418945	A	G	1	0.267
1	1418950	A	G	1	0.235
1	1418965	A	G	1	0.273
1	1418966	A	G	5	0.356
1	1418976	A	G	1	0.364
1	1418977	A	G	8	0.286
1	1418981	A	G	2	0.337
1	1418987	A	G	3	0.253
1	1418991	A	G	2	0.286
1	1418992	A	G	1	0.231
1	1418996	A	G	1	0.3
1	1419060	A	G	18	0.371
1	1419131	A	G	1	0.3
1	1419138	A	G	1	0.211
1	1419366	A	G	1	0.286
1	1419616	A	G	3	0.263
1	1419625	A	G	5	0.247
1	1419631	A	G	1	0.214
1	1419641	A	G	16	0.375
1	1419662	A	G	3	0.217
1	1419665	A	G	2	0.296
1	1419678	A	G	3	0.303
1	1419690	A	G	16	0.492
1	1419700	A	G	15	0.54
1	1419727	A	G	2	0.225
1	1419743	A	G	14	0.305
1	1419746	A	G	15	0.607
1	1419752	A	G	6	0.388
1	1419768	A	G	19	0.645
1	1419773	A	G	20	0.786
1	1419775	A	G	1	0.273
1	1419822	A	G	1	0.214
1	1419823	A	G	10	0.288
1	1419835	A	G	24	0.443
1	1419871	A	G	2	0.225
1	1419872	A	G	3	0.329
1	1419888	A	G	20	0.44
1	1419891	A	G	6	0.253
1	1419898	A	G	18	0.377
1	1419917	A	G	1	0.2
1	1419948	A	G	5	0.27
1	1419968	A	G	1	0.364
1	1419981	A	G	2	0.284
1	1425002	A	G	1	0.208
1	1425540	C	T	1	0.438
1	1427336	C	T	2	0.641
1	1427451	A	G	1	0.2
1	1428480	A	G	1	0.25
1	1428897	A	G	1	0.2
1	1428959	A	G	1	0.3
1	1433016	G	C	1	0.25
1	1433585	A	G	1	0.417
1	1436525	A	G	1	0.3
1	1437431	A	G	1	0.5
1	1437439	A	G	1	0.4
1	1455711	G	T	1	0.25
1	1456174	A	G	1	0.25
1	1456175	A	G	1	0.333
1	1456191	A	G	1	0.25
1	1456205	A	G	3	0.42
1	1456216	A	G	1	0.222
1	1456227	A	G	1	0.4
1	1456228	A	G	1	0.3
1	1456278	A	G	2	0.262
1	1456293	A	G	1	0.2
1	1456303	A	G	3	0.638
1	1456410	A	G	1	0.2
1	1456419	A	G	1	0.214
1	1456532	A	G	1	0.273
1	1457136	A	G	2	0.347
1	1457166	A	G	1	0.333
1	1457174	A	G	1	0.267
1	1457179	A	G	3	0.267
1	1457180	A	G	5	0.565
1	1457183	A	G	2	0.239
1	1457205	A	G	2	0.312
1	1457206	A	G	1	0.2
1	1457221	A	G	1	0.214
1	1457289	A	G	1	0.231
1	1457309	A	G	3	0.369
1	1457371	A	G	1	0.2
1	1457442	A	G	1	0.2
1	1457519	A	G	2	0.414
1	1457520	A	G	6	0.474
1	1457537	A	G	1	0.214
1	1457545	A	G	6	0.371
1	1457561	A	G	2	0.237
1	1457581	A	G	1	0.231
1	1457601	A	G	8	0.277
1	1457604	A	G	8	0.336
1	1457621	A	G	5	0.338
1	1457703	G	A	1	0.2
1	1457965	T	C	1	0.308
1	1465208	A	G	1	0.273
1	1466829	C	A	2	0.25
1	1466875	C	T	1	0.714
1	1467292	A	G	2	0.3
1	1467293	A	G	2	0.428
1	1467359	T	C	1	0.308
1	1470656	G	A	1	0.521
1	1472610	T	C	1	0.5
1	1473087	T	C	1	0.2
1	1475215	G	A	1	0.632
1	1477599	C	T	1	0.545
1	1478938	T	C	2	0.27
1	1495077	T	C	2	0.266
1	1495203	T	C	1	0.25
1	1495209	T	C	2	0.211
1	1495307	T	C	1	0.364
1	1495377	T	C	3	0.258
1	1495388	T	C	1	0.364
1	1495432	T	C	2	0.267
1	1495433	T	C	3	0.546
1	1496119	T	C	1	0.273
1	1496550	T	C	1	0.2
1	1496561	T	C	1	0.235
1	1496593	T	C	1	0.222
1	1496603	T	C	5	0.309
1	1496664	T	C	10	0.441
1	1496685	T	C	4	0.289
1	1496735	T	C	2	0.211
1	1496894	C	T	1	0.38
1	1497413	G	A	1	0.429
1	1497951	T	C	1	0.273
1	1498482	G	A	1	0.522
1	1498665	A	G	1	0.52
1	1498666	C	A	1	0.2
1	1498747	T	C	1	0.2
1	1498827	G	A	1	0.571
1	1498835	T	C	1	0.219
1	1499324	G	A	1	0.505
1	1499914	G	A	1	0.469
1	1500071	C	T	1	0.616
1	1500159	T	C	2	0.414
1	1512222	T	A	2	0.322
1	1534110	C	T	1	0.472
1	1535012	G	A	1	0.516
1	1535146	G	A	1	0.381
1	1536329	A	G	1	0.364
1	1538907	A	G	1	0.8
1	1539387	A	G	1	0.25
1	1542575	C	T	1	0.4
1	1542751	A	G	1	0.385
1	1542776	A	G	1	0.308
1	1542797	A	G	11	0.76
1	1542799	A	G	3	0.288
1	1542820	A	G	10	0.308
1	1542845	A	G	7	0.311
1	1542846	A	G	4	0.274
1	1542849	A	G	7	0.312
1	1542859	A	G	16	0.451
1	1542919	A	G	2	0.4
1	1542924	A	G	7	0.498
1	1542940	A	G	1	0.273
1	1542953	A	G	1	0.267
1	1542966	A	G	3	0.313
1	1542971	A	G	2	0.289
1	1542981	A	G	1	0.231
1	1542993	A	G	15	0.494
1	1542995	A	G	3	0.241
1	1543564	A	G	1	0.6
1	1543579	A	G	1	0.2
1	1543580	A	G	6	0.663
1	1543599	A	G	2	0.3
1	1543600	A	G	10	0.546
1	1543604	A	G	3	0.244
1	1543679	A	G	7	0.291
1	1543720	A	G	10	0.425
1	1543725	A	G	3	0.235
1	1543757	A	G	5	0.263
1	1543780	A	G	5	0.239
1	1543788	A	G	1	0.2
1	1543834	A	G	4	0.276
1	1543847	A	G	13	0.348
1	1543848	A	G	13	0.338
1	1543874	A	G	7	0.264
1	1543878	A	G	9	0.381
1	1543893	A	G	1	0.231
1	1543921	A	G	16	0.366
1	1543962	A	G	4	0.238
1	1543989	A	G	1	0.273
1	1544002	A	G	8	0.401
1	1544015	A	G	9	0.381
1	1544029	A	G	3	0.295
1	1544042	A	G	8	0.389
1	1544043	A	G	3	0.233
1	1544050	A	G	8	0.275
1	1544080	A	G	3	0.246
1	1544655	A	G	1	0.2
1	1544702	A	G	2	0.279
1	1544768	T	C	1	0.2
1	1545077	T	C	1	0.2
1	1547023	T	C	1	0.2
1	1547093	T	C	1	0.217
1	1547096	T	C	2	0.256
1	1547309	T	C	2	0.303
1	1547336	T	C	1	0.235
1	1547337	T	C	1	0.286
1	1547389	T	C	4	0.343
1	1547397	T	C	1	0.2
1	1547437	T	C	2	0.207
1	1547452	T	C	1	0.25
1	1548004	T	C	1	0.333
1	1548203	T	C	1	0.231
1	1548322	T	C	1	0.3
1	1548382	T	C	1	0.385
1	1548417	T	C	2	0.3
1	1548762	T	C	2	0.443
1	1548771	T	C	1	0.3
1	1548840	T	C	1	0.3
1	1548960	T	C	2	0.267
1	1548997	T	C	2	1
1	1549001	T	C	2	0.448
1	1549018	T	C	1	0.3
1	1549030	T	C	1	0.4
1	1549051	T	C	1	0.364
1	1549107	T	C	7	0.407
1	1550140	T	C	1	0.231
1	1553373	A	G	14	0.394
1	1554328	T	C	1	0.533
1	1554760	A	G	1	0.231
1	1554791	A	G	3	0.326
1	1554968	A	G	2	0.26
1	1556496	A	G	1	0.308
1	1556561	A	G	2	0.234
1	1557315	G	T	1	0.6
1	1557441	G	C	1	0.545
1	1557953	A	G	2	0.286
1	1561797	G	C	1	0.425
1	1564822	C	G	2	0.33
1	1574192	A	G	1	0.375
1	1574207	A	G	1	0.353
1	1574208	A	G	1	0.412
1	1574218	T	C	1	0.4
1	1574219	T	C	1	0.4
1	1574234	A	G	1	0.333
1	1574245	T	C	1	0.5
1	1581234	T	C	1	0.219
1	1594961	G	A	3	0.611
1	1594975	T	C	1	0.211
1	1594977	T	C	52	0.338
1	1595006	T	C	58	0.525
1	1595021	T	C	3	0.227
1	1595025	T	C	4	0.213
1	1595034	T	C	7	0.221
1	1595048	T	C	48	0.317
1	1595074	T	C	1	0.242
1	1595180	T	C	2	0.229
1	1595467	A	G	1	0.6
1	1595539	T	C	6	0.237
1	1595540	T	C	51	0.309
1	1595586	T	C	45	0.853
1	1597940	T	C	2	0.314
1	1599495	T	C	2	0.422
1	1599496	T	C	2	0.442
1	1601728	T	C	1	0.235
1	1602056	T	C	1	0.2
1	1602110	T	C	1	0.25
1	1602111	T	C	1	0.2
1	1603658	T	C	1	0.273
1	1603735	T	C	4	0.253
1	1603768	T	C	3	0.221
1	1603780	T	C	9	0.359
1	1604944	T	C	1	0.211
1	1604972	G	A	1	0.6
1	1605320	A	G	1	0.2
1	1609013	T	C	2	0.23
1	1609045	T	C	3	0.3
1	1609081	T	C	1	0.2
1	1625427	A	G	1	0.333
1	1637461	T	C	2	0.254
1	1637464	T	C	4	0.482
1	1637510	T	C	1	0.333
1	1637608	T	C	1	0.235
1	1637609	T	C	1	0.333
1	1637888	T	C	1	0.4
1	1637904	T	C	1	0.2
1	1637905	T	C	1	0.375
1	1642147	C	A	1	0.3
1	1647320	T	C	1	0.235
1	1647401	T	C	1	0.231
1	1648131	T	C	1	0.7
1	1648171	T	C	1	0.2
1	1648445	T	C	1	0.3
1	1650347	T	C	1	0.3
1	1650348	T	C	1	0.2
1	1650355	T	C	1	0.273
1	1655239	G	C	1	0.2
1	1655243	T	A	1	0.2
1	1655247	A	C	1	0.2
1	1655248	T	A	1	0.2
1	1656525	T	C	1	0.429
1	1656557	T	C	3	0.535
1	1657892	T	C	1	0.2
1	1657943	T	C	1	0.214
1	1658101	T	C	1	0.364
1	1658459	T	C	1	0.3
1	1658540	A	G	1	0.5
1	1660662	T	C	1	0.308
1	1660850	T	C	21	0.403
1	1660855	T	C	13	0.368
1	1660858	T	C	1	0.231
1	1660872	T	C	2	0.311
1	1660885	T	C	1	0.2
1	1660887	T	C	45	0.456
1	1660888	T	C	22	0.333
1	1660892	T	C	2	0.207
1	1660896	T	C	1	0.211
1	1660916	T	C	40	0.414
1	1660917	T	C	17	0.271
1	1660931	T	C	4	0.259
1	1660944	T	C	20	0.396
1	1660948	T	C	9	0.275
1	1660952	T	C	3	0.26
1	1660957	T	C	34	0.685
1	1660958	T	C	30	0.814
1	1660984	T	C	1	0.3
1	1660989	T	C	1	0.2
1	1660990	T	C	3	0.334
1	1660993	T	C	5	0.277
1	1660995	T	C	2	0.243
1	1660996	T	C	2	0.23
1	1660999	T	C	1	0.235
1	1661013	T	C	2	0.242
1	1661023	T	C	11	0.299
1	1661024	T	C	1	0.3
1	1661033	T	C	4	0.307
1	1661036	T	C	4	0.274
1	1661038	T	C	2	0.303
1	1661047	T	C	18	0.272
1	1661052	T	C	6	0.285
1	1661053	T	C	14	0.313
1	1661061	G	T	1	0.345
1	1661065	T	G	2	0.315
1	1661085	T	C	1	0.2
1	1661090	T	C	25	0.246
1	1661091	T	C	1	0.231
1	1661099	T	C	41	0.385
1	1661104	T	C	50	0.634
1	1661295	T	C	1	0.4
1	1661305	T	C	1	0.273
1	1661319	T	C	1	0.273
1	1661410	T	C	42	0.598
1	1661424	T	C	1	0.207
1	1661459	T	C	1	0.2
1	1661471	T	C	5	0.223
1	1661490	T	C	1	0.231
1	1661492	T	C	36	0.701
1	1661528	T	C	1	0.3
1	1662339	C	T	1	0.211
1	1662377	T	C	2	0.207
1	1662547	T	C	37	0.365
1	1662549	G	C	1	0.304
1	1662604	T	C	35	0.66
1	1662610	T	C	34	0.377
1	1662623	T	C	2	0.357
1	1662624	G	A	1	0.444
1	1662627	T	C	27	0.89
1	1662652	T	C	33	0.389
1	1662668	T	C	10	0.337
1	1662672	T	C	1	0.267
1	1662688	T	C	1	0.25
1	1662694	T	C	27	0.573
1	1662704	T	C	24	0.325
1	1662707	T	C	2	0.238
1	1662708	T	C	18	0.278
1	1662729	T	C	23	0.327
1	1662733	T	C	35	0.475
1	1662734	T	C	4	0.28
1	1662754	T	C	19	0.254
1	1662764	T	C	35	0.675
1	1662793	T	C	3	0.245
1	1662837	C	A	9	0.503
1	1663082	G	A	1	0.66
1	1663181	T	C	9	0.269
1	1663187	T	C	1	0.3
1	1663222	T	C	5	0.258
1	1663268	T	C	2	0.219
1	1663329	T	C	4	0.275
1	1663484	C	A	1	0.4
1	1663485	C	G	1	0.462
1	1663486	C	A	1	0.5
1	1663487	A	T	1	0.357
1	1663560	T	C	4	0.221
1	1663570	T	C	1	0.2
1	1663599	T	C	1	0.312
1	1663629	T	C	33	0.33
1	1663659	T	C	1	0.4
1	1663675	T	C	7	0.273
1	1663754	C	T	1	0.422
1	1664155	C	T	1	0.5
1	1664404	T	C	4	0.294
1	1664434	T	C	13	0.614
1	1664439	T	C	4	0.246
1	1664442	T	C	2	0.225
1	1664475	T	C	15	0.563
1	1664481	T	C	7	0.319
1	1664497	T	C	13	0.587
1	1664501	T	C	7	0.257
1	1664506	T	C	1	0.25
1	1664515	T	C	2	0.207
1	1664516	T	C	1	0.2
1	1664563	T	C	5	0.337
1	1664578	T	C	9	0.45
1	1664582	T	C	10	0.391
1	1664587	T	C	1	0.2
1	1664660	T	C	2	0.262
1	1664700	T	C	1	0.3
1	1664713	T	C	1	0.214
1	1664714	T	C	11	0.433
1	1664754	T	C	11	0.339
1	1664768	T	C	1	0.2
1	1664793	T	C	2	0.282
1	1664795	T	C	7	0.569
1	1664808	T	C	1	0.2
1	1664817	T	C	3	0.323
1	1664834	T	C	1	0.286
1	1664835	T	C	1	0.3
1	1665029	T	C	5	0.928
1	1665051	T	C	4	0.44
1	1665054	T	C	5	0.24
1	1665099	T	C	14	0.67
1	1665109	T	C	13	0.341
1	1665158	T	C	2	0.225
1	1665169	T	C	6	0.443
1	1665180	T	C	8	0.365
1	1665219	T	C	1	0.214
1	1665232	T	C	1	0.278
1	1665237	T	C	1	0.333
1	1665241	T	C	1	0.364
1	1665670	T	C	1	0.273
1	1665671	T	C	1	0.273
1	1665715	T	C	3	0.262
1	1665731	T	C	2	0.243
1	1665733	T	C	16	0.458
1	1665752	T	C	1	0.2
1	1665783	T	C	2	0.336
1	1665792	T	C	6	0.611
1	1665793	T	C	6	0.608
1	1665799	T	C	2	0.349
1	1665828	T	C	1	0.385
1	1665831	T	C	1	0.214
1	1665834	T	C	3	0.259
1	1665848	T	C	2	0.36
1	1665858	T	C	21	0.504
1	1665859	T	C	17	0.346
1	1665868	T	C	1	0.267
1	1665873	T	C	2	0.286
1	1665874	T	C	17	0.398
1	1665882	T	C	3	0.488
1	1665901	T	C	3	0.313
1	1665926	T	C	2	0.254
1	1665943	T	C	1	0.2
1	1666638	C	A	1	0.3
1	1666640	A	G	1	0.294
1	1666641	A	T	2	0.317
1	1666665	T	C	1	0.25
1	1666739	T	C	1	0.214
1	1667480	T	C	2	0.218
1	1667521	T	C	1	0.25
1	1667748	T	C	5	0.29
1	1667773	T	C	1	0.25
1	1667815	T	C	6	0.232
1	1667825	T	C	1	0.2
1	1667874	T	C	1	0.2
1	1668119	T	C	1	0.222
1	1668235	T	C	1	0.2
1	1668267	G	A	2	0.37
1	1671899	T	C	1	0.4
1	1671929	T	C	1	0.25
1	1671989	T	C	1	0.2
1	1671994	T	C	1	0.455
1	1672476	T	C	1	0.2
1	1672753	T	C	1	0.238
1	1683617	A	C	1	0.5
1	1683721	G	A	1	0.523
1	1684276	G	A	1	0.382
1	1684849	G	A	1	0.611
1	1688146	C	G	1	0.308
1	1723902	T	C	1	0.3
1	1724106	T	C	1	0.308
1	1725714	T	C	1	0.538
1	1725724	T	C	11	0.522
1	1725752	T	C	1	0.267
1	1726267	T	C	1	0.267
1	1726361	T	C	2	0.35
1	1726400	T	C	3	0.401
1	1726948	T	C	1	0.267
1	1726970	T	C	1	0.259
1	1727021	T	C	1	0.4
1	1727032	T	C	1	0.684
1	1729015	T	C	1	0.2
1	1729025	T	C	1	0.2
1	1729148	T	C	1	0.3
1	1729151	T	C	2	0.3
1	1730196	T	C	1	0.208
1	1730232	C	A	1	0.2
1	1730255	C	A	1	0.2
1	1730770	C	A	1	0.312
1	1732591	T	C	2	0.285
1	1732631	T	C	1	0.25
1	1732640	T	C	1	0.2
1	1732675	T	C	1	0.273
1	1732740	T	C	1	0.2
1	1733338	C	T	1	0.353
1	1733990	T	C	1	0.4
1	1734025	T	C	2	0.204
1	1734121	T	C	1	0.273
1	1734167	T	C	1	0.258
1	1734202	T	C	1	0.222
1	1734967	T	C	3	0.358
1	1734987	T	C	5	0.403
1	1735188	T	C	1	0.5
1	1735236	T	C	1	0.5
1	1738291	T	C	1	0.385
1	1738410	T	C	1	0.273
1	1739243	T	C	1	0.2
1	1739258	T	C	1	0.625
1	1739275	T	C	1	0.235
1	1739279	T	C	1	0.222
1	1739285	T	C	1	0.438
1	1739329	T	C	2	0.211
1	1739353	T	C	1	0.364
1	1739507	T	C	1	0.2
1	1739646	T	C	1	0.312
1	1742153	T	C	4	0.263
1	1742174	T	C	4	0.498
1	1742175	T	C	3	0.341
1	1742245	T	C	1	0.2
1	1742357	T	C	1	0.2
1	1742382	T	C	1	0.438
1	1742525	T	A	1	0.364
1	1742543	G	T	1	0.2
1	1742691	T	C	2	0.362
1	1742720	T	C	1	0.231
1	1742722	T	C	1	0.273
1	1742800	T	C	2	0.25
1	1744654	T	C	1	0.312
1	1744692	T	C	2	0.293
1	1744698	T	C	2	0.273
1	1745054	T	C	3	0.376
1	1745094	T	C	1	0.214
1	1745181	T	C	1	0.2
1	1746165	T	C	1	0.333
1	1746362	T	C	1	0.308
1	1746439	T	C	1	0.2
1	1746763	T	A	1	0.3
1	1749900	T	C	1	0.25
1	1749933	T	C	1	0.385
1	1750757	T	C	2	0.22
1	1750763	T	C	2	0.291
1	1750785	T	C	1	0.259
1	1750825	T	C	3	0.478
1	1751075	T	C	2	0.252
1	1751080	T	C	1	0.6
1	1751132	T	C	1	0.267
1	1751142	T	C	1	0.214
1	1751431	T	C	1	0.514
1	1751539	T	C	1	0.2
1	1751561	T	C	1	0.333
1	1751591	T	C	1	0.2
1	1751616	T	C	1	0.214
1	1751630	T	C	2	0.65
1	1751633	T	C	2	0.482
1	1751715	T	C	1	0.333
1	1751734	T	C	3	0.528
1	1752630	C	T	1	0.5
1	1753339	T	C	4	0.356
1	1753356	T	C	9	0.529
1	1753357	T	C	1	0.385
1	1753392	T	C	3	0.247
1	1753402	T	C	3	0.381
1	1753408	T	C	2	0.343
1	1753501	T	C	1	0.2
1	1753509	T	C	6	0.293
1	1753530	T	C	1	0.2
1	1753594	T	C	1	0.25
1	1753672	T	C	5	0.25
1	1753677	T	C	1	0.222
1	1753757	T	C	1	0.286
1	1753774	T	C	1	0.286
1	1753853	T	C	1	0.2
1	1753880	T	C	2	0.334
1	1753938	T	C	1	0.2
1	1753959	T	C	5	0.285
1	1753960	T	C	4	0.336
1	1754026	T	C	1	0.235
1	1754027	T	C	1	0.235
1	1754035	T	C	7	0.395
1	1754425	T	C	2	0.7
1	1754629	T	C	2	0.45
1	1755346	T	C	1	0.25
1	1755449	T	C	1	0.25
1	1756216	T	C	1	0.286
1	1756222	T	C	2	0.299
1	1756264	T	C	1	0.389
1	1761207	T	C	1	0.214
1	1761212	T	C	1	0.286
1	1761729	T	C	1	0.3
1	1761796	T	C	1	0.3
1	1761865	T	C	1	0.4
1	1761960	T	C	1	0.4
1	1762093	T	C	1	0.4
1	1762098	T	C	1	0.2
1	1766262	T	C	1	0.2
1	1767255	T	C	1	0.273
1	1767267	T	C	2	0.225
1	1767420	T	C	1	0.273
1	1767446	T	C	2	0.42
1	1767477	T	C	2	0.535
1	1767479	T	C	1	0.25
1	1767490	T	C	3	0.36
1	1767493	T	C	2	0.266
1	1767907	T	C	1	0.333
1	1768627	G	C	1	0.545
1	1768858	T	C	1	0.3
1	1769084	T	C	1	0.3
1	1769136	T	C	1	0.231
1	1769207	T	C	1	0.4
1	1769252	T	C	3	0.259
1	1769274	T	C	1	0.25
1	1769951	T	C	1	0.2
1	1770022	T	C	3	0.45
1	1770048	T	C	3	0.571
1	1770088	T	C	3	0.441
1	1770155	T	C	1	0.3
1	1772532	T	C	1	0.2
1	1777802	T	C	1	0.3
1	1778218	T	C	1	1
1	1778274	T	C	1	0.7
1	1780869	T	C	1	0.3
1	1781431	T	C	1	0.214
1	1781510	T	C	1	0.231
1	1781542	T	C	1	0.217
1	1781604	T	C	1	0.2
1	1781774	T	C	1	0.2
1	1781789	T	C	1	0.3
1	1784018	T	C	1	0.286
1	1786677	T	C	1	0.714
1	1787691	C	G	1	0.2
1	1787698	T	C	1	0.2
1	1787720	T	C	2	0.2
1	1787762	T	C	1	0.294
1	1787813	T	C	1	0.231
1	1787822	T	C	1	0.2
1	1787901	T	C	3	0.224
1	1787903	T	C	3	0.204
1	1788005	T	C	1	0.455
1	1788018	T	C	2	0.518
1	1788040	T	C	2	0.225
1	1788043	T	C	1	0.2
1	1788137	T	C	1	0.2
1	1788770	T	C	1	0.231
1	1790598	T	C	1	0.24
1	1793638	T	C	1	0.333
1	1793653	T	C	1	0.2
1	1793977	T	C	1	0.273
1	1794039	T	C	1	0.214
1	1794107	T	C	1	0.375
1	1794144	T	C	1	0.25
1	1794171	T	C	1	0.538
1	1794187	T	C	1	0.273
1	1796913	T	C	1	0.2
1	1797515	T	C	1	0.833
1	1797516	T	C	1	0.6
1	1797542	T	C	1	0.364
1	1797552	T	C	1	0.3
1	1799682	T	C	1	0.25
1	1799687	T	C	1	0.3
1	1799752	T	C	2	0.3
1	1799753	T	C	2	0.234
1	1799881	T	C	1	0.2
1	1799882	T	C	1	0.5
1	1801335	T	A	1	0.2
1	1801356	T	C	1	0.4
1	1801426	T	C	1	0.2
1	1801442	T	C	1	0.3
1	1801470	T	C	1	0.2
1	1801479	T	C	1	0.3
1	1801526	T	C	1	0.2
1	1801572	T	C	1	0.2
1	1801708	T	C	10	0.521
1	1801752	T	C	4	0.236
1	1801812	T	C	1	0.2
1	1801838	T	C	1	0.25
1	1802735	T	C	1	0.261
1	1802736	T	C	1	0.286
1	1802799	T	C	1	0.231
1	1802810	T	C	6	0.322
1	1802858	T	C	3	0.793
1	1803456	C	T	1	0.2
1	1803592	T	C	9	0.298
1	1803597	T	C	1	0.2
1	1803605	T	C	1	0.2
1	1803608	T	C	1	0.2
1	1803615	T	C	2	0.237
1	1803683	T	C	2	0.247
1	1804538	T	C	1	0.286
1	1805745	T	C	1	0.3
1	1805751	T	C	1	0.545
1	1805791	T	C	1	0.25
1	1805797	T	C	1	0.538
1	1805934	T	C	1	0.231
1	1806479	T	C	1	0.235
1	1806489	T	C	1	0.615
1	1806685	T	C	4	0.615
1	1806759	T	C	2	0.25
1	1806769	T	C	5	0.32
1	1806802	T	C	1	0.2
1	1806825	T	C	2	0.2
1	1806826	T	C	1	0.2
1	1807863	T	C	1	0.2
1	1808022	T	C	1	0.357
1	1809049	T	C	1	0.3
1	1811431	T	C	7	0.35
1	1811527	T	C	1	0.2
1	1811531	T	C	2	0.384
1	1811538	T	C	1	0.231
1	1811644	T	C	1	0.3
1	1811645	T	C	1	0.2
1	1811915	T	C	1	0.4
1	1812866	T	C	1	0.2
1	1812945	T	C	3	0.229
1	1812951	T	C	6	0.274
1	1812981	T	C	1	0.286
1	1813032	T	C	1	0.417
1	1813042	T	C	1	0.211
1	1813111	T	C	3	0.268
1	1813112	T	C	3	0.305
1	1813128	T	C	1	0.4
1	1813130	T	C	1	0.2
1	1813562	T	C	1	0.273
1	1813631	T	C	2	0.254
1	1813637	T	C	3	0.487
1	1813685	T	C	1	0.2
1	1813699	T	C	3	0.295
1	1813745	T	C	2	0.45
1	1813823	T	C	1	0.273
1	1814105	T	C	2	0.266
1	1814303	T	C	1	0.2
1	1814318	T	C	1	0.2
1	1814322	T	C	1	0.2
1	1814485	T	C	3	0.393
1	1814486	T	C	1	0.3
1	1814495	T	C	3	0.4
1	1814512	T	C	2	0.211
1	1814595	T	C	1	0.733
1	1814712	T	C	1	0.818
1	1814714	T	C	1	0.273
1	1815501	T	C	2	0.225
1	1815515	T	C	2	0.361
1	1815602	T	C	1	0.2
1	1815676	T	C	1	0.273
1	1815677	T	C	1	0.25
1	1815783	T	C	1	0.2
1	1815788	T	C	4	0.297
1	1815789	T	C	4	0.39
1	1815816	T	C	1	0.2
1	1815923	T	C	1	0.364
1	1815924	T	C	1	0.211
1	1816152	T	C	1	0.2
1	1816389	T	C	1	0.3
1	1816394	T	C	1	0.545
1	1816395	T	C	3	0.373
1	1817068	T	C	1	0.2
1	1817381	T	C	1	0.462
1	1817494	T	C	1	0.526
1	1817506	T	C	1	0.214
1	1817507	T	C	1	0.25
1	1817629	T	C	1	0.9
1	1817645	T	C	3	0.367
1	1817657	T	C	2	0.2
1	1817663	T	C	1	0.25
1	1817711	T	C	1	0.5
1	1817739	T	C	3	0.3
1	1817743	T	C	3	0.479
1	1817751	T	C	8	0.322
1	1818212	T	C	2	0.423
1	1818217	T	C	1	0.333
1	1818242	T	C	2	0.266
1	1818282	T	C	2	0.297
1	1818283	T	C	3	0.266
1	1818309	T	C	1	0.238
1	1818357	T	C	4	0.288
1	1818358	T	C	1	0.211
1	1818431	T	C	1	0.6
1	1819140	T	C	3	0.594
1	1819144	T	C	3	0.288
1	1819170	T	C	1	0.235
1	1819192	T	C	1	0.286
1	1819193	T	C	1	0.5
1	1819231	T	C	1	0.2
1	1819233	T	C	2	0.55
1	1819278	T	C	1	0.2
1	1820020	T	C	2	0.217
1	1820032	T	C	1	0.4
1	1820033	T	C	1	0.273
1	1820084	T	C	2	0.351
1	1820094	T	C	1	0.35
1	1820097	T	C	1	0.227
1	1820114	T	C	1	0.238
1	1820155	T	C	3	0.5
1	1820165	T	C	2	0.267
1	1820177	T	C	1	0.364
1	1820194	T	C	2	0.35
1	1820195	T	C	2	0.25
1	1820215	T	C	4	0.479
1	1820216	T	C	2	0.237
1	1820285	T	C	5	0.408
1	1820599	T	C	1	0.333
1	1820994	T	C	1	0.2
1	1821016	T	C	4	0.323
1	1821033	T	C	1	0.273
1	1821098	T	C	1	0.2
1	1834881	C	A	1	0.308
1	1835036	A	G	1	0.2
1	1836321	T	C	2	0.291
1	1836661	T	C	1	0.214
1	1836764	T	C	1	0.364
1	1836838	G	T	1	0.2
1	1837274	T	C	2	0.323
1	1838998	T	C	1	0.364
1	1839045	T	C	1	0.357
1	1839306	T	C	1	0.308
1	1846911	A	G	1	0.5
1	1871195	C	A	1	0.333
1	1872713	C	A	1	0.364
1	1881875	T	C	1	0.375
1	1881881	T	C	1	0.261
1	1881916	T	C	2	0.24
1	1881975	T	C	2	0.279
1	1882021	T	C	5	0.349
1	1882024	T	C	1	0.214
1	1882029	T	C	1	0.2
1	1882052	T	C	3	0.329
1	1883075	T	C	12	0.322
1	1883108	T	C	4	0.235
1	1883155	T	C	7	0.247
1	1883240	T	C	5	0.238
1	1883253	T	C	15	0.493
1	1883258	T	C	1	0.2
1	1883259	T	C	12	0.387
1	1883265	T	C	7	0.314
1	1883266	T	C	1	0.25
1	1883267	T	C	4	0.253
1	1883275	T	C	9	0.43
1	1883292	T	C	14	0.472
1	1883293	T	C	6	0.27
1	1883502	T	C	1	0.211
1	1883529	T	C	5	0.313
1	1883580	T	C	4	0.246
1	1883585	T	C	1	0.294
1	1883610	T	C	2	0.207
1	1883629	T	C	2	0.259
1	1884166	T	C	1	0.2
1	1884170	T	C	2	0.275
1	1884178	T	C	11	0.425
1	1884186	T	C	9	0.416
1	1884201	T	C	9	0.409
1	1884209	T	C	1	0.2
1	1884296	T	C	1	0.308
1	1884343	T	C	2	0.362
1	1884347	T	C	2	0.272
1	1884348	T	C	8	0.341
1	1884369	T	C	3	0.291
1	1884370	T	C	7	0.341
1	1884376	T	C	14	0.769
1	1884383	T	C	15	0.383
1	1884401	T	C	1	0.222
1	1884501	T	C	1	0.333
1	1884503	T	C	3	0.312
1	1884700	T	C	2	0.256
1	1884802	T	C	3	0.365
1	1884831	T	C	5	0.449
1	1884840	T	C	1	0.273
1	1884845	T	C	6	0.636
1	1884863	T	C	2	0.247
1	1884873	T	C	2	0.334
1	1884909	T	C	3	0.258
1	1884962	T	C	3	0.654
1	1884982	T	C	5	0.296
1	1885008	T	C	6	0.279
1	1885009	T	C	2	0.335
1	1885960	T	C	1	0.235
1	1885966	T	C	1	0.417
1	1885978	T	C	2	0.207
1	1885979	T	C	1	0.286
1	1885987	T	C	10	0.748
1	1885992	T	C	8	0.436
1	1886030	T	C	4	0.321
1	1886056	T	C	1	0.5
1	1886101	T	C	1	0.2
1	1886153	T	C	1	0.4
1	1886165	T	C	1	0.3
1	1886212	T	C	1	0.2
1	1945364	T	C	3	0.291
1	1945377	T	C	1	0.273
1	1945378	T	C	1	0.2
1	1948163	T	C	1	0.25
1	1951586	A	G	1	0.25
1	1954846	G	T	1	0.429
1	1955190	A	G	3	0.341
1	1956156	A	G	2	0.294
1	1958285	C	A	1	0.2
1	1959127	C	T	1	0.25
1	1959177	A	G	3	0.294
1	1959229	A	G	20	0.428
1	1959241	A	G	2	0.287
1	1962104	C	T	1	0.541
1	2005581	A	G	1	0.477
1	2016294	A	G	1	0.2
1	2016373	A	G	1	0.636
1	2070119	A	G	1	0.2
1	2075692	C	T	1	0.724
1	2101309	A	G	4	0.257
1	2101627	A	G	14	0.376
1	2101629	A	G	1	0.312
1	2102514	A	G	2	0.254
1	2102515	A	G	3	0.253
1	2102536	A	G	5	0.331
1	2102553	A	G	1	0.273
1	2102558	A	G	4	0.433
1	2102599	A	G	4	0.333
1	2102605	A	G	1	0.3
1	2102632	A	G	1	0.3
1	2102635	A	G	5	0.583
1	2102639	A	G	3	0.339
1	2102661	A	G	2	0.676
1	2102671	A	G	1	0.2
1	2102884	A	G	1	0.7
1	2102905	A	G	1	0.643
1	2102934	A	G	1	0.833
1	2102944	A	G	1	0.364
1	2102957	A	G	2	0.473
1	2102970	A	G	2	0.306
1	2102971	A	G	2	0.207
1	2102994	A	G	2	0.262
1	2103007	A	G	8	0.364
1	2103081	A	G	16	0.381
1	2108582	G	A	1	0.857
1	2108708	A	G	2	0.25
1	2110623	A	G	1	0.231
1	2113052	A	G	1	0.2
1	2113397	G	A	1	0.647
1	2116291	C	T	1	0.722
1	2116643	C	T	1	0.506
1	2117375	C	T	1	0.514
1	2117734	G	A	1	0.529
1	2118801	T	C	1	0.364
1	2118816	T	C	1	0.2
1	2118946	T	C	1	0.25
1	2118989	T	C	4	0.273
1	2119007	T	C	1	0.2
1	2119010	T	C	2	0.266
1	2119015	T	C	6	0.369
1	2119029	T	C	8	0.408
1	2119362	T	C	1	0.2
1	2120036	T	C	1	0.286
1	2120188	T	C	9	0.64
1	2120200	T	C	3	0.291
1	2120255	T	C	1	0.8
1	2120558	T	C	2	0.225
1	2120660	T	C	5	0.251
1	2120677	T	C	10	0.348
1	2121096	G	A	1	0.353
1	2123059	A	G	4	0.24
1	2123068	T	C	2	0.214
1	2123098	T	C	1	0.2
1	2124092	A	G	1	0.2
1	2124129	T	C	1	0.2
1	2124130	A	G	4	0.258
1	2124152	A	G	1	0.308
1	2124167	T	C	1	0.211
1	2124186	A	G	4	0.27
1	2124266	T	C	1	0.235
1	2124285	T	C	2	0.2
1	2124887	A	G	1	0.636
1	2125072	A	T	1	0.718
1	2131682	A	G	1	0.3
1	2131684	A	G	1	0.2
1	2131714	A	G	1	0.3
1	2131727	A	G	1	0.308
1	2132922	A	G	1	0.417
1	2132946	A	G	1	0.636
1	2143553	A	G	1	0.231
1	2148951	A	G	1	0.2
1	2151358	A	G	1	0.2
1	2175372	A	G	1	0.308
1	2175863	A	G	1	0.4
1	2175939	A	G	1	0.2
1	2175940	A	G	1	0.545
1	2178398	A	G	1	0.2
1	2184265	A	G	1	0.2
1	2184324	A	G	1	0.25
1	2184388	A	G	1	0.214
1	2185072	C	G	1	0.667
1	2189234	A	G	1	0.364
1	2189290	A	G	1	0.273
1	2194432	A	G	2	0.478
1	2195399	A	G	1	0.214
1	2195808	A	G	1	0.273
1	2195889	A	G	1	0.2
1	2195970	A	G	1	0.5
1	2195982	A	G	2	0.2
1	2196074	A	G	1	0.364
1	2196121	A	G	1	0.2
1	2197144	A	G	1	0.4
1	2197150	A	G	1	0.3
1	2208694	A	G	1	0.3
1	2208932	G	A	1	0.727
1	2211168	A	G	1	0.2
1	2211267	A	G	2	0.259
1	2211553	A	G	2	0.267
1	2211561	A	G	1	0.3
1	2211693	A	G	4	0.387
1	2211704	A	G	6	0.613
1	2213951	G	C	1	0.273
1	2216690	A	G	1	0.882
1	2217442	A	G	1	0.444
1	2217487	A	G	1	0.2
1	2217496	A	G	1	0.385
1	2217527	A	G	1	0.462
1	2217770	A	G	1	0.357
1	2217773	A	G	1	0.4
1	2217778	A	G	2	0.237
1	2217787	A	G	1	0.364
1	2217811	A	G	1	0.7
1	2217817	A	G	1	0.3
1	2219750	A	G	1	0.263
1	2224035	A	G	1	0.357
1	2227562	A	G	1	0.286
1	2227593	A	G	1	0.3
1	2227713	A	G	2	0.242
1	2227798	A	G	4	0.299
1	2228671	A	G	2	0.262
1	2228685	A	G	1	0.3
1	2237658	C	T	1	0.537
1	2238201	G	C	2	0.629
1	2239279	C	G	1	0.399
1	2239295	T	C	1	0.437
1	2239387	C	G	1	0.538
1	2239439	C	G	1	0.285
1	2240858	G	A	1	0.534
1	2241485	C	T	1	0.2
1	2254644	T	C	1	0.294
1	2255213	G	A	1	0.4
1	2282312	G	A	1	0.741
1	2282877	G	A	1	0.583
1	2283378	C	A	1	0.25
1	2285486	G	A	1	0.2
1	2294939	T	C	1	0.214
1	2294966	T	C	2	0.254
1	2294974	T	C	1	0.219
1	2294975	T	C	1	0.238
1	2295004	T	C	1	0.214
1	2295092	T	C	2	0.271
1	2295117	T	C	1	0.226
1	2295121	T	C	2	0.316
1	2295122	T	C	1	0.208
1	2295142	T	C	1	0.2
1	2295147	T	C	1	0.3
1	2295163	T	C	26	0.515
1	2295168	T	C	3	0.275
1	2295195	T	C	10	0.442
1	2298020	T	C	4	0.259
1	2298023	T	C	2	0.2
1	2298028	T	C	2	0.314
1	2298030	T	C	1	0.222
1	2298039	T	C	19	0.522
1	2298059	T	C	16	0.365
1	2298074	T	C	2	0.33
1	2298091	T	C	3	0.213
1	2298100	T	C	12	0.379
1	2298101	T	C	13	0.413
1	2298107	T	C	7	0.293
1	2298123	T	C	3	0.25
1	2298127	T	C	2	0.31
1	2298145	T	C	1	0.2
1	2298178	T	C	3	0.324
1	2298202	T	C	18	0.431
1	2298206	T	C	18	0.326
1	2298212	T	C	14	0.297
1	2298239	T	C	1	0.4
1	2298254	T	C	22	0.689
1	2298256	T	C	1	0.25
1	2298264	T	C	3	0.227
1	2298794	T	C	3	0.261
1	2298811	T	C	6	0.298
1	2298829	T	C	2	0.32
1	2298841	T	C	7	0.29
1	2298848	T	C	14	0.465
1	2298856	T	C	1	0.25
1	2298879	T	C	1	0.267
1	2298884	T	C	1	0.2
1	2298887	T	C	12	0.288
1	2298893	T	C	1	0.222
1	2299128	T	C	1	0.2
1	2299138	T	C	5	0.49
1	2299142	T	C	1	0.3
1	2299151	T	C	1	0.786
1	2299158	T	C	1	0.364
1	2299162	T	C	1	0.273
1	2299171	T	C	1	0.2
1	2299221	T	C	1	1
1	2299286	T	C	1	0.385
1	2299326	T	C	1	0.3
1	2299340	T	C	3	0.297
1	2299341	T	C	3	0.449
1	2299363	T	C	2	0.343
1	2299491	G	A	1	0.438
1	2299629	T	C	1	0.2
1	2299679	T	C	1	0.214
1	2300238	T	C	5	0.295
1	2300241	T	C	5	0.261
1	2300253	T	C	1	0.333
1	2300263	T	C	5	0.286
1	2300316	T	C	2	0.262
1	2300330	T	C	9	0.333
1	2300433	T	C	2	0.267
1	2300444	T	C	7	0.397
1	2300449	T	C	1	0.231
1	2300477	T	C	1	0.231
1	2300546	T	C	3	0.609
1	2300586	T	C	6	0.396
1	2300601	T	C	3	0.789
1	2300609	T	C	4	0.277
[truncated: 732,438+ more rows]
