# Supplementary material for: Global RNA editome landscape discovers reduced RNA editing in glioma: loss of editing of gamma-amino butyric acid receptor alpha subunit 3 (GABRA3) favors glioma migration and invasion
Source: PeerJ. 2020 Sep 29;8:e9755. doi: 10.7717/peerj.9755 (PMC7531343; doi:10.7717/peerj.9755)
Supplement: Supplemental Information 4 [file peerj-08-9755-s004.xlsx]

## Sheet: Sheet1
Supplementary Table S3: High confidence RNA editing events in TCGA LGG tumors.
Chromosome	Position	Reference allele	Alternate allele	Number of edited samples	Average editing ratio in edited samples
1	135195	A	G	1	0.333
1	564452	A	G	7	1
1	564461	A	G	4	0.603
1	565282	A	G	1	1
1	565700	C	T	6	0.336
1	566766	T	C	2	1
1	567492	T	G	1	0.25
1	567770	G	A	1	0.923
1	569608	C	T	3	0.455
1	764407	A	G	1	0.25
1	849413	C	T	1	1
1	850253	G	A	1	0.4
1	852545	A	G	1	0.444
1	852835	C	T	1	0.5
1	852895	T	C	2	0.4
1	853016	C	T	1	0.462
1	853223	A	G	1	0.25
1	853309	G	T	1	1
1	853310	A	G	1	1
1	853850	C	T	1	0.3
1	853989	C	T	1	0.737
1	854530	G	A	1	0.238
1	854811	G	C	1	0.643
1	855212	G	A	1	0.611
1	855480	C	A	2	0.358
1	855485	G	A	1	0.55
1	856012	G	A	1	0.556
1	856238	T	C	1	0.2
1	858440	A	G	1	0.214
1	865435	C	G	1	0.333
1	877978	G	A	1	0.692
1	879087	G	A	1	1
1	879712	G	C	1	0.854
1	879942	A	G	1	0.539
1	890081	G	A	1	0.385
1	901024	G	A	1	0.348
1	901056	G	A	1	1
1	932361	G	A	1	0.545
1	933744	C	T	2	0.529
1	934038	G	A	1	0.357
1	934684	C	G	1	0.75
1	935837	G	A	1	0.625
1	935905	C	G	2	0.311
1	942918	A	G	1	0.5
1	943924	A	G	1	0.25
1	944231	A	G	2	0.2
1	944385	A	G	1	0.4
1	944462	A	G	11	0.285
1	944463	A	G	41	0.344
1	944471	A	G	11	0.234
1	944475	A	G	2	0.25
1	945181	T	C	1	0.2
1	945277	A	G	1	0.273
1	945298	A	G	1	0.417
1	945304	A	G	7	0.656
1	945306	A	G	3	0.342
1	945354	A	G	2	0.491
1	945365	A	G	1	0.2
1	945461	A	G	4	0.325
1	945699	A	G	1	0.3
1	945700	A	G	6	0.322
1	945701	A	G	11	0.335
1	946145	T	G	1	0.2
1	946909	A	G	1	0.5
1	947136	A	G	1	0.273
1	948135	A	G	2	0.603
1	948197	A	G	1	0.2
1	948255	A	G	1	0.3
1	948258	A	G	4	0.385
1	948259	A	G	1	0.308
1	948262	A	G	5	0.693
1	948280	A	G	1	0.2
1	948294	A	G	15	0.406
1	948298	A	G	21	0.587
1	948316	A	G	4	0.427
1	948329	A	G	6	0.29
1	948350	A	G	1	0.2
1	948351	A	G	11	0.58
1	948361	A	G	1	0.273
1	955724	G	A	2	0.411
1	976176	T	G	1	0.5
1	978076	C	T	1	0.6
1	982404	G	A	1	0.588
1	982426	G	A	1	0.48
1	988789	T	G	1	0.727
1	989576	T	G	1	1
1	989580	G	A	1	0.81
1	989927	G	T	1	0.695
1	990470	C	T	1	0.53
1	990893	C	T	1	0.515
1	991135	G	A	1	0.412
1	991179	G	A	2	0.484
1	991207	C	T	1	0.313
1	1017390	G	C	1	0.357
1	1017397	G	A	4	0.67
1	1017407	G	A	1	0.692
1	1017559	T	A	1	0.4
1	1017849	G	A	1	0.522
1	1018069	C	T	1	0.474
1	1018105	C	G	1	0.455
1	1018118	C	T	1	0.65
1	1018307	G	T	1	0.385
1	1027475	G	A	1	0.519
1	1028264	T	C	1	0.231
1	1028416	T	C	1	0.333
1	1046884	T	C	1	0.4
1	1089964	T	C	1	0.214
1	1090531	T	C	1	0.25
1	1090540	T	C	1	0.333
1	1132050	A	G	1	0.818
1	1152466	A	C	1	0.538
1	1152508	A	C	1	0.398
1	1152667	G	A	2	0.752
1	1152769	G	A	1	0.2
1	1152823	G	A	3	0.977
1	1154983	G	A	2	0.527
1	1155134	G	A	1	0.458
1	1155167	T	C	1	0.519
1	1155202	C	T	1	0.625
1	1155490	G	A	1	0.5
1	1155683	G	A	1	0.611
1	1155781	C	T	1	0.5
1	1156007	C	T	1	0.308
1	1156385	G	A	1	0.6
1	1156878	T	C	25	0.43
1	1156882	T	C	16	0.354
1	1157460	T	C	23	0.32
1	1157467	T	C	1	0.222
1	1164240	G	T	1	0.302
1	1166885	A	G	1	1
1	1166886	C	T	5	0.89
1	1168715	G	A	2	0.568
1	1168877	G	T	1	0.448
1	1168927	T	A	1	0.571
1	1168996	T	C	1	0.642
1	1169143	G	A	1	0.315
1	1169353	C	T	1	0.322
1	1169574	C	T	1	0.488
1	1169686	C	T	1	0.293
1	1170014	C	G	1	0.471
1	1170019	T	A	1	0.541
1	1170069	C	T	1	0.479
1	1170276	G	T	1	0.341
1	1189489	G	A	17	0.56
1	1189574	G	A	1	0.509
1	1189797	C	T	1	0.556
1	1189807	G	A	1	0.833
1	1189946	T	C	1	0.532
1	1190049	G	A	1	0.7
1	1190138	G	A	1	0.352
1	1208334	C	T	1	0.923
1	1209448	C	A	1	1
1	1210262	C	T	1	0.44
1	1210599	G	A	1	0.684
1	1214570	C	T	1	0.88
1	1214622	C	T	1	0.706
1	1214689	G	A	1	0.364
1	1214757	C	T	1	0.385
1	1215296	C	T	1	0.706
1	1215359	C	T	1	0.944
1	1215364	G	A	1	0.577
1	1215445	A	G	68	0.658
1	1215451	A	G	16	0.284
1	1215452	A	G	21	0.407
1	1215540	A	G	14	0.262
1	1215589	A	G	1	0.2
1	1215590	A	G	1	0.6
1	1215837	A	G	1	0.2
1	1215848	T	A	1	0.25
1	1215855	A	G	1	0.2
1	1219368	G	A	1	1
1	1219892	G	A	1	0.6
1	1220233	A	G	1	0.2
1	1220514	C	T	1	0.706
1	1220961	C	T	1	0.25
1	1221054	G	T	1	0.349
1	1221055	A	G	1	0.357
1	1227241	C	T	1	0.25
1	1227364	C	T	1	0.619
1	1227779	A	T	1	0.733
1	1227872	A	C	1	0.2
1	1227882	C	A	1	0.441
1	1227987	G	A	1	0.462
1	1228301	G	A	1	0.574
1	1228453	G	A	1	0.789
1	1228457	G	A	1	0.471
1	1228461	G	C	1	0.687
1	1228481	C	T	1	0.8
1	1228506	T	C	1	0.484
1	1228764	A	G	1	0.455
1	1228774	G	A	1	0.282
1	1228852	C	T	2	0.617
1	1228876	C	T	1	0.929
1	1228902	C	T	1	0.786
1	1229032	G	A	1	0.981
1	1229560	T	G	1	0.688
1	1229953	C	T	1	0.335
1	1231862	C	T	1	0.53
1	1231903	G	A	1	0.7
1	1234273	C	G	1	0.688
1	1234286	G	T	2	0.722
1	1234489	G	C	1	0.885
1	1234567	G	A	1	0.36
1	1234870	C	T	1	0.294
1	1234915	G	C	1	0.63
1	1235116	G	A	2	0.664
1	1235213	G	A	1	0.548
1	1235641	A	C	1	0.278
1	1236598	G	A	1	0.364
1	1236638	C	T	1	0.4
1	1236660	G	T	1	0.304
1	1236806	A	T	1	0.2
1	1237232	C	A	1	0.533
1	1238822	C	T	1	0.41
1	1238871	G	A	1	0.607
1	1239016	G	A	2	0.249
1	1239335	G	A	1	0.417
1	1239496	G	A	1	0.588
1	1240086	C	A	1	0.459
1	1240487	G	A	1	1
1	1240648	G	A	1	0.455
1	1240998	G	A	2	0.762
1	1241324	G	A	1	0.364
1	1241461	C	A	1	0.561
1	1241889	C	G	1	0.444
1	1242037	C	T	1	0.636
1	1242241	T	C	1	0.368
1	1242381	A	C	1	0.2
1	1242567	C	T	1	0.68
1	1242874	C	T	1	0.5
1	1246965	G	C	1	0.357
1	1248674	C	T	1	0.267
1	1248749	C	T	1	0.5
1	1251319	G	C	1	0.452
1	1251476	A	G	1	0.25
1	1251496	T	C	1	0.214
1	1251501	A	G	1	0.467
1	1251509	A	G	1	0.2
1	1251522	T	C	1	0.231
1	1251538	T	C	45	0.251
1	1251540	T	C	57	0.252
1	1251542	A	G	1	0.3
1	1251550	T	C	1	0.2
1	1251562	T	C	1	0.231
1	1251568	A	G	1	0.2
1	1251610	T	C	11	0.246
1	1251631	T	C	4	0.235
1	1251707	A	G	1	0.2
1	1251759	A	G	1	0.2
1	1251777	T	C	1	0.2
1	1251841	T	C	2	0.232
1	1251844	T	C	8	0.258
1	1251849	A	G	1	0.207
1	1251857	T	C	3	0.259
1	1251927	T	C	4	0.266
1	1252157	A	G	13	0.267
1	1252302	T	C	2	0.225
1	1252303	C	A	1	0.231
1	1252325	A	T	1	0.4
1	1252349	A	G	291	0.352
1	1252368	A	G	2	0.232
1	1252373	T	C	3	0.213
1	1252379	A	G	1	0.222
1	1252390	T	C	5	0.218
1	1252398	A	G	8	0.248
1	1252405	T	C	2	0.252
1	1252428	A	G	12	0.237
1	1252430	A	G	2	0.225
1	1252441	T	C	387	0.402
1	1252443	T	C	356	0.382
1	1252448	A	G	70	0.281
1	1252468	T	C	186	0.309
1	1252498	A	G	10	0.242
1	1252510	T	C	2	0.256
1	1252511	T	C	1	0.2
1	1252514	A	G	1	0.2
1	1252515	A	G	3	0.217
1	1252587	T	C	1	0.2
1	1252606	A	G	3	0.233
1	1252609	A	G	9	0.274
1	1252627	A	G	2	0.2
1	1252680	A	G	8	0.313
1	1252686	A	G	2	0.216
1	1252687	T	C	1	0.2
1	1252691	T	C	13	0.242
1	1252699	A	G	3	0.235
1	1252720	A	G	43	0.247
1	1252723	T	C	50	0.244
1	1252732	A	G	2	0.23
1	1252749	T	C	15	0.258
1	1252774	T	A	1	0.3
1	1252785	A	G	6	0.245
1	1252786	G	A	103	0.288
1	1252990	A	G	2	0.593
1	1253075	A	G	1	0.405
1	1253183	C	T	1	1
1	1253257	G	T	4	0.225
1	1253289	A	G	1	0.2
1	1253335	T	C	1	0.25
1	1253342	T	C	1	0.2
1	1253343	T	C	5	0.558
1	1253351	T	C	5	0.233
1	1253354	T	C	1	0.4
1	1253357	T	C	75	0.619
1	1253365	A	G	76	0.303
1	1253376	T	C	64	0.282
1	1253377	A	G	11	0.254
1	1253386	T	C	110	0.313
1	1253408	A	G	1	0.273
1	1253411	T	C	28	0.245
1	1253412	A	G	1	0.2
1	1253414	T	C	5	0.211
1	1253419	T	C	14	0.238
1	1253422	T	C	68	0.291
1	1253423	A	G	1	0.2
1	1253424	T	C	31	0.291
1	1253432	A	G	2	0.225
1	1253434	T	C	12	0.266
1	1253435	A	G	1	0.2
1	1253523	T	C	1	0.2
1	1253524	A	G	2	0.286
1	1253545	T	C	1	0.273
1	1253775	T	C	2	0.225
1	1253781	T	C	18	0.262
1	1253783	A	G	1	0.2
1	1253797	A	G	1	0.3
1	1253803	T	C	36	0.235
1	1253850	A	G	1	0.3
1	1253869	T	C	19	0.251
1	1253877	A	G	2	0.237
1	1253880	C	T	1	0.5
1	1253890	T	C	1	0.2
1	1253891	T	C	10	0.219
1	1253917	T	C	4	0.261
1	1253918	A	G	1	0.2
1	1253927	T	C	2	0.2
1	1253944	T	C	274	0.57
1	1253951	T	C	1	0.2
1	1253956	T	C	74	0.259
1	1253976	T	C	4	0.257
1	1254016	T	C	78	0.643
1	1263356	C	T	2	0.468
1	1263445	G	A	1	0.222
1	1263588	G	A	1	0.506
1	1263765	G	A	1	0.314
1	1263813	C	T	1	0.959
1	1263885	C	T	1	0.522
1	1263891	G	A	2	0.492
1	1263894	C	T	2	0.677
1	1263903	G	C	1	0.349
1	1264198	C	T	3	0.442
1	1270772	C	T	1	0.511
1	1270813	G	A	1	0.603
1	1270860	C	G	1	0.951
1	1270863	A	G	1	0.345
1	1270869	C	G	1	0.515
1	1270936	G	A	1	0.421
1	1270947	G	A	1	0.295
1	1271126	G	A	1	0.548
1	1271518	C	T	1	0.257
1	1274672	G	A	1	0.809
1	1274897	G	C	1	0.5
1	1287637	G	T	1	0.667
1	1289101	G	C	1	0.52
1	1289370	G	A	5	0.278
1	1289372	A	C	5	0.266
1	1292639	G	A	1	0.435
1	1292844	A	G	1	0.818
1	1292911	G	A	1	0.429
1	1293031	C	T	2	0.508
1	1293047	C	T	1	0.6
1	1293189	C	A	1	0.2
1	1293228	C	T	1	1
1	1294210	A	G	1	0.417
1	1296444	A	C	1	0.462
1	1309181	T	C	1	0.772
1	1310218	T	C	1	0.318
1	1310291	C	A	6	0.797
1	1310463	C	T	1	0.533
1	1310604	C	G	2	0.752
1	1310622	C	T	1	0.5
1	1321416	G	A	1	0.6
1	1321754	C	T	1	0.556
1	1321787	G	T	1	0.429
1	1322080	A	G	1	0.5
1	1322182	A	G	1	0.544
1	1322311	G	A	1	0.466
1	1323656	A	C	1	0.273
1	1323894	T	A	48	0.433
1	1323895	C	G	19	0.471
1	1323896	T	C	2	0.2
1	1324078	T	C	1	0.452
1	1324333	C	T	1	0.273
1	1324335	A	G	1	0.273
1	1325001	C	T	1	0.727
1	1326376	G	C	1	0.521
1	1326472	A	G	1	0.656
1	1326506	G	A	1	0.896
1	1326632	G	T	1	0.359
1	1326655	T	C	1	0.543
1	1326995	C	T	1	0.529
1	1327088	C	T	1	0.554
1	1327119	T	C	1	0.581
1	1327529	A	G	1	0.512
1	1327631	G	A	1	0.444
1	1327848	A	G	1	0.576
1	1334977	G	A	1	0.231
1	1335052	T	G	2	0.419
1	1335130	C	T	1	0.286
1	1335248	T	C	1	0.211
1	1335304	C	T	1	0.286
1	1335421	G	T	1	0.292
1	1335487	C	T	1	0.35
1	1336140	G	C	1	0.673
1	1336192	A	G	1	0.447
1	1336202	T	C	1	0.548
1	1336211	C	T	1	0.722
1	1336219	G	C	1	0.491
1	1336372	C	G	1	0.237
1	1336475	T	C	1	0.398
1	1336640	G	A	1	0.538
1	1336992	G	A	1	0.467
1	1337042	A	G	1	0.36
1	1338047	G	A	1	0.6
1	1338115	C	A	1	0.2
1	1338193	T	C	1	0.2
1	1338200	T	C	2	0.2
1	1338365	T	C	1	0.2
1	1338439	T	C	1	0.273
1	1338459	A	G	1	0.2
1	1338462	T	C	1	0.2
1	1338471	T	C	2	0.2
1	1338476	T	C	1	0.2
1	1338895	T	C	1	0.2
1	1339291	A	G	1	0.2
1	1339415	T	C	5	0.278
1	1339446	T	C	4	0.247
1	1339498	T	C	1	0.2
1	1340055	T	C	1	0.273
1	1340082	T	C	6	0.276
1	1340108	T	C	6	0.221
1	1340145	T	C	1	0.2
1	1342657	T	C	1	0.625
1	1343155	A	G	3	0.432
1	1343233	A	G	1	0.2
1	1343468	A	G	1	0.2
1	1343490	A	G	1	0.231
1	1343506	A	G	17	0.365
1	1343549	A	G	1	0.2
1	1343597	A	G	6	0.239
1	1343635	A	G	5	0.273
1	1344174	A	G	4	0.233
1	1344177	C	T	1	0.7
1	1344208	A	G	9	0.238
1	1344254	A	G	15	0.559
1	1344255	A	G	16	0.711
1	1344423	A	G	1	0.2
1	1344458	A	G	1	0.2
1	1344462	A	G	1	0.2
1	1344504	A	G	1	0.2
1	1344520	A	G	4	0.276
1	1344521	A	G	2	0.275
1	1344522	A	G	1	0.2
1	1344528	A	G	5	0.241
1	1344532	T	A	1	0.231
1	1344557	A	G	1	0.333
1	1344655	A	G	1	0.2
1	1344669	A	G	1	0.2
1	1344673	A	G	2	0.303
1	1344765	A	G	1	0.2
1	1344893	A	G	24	0.326
1	1344936	A	G	1	0.25
1	1344998	A	G	23	0.342
1	1345001	A	G	40	0.738
1	1345002	A	G	4	0.263
1	1345050	A	G	2	0.237
1	1345051	A	G	30	0.256
1	1354283	G	A	1	0.333
1	1354347	C	A	4	0.304
1	1354726	G	A	1	0.542
1	1354756	G	A	1	0.444
1	1356228	G	T	1	0.308
1	1356393	G	A	1	0.333
1	1358930	T	C	1	0.2
1	1359099	T	C	15	0.269
1	1359148	T	C	1	0.2
1	1359282	T	C	19	0.397
1	1359297	T	C	1	0.2
1	1359300	T	C	13	0.259
1	1359362	T	C	1	0.214
1	1359387	T	C	1	0.231
1	1359440	T	C	14	0.265
1	1359441	T	C	13	0.285
1	1359457	C	T	1	0.5
1	1359477	T	C	7	0.26
1	1359508	T	C	1	0.385
1	1359576	T	C	1	0.231
1	1359583	T	C	1	0.211
1	1359845	T	C	1	0.273
1	1360211	T	C	1	0.2
1	1360308	T	C	16	0.315
1	1360326	T	C	1	0.2
1	1360468	T	C	9	0.283
1	1360702	T	C	10	0.348
1	1360711	T	C	5	0.368
1	1360730	T	C	3	0.547
1	1360734	T	C	1	0.3
1	1360745	T	C	1	0.2
1	1360764	T	C	2	0.25
1	1361454	A	C	1	0.5
1	1361552	T	A	1	0.364
1	1361696	C	T	1	0.583
1	1363653	C	T	1	0.467
1	1363798	G	A	1	0.533
1	1363857	C	T	1	0.518
1	1363915	A	G	2	0.234
1	1364103	A	G	7	0.255
1	1364104	G	C	1	0.451
1	1364125	A	G	177	0.411
1	1364126	A	G	177	0.423
1	1364131	A	G	12	0.303
1	1364161	A	G	4	0.208
1	1364169	A	G	16	0.319
1	1364193	A	G	221	0.307
1	1364202	A	G	7	0.217
1	1364214	A	G	24	0.235
1	1364217	A	G	12	0.262
1	1364218	A	G	6	0.227
1	1364219	A	G	16	0.253
1	1364220	A	G	81	0.261
1	1364221	A	G	24	0.253
1	1364230	A	G	2	0.252
1	1364233	A	G	22	0.248
1	1364259	A	G	53	0.26
1	1364269	A	G	47	0.277
1	1364314	A	G	1	0.231
1	1364330	A	G	220	0.292
1	1364362	A	G	4	0.261
1	1364384	A	G	10	0.216
1	1364385	A	G	38	0.231
1	1364386	A	G	105	0.27
1	1364387	A	G	105	0.279
1	1364388	A	G	78	0.261
1	1364389	A	G	123	0.28
1	1364390	A	G	150	0.297
1	1364391	A	G	35	0.253
1	1364392	A	G	5	0.215
1	1364394	A	G	1	0.2
1	1364399	A	G	5	0.267
1	1364402	A	G	165	0.289
1	1364434	A	G	13	0.253
1	1364438	A	G	323	0.374
1	1364451	A	G	40	0.26
1	1364453	G	A	2	0.574
1	1364455	A	G	106	0.271
1	1364458	A	G	5	0.226
1	1364470	A	G	2	0.243
1	1364528	A	G	1	0.2
1	1364532	A	G	5	0.26
1	1364545	A	G	3	0.372
1	1364581	A	G	8	0.239
1	1364607	A	G	2	0.25
1	1364617	A	G	3	0.235
1	1364621	A	G	3	0.277
1	1364649	A	G	11	0.242
1	1364663	G	A	1	0.376
1	1364724	T	A	1	0.511
1	1364755	A	G	1	0.214
1	1364778	A	G	3	0.236
1	1364941	C	T	1	0.55
1	1365265	A	G	56	0.311
1	1365291	A	G	1	0.2
1	1365310	A	G	405	0.48
1	1365320	A	G	110	0.28
1	1365340	A	G	174	0.284
1	1365341	A	G	312	0.539
1	1365345	A	G	5	0.254
1	1365358	A	G	2	0.254
1	1365366	A	G	21	0.239
1	1365367	A	G	29	0.241
1	1365370	A	G	87	0.257
1	1365380	A	G	306	0.319
1	1365387	A	G	1	0.333
1	1365395	A	G	5	0.22
1	1365403	A	G	1	0.2
1	1365421	A	G	8	0.244
1	1365438	A	G	308	0.387
1	1365447	A	G	5	0.274
1	1365464	C	T	5	0.574
1	1365466	A	G	35	0.265
1	1365473	A	G	10	0.244
1	1365477	A	G	1	0.312
1	1365490	A	G	264	0.499
1	1365500	A	G	109	0.277
1	1365512	A	G	173	0.315
1	1365518	A	G	46	0.283
1	1365523	C	T	1	0.231
1	1365917	C	T	1	0.7
1	1374762	G	A	1	0.647
1	1375141	C	A	1	0.611
1	1375223	C	T	1	0.432
1	1375390	C	T	3	0.527
1	1375412	C	T	1	0.534
1	1375429	C	A	1	0.474
1	1375429	C	G	9	0.414
1	1375550	C	T	1	0.474
1	1375556	C	T	1	0.556
1	1375590	C	G	1	0.51
1	1375830	G	A	1	0.386
1	1375839	A	T	1	0.487
1	1375851	C	T	1	0.686
1	1376067	C	T	1	0.504
1	1376115	C	T	1	0.286
1	1383774	A	G	1	0.231
1	1383786	A	G	1	0.333
1	1404673	A	G	1	0.2
1	1404990	A	G	2	0.2
1	1404991	A	G	12	0.502
1	1405030	A	G	3	0.318
1	1405117	A	G	11	0.285
1	1405139	A	G	1	0.286
1	1413420	C	T	1	0.5
1	1413513	A	C	1	0.765
1	1413808	T	A	1	0.545
1	1418213	A	G	1	0.273
1	1418411	A	G	7	0.301
1	1418455	A	G	6	0.364
1	1418458	A	G	3	0.25
1	1418488	A	G	1	0.2
1	1418536	A	G	7	0.376
1	1418563	A	G	2	0.2
1	1418913	A	G	1	0.333
1	1418919	A	G	1	0.364
1	1419060	A	G	4	0.304
1	1419616	A	G	1	0.25
1	1419625	A	G	3	0.238
1	1419631	A	G	1	0.2
1	1419678	A	G	1	0.3
1	1419690	A	G	3	0.513
1	1419700	A	G	6	0.486
1	1419702	A	G	2	0.232
1	1419743	A	G	3	0.366
1	1419746	A	G	1	0.909
1	1419835	A	G	2	0.42
1	1419888	A	G	17	0.279
1	1419898	A	G	2	0.25
1	1419914	G	T	1	0.3
1	1419948	A	G	1	0.2
1	1422645	A	G	1	0.2
1	1425082	G	A	1	0.786
1	1425243	G	A	1	0.5
1	1425286	G	A	1	0.583
1	1430916	G	A	1	0.216
1	1430919	T	C	1	0.221
1	1431430	A	T	1	0.333
1	1431475	G	A	1	0.35
1	1431486	C	G	1	1
1	1436605	A	G	1	0.25
1	1436607	A	G	2	0.343
1	1437312	A	G	1	0.3
1	1464138	G	T	1	0.333
1	1469784	C	T	1	0.327
1	1469787	C	T	1	0.744
1	1469922	G	A	1	0.821
1	1470005	G	A	1	0.438
1	1470603	C	G	1	0.512
1	1470605	C	T	1	0.512
1	1470656	G	A	1	0.556
1	1470751	C	T	1	0.568
1	1470880	C	T	1	0.5
1	1471003	G	A	1	0.651
1	1471018	G	A	1	0.667
1	1475210	G	C	1	0.533
1	1475716	C	G	1	0.5
1	1477258	A	C	1	0.341
1	1477322	T	C	1	0.528
1	1477379	A	T	1	0.458
1	1495055	T	C	1	0.2
1	1495072	T	C	1	0.2
1	1495511	T	C	1	0.231
1	1496790	C	T	1	0.25
1	1497137	C	T	1	0.474
1	1498033	G	T	1	0.538
1	1498141	C	T	1	0.464
1	1498191	T	G	1	0.6
1	1498657	T	C	1	0.3
1	1498813	T	C	1	0.25
1	1498885	T	C	1	0.2
1	1498917	C	A	1	0.214
1	1499250	C	T	1	0.48
1	1499423	C	T	2	0.446
1	1499519	G	A	4	0.534
1	1499666	T	G	1	0.75
1	1533502	G	A	1	0.556
1	1533648	C	T	1	0.478
1	1534082	G	A	1	0.585
1	1534171	G	A	6	0.551
1	1534376	G	C	1	1
1	1534632	G	A	1	0.214
1	1534654	G	A	2	0.383
1	1534738	G	A	1	0.5
1	1543679	A	G	3	0.338
1	1543720	A	G	5	0.346
1	1543787	A	G	3	0.235
1	1543788	A	G	4	0.237
1	1543847	A	G	10	0.46
1	1543848	A	G	8	0.407
1	1543874	A	G	1	0.2
1	1543878	A	G	3	0.376
1	1543893	A	G	1	0.308
1	1543921	A	G	16	0.393
1	1543950	C	A	1	0.273
1	1543962	A	G	2	0.297
1	1544050	A	G	1	0.2
1	1547521	T	C	2	0.225
1	1549256	G	A	1	0.594
1	1549858	G	A	1	0.622
1	1550051	A	G	1	0.586
1	1550066	T	G	1	0.789
1	1550405	A	G	3	0.431
1	1550519	C	A	1	0.602
1	1550610	A	G	1	0.437
1	1550637	G	A	1	0.562
1	1550643	G	A	1	0.5
1	1550653	G	C	3	0.641
1	1551135	G	C	1	0.597
1	1553373	A	G	1	0.2
1	1554754	C	A	1	0.2
1	1557555	C	T	1	0.5
1	1561094	C	T	1	0.636
1	1561773	C	T	1	0.618
1	1561915	G	A	1	0.833
1	1572615	C	G	1	0.231
1	1590416	C	G	1	0.429
1	1594423	C	T	1	0.333
1	1594977	T	C	6	0.643
1	1594982	T	C	2	0.254
1	1594986	T	C	2	0.243
1	1594999	T	C	37	0.274
1	1595006	T	C	231	0.594
1	1595007	T	C	71	0.264
1	1595021	T	C	10	0.223
1	1595025	T	C	10	0.224
1	1595031	T	C	13	0.251
1	1595048	T	C	220	0.276
1	1595074	T	C	91	0.284
1	1595077	T	C	12	0.251
1	1595079	T	C	1	0.3
1	1595180	T	C	11	0.226
1	1595197	C	T	1	0.484
1	1595500	T	C	20	0.274
1	1595514	T	A	1	0.448
1	1595527	T	C	1	0.4
1	1595539	T	C	44	0.243
1	1595540	T	C	399	0.411
1	1595542	A	G	1	0.2
1	1595560	T	C	3	0.456
1	1595565	T	C	1	0.364
1	1596723	T	C	1	0.43
1	1596736	C	T	1	0.567
1	1596817	C	T	5	0.462
1	1660887	T	C	1	0.231
1	1660916	T	C	1	0.2
1	1660917	T	C	1	0.2
1	1661036	T	C	6	0.341
1	1661038	T	C	3	0.217
1	1661047	T	C	101	0.31
1	1661052	T	C	100	0.303
1	1661053	T	C	159	0.32
1	1661055	T	C	7	0.228
1	1661090	T	C	98	0.249
1	1661091	T	C	1	0.308
1	1661099	T	C	349	0.476
1	1661104	T	C	419	0.613
1	1661295	T	C	1	0.364
1	1661305	T	C	1	0.273
1	1661410	T	C	191	0.697
1	1661413	T	C	1	0.2
1	1661466	T	C	14	0.254
1	1661471	T	C	70	0.302
1	1662377	T	C	6	0.262
1	1662464	T	C	2	0.207
1	1662507	C	G	1	0.2
1	1662510	A	T	1	0.385
1	1662543	G	A	1	0.542
1	1662547	T	C	305	0.411
1	1662610	T	C	3	0.382
1	1662611	T	C	1	0.273
1	1662640	T	C	2	0.262
1	1662649	T	C	2	0.225
1	1662652	T	C	220	0.491
1	1662658	T	C	1	0.25
1	1662668	T	C	185	0.325
1	1662672	T	C	1	0.214
1	1662694	T	C	3	0.682
1	1662704	T	C	1	0.417
1	1662708	T	C	1	0.273
1	1662729	T	C	65	0.308
1	1662733	T	C	128	0.539
1	1662734	T	C	46	0.264
1	1662754	T	C	207	0.318
1	1662764	T	C	266	0.704
1	1662793	T	C	1	0.2
1	1663222	T	C	1	0.2
1	1663268	T	C	12	0.236
1	1663278	G	A	1	0.5
1	1663343	C	A	1	0.2
1	1663407	T	C	1	0.25
1	1663432	T	C	1	0.2
1	1663560	T	C	2	0.2
1	1663570	T	C	1	0.3
1	1663599	T	C	3	0.214
1	1663629	T	C	21	0.268
1	1663634	T	C	1	0.2
1	1664434	T	C	1	0.8
1	1664442	T	C	2	0.2
1	1664443	T	C	1	0.2
1	1664475	T	C	7	0.478
1	1664481	T	C	3	0.271
1	1664497	T	C	3	0.682
1	1664501	T	C	1	0.2
1	1664515	T	C	2	0.266
1	1664516	T	C	2	0.25
1	1664563	T	C	1	0.231
1	1664578	T	C	8	0.303
1	1664582	T	C	2	0.237
1	1666705	T	C	1	0.214
1	1666734	T	C	3	0.244
1	1668120	A	G	1	0.2
1	1683636	T	C	1	0.379
1	1683663	G	T	1	0.367
1	1683857	C	G	1	0.488
1	1683887	C	A	1	0.87
1	1684043	A	G	1	0.457
1	1684079	C	T	1	0.506
1	1684242	G	A	1	0.255
1	1716933	C	A	1	0.312
1	1717154	A	C	1	0.951
1	1717642	G	C	1	0.79
1	1717795	C	T	1	0.469
1	1717920	G	A	1	0.392
1	1717989	G	C	1	0.784
1	1718325	G	A	1	0.356
1	1718555	G	A	1	0.34
1	1719094	C	A	1	0.867
1	1770652	C	T	1	0.504
1	1784034	T	C	1	0.2
1	1822303	G	T	2	0.47
1	1824063	C	T	1	0.7
1	1863909	A	G	1	0.5
1	1883075	T	C	4	0.351
1	1883108	T	C	1	0.25
1	1883155	T	C	3	0.294
1	1883502	T	C	1	0.2
1	1884376	T	C	1	1
1	1884383	T	C	1	0.667
1	1945364	T	C	8	0.248
1	1945377	T	C	4	0.283
1	1945378	T	C	7	0.249
1	1945435	T	C	6	0.312
1	1945511	T	C	2	0.24
1	1945527	T	C	2	0.225
1	1945705	T	C	1	0.3
1	1945773	T	C	1	0.2
1	1946139	G	A	1	1
1	1947818	G	A	1	0.75
1	1948590	T	C	1	0.333
1	1948707	T	C	1	0.231
1	1949146	T	C	1	0.3
1	1959229	A	G	1	0.273
1	1961972	C	T	1	0.389
1	2005278	G	C	1	0.556
1	2005281	C	T	1	0.583
1	2106724	C	T	1	0.571
1	2113699	C	T	1	0.529
1	2113912	G	A	1	0.458
1	2114081	C	T	1	0.267
1	2116637	G	A	1	0.481
1	2116873	C	A	1	0.444
1	2116886	G	A	1	0.536
1	2118423	G	A	1	0.667
1	2119513	T	C	1	0.706
1	2120036	T	C	2	0.289
1	2120162	T	C	1	0.385
1	2120648	T	C	1	0.2
1	2120660	T	C	2	0.2
1	2120677	T	C	14	0.281
1	2124065	G	C	1	0.941
1	2124092	A	G	1	0.2
1	2124130	A	G	3	0.229
1	2124138	C	T	1	0.769
1	2124152	A	G	1	0.25
1	2124165	A	G	1	0.3
1	2124167	T	C	1	0.2
1	2124186	A	G	2	0.225
1	2124368	C	T	1	0.577
1	2124380	T	C	1	0.333
1	2124887	A	G	1	0.273
1	2238353	A	G	1	0.645
1	2238419	T	G	1	0.556
1	2238433	G	A	2	0.484
1	2238739	C	T	1	0.623
1	2239089	G	A	1	0.553
1	2239124	A	T	1	0.439
1	2239162	T	A	1	0.496
1	2239593	T	A	1	0.442
1	2239659	C	G	1	0.467
1	2239835	G	T	3	0.562
1	2240114	C	T	1	0.549
1	2240151	A	G	1	0.503
1	2240255	G	A	1	0.481
1	2240302	A	G	3	0.571
1	2240411	C	G	1	0.545
1	2241095	T	C	1	0.362
1	2241134	C	T	2	0.827
1	2241136	A	G	1	0.391
1	2241405	C	T	1	0.512
1	2241435	C	A	1	0.961
1	2252728	A	G	1	0.6
1	2254679	C	T	1	0.583
1	2280448	T	A	1	0.273
1	2283616	T	C	1	0.9
1	2284709	C	T	1	0.308
1	2294966	T	C	1	0.235
1	2294975	T	C	1	0.2
1	2294978	T	C	1	0.2
1	2295004	T	C	1	0.231
1	2295163	T	C	1	0.364
1	2295171	T	C	1	0.2
1	2295195	T	C	1	0.625
1	2298136	T	C	1	0.2
1	2298145	T	C	2	0.25
1	2298254	T	C	3	0.75
1	2298264	T	C	1	0.273
1	2298802	T	C	1	0.273
1	2300601	T	C	1	1
1	2300609	T	C	1	0.5
1	2300785	T	C	1	0.2
1	2311834	T	C	1	0.4
1	2323349	T	C	1	0.455
1	2324128	A	C	1	0.385
1	2324327	G	T	1	0.583
1	2324588	G	A	1	0.385
1	2324743	C	T	1	0.448
1	2325106	C	T	1	0.417
1	2326168	G	T	3	0.227
1	2326170	G	A	3	0.238
1	2326763	C	T	1	0.733
1	2334768	C	T	1	0.511
1	2334909	C	T	1	0.588
1	2334921	C	T	1	0.568
1	2335392	T	G	1	0.476
1	2335619	C	T	1	0.391
1	2335858	C	T	3	0.378
1	2336052	C	T	1	0.721
1	2336121	C	T	1	0.208
1	2336122	G	A	1	0.856
1	2336147	C	T	1	0.563
1	2336267	A	G	1	0.431
1	2336351	C	T	1	0.521
1	2336399	G	A	1	0.536
1	2336445	C	T	1	0.223
1	2336450	G	A	1	0.57
1	2336515	C	G	1	0.539
1	2336531	C	T	1	0.426
1	2336567	G	A	1	0.56
1	2336650	G	T	1	0.599
1	2336761	G	A	1	0.518
1	2336789	C	T	1	0.571
1	2336822	G	A	1	0.51
1	2336830	G	A	1	0.3
1	2337155	T	A	1	0.665
1	2340021	C	T	1	0.907
1	2426953	G	A	1	0.453
1	2435379	C	T	1	0.571
1	2435411	G	A	1	0.385
1	2436080	A	G	12	0.24
1	2438342	A	G	1	0.3
1	2440024	C	A	1	0.455
1	2440070	A	T	1	0.25
1	2440117	G	A	1	0.949
1	2440157	C	T	1	0.382
1	2440201	C	T	1	0.5
1	2441677	C	T	1	0.412
1	2460233	G	A	1	0.533
1	2460341	C	T	1	0.589
1	2460526	C	G	1	0.58
1	2461073	C	T	1	0.359
1	2461162	T	G	1	0.394
1	2478300	G	C	1	0.5
1	2478774	G	A	1	0.455
1	2488025	C	T	1	0.273
1	2488071	T	C	1	0.4
1	2491309	G	A	1	0.667
1	2493075	A	C	1	0.2
1	2494799	C	T	1	0.259
1	2495089	G	A	1	0.484
1	2518535	G	A	1	0.478
1	2521056	T	G	1	0.676
1	2521102	C	T	1	0.467
1	2521128	T	C	1	0.222
1	2521246	C	T	1	0.238
1	2521260	C	T	1	0.69
1	2521687	G	C	1	0.947
1	2521748	A	T	1	0.548
1	2521910	G	T	1	0.595
1	2522003	G	A	1	0.39
1	2522137	C	T	1	0.485
1	2522185	C	T	1	0.539
1	2522399	C	T	1	0.62
1	2522599	T	A	1	0.975
1	2976804	C	T	1	0.474
1	2978125	T	C	1	0.364
1	2980218	C	T	1	0.706
1	2985486	G	T	1	0.56
1	3350627	T	C	1	0.353
1	3351604	G	A	1	0.522
1	3352225	C	T	1	0.333
1	3352226	G	A	1	0.375
1	3352376	C	T	1	0.583
1	3352929	C	T	1	0.273
1	3353040	C	T	1	0.621
1	3353806	C	T	1	0.8
1	3353940	C	T	1	0.542
1	3405079	T	C	1	0.389
1	3545194	C	G	15	0.402
1	3545384	A	G	1	0.238
1	3545591	C	T	1	0.529
1	3545862	T	G	1	0.435
1	3546031	T	C	1	0.534
1	3546127	A	T	10	0.285
1	3546129	A	C	14	0.324
1	3546132	G	A	20	0.514
1	3546134	C	A	3	0.317
1	3546265	C	A	15	0.268
1	3546269	C	A	74	0.57
1	3546384	G	A	1	0.442
1	3547935	C	T	1	0.375
1	3650501	T	A	1	0.769
1	3652097	G	A	1	1
1	3652338	A	G	60	0.357
1	3652473	C	T	1	0.45
1	3653878	T	C	1	0.815
1	3654596	G	A	1	0.625
1	3654839	T	C	3	0.49
1	3654932	C	T	1	0.7
1	3655614	G	A	1	0.333
1	3655761	C	T	1	0.6
1	3656826	A	G	1	0.636
1	3659443	C	A	1	0.611
1	3662854	T	C	1	0.482
1	3662946	C	A	1	0.3
1	3663577	G	C	1	0.615
1	3696181	C	T	1	0.286
1	3696888	C	T	1	0.557
1	3697008	C	T	1	0.607
1	3697013	C	A	2	0.471
1	3697118	G	A	1	0.35
1	3697129	T	G	1	0.524
1	3697538	C	A	3	0.259
1	3701158	C	T	1	0.786
1	3702199	C	T	1	0.231
1	3702562	T	C	4	0.318
1	3702598	T	C	1	0.2
1	3702819	T	C	1	0.2
1	3702940	T	C	4	0.607
1	3702952	T	C	1	0.4
1	3703038	T	C	1	0.2
1	3703059	T	C	1	0.2
1	3703060	T	C	1	0.273
1	3712897	G	A	1	0.556
1	3729066	A	C	1	0.367
1	3729141	T	C	1	0.214
1	3729147	T	C	1	0.2
1	3729317	T	C	25	0.247
1	3729378	T	C	25	0.234
1	3729520	A	G	1	0.308
1	3729650	T	C	15	0.274
1	3729831	T	C	4	0.225
1	3729832	C	T	4	0.243
1	3729850	T	C	2	0.225
1	3729857	T	C	26	0.348
1	3729867	T	C	3	0.2
1	3729872	T	C	16	0.248
1	3729887	T	C	1	0.2
1	3729911	T	C	26	0.262
1	3729930	T	C	1	0.4
1	3729943	T	C	3	0.238
1	3729953	T	C	22	0.29
1	3730081	T	C	1	0.7
1	3730142	T	C	46	0.288
1	3730145	T	C	1	0.2
1	3730158	T	C	17	0.491
1	3730351	T	C	12	0.25
1	3730355	T	C	1	0.2
1	3730367	T	C	4	0.245
1	3730370	C	T	1	0.286
1	3730400	T	C	397	0.872
1	3730790	T	C	5	0.227
1	3731170	A	T	1	0.353
1	3731472	G	A	1	0.348
1	3731497	C	T	1	0.462
1	3731523	G	A	1	0.579
1	3731655	G	T	6	0.226
1	3731771	G	C	1	0.407
1	3731786	T	C	1	0.4
1	3800852	G	T	1	0.444
1	3800881	G	A	2	0.659
1	3801660	C	T	1	0.318
1	3805984	G	C	1	0.44
1	3806264	G	A	5	0.238
1	3816768	C	T	1	0.549
1	4184632	T	C	1	0.2
1	4184639	T	C	1	0.308
1	4184784	T	C	1	0.267
1	4189433	T	C	1	0.235
1	4189495	T	C	1	0.2
1	4189499	T	C	1	0.2
1	4832380	C	T	1	0.286
1	4842893	G	A	1	0.556
1	4843721	A	G	4	0.267
1	4847931	T	A	1	0.514
1	4848090	C	T	1	0.581
1	4848377	A	G	1	0.688
1	4848435	C	T	1	0.5
1	4850122	C	G	1	0.422
1	4850213	A	C	1	0.842
1	4850292	C	T	1	0.364
1	4851219	G	A	1	0.5
1	5557560	G	A	1	1
1	5926512	C	T	1	0.8
1	6052830	C	T	1	0.59
1	6158832	T	C	1	0.24
1	6159281	G	A	1	0.357
1	6159457	G	A	1	0.556
1	6159592	C	T	1	0.769
1	6159610	T	C	1	0.469
1	6159864	G	A	1	0.714
1	6160183	C	T	1	0.432
1	6160454	G	A	1	0.704
1	6160875	G	C	2	0.463
1	6160924	C	T	1	0.459
1	6160959	C	A	1	0.509
1	6162730	G	A	1	0.8
1	6162858	G	A	1	0.533
1	6163076	C	T	2	0.541
1	6163247	T	A	3	0.635
1	6163448	G	A	1	0.423
1	6163679	C	T	1	0.636
1	6163847	T	C	1	0.667
1	6164245	G	A	1	0.75
1	6164333	C	T	1	0.6
1	6165216	T	G	1	0.45
1	6245569	G	A	1	0.351
1	6245871	G	A	1	0.959
1	6246237	G	T	1	0.26
1	6246275	G	A	1	0.909
1	6246292	G	A	1	0.423
1	6259007	T	C	1	0.25
1	6276953	A	G	1	0.636
1	6279846	G	A	1	0.364
1	6279872	A	G	13	0.246
1	6279873	A	G	28	0.264
1	6279902	C	A	1	0.231
1	6279912	A	G	2	0.2
1	6280037	A	G	1	0.2
1	6281160	G	A	1	0.375
1	6281319	T	C	1	0.4
1	6281703	A	C	1	0.541
1	6281704	A	C	1	0.477
1	6281888	T	C	1	0.41
1	6282062	A	G	1	0.512
1	6282107	G	A	1	0.462
1	6282208	T	C	1	0.273
1	6282224	T	C	109	0.523
1	6282420	T	C	3	0.278
1	6282440	G	A	1	0.222
1	6282487	T	C	1	0.224
1	6282587	T	C	49	0.277
1	6282703	G	C	1	0.462
1	6282770	T	C	2	0.277
1	6282884	G	T	1	0.429
1	6283244	T	C	31	0.261
1	6283253	C	T	1	0.444
1	6283260	T	C	125	0.33
1	6283264	T	C	6	0.208
1	6283439	T	C	1	0.273
1	6283440	T	C	2	0.415
1	6283448	T	C	1	0.25
1	6283457	G	A	1	0.6
1	6283565	A	G	1	0.7
1	6284112	A	G	1	0.467
1	6284356	G	A	1	0.429
1	6284829	C	T	1	0.422
1	6308361	G	A	1	0.467
1	6308725	T	C	2	0.6
1	6308756	G	A	1	0.368
1	6308932	C	A	1	0.529
1	6309023	T	C	1	0.516
1	6309044	T	G	1	0.586
1	6309093	G	A	1	0.5
1	6310217	T	C	1	0.273
1	6311993	T	C	3	0.311
1	6311994	T	C	1	0.267
1	6342701	G	T	1	1
1	6476003	T	C	1	0.2
1	6526822	C	T	1	0.2
1	6528465	G	A	1	0.686
1	6533486	G	A	1	0.549
1	6581776	C	G	1	0.566
1	6581812	G	A	1	0.347
1	6582100	C	G	3	0.419
1	6582104	A	T	1	0.535
1	6582134	G	A	1	0.636
1	6582149	T	C	16	0.246
1	6582345	T	C	1	0.2
1	6582353	T	C	48	0.249
1	6582425	T	C	3	0.221
1	6582447	T	C	1	0.3
1	6582558	T	C	8	0.252
1	6582916	C	A	1	0.4
1	6583001	T	C	2	0.237
1	6583138	T	C	52	0.284
1	6583162	T	C	8	0.264
1	6583229	A	G	1	0.2
1	6583230	A	G	4	0.254
1	6583293	A	G	1	0.438
1	6583294	C	A	1	0.375
1	6583377	T	C	1	0.2
1	6583383	T	C	20	0.277
1	6583474	T	C	2	0.25
1	6583477	T	C	6	0.236
1	6583702	G	A	1	0.45
1	6583738	G	A	1	0.667
1	6583778	C	T	2	0.491
1	6583894	G	A	1	0.476
1	6584049	A	G	1	1
1	6584318	T	A	1	0.2
1	6584764	A	G	1	0.5
1	6584805	T	G	1	0.615
1	6584806	T	A	1	0.368
1	6584828	T	C	1	0.2
1	6584829	T	C	3	0.244
1	6584834	T	C	1	0.25
1	6585088	T	C	1	0.364
1	6585221	T	C	1	0.385
1	6585228	T	C	4	0.246
1	6585245	G	A	1	0.28
1	6585331	T	C	42	0.244
1	6585332	T	C	46	0.258
1	6585338	T	C	1	0.2
1	6614188	C	T	1	0.5
1	6644173	A	G	2	0.297
1	6644178	A	G	1	0.364
1	6644581	A	G	1	1
1	6644643	T	C	1	0.438
1	6645561	G	T	1	0.6
1	6651203	C	A	1	0.527
1	6651257	G	A	2	0.506
1	6651294	G	A	1	0.479
1	6651306	G	A	1	0.603
1	6652018	C	T	3	0.546
1	6652415	C	A	1	0.658
1	6652427	C	A	1	0.721
1	6652484	T	A	1	0.624
1	6652719	G	A	1	0.291
1	6652737	G	A	1	0.547
1	6652761	G	A	1	0.211
1	6653130	C	T	1	0.712
1	6653187	A	G	1	0.608
1	6653230	C	T	1	1
1	6653852	C	T	1	0.5
1	6653986	G	A	1	0.4
1	6653994	C	T	1	0.643
1	6655123	T	C	1	0.214
1	6662621	A	G	1	0.6
1	6681982	G	A	1	0.389
1	6682382	G	A	1	0.345
1	6682529	C	T	2	0.452
1	6682798	C	T	1	0.553
1	6682944	C	T	1	0.522
1	6682964	G	A	1	0.85
1	6683146	G	A	1	0.7
1	6683523	C	T	1	0.514
1	6683542	G	A	1	0.5
1	6683655	G	A	1	0.625
1	6683796	T	G	2	0.608
1	6683904	A	G	1	0.53
1	6693232	T	C	1	0.533
1	6693257	T	G	1	0.373
1	6693445	C	G	1	0.595
1	6693623	C	T	1	0.545
1	6694365	C	T	1	0.431
1	6694844	C	T	1	0.475
1	6694932	T	C	1	0.534
1	6695009	G	A	1	0.569
1	6695076	C	T	1	0.522
1	6695148	A	G	5	0.609
1	6695516	C	T	1	0.41
1	6695557	C	G	2	0.462
1	6697552	G	A	1	0.278
1	6706972	T	C	1	0.267
1	6706973	T	C	1	0.2
1	6707023	T	C	1	0.273
1	6707050	T	C	3	0.233
1	6707069	T	C	1	0.231
1	6707094	T	C	6	0.249
1	6707099	T	C	8	0.346
1	6708775	T	C	3	0.521
1	6708789	T	C	1	0.2
1	6709190	T	C	2	0.4
1	6709197	T	C	1	0.273
1	6710214	T	C	1	0.2
1	6710277	T	C	1	0.2
1	6710510	T	C	1	0.6
1	6710543	T	C	1	0.25
1	6845559	C	A	1	0.707
1	6948076	C	T	1	0.529
1	6948215	G	T	1	0.81
1	7453451	G	A	1	1
1	7753538	T	A	1	0.25
1	7759676	C	G	1	0.529
1	7763488	T	C	1	0.333
1	7827045	G	A	1	0.522
1	7827296	C	T	1	0.512
1	7827437	G	T	1	0.784
1	7827697	G	C	1	0.714
1	7827968	A	G	1	0.214
1	7829093	T	C	1	0.296
1	7829094	A	G	1	0.592
1	7829167	T	A	1	0.543
1	7829238	C	T	7	0.586
1	7829252	C	T	1	0.548
1	7829318	C	T	1	0.627
1	7829597	T	C	1	0.44
1	7829611	C	G	1	0.706
1	7832677	G	T	1	0.2
1	7833224	A	C	1	0.536
1	7836634	G	A	1	0.3
1	7837286	G	A	1	0.217
1	7840395	A	C	1	0.479
1	7840474	A	G	1	0.645
1	7840518	T	G	1	0.5
1	7840540	G	A	1	0.657
1	7840828	A	G	1	0.583
1	7841039	G	A	1	0.554
1	7841346	C	T	1	0.486
1	7845519	C	T	1	0.3
1	7876177	A	G	1	0.2
1	7903294	C	T	1	0.444
1	7903883	G	A	1	0.6
1	7904120	T	C	1	0.448
1	7904432	T	G	1	0.489
1	7904440	G	T	1	0.357
1	7904765	G	A	1	0.45
1	7904946	T	C	1	0.633
1	7905016	A	T	2	0.557
1	7905063	T	C	1	0.556
1	8072139	T	C	1	0.429
1	8390300	C	T	1	0.409
1	8412740	G	A	1	0.628
1	8412760	G	A	1	0.76
1	8412849	C	T	1	0.81
1	8412933	G	A	1	0.44
1	8413129	G	A	3	0.615
1	8413713	C	A	1	0.797
1	8413895	A	G	3	0.423
1	8414190	G	A	1	0.386
1	8414202	G	A	1	0.483
1	8414285	G	T	1	0.582
1	8414295	T	C	1	0.473
1	8414341	C	T	2	0.469
1	8414356	A	G	1	0.455
1	8414602	A	T	1	0.574
1	8414671	T	C	5	0.597
1	8419867	C	T	1	0.288
1	8419868	G	T	1	0.274
1	8420418	G	A	1	0.81
1	8420969	T	A	1	0.417
1	8420974	G	A	1	0.519
1	8421057	G	A	1	0.283
1	8498179	T	C	3	0.233
1	8498249	T	C	4	0.204
1	8667694	T	C	1	0.455
1	8667737	T	C	2	0.353
1	8834686	T	C	1	0.2
1	8931066	C	T	1	0.4
1	8938695	G	C	1	0.489
1	8938713	G	A	1	0.215
1	9096347	T	C	2	0.2
1	9096383	T	C	4	0.222
1	9096406	T	A	1	0.5
1	9096460	T	C	48	0.295
1	9096479	T	C	52	0.458
1	9096482	T	C	2	0.35
1	9096491	T	C	4	0.287
1	9096492	T	C	71	0.339
1	9096928	A	C	1	0.2
1	9099233	C	T	1	0.636
1	9101217	G	A	1	0.405
1	9101315	C	T	1	0.6
1	9160900	T	C	1	0.308
1	9160958	T	C	1	0.214
1	9160963	T	C	2	0.229
1	9161011	T	C	2	0.373
1	9161137	T	C	1	0.217
1	9161142	T	C	1	0.381
1	9161231	T	C	1	0.25
1	9161245	T	C	2	0.557
1	9162348	T	C	1	0.3
1	9162362	T	C	2	0.334
1	9162394	T	C	1	0.235
1	9209243	T	C	5	0.26
1	9209387	T	C	1	0.2
1	9209435	T	C	10	0.446
1	9209449	T	C	10	0.591
1	9209457	T	C	4	0.387
1	9209469	T	C	1	0.2
1	9209473	T	C	4	0.284
1	9209488	T	C	1	0.25
1	9209491	T	C	1	0.273
1	9209523	T	C	10	0.285
1	9209560	T	C	2	0.2
1	9209587	T	C	3	0.242
1	9325187	G	A	2	0.55
1	9325278	G	A	1	0.5
1	9325711	T	C	1	0.25
1	9325738	A	G	1	0.2
1	9325743	A	G	9	0.235
1	9326006	G	A	1	0.452
1	9326053	A	T	1	0.316
1	9326718	C	T	1	0.595
1	9326900	T	G	1	0.2
1	9326940	C	T	1	0.8
1	9326954	A	G	1	0.273
1	9326957	A	G	1	0.3
1	9326960	A	G	3	0.233
1	9326983	A	G	3	0.209
1	9326984	A	G	1	0.2
1	9326997	A	G	19	0.247
1	9327025	G	A	1	0.613
1	9327062	A	G	1	0.2
1	9327201	G	C	1	0.528
1	9327231	G	A	1	0.489
1	9327262	G	A	1	0.429
1	9327439	C	T	1	0.484
1	9327937	A	G	1	0.833
1	9328027	A	G	79	0.278
1	9328046	A	G	42	0.242
1	9328047	A	G	33	0.246
1	9328069	A	G	1	0.2
1	9328082	A	G	1	0.231
1	9328092	A	G	6	0.333
1	9328095	A	G	2	0.2
1	9328103	A	G	2	0.2
1	9328120	A	G	120	0.313
1	9328200	A	G	15	0.246
1	9328213	A	G	63	0.265
1	9328218	A	G	1	0.231
1	9328223	A	G	26	0.239
1	9328242	A	G	405	0.489
1	9328243	A	G	378	0.363
1	9328255	A	G	7	0.246
1	9328296	T	A	7	0.289
1	9328297	C	A	22	0.319
1	9328309	A	G	5	0.452
1	9328372	C	T	1	0.378
1	9328698	T	C	1	0.481
1	9328958	C	T	1	0.479
1	9328993	T	C	1	0.286
1	9329086	A	G	3	0.321
1	9329107	A	T	20	0.354
1	9329112	A	G	75	0.285
1	9329403	A	G	1	0.385
1	9329574	A	G	1	0.4
1	9329707	C	T	1	0.25
1	9329731	C	T	1	0.507
1	9329935	C	T	1	0.537
1	9330154	C	T	1	0.688
1	9330274	C	T	1	0.344
1	9330474	C	T	3	0.554
1	9330614	C	T	1	0.578
1	9330720	G	A	1	0.357
1	9330793	C	G	1	0.583
1	9330875	G	A	1	0.538
1	9331019	G	T	5	0.306
1	9331024	A	G	2	0.224
1	9331176	A	G	1	0.2
1	9331254	A	G	11	0.249
1	9331255	A	G	1	0.214
1	9331327	T	C	1	0.571
1	9428485	G	A	1	0.571
1	9428563	A	G	4	0.391
1	9428742	G	A	1	0.903
1	9428825	C	T	1	0.4
1	9428922	G	A	2	0.503
1	9429094	A	G	1	0.632
1	9429490	C	T	2	0.776
1	9485849	G	C	1	0.2
1	9486013	G	A	1	0.562
1	9486282	C	T	1	0.545
1	9486460	G	A	1	0.667
1	9642682	T	C	1	0.37
1	9643027	A	G	9	0.29
1	9643028	A	G	8	0.29
1	9643063	A	G	1	0.2
1	9643121	A	G	1	0.231
1	9643136	A	G	4	0.233
1	9643154	A	G	14	0.639
1	9643155	A	G	6	0.299
1	9643186	A	G	1	0.231
1	9643195	A	G	21	0.285
1	9643196	A	G	3	0.256
1	9643201	A	G	1	0.2
1	9643208	A	G	9	0.264
1	9643217	A	G	2	0.2
1	9643221	A	G	3	0.215
1	9643231	A	G	1	0.2
1	9643258	A	G	3	0.217
1	9643275	C	A	4	0.315
1	9643334	C	T	1	0.636
1	9643699	A	G	1	0.24
1	9643804	A	G	3	0.233
1	9643998	A	G	1	0.2
1	9644250	A	G	1	0.579
1	9644333	A	G	1	0.214
1	9644475	A	G	8	0.233
1	9644522	A	G	6	0.452
1	9644558	A	G	1	0.4
1	9644562	A	G	1	0.455
1	9644719	A	G	2	0.267
1	9644722	A	G	10	0.264
1	9644731	A	G	3	0.2
1	9644733	A	G	10	0.234
1	9644767	C	A	1	0.647
1	9644781	A	G	1	0.571
1	9644798	A	G	16	0.215
1	9644810	A	G	1	0.211
1	9644842	A	G	1	0.2
1	9644847	A	G	66	0.282
1	9644873	A	G	35	0.253
1	9644890	A	G	30	0.271
1	9644899	A	G	1	0.2
1	9644912	A	G	14	0.263
1	9644934	A	G	26	0.27
1	9644938	A	G	5	0.224
1	9644965	A	G	9	0.25
1	9645027	A	G	117	0.287
1	9657039	G	T	1	0.267
1	9662416	G	A	1	0.483
1	9662436	C	A	1	0.424
1	9662573	G	T	1	0.95
1	9662603	A	G	1	0.481
1	9662786	G	T	1	0.5
1	9662931	G	A	1	0.625
1	9663142	C	G	1	0.729
1	9663210	G	A	1	0.484
1	9663248	C	G	1	0.517
1	9663444	C	T	1	0.389
1	9663720	G	T	1	0.613
1	9663904	A	C	1	0.433
1	9664097	C	T	1	0.559
1	9664382	C	T	3	0.44
1	9664805	C	T	5	0.389
1	9670625	C	A	1	0.421
1	9674294	G	C	1	0.889
1	9674623	A	C	1	0.667
1	9681471	A	G	1	0.4
1	9787317	G	A	1	0.846
1	9787367	C	T	1	0.571
1	9787451	C	A	2	0.507
1	9787474	G	A	1	0.36
1	9787519	C	T	2	0.545
1	9788342	C	G	1	0.214
1	9788647	G	A	1	0.8
1	9789581	C	A	1	0.752
1	9790326	G	C	1	0.529
1	9790845	G	A	1	0.545
1	9791122	C	T	1	0.231
1	9883906	G	A	1	0.5
1	9908406	G	A	1	0.439
1	9908491	G	T	1	0.893
1	9908589	G	A	2	0.588
1	9909027	C	A	1	0.229
1	9909084	C	T	1	0.49
1	9909527	A	G	1	0.5
1	9909854	G	A	1	0.456
1	9909972	C	G	1	0.561
1	9910016	C	A	1	0.552
1	9910260	C	T	1	0.464
1	9986911	G	A	1	0.679
1	9986965	A	G	1	0.559
1	9987066	G	A	1	0.527
1	9987422	T	C	2	0.204
1	9987436	T	C	92	0.236
1	9987443	T	C	1	0.25
1	9987445	T	C	2	0.242
1	9987470	T	C	12	0.224
1	9987484	T	C	225	0.256
1	9987520	T	C	17	0.242
1	9987524	T	C	213	0.269
1	9987543	A	T	1	0.286
1	9987553	T	C	3	0.224
1	9987573	T	C	7	0.215
1	9987576	T	C	10	0.253
1	9987631	T	C	33	0.248
1	9987640	T	C	31	0.247
1	9987760	G	T	12	0.228
1	9987771	T	C	38	0.253
1	9987777	T	C	1	0.214
1	9987809	T	C	2	0.225
1	9987814	T	C	1	0.462
1	9987880	T	C	1	0.3
1	9987887	A	C	4	0.288
1	9987896	T	C	3	0.267
1	9987898	T	C	2	0.23
1	9987906	T	C	16	0.231
1	9987915	T	C	1	0.308
1	9987932	T	C	197	0.291
1	9987936	T	C	71	0.274
1	9987937	T	C	18	0.24
1	9987949	T	C	4	0.218
1	9987951	T	C	165	0.304
1	9987952	T	C	80	0.285
1	9987960	T	C	16	0.256
1	9987965	T	C	169	0.281
1	9987977	C	G	2	0.505
1	9987982	T	C	2	0.237
1	9987990	T	C	1	0.2
1	9987995	T	C	5	0.262
1	9987998	T	C	2	0.237
1	9988003	T	C	2	0.287
1	9988010	T	C	368	0.337
1	9988020	T	C	72	0.27
1	9988095	T	C	42	0.266
1	9988097	T	C	1	0.255
1	9988107	T	C	277	0.282
1	9988113	T	C	12	0.242
1	9988130	T	C	28	0.259
1	9988138	T	C	8	0.264
1	9988147	T	C	22	0.28
1	9988210	T	C	1	0.2
1	9988232	T	C	6	0.262
1	9988244	T	C	1	0.227
1	9988248	T	C	374	0.64
1	9988249	T	C	353	0.389
1	9988259	T	C	44	0.63
1	9988345	T	C	3	0.233
1	9988369	T	C	67	0.26
1	9988546	G	A	1	0.882
1	9988690	T	C	60	0.251
1	9988691	T	C	327	0.324
1	9988692	T	C	182	0.277
1	9988709	T	C	1	0.684
1	9988716	C	T	1	0.34
1	9988718	T	C	31	0.245
1	9988749	T	C	51	0.232
1	9988760	T	C	12	0.253
1	9988764	T	C	1	0.2
1	9988766	T	C	23	0.233
1	9988771	T	C	1	0.209
1	9988790	T	C	5	0.235
1	9988802	T	C	1	0.231
1	9988812	T	C	1	0.231
1	9988822	T	C	8	0.223
1	9988825	T	C	1	0.2
1	9988834	T	C	70	0.254
1	9988849	T	C	31	0.252
1	9988851	T	C	367	0.314
1	9988852	T	C	2	0.211
1	9988877	T	C	2	0.231
1	9988878	T	C	1	0.2
1	9988880	C	T	1	0.782
1	9988885	T	C	11	0.222
1	9988905	T	C	7	0.243
1	9988911	T	C	3	0.26
1	9988942	G	A	1	0.2
1	9988950	A	G	1	0.214
1	9989620	T	C	6	0.261
1	9989697	C	T	2	0.667
1	9989999	G	T	1	0.4
1	9990214	G	A	1	0.718
1	10009711	A	G	1	0.214
1	10042892	A	G	1	0.211
1	10042910	A	G	1	0.545
1	10042911	A	G	1	0.2
1	10043250	A	G	9	0.263
1	10043251	A	G	2	0.2
1	10043252	A	G	2	0.247
1	10043270	A	G	2	0.24
1	10043309	A	G	3	0.2
1	10043358	A	G	241	0.306
1	10043362	A	G	1	0.2
1	10043363	A	G	150	0.278
1	10043391	C	A	1	0.2
1	10043400	A	G	6	0.233
1	10043418	G	A	1	0.231
1	10043493	A	G	5	0.223
1	10043498	A	G	1	0.25
1	10043845	A	G	2	0.251
1	10043955	A	G	2	0.249
1	10044059	A	G	1	0.231
1	10044125	A	G	1	0.2
1	10044235	A	G	4	0.3
1	10044245	A	G	16	0.403
1	10044247	A	G	1	0.2
1	10044251	A	G	1	0.2
1	10044271	A	G	14	0.265
1	10044272	A	G	19	0.308
1	10044279	A	G	7	0.25
1	10044379	A	G	10	0.284
1	10044385	A	G	8	0.278
1	10044449	A	G	1	0.333
1	10044555	A	G	1	0.6
1	10045095	T	C	1	0.214
1	10047312	A	G	1	0.2
1	10048630	A	G	1	0.3
1	10048650	A	G	1	0.2
1	10048654	A	G	1	0.6
1	10048949	A	G	3	0.249
1	10048950	A	G	19	0.405
1	10048962	A	G	2	0.225
1	10048977	A	G	1	0.2
1	10048989	A	G	8	0.277
1	10048992	A	G	2	0.266
1	10049260	A	G	2	0.2
1	10049266	A	G	1	0.2
1	10093150	C	T	1	0.632
1	10093243	T	C	1	0.25
1	10240225	C	T	1	0.583
1	10240226	G	A	1	0.928
1	10240304	C	T	1	0.451
1	10240362	T	G	1	0.63
1	10240545	C	G	2	0.612
1	10240814	G	A	1	0.356
1	10241027	G	A	1	0.233
1	10241061	C	T	1	0.636
1	10350904	A	G	1	0.2
1	10364875	T	C	1	0.441
1	10365278	T	C	1	0.443
1	10365289	C	T	1	0.448
1	10365584	C	G	1	0.385
1	10365918	C	G	1	0.491
1	10366063	A	G	1	0.676
1	10366167	C	G	1	0.462
1	10366456	T	C	1	0.511
1	10366572	A	G	4	0.252
1	10366776	G	T	1	0.443
1	10367349	C	G	1	0.532
1	10367884	G	A	1	0.429
1	10367913	A	G	1	0.415
1	10368442	G	A	1	0.466
1	10368474	T	C	3	0.503
1	10368574	C	A	1	0.667
1	10437283	G	T	1	0.4
1	10437484	C	T	3	0.673
1	10437549	A	G	1	0.25
1	10437755	G	T	1	0.318
1	10437839	A	G	1	0.231
1	10437995	G	A	226	0.244
1	10438366	C	T	1	0.526
1	10438629	C	T	1	0.483
1	10438631	C	G	2	0.798
1	10438913	C	T	4	0.653
1	10438915	C	T	1	0.648
1	10439221	T	C	3	0.42
1	10439460	G	C	1	0.507
1	10439466	C	T	1	0.534
1	10440056	T	C	1	0.475
1	10440063	C	T	1	0.642
1	10440125	A	G	1	0.632
1	10440143	T	C	1	0.407
1	10440284	T	C	3	0.538
1	10441266	C	T	1	0.479
1	10441342	A	G	1	0.491
1	10441376	T	C	1	0.514
1	10441493	G	T	1	0.418
1	10442354	A	G	1	0.6
1	10442357	A	G	1	0.3
1	10443191	G	A	1	0.6
1	10443891	A	G	3	0.21
1	10443951	A	G	4	0.208
1	10443973	A	G	2	0.387
1	10445511	A	G	1	0.2
1	10446880	A	G	2	0.2
1	10447108	A	G	1	0.25
1	10447236	A	G	6	0.247
1	10447242	A	G	10	0.307
1	10447243	A	G	11	0.275
1	10447257	A	G	1	0.231
1	10447269	A	G	3	0.255
1	10447284	A	G	2	0.237
1	10447295	A	G	1	0.2
1	10447297	A	G	12	0.274
1	10447311	A	G	2	0.254
1	10447315	A	G	23	0.293
1	10447342	A	G	2	0.25
1	10447351	A	G	5	0.257
1	10447367	A	G	3	0.233
1	10447377	A	G	7	0.338
1	10447472	A	G	12	0.282
1	10447473	A	G	1	0.273
1	10447476	A	G	3	0.236
1	10447609	A	G	1	0.3
1	10448921	A	G	2	0.2
1	10448925	A	G	7	0.322
1	10448976	A	G	1	0.2
1	10449013	A	G	1	0.3
1	10449014	A	G	7	0.454
1	10449017	A	G	3	0.433
1	10449031	A	G	3	0.368
1	10449039	A	G	1	0.2
1	10449040	A	G	3	0.2
1	10449053	A	G	14	0.34
1	10449055	A	G	1	0.2
1	10449062	A	G	1	0.3
1	10449074	A	G	2	0.2
1	10449105	A	G	3	0.271
1	10449111	A	G	6	0.434
1	10449296	A	G	2	0.469
1	10449297	A	G	1	0.3
1	10449310	A	G	1	0.2
1	10449337	A	G	2	0.427
1	10449338	A	G	1	0.2
1	10449785	A	G	1	0.2
1	10449790	A	G	14	0.524
1	10449803	A	G	1	0.2
1	10449812	A	G	1	0.273
1	10449859	A	G	5	0.27
1	10449879	A	G	1	0.2
1	10449938	A	G	1	0.2
1	10449946	A	G	1	0.545
1	10449947	A	G	1	0.3
1	10450025	A	G	3	0.2
1	10450026	A	G	5	0.582
1	10450043	A	G	1	0.25
1	10450188	A	G	2	0.275
1	10450371	A	G	1	0.6
1	10450381	A	G	5	0.283
1	10450403	A	G	1	0.214
1	10450404	A	G	2	0.364
1	10450411	A	G	1	0.2
1	10450417	A	G	1	0.231
1	10450420	A	G	1	0.308
1	10450509	A	G	1	0.2
1	10450510	A	G	30	0.3
1	10451150	A	G	10	0.393
1	10451156	A	G	1	0.3
1	10451234	A	G	1	0.2
1	10451236	A	G	3	0.267
1	10451474	A	G	1	0.2
1	10451481	A	G	4	0.243
1	10451482	A	G	8	0.232
1	10451721	A	G	1	0.286
1	10451726	A	G	1	0.2
1	10451727	A	G	3	0.233
1	10451728	A	G	7	0.291
1	10451952	A	G	1	0.2
1	10451955	A	G	161	0.431
1	10451968	A	G	5	0.257
1	10451990	A	G	1	0.2
1	10452007	A	G	1	0.2
1	10452074	A	T	1	0.2
1	10452088	G	A	1	0.2
1	10452107	C	T	1	0.2
1	10452108	A	G	1	0.235
1	10452114	A	G	156	0.315
1	10452120	A	G	21	0.257
1	10452121	A	G	1	0.2
1	10452160	A	G	7	0.213
1	10452174	G	A	1	0.417
1	10452203	A	G	1	0.2
1	10452204	A	G	1	0.2
1	10452206	A	G	1	0.2
1	10452208	A	G	1	0.2
1	10452281	A	G	2	0.207
1	10452360	A	G	1	0.2
1	10452397	A	G	1	0.417
1	10452401	A	G	2	0.254
1	10452405	A	G	1	0.3
1	10452423	A	G	116	0.305
1	10452446	A	G	2	0.2
1	10452461	A	G	1	0.2
1	10452466	A	G	15	0.257
1	10452475	A	G	1	0.3
1	10452486	A	G	2	0.2
1	10452745	A	G	3	0.246
1	10452798	A	G	3	0.305
1	10452801	A	G	1	0.2
1	10452805	A	G	6	0.218
1	10452809	A	G	2	0.25
1	10452855	A	G	44	0.31
1	10452877	A	G	15	0.28
1	10452896	A	G	133	0.326
1	10452914	A	G	1	0.2
1	10452934	A	G	7	0.215
1	10452936	A	G	1	0.2
1	10453074	A	G	3	0.221
1	10453316	A	G	1	0.2
1	10453317	A	G	7	0.235
1	10453318	A	G	78	0.358
1	10453319	A	G	1	0.231
1	10453515	A	G	1	0.2
1	10453522	A	G	1	0.2
1	10453535	A	G	1	0.3
1	10453536	A	G	30	0.279
1	10453546	A	G	2	0.307
1	10453550	A	G	5	0.272
1	10453551	A	G	20	0.435
1	10454083	A	G	8	0.247
1	10454097	A	G	1	0.2
1	10454105	A	G	3	0.238
1	10454106	A	G	7	0.232
1	10454111	A	G	4	0.206
1	10454222	A	G	1	0.273
1	10454230	A	G	62	0.392
1	10454238	A	G	1	0.25
1	10454239	A	G	6	0.285
1	10454248	A	G	17	0.238
1	10454280	A	G	5	0.215
1	10454355	A	G	2	0.259
1	10454877	A	G	1	0.2
1	10454894	A	G	5	0.217
1	10454895	A	G	22	0.264
1	10455041	A	G	1	0.25
1	10455064	A	G	1	0.3
1	10455074	A	G	4	0.296
1	10455081	A	G	12	0.273
1	10455117	A	G	1	0.2
1	10455320	A	G	1	0.455
1	10455325	A	G	4	0.634
1	10455363	A	G	1	0.273
1	10455364	A	G	6	0.465
1	10455367	A	G	1	0.214
1	10455381	A	G	1	0.2
1	10455393	A	G	5	0.232
1	10455406	A	G	15	0.269
1	10455409	A	G	52	0.375
1	10455426	A	G	2	0.2
1	10455435	A	G	6	0.328
1	10455454	A	G	11	0.307
1	10455460	A	G	4	0.24
1	10455461	A	G	23	0.339
1	10455488	A	G	1	0.2
1	10455500	A	G	15	0.262
1	10455553	A	G	48	0.306
1	10455555	A	G	1	0.2
1	10455579	A	G	1	0.231
1	10455603	A	G	4	0.204
1	10455604	A	G	160	0.318
1	10455685	T	C	2	0.2
1	10455686	T	C	10	0.238
1	10455687	C	T	44	0.355
1	10455688	T	C	1	0.2
1	10455701	A	G	1	0.2
1	10455705	A	G	1	0.25
1	10455722	A	G	21	0.244
1	10455750	A	G	1	0.2
1	10455768	A	G	1	0.2
1	10455776	A	G	3	0.229
1	10455783	A	G	17	0.252
1	10455786	A	G	1	0.2
1	10455812	A	G	2	0.27
1	10455822	A	G	70	0.307
1	10455828	A	G	1	0.2
1	10455832	A	G	1	0.2
1	10455875	A	G	2	0.2
1	10455879	A	G	43	0.295
1	10455897	A	G	1	0.2
1	10455971	A	G	5	0.236
1	10456000	A	T	1	0.35
1	10456074	A	G	29	0.27
1	10456075	A	G	40	0.282
1	10456089	A	G	15	0.248
1	10456091	A	G	2	0.282
1	10456092	A	G	200	0.514
1	10456104	A	G	16	0.257
1	10456114	A	G	258	0.386
1	10456119	A	G	155	0.288
1	10456128	A	G	4	0.252
1	10456133	A	G	1	0.25
1	10456140	A	G	1	0.2
1	10456143	A	G	1	0.2
1	10456153	A	G	5	0.251
1	10456208	A	G	40	0.561
1	10456218	A	G	25	0.364
1	10456235	A	G	3	0.21
1	10456311	A	G	2	0.207
1	10456330	A	G	2	0.316
1	10456336	A	G	1	0.3
1	10456337	A	G	1	0.2
1	10456352	A	G	3	0.227
1	10456359	A	G	3	0.217
1	10456367	A	G	15	0.274
1	10456373	A	G	31	0.271
1	10456386	A	G	2	0.261
1	10456419	A	G	5	0.23
1	10456432	A	G	2	0.237
[truncated: 219,051+ more rows]
