# Supplementary material for: Global RNA editome landscape discovers reduced RNA editing in glioma: loss of editing of gamma-amino butyric acid receptor alpha subunit 3 (GABRA3) favors glioma migration and invasion
Source: PeerJ. 2020 Sep 29;8:e9755. doi: 10.7717/peerj.9755 (PMC7531343; doi:10.7717/peerj.9755)
Supplement: Supplemental Information 5 [file peerj-08-9755-s005.xlsx]

## Sheet: Sheet1
Supplementary Table S4: High confidence RNA editing events in TCGA GBM tumors.
Chromosome	Position	Reference allele	Alternate allele	Number of edited samples	Average editing ratio in edited samples
1	758664	G	T	1	0.5
1	764390	C	T	1	0.522
1	764407	A	G	12	0.316
1	764413	G	C	10	0.342
1	846581	G	C	1	0.692
1	879778	G	A	1	0.341
1	879834	C	T	1	0.432
1	890202	G	C	1	0.826
1	890301	G	A	1	0.4
1	890324	G	A	1	0.478
1	899893	G	A	1	0.263
1	900783	C	T	1	0.214
1	915786	C	T	1	1
1	915922	C	A	1	1
1	932990	G	A	1	0.556
1	933032	G	A	1	0.739
1	933033	G	C	1	0.786
1	935989	C	T	1	0.508
1	936124	G	A	1	0.783
1	942908	A	G	1	0.3
1	942918	A	G	1	0.818
1	942948	A	G	4	0.237
1	942958	A	G	3	0.272
1	944031	A	G	1	0.636
1	944032	A	G	2	0.378
1	944045	A	G	1	0.462
1	944179	A	G	1	0.214
1	944272	A	G	1	0.75
1	944402	A	G	1	0.3
1	944462	A	G	3	0.248
1	944463	A	G	20	0.332
1	944471	A	G	2	0.29
1	944475	A	G	1	0.2
1	945188	A	G	5	0.623
1	945204	A	G	2	0.332
1	945244	A	G	4	0.381
1	945277	A	G	3	0.385
1	945298	A	G	5	0.603
1	945304	A	G	6	0.537
1	945306	A	G	3	0.274
1	945325	C	T	1	0.6
1	945354	A	G	7	0.266
1	945365	A	G	6	0.32
1	945461	A	G	3	0.38
1	945700	A	G	6	0.311
1	945701	A	G	9	0.314
1	946679	A	G	1	0.273
1	947515	A	G	5	0.81
1	947551	A	G	5	0.479
1	947616	A	G	1	0.846
1	947617	A	G	1	0.308
1	947631	A	G	1	0.25
1	947676	A	G	1	0.385
1	948135	A	G	4	0.556
1	948178	A	G	4	0.502
1	948258	A	G	4	0.284
1	948259	A	G	4	0.212
1	948262	A	G	4	0.646
1	948294	A	G	6	0.4
1	948298	A	G	9	0.528
1	948316	A	G	2	0.443
1	948329	A	G	3	0.288
1	948350	A	G	2	0.287
1	948351	A	G	11	0.622
1	976563	C	T	3	0.513
1	976577	T	C	1	0.356
1	976632	G	A	1	0.818
1	976769	G	A	1	0.474
1	977058	C	T	1	0.379
1	979805	A	G	1	0.427
1	982249	C	T	1	0.2
1	983480	G	A	1	0.478
1	983713	C	T	1	0.475
1	988611	C	T	1	0.45
1	988796	C	T	1	0.5
1	988995	G	A	1	0.581
1	991061	T	C	1	0.704
1	991179	G	A	1	0.498
1	991335	G	A	2	0.544
1	1017267	G	A	1	0.474
1	1017397	G	A	1	0.438
1	1017591	C	T	1	0.522
1	1017716	C	T	1	0.242
1	1017815	C	A	1	0.577
1	1017861	T	G	1	0.4
1	1018136	G	A	1	0.552
1	1018166	G	A	1	0.491
1	1018182	G	A	1	0.545
1	1018717	T	C	1	0.467
1	1022901	G	A	1	0.207
1	1022917	G	A	1	0.65
1	1028292	T	C	1	0.2
1	1028368	T	C	1	0.3
1	1028373	T	C	1	0.3
1	1028416	T	C	1	0.6
1	1029575	T	C	2	0.427
1	1029589	T	C	2	0.343
1	1029664	T	C	1	0.2
1	1152459	G	A	1	0.562
1	1152606	G	A	1	0.492
1	1152697	G	A	1	0.743
1	1156878	T	C	47	0.467
1	1156882	T	C	43	0.373
1	1157206	G	T	1	0.583
1	1157296	C	A	1	0.727
1	1157460	T	C	14	0.316
1	1158081	C	T	1	0.5
1	1168474	C	T	1	0.362
1	1169259	G	A	1	0.478
1	1169320	C	T	1	0.737
1	1169411	C	T	1	0.462
1	1188547	T	C	1	0.5
1	1188573	T	C	1	0.417
1	1189466	C	T	1	0.492
1	1189469	C	T	1	0.5
1	1189489	G	A	3	0.517
1	1189547	G	A	1	0.52
1	1189565	G	C	1	0.46
1	1189798	G	A	1	0.407
1	1200205	T	C	2	0.3
1	1204182	T	C	1	0.2
1	1204222	T	C	1	0.214
1	1209135	C	T	1	0.683
1	1209501	G	A	1	0.595
1	1215058	A	G	1	0.3
1	1215445	A	G	69	0.645
1	1215451	A	G	20	0.286
1	1215452	A	G	31	0.3
1	1215478	A	G	21	0.309
1	1215487	A	G	1	0.267
1	1215496	A	G	27	0.316
1	1215503	A	G	33	0.368
1	1215504	A	G	1	0.25
1	1215518	A	G	3	0.21
1	1215540	A	G	1	0.2
1	1215589	A	G	1	0.2
1	1220093	G	A	1	0.469
1	1221054	G	T	2	0.485
1	1221055	A	G	2	0.485
1	1223322	G	A	1	0.444
1	1227936	G	A	1	0.503
1	1228154	G	A	1	0.883
1	1228352	G	A	2	0.538
1	1229987	G	A	1	0.476
1	1231819	G	T	1	0.406
1	1231931	C	T	1	0.438
1	1236309	G	A	1	0.2
1	1239044	G	A	1	0.231
1	1239055	C	T	3	0.286
1	1240134	G	A	1	0.438
1	1240170	G	A	1	0.579
1	1240293	C	T	1	0.586
1	1240369	G	T	1	0.591
1	1240473	C	T	1	0.489
1	1240590	A	G	1	0.559
1	1240612	T	A	1	0.452
1	1241323	C	T	1	0.818
1	1246807	G	A	1	0.392
1	1246827	C	T	1	0.436
1	1248620	C	T	1	0.577
1	1248622	A	G	1	0.5
1	1248650	C	T	1	0.84
1	1248743	G	A	1	0.615
1	1249924	C	G	1	0.479
1	1251476	A	G	3	0.229
1	1251538	T	C	5	0.219
1	1251540	T	C	11	0.238
1	1251562	T	C	1	0.2
1	1251610	T	C	10	0.249
1	1251631	T	C	4	0.241
1	1251841	T	C	1	0.3
1	1251844	T	C	6	0.252
1	1251849	A	G	2	0.237
1	1251862	A	G	1	0.2
1	1251914	T	C	7	0.239
1	1251944	C	A	1	0.486
1	1252027	G	A	1	0.586
1	1252050	A	G	1	0.2
1	1252157	A	G	2	0.289
1	1252180	T	C	83	0.409
1	1252182	T	C	39	0.302
1	1252210	A	G	8	0.27
1	1252221	T	C	4	0.28
1	1252278	T	C	1	0.2
1	1252349	A	G	48	0.296
1	1252398	A	G	2	0.252
1	1252441	T	C	115	0.436
1	1252443	T	C	107	0.417
1	1252448	A	G	4	0.218
1	1252468	T	C	57	0.283
1	1252498	A	G	1	0.25
1	1252510	T	C	6	0.245
1	1252513	T	C	3	0.221
1	1252587	T	C	5	0.208
1	1252606	A	G	2	0.216
1	1252609	A	G	11	0.241
1	1252650	T	C	4	0.229
1	1252652	T	C	9	0.241
1	1252654	A	G	23	0.3
1	1252662	T	C	2	0.303
1	1252674	T	C	2	0.242
1	1252680	A	G	42	0.27
1	1252686	A	G	2	0.207
1	1252691	T	C	2	0.247
1	1252720	A	G	9	0.27
1	1252723	T	C	15	0.24
1	1252749	T	C	3	0.24
1	1252786	G	A	2	0.216
1	1252855	C	G	1	0.621
1	1253313	T	C	8	0.225
1	1253318	T	C	1	0.25
1	1253320	A	G	1	0.231
1	1253326	A	G	1	0.231
1	1253335	T	C	18	0.263
1	1253339	A	G	15	0.304
1	1253342	T	C	2	0.211
1	1253343	T	C	26	0.31
1	1253357	T	C	70	0.448
1	1253365	A	G	21	0.265
1	1253376	T	C	12	0.253
1	1253377	A	G	1	0.294
1	1253386	T	C	39	0.28
1	1253411	T	C	7	0.231
1	1253412	A	G	1	0.2
1	1253419	T	C	4	0.218
1	1253422	T	C	22	0.289
1	1253424	T	C	19	0.247
1	1253431	T	C	1	0.25
1	1253432	A	G	1	0.3
1	1253434	T	C	7	0.24
1	1253435	A	G	11	0.281
1	1253441	A	G	2	0.25
1	1253455	T	C	3	0.247
1	1253457	A	G	6	0.249
1	1253510	A	G	1	0.2
1	1253511	A	G	10	0.348
1	1253512	A	G	11	0.337
1	1253522	T	C	5	0.278
1	1253523	T	C	10	0.27
1	1253524	A	G	16	0.313
1	1253545	T	C	1	0.214
1	1253781	T	C	4	0.259
1	1253793	T	C	1	0.214
1	1253797	A	G	1	0.273
1	1253803	T	C	9	0.246
1	1253850	A	G	1	0.364
1	1253869	T	C	2	0.24
1	1253870	A	G	1	0.273
1	1253877	A	G	1	0.3
1	1253891	T	C	2	0.216
1	1253892	A	G	1	0.222
1	1253914	T	C	1	0.25
1	1253917	T	C	1	0.25
1	1253944	T	C	98	0.501
1	1253956	T	C	10	0.268
1	1254016	T	C	35	0.627
1	1254347	G	A	1	0.5
1	1256320	C	T	1	0.667
1	1256883	C	T	1	0.65
1	1260292	G	A	2	0.713
1	1262710	C	A	1	0.471
1	1263356	C	T	1	0.556
1	1263367	C	T	1	0.486
1	1263903	G	C	1	0.538
1	1264156	G	A	1	0.264
1	1264198	C	T	1	0.372
1	1270981	G	A	1	0.555
1	1271100	C	T	1	0.357
1	1271105	A	G	1	0.558
1	1271163	G	A	2	0.506
1	1271366	G	C	1	0.452
1	1271367	G	T	1	0.439
1	1273421	C	T	1	0.397
1	1277454	G	C	1	0.333
1	1277804	C	A	1	0.46
1	1286885	C	T	1	0.6
1	1287248	C	T	1	0.737
1	1287960	G	C	1	0.7
1	1288113	C	T	1	0.65
1	1288179	T	G	1	0.438
1	1289370	G	A	1	0.3
1	1289372	A	C	1	0.3
1	1290524	T	C	1	0.417
1	1291078	C	T	1	0.576
1	1310043	C	T	1	0.583
1	1310105	A	G	1	0.526
1	1310291	C	A	1	0.784
1	1310371	A	G	1	0.7
1	1323775	C	A	1	0.417
1	1323801	T	A	1	0.2
1	1323967	A	C	1	0.545
1	1324100	C	T	1	0.385
1	1324333	C	T	1	0.643
1	1324335	A	G	1	0.615
1	1326428	C	A	1	0.446
1	1326472	A	G	2	0.428
1	1326604	T	C	1	0.507
1	1326619	G	A	1	0.478
1	1326775	C	T	1	0.597
1	1326792	G	A	1	0.312
1	1326857	G	A	1	0.502
1	1327829	C	T	1	0.762
1	1328494	C	T	1	0.455
1	1334943	T	A	1	0.5
1	1335421	G	T	1	0.455
1	1335946	C	G	1	0.688
1	1336198	A	C	1	0.447
1	1336640	G	A	1	0.591
1	1337916	T	C	1	0.3
1	1338166	T	C	56	0.361
1	1338200	T	C	1	0.233
1	1338231	A	G	1	0.231
1	1338246	T	C	1	0.2
1	1338250	T	C	1	0.2
1	1338252	T	C	14	0.411
1	1338264	T	C	2	0.2
1	1338265	T	C	1	0.214
1	1338365	T	C	3	0.386
1	1338387	T	C	3	0.272
1	1338392	T	C	3	0.314
1	1338397	T	C	16	0.349
1	1338398	A	G	1	0.2
1	1338409	T	C	1	0.2
1	1338425	T	C	13	0.307
1	1338427	T	C	1	0.273
1	1338439	T	C	3	0.209
1	1338447	T	C	1	0.2
1	1338462	T	C	1	0.2
1	1338476	T	C	1	0.2
1	1338506	C	A	1	0.2
1	1338507	C	A	1	0.2
1	1338684	T	C	3	0.23
1	1338699	T	C	7	0.283
1	1338720	T	C	3	0.207
1	1338762	T	C	15	0.279
1	1338784	T	C	14	0.268
1	1338794	T	C	1	0.3
1	1338894	T	C	1	0.3
1	1338896	A	G	2	0.225
1	1338913	T	C	1	0.2
1	1339415	T	C	4	0.281
1	1339672	T	C	1	0.273
1	1339807	T	C	1	0.2
1	1340019	T	C	6	0.242
1	1340057	T	C	1	0.231
1	1340058	T	C	1	0.2
1	1340075	T	C	1	0.4
1	1340082	T	C	8	0.246
1	1340108	T	C	6	0.263
1	1340470	A	G	1	0.2
1	1340473	A	G	1	0.2
1	1340499	A	G	1	0.2
1	1340701	T	C	1	0.2
1	1341480	A	G	1	0.4
1	1342031	G	A	1	0.6
1	1343119	A	G	2	0.328
1	1343150	G	A	1	0.5
1	1343155	A	G	9	0.4
1	1343194	A	G	2	0.259
1	1343233	A	G	1	0.231
1	1343234	A	G	1	0.3
1	1343252	A	G	1	0.2
1	1343448	A	G	2	0.286
1	1343466	A	G	1	0.208
1	1343468	A	G	1	0.273
1	1343489	A	G	2	0.2
1	1343490	A	G	1	0.273
1	1343506	A	G	19	0.339
1	1343534	A	G	2	0.243
1	1343549	A	G	2	0.236
1	1343597	A	G	2	0.232
1	1343635	A	G	1	0.2
1	1344174	A	G	1	0.2
1	1344208	A	G	3	0.226
1	1344254	A	G	48	0.537
1	1344255	A	G	55	0.69
1	1344272	A	G	1	0.2
1	1344296	A	G	1	0.2
1	1344423	A	G	41	0.339
1	1344458	A	G	1	0.231
1	1344462	A	G	27	0.289
1	1344520	A	G	2	0.232
1	1344610	A	G	1	0.2
1	1344617	C	T	1	0.455
1	1344649	A	G	1	0.417
1	1344655	A	G	1	0.2
1	1344669	A	G	2	0.252
1	1344673	A	G	2	0.354
1	1344742	A	G	1	0.25
1	1344749	A	G	3	0.214
1	1344757	A	G	16	0.299
1	1344765	A	G	12	0.279
1	1344863	A	G	1	0.231
1	1344893	A	G	46	0.363
1	1344998	A	G	53	0.32
1	1345000	A	G	1	0.3
1	1345001	A	G	86	0.803
1	1345002	A	G	17	0.286
1	1345006	A	G	5	0.228
1	1345051	A	G	9	0.256
1	1354756	G	A	1	0.458
1	1356576	C	T	1	0.24
1	1358468	T	C	1	0.8
1	1358910	T	C	1	0.25
1	1358987	T	C	3	0.232
1	1358991	T	C	1	0.308
1	1358996	T	C	7	0.406
1	1358997	T	C	1	0.2
1	1358999	T	C	4	0.521
1	1359023	T	C	8	0.316
1	1359034	T	C	1	0.25
1	1359041	T	C	1	0.2
1	1359060	T	C	2	0.214
1	1359099	T	C	13	0.294
1	1359148	T	C	1	0.2
1	1359259	T	C	4	0.305
1	1359282	T	C	14	0.48
1	1359283	T	C	2	0.216
1	1359290	T	C	1	0.214
1	1359300	T	C	4	0.232
1	1359440	T	C	1	0.214
1	1359441	T	C	5	0.245
1	1359477	T	C	2	0.259
1	1359508	T	C	3	0.239
1	1359531	T	C	3	0.217
1	1359541	T	C	2	0.216
1	1359560	T	C	1	0.214
1	1359576	T	C	1	0.227
1	1359577	T	C	4	0.27
1	1359583	T	C	1	0.235
1	1359845	T	C	1	0.5
1	1359857	T	C	9	0.432
1	1359858	T	C	2	0.237
1	1359885	T	C	5	0.476
1	1359897	T	C	1	0.2
1	1359914	T	C	1	0.2
1	1359936	T	C	2	0.236
1	1359980	T	C	1	0.231
1	1360020	T	C	4	0.357
1	1360026	T	C	2	0.307
1	1360253	C	G	1	0.958
1	1360308	T	C	4	0.253
1	1360326	T	C	1	0.364
1	1360351	T	C	2	0.213
1	1360353	T	C	1	0.211
1	1360380	T	C	1	0.2
1	1360460	T	C	1	0.214
1	1360468	T	C	3	0.311
1	1360598	T	C	3	0.269
1	1360671	T	C	2	0.24
1	1360702	T	C	5	0.269
1	1360711	T	C	2	0.327
1	1360730	T	C	14	0.618
1	1360734	T	C	7	0.254
1	1360737	T	C	1	0.2
1	1360745	T	C	5	0.307
1	1360746	T	C	1	0.231
1	1360763	T	C	2	0.284
1	1360764	T	C	1	0.231
1	1360808	T	C	4	0.28
1	1360832	T	C	2	0.318
1	1361762	G	A	1	0.4
1	1363732	G	A	1	0.5
1	1363844	T	C	1	0.63
1	1363889	G	A	1	0.602
1	1364103	A	G	1	0.211
1	1364125	A	G	48	0.315
1	1364126	A	G	57	0.365
1	1364131	A	G	6	0.244
1	1364169	A	G	1	0.2
1	1364193	A	G	34	0.294
1	1364214	A	G	3	0.239
1	1364217	A	G	6	0.222
1	1364218	A	G	8	0.24
1	1364219	A	G	6	0.208
1	1364220	A	G	24	0.282
1	1364221	A	G	5	0.237
1	1364230	A	G	1	0.3
1	1364233	A	G	3	0.23
1	1364259	A	G	19	0.273
1	1364269	A	G	15	0.3
1	1364314	A	G	2	0.2
1	1364329	A	G	2	0.284
1	1364330	A	G	36	0.34
1	1364362	A	G	1	0.25
1	1364385	A	G	10	0.239
1	1364386	A	G	13	0.295
1	1364387	A	G	11	0.244
1	1364388	A	G	14	0.264
1	1364389	A	G	24	0.294
1	1364390	A	G	24	0.289
1	1364391	A	G	6	0.228
1	1364392	A	G	3	0.205
1	1364399	A	G	1	0.238
1	1364402	A	G	26	0.3
1	1364429	A	G	1	0.267
1	1364438	A	G	53	0.485
1	1364451	A	G	3	0.255
1	1364455	A	G	20	0.271
1	1364458	A	G	2	0.232
1	1364470	A	G	42	0.304
1	1364474	A	G	55	0.409
1	1364481	A	G	1	0.273
1	1364528	A	G	1	0.211
1	1364545	A	G	3	0.216
1	1364581	A	G	12	0.231
1	1364607	A	G	1	0.3
1	1364621	A	G	15	0.262
1	1364637	A	G	2	0.2
1	1364649	A	G	5	0.324
1	1364669	A	G	1	0.25
1	1364711	A	G	1	0.288
1	1364778	A	G	2	0.22
1	1365265	A	G	22	0.321
1	1365267	A	G	1	0.2
1	1365310	A	G	69	0.436
1	1365320	A	G	22	0.294
1	1365340	A	G	49	0.352
1	1365341	A	G	59	0.512
1	1365343	T	C	1	0.2
1	1365345	A	G	1	0.2
1	1365358	A	G	1	0.25
1	1365366	A	G	2	0.268
1	1365367	A	G	6	0.227
1	1365370	A	G	6	0.239
1	1365380	A	G	40	0.298
1	1365395	A	G	4	0.216
1	1365403	A	G	3	0.249
1	1365421	A	G	1	0.3
1	1365438	A	G	74	0.408
1	1365447	A	G	3	0.239
1	1365466	A	G	77	0.58
1	1365473	A	G	8	0.24
1	1365490	A	G	74	0.57
1	1365497	T	C	1	0.3
1	1365499	A	G	1	0.25
1	1365500	A	G	17	0.276
1	1365510	T	C	1	0.2
1	1365512	A	G	46	0.331
1	1365518	A	G	21	0.254
1	1366103	T	G	1	0.24
1	1375141	C	A	1	0.6
1	1375258	G	A	1	0.471
1	1375309	T	G	1	0.311
1	1375390	C	T	1	0.765
1	1375429	C	G	3	0.514
1	1375550	C	T	2	0.52
1	1376067	C	T	2	0.467
1	1376883	G	A	1	0.583
1	1376982	C	T	1	0.273
1	1377487	G	A	1	0.6
1	1381674	A	G	1	0.4
1	1382848	A	G	1	0.333
1	1382851	A	G	1	0.2
1	1382887	A	G	1	0.5
1	1383837	A	G	1	0.3
1	1384411	A	G	1	0.2
1	1404450	T	C	1	0.533
1	1404669	A	G	1	0.2
1	1404673	A	G	1	0.214
1	1404674	A	G	1	0.2
1	1404677	A	G	1	0.231
1	1404990	A	G	2	0.301
1	1404991	A	G	55	0.42
1	1405030	A	G	2	0.231
1	1405117	A	G	9	0.241
1	1412199	T	C	1	0.8
1	1413157	C	T	1	0.571
1	1413272	C	T	1	0.278
1	1413295	G	C	1	0.545
1	1413333	C	T	1	0.381
1	1413791	C	T	1	0.51
1	1418181	A	G	1	0.417
1	1418213	A	G	2	0.225
1	1418275	A	G	2	0.327
1	1418411	A	G	7	0.278
1	1418455	A	G	5	0.278
1	1418458	A	G	1	0.286
1	1418488	A	G	1	0.231
1	1418530	A	G	2	0.293
1	1418532	A	G	5	0.226
1	1418536	A	G	10	0.309
1	1418563	A	G	1	0.273
1	1418617	A	G	3	0.25
1	1418726	A	G	5	0.286
1	1418727	A	G	2	0.243
1	1418757	A	G	18	0.276
1	1418897	A	G	1	0.2
1	1418913	A	G	2	0.207
1	1418932	A	G	5	0.25
1	1418966	A	G	7	0.272
1	1418977	A	G	11	0.275
1	1418987	A	G	3	0.249
1	1418990	A	G	2	0.276
1	1418991	A	G	2	0.237
1	1418992	A	G	2	0.252
1	1418996	A	G	1	0.25
1	1419060	A	G	21	0.308
1	1419126	A	G	1	0.2
1	1419625	A	G	1	0.3
1	1419641	A	G	3	0.205
1	1419678	A	G	4	0.232
1	1419690	A	G	27	0.408
1	1419700	A	G	23	0.425
1	1419702	A	G	3	0.241
1	1419737	A	G	1	0.273
1	1419743	A	G	8	0.274
1	1419746	A	G	19	0.607
1	1419768	A	G	15	0.529
1	1419773	A	G	14	0.713
1	1419775	A	G	1	0.2
1	1419823	A	G	4	0.207
1	1419835	A	G	20	0.351
1	1419888	A	G	20	0.289
1	1419891	A	G	3	0.216
1	1424995	C	T	1	0.619
1	1425005	T	C	1	0.583
1	1425170	G	A	1	0.286
1	1425969	A	T	1	0.381
1	1434023	A	G	1	0.3
1	1435074	A	G	1	0.2
1	1435217	A	G	1	0.636
1	1435339	A	G	1	1
1	1435378	A	G	1	0.429
1	1435395	A	G	1	0.357
1	1435403	A	G	1	0.333
1	1435458	A	G	2	0.329
1	1435461	A	G	1	0.714
1	1436980	A	G	1	0.364
1	1437291	A	G	2	0.621
1	1437312	A	G	1	0.333
1	1437320	A	G	1	0.25
1	1437359	A	G	1	0.6
1	1447123	G	C	2	0.541
1	1447153	C	T	1	0.5
1	1447281	C	G	1	0.364
1	1456222	A	G	2	0.25
1	1456273	A	G	1	0.2
1	1456277	A	G	3	0.422
1	1456278	A	G	3	0.464
1	1456303	A	G	5	0.537
1	1456342	A	G	1	0.2
1	1456418	A	G	1	0.273
1	1456419	A	G	1	0.3
1	1457104	A	G	1	0.2
1	1457136	A	G	1	0.545
1	1457179	A	G	1	0.273
1	1457180	A	G	1	0.5
1	1457205	A	G	2	0.2
1	1457292	A	G	2	0.406
1	1457309	A	G	1	0.4
1	1457370	A	G	1	0.3
1	1457371	A	G	1	0.25
1	1457442	A	G	2	0.225
1	1457519	A	G	1	0.462
1	1457520	A	G	2	0.508
1	1457545	A	G	2	0.2
1	1457561	A	G	1	0.2
1	1457601	A	G	1	0.25
1	1457604	A	G	2	0.275
1	1457621	A	G	1	0.273
1	1463409	A	G	1	0.2
1	1463526	A	G	1	0.2
1	1463767	G	A	1	0.412
1	1464476	G	C	1	0.455
1	1464529	C	T	1	0.273
1	1466455	T	C	1	0.3
1	1469884	A	G	1	0.411
1	1470605	C	T	1	0.467
1	1474827	G	A	1	0.364
1	1477125	G	A	1	0.452
1	1477275	T	C	2	0.471
1	1478995	C	T	1	0.5
1	1495042	T	C	1	0.2
1	1495055	T	C	3	0.217
1	1495064	T	C	1	0.364
1	1495077	T	C	4	0.272
1	1495078	T	C	3	0.282
1	1495113	T	C	1	0.4
1	1495204	T	C	2	0.25
1	1495209	T	C	7	0.322
1	1495283	T	C	1	0.2
1	1495286	T	C	2	0.345
1	1495307	T	C	3	0.269
1	1495377	T	C	2	0.275
1	1495378	T	C	2	0.257
1	1495432	T	C	3	0.283
1	1495433	T	C	4	0.529
1	1495504	T	C	1	0.4
1	1495505	T	C	1	0.2
1	1495511	T	C	5	0.341
1	1496550	T	C	1	0.25
1	1496580	T	C	2	0.292
1	1496603	T	C	11	0.288
1	1496629	T	C	1	0.2
1	1496642	T	C	1	0.273
1	1496664	T	C	3	0.21
1	1496685	T	C	1	0.267
1	1496736	T	C	2	0.262
1	1496790	C	T	1	0.562
1	1497167	G	A	1	0.357
1	1497647	T	C	3	0.314
1	1497650	T	A	3	0.266
1	1497653	T	G	2	0.3
1	1497691	C	A	1	0.7
1	1498117	C	T	2	0.615
1	1498141	C	T	1	0.522
1	1498732	T	C	1	0.48
1	1499156	C	T	1	0.756
1	1499519	G	A	3	0.54
1	1499629	T	G	1	0.286
1	1534160	A	G	1	0.692
1	1534171	G	A	1	0.727
1	1534654	G	A	1	0.286
1	1535146	G	A	1	0.7
1	1537502	G	A	1	0.556
1	1543600	A	G	1	0.2
1	1543679	A	G	1	0.2
1	1543720	A	G	2	0.344
1	1543847	A	G	2	0.325
1	1543848	A	G	1	0.667
1	1543870	A	G	1	0.2
1	1543874	A	G	1	0.25
1	1543878	A	G	2	0.557
1	1543893	A	G	1	0.273
1	1543921	A	G	1	0.3
1	1544002	A	G	1	0.333
1	1544015	A	G	1	0.2
1	1547389	T	C	1	0.4
1	1547422	T	C	1	0.4
1	1548322	T	C	1	0.2
1	1548762	T	C	1	0.636
1	1548763	T	C	1	0.3
1	1549107	T	C	1	0.429
1	1549699	C	G	1	0.528
1	1550643	G	A	1	0.566
1	1550653	G	C	1	0.353
1	1552226	C	T	1	0.8
1	1553373	A	G	1	0.25
1	1553532	C	T	1	0.4
1	1556399	T	C	1	0.6
1	1561530	C	T	1	0.588
1	1563554	C	T	1	0.455
1	1564843	C	T	1	0.414
1	1567517	G	C	1	1
1	1581339	A	G	1	0.3
1	1581380	A	G	1	0.273
1	1594961	G	A	1	1
1	1594962	T	C	1	0.267
1	1594977	T	C	142	0.307
1	1594999	T	C	1	0.2
1	1595006	T	C	157	0.493
1	1595021	T	C	2	0.2
1	1595025	T	C	31	0.241
1	1595031	T	C	2	0.243
1	1595037	G	T	1	0.417
1	1595047	T	C	1	0.223
1	1595048	T	C	93	0.29
1	1595074	T	C	27	0.234
1	1595077	T	C	11	0.232
1	1595180	T	C	3	0.22
1	1595500	T	C	2	0.279
1	1595514	T	C	1	0.2
1	1595539	T	C	39	0.245
1	1595540	T	C	150	0.378
1	1595560	T	C	9	0.226
1	1595575	T	C	2	0.247
1	1595584	T	C	2	0.236
1	1595586	T	C	39	0.658
1	1596817	C	T	3	0.456
1	1597455	G	A	1	0.358
1	1601200	C	T	1	0.615
1	1603735	T	C	1	0.294
1	1603780	T	C	3	0.207
1	1627953	G	A	1	1
1	1647817	C	T	1	0.269
1	1647855	C	T	1	0.229
1	1660850	T	C	13	0.31
1	1660855	T	C	18	0.321
1	1660857	T	C	1	0.25
1	1660872	T	C	12	0.267
1	1660885	T	C	2	0.315
1	1660887	T	C	81	0.36
1	1660888	T	C	8	0.26
1	1660916	T	C	88	0.361
1	1660917	T	C	39	0.366
1	1660941	T	C	1	0.367
1	1660944	T	C	22	0.356
1	1660948	T	C	19	0.289
1	1660957	T	C	85	0.546
1	1660958	T	C	79	0.748
1	1660989	T	C	5	0.261
1	1660990	T	C	1	0.308
1	1660993	T	C	4	0.229
1	1660995	T	C	2	0.279
1	1660996	T	C	7	0.321
1	1660997	T	C	1	0.25
1	1661023	T	C	14	0.279
1	1661024	T	C	2	0.25
1	1661033	T	C	2	0.317
1	1661036	T	C	22	0.275
1	1661038	T	C	6	0.241
1	1661047	T	C	25	0.296
1	1661052	T	C	24	0.297
1	1661053	T	C	48	0.292
1	1661065	T	G	1	0.385
1	1661090	T	C	24	0.256
1	1661099	T	C	81	0.421
1	1661104	T	C	118	0.555
1	1661410	T	C	83	0.62
1	1661432	T	C	1	0.211
1	1661446	T	C	1	0.214
1	1661471	T	C	32	0.271
1	1661490	T	C	1	0.2
1	1661492	T	C	34	0.764
1	1662547	T	C	53	0.341
1	1662604	T	C	48	0.377
1	1662610	T	C	38	0.38
1	1662611	T	C	2	0.25
1	1662623	T	C	2	0.225
1	1662627	T	C	32	0.789
1	1662640	T	C	1	0.231
1	1662652	T	C	36	0.356
1	1662658	T	C	1	0.2
1	1662668	T	C	7	0.333
1	1662688	T	C	1	0.25
1	1662694	T	C	26	0.622
1	1662704	T	C	28	0.39
1	1662707	T	C	1	0.3
1	1662708	T	C	14	0.301
1	1662729	T	C	7	0.254
1	1662733	T	C	33	0.431
1	1662734	T	C	5	0.247
1	1662754	T	C	34	0.296
1	1662764	T	C	67	0.572
1	1662793	T	C	2	0.2
1	1662798	T	C	1	0.333
1	1662818	T	C	3	0.2
1	1662819	C	A	1	0.267
1	1663118	C	T	1	0.364
1	1663161	T	C	1	0.231
1	1663181	T	C	6	0.273
1	1663187	T	C	2	0.225
1	1663195	T	C	1	0.214
1	1663222	T	C	9	0.217
1	1663407	T	C	2	0.2
1	1663560	T	C	4	0.203
1	1663570	T	C	1	0.273
1	1663600	T	C	1	0.333
1	1663629	T	C	12	0.304
1	1663675	T	C	2	0.243
1	1663695	A	G	1	0.2
1	1664434	T	C	1	0.667
1	1664475	T	C	3	0.522
1	1664481	T	C	1	0.3
1	1664497	T	C	1	0.364
1	1664501	T	C	1	0.2
1	1664519	T	C	1	0.231
1	1664552	T	C	1	0.2
1	1664563	T	C	1	0.2
1	1664578	T	C	4	0.31
1	1664582	T	C	2	0.243
1	1665676	A	G	1	0.3
1	1665733	T	C	1	0.538
1	1665858	T	C	3	0.455
1	1665859	T	C	3	0.258
1	1665882	T	C	1	0.273
1	1666675	T	C	1	0.231
1	1666734	T	C	2	0.225
1	1667748	T	C	2	0.237
1	1667815	T	C	1	0.2
1	1668130	A	G	1	0.214
1	1683708	G	A	1	0.571
1	1685205	G	A	1	0.346
1	1716769	G	T	1	0.487
1	1725724	T	C	1	0.455
1	1883259	T	C	1	0.6
1	1945377	T	C	1	0.2
1	2103081	A	G	1	0.273
1	2114026	G	A	1	0.417
1	2116637	G	A	1	0.458
1	2118743	T	C	1	0.2
1	2118753	C	T	1	0.273
1	2118779	T	C	1	0.2
1	2118881	T	C	1	0.429
1	2119007	T	C	1	0.2
1	2119015	T	C	5	0.373
1	2119029	T	C	9	0.581
1	2119531	C	T	1	0.269
1	2120036	T	C	3	0.257
1	2120188	T	C	6	0.601
1	2120558	T	C	7	0.344
1	2120650	T	C	2	0.2
1	2120660	T	C	9	0.259
1	2120662	T	C	2	0.211
1	2120677	T	C	15	0.299
1	2120770	C	A	1	0.2
1	2121439	C	A	1	0.48
1	2123059	A	G	4	0.241
1	2123068	T	C	1	0.214
1	2124130	A	G	4	0.245
1	2124167	T	C	2	0.293
1	2124186	A	G	2	0.217
1	2124257	T	C	1	0.2
1	2124319	G	T	1	0.586
1	2124709	G	A	1	0.636
1	2124887	A	G	1	0.28
1	2160444	A	G	2	0.223
1	2227562	A	G	1	0.2
1	2227727	A	G	1	0.2
1	2227740	A	G	1	0.2
1	2227798	A	G	2	0.362
1	2235397	G	A	1	0.457
1	2238024	C	G	1	0.543
1	2238433	G	A	1	0.509
1	2238838	G	A	1	0.333
1	2239757	G	A	1	0.587
1	2239905	C	T	1	0.354
1	2240026	C	T	1	0.49
1	2240185	C	T	1	0.506
1	2240302	A	G	1	0.503
1	2241035	G	A	1	0.448
1	2241045	C	T	1	0.39
1	2241134	C	T	2	0.756
1	2285664	C	T	1	0.7
1	2294951	T	C	1	0.3
1	2294952	T	C	1	0.3
1	2294974	T	C	1	0.214
1	2294978	T	C	1	0.2
1	2294979	T	C	1	0.2
1	2295082	T	C	2	0.25
1	2295092	T	C	1	0.3
1	2295104	T	C	1	0.273
1	2295117	T	C	1	0.312
1	2295121	T	C	5	0.213
1	2295122	T	C	3	0.233
1	2295163	T	C	5	0.515
1	2295168	T	C	1	0.214
1	2295195	T	C	3	0.353
1	2295254	T	A	1	0.273
1	2298020	T	C	2	0.216
1	2298039	T	C	1	0.417
1	2298100	T	C	1	0.3
1	2298101	T	C	1	0.3
1	2298145	T	C	2	0.237
1	2298178	T	C	5	0.227
1	2298202	T	C	21	0.342
1	2298206	T	C	10	0.349
1	2298212	T	C	7	0.277
1	2298225	T	C	1	0.2
1	2298254	T	C	26	0.65
1	2298264	T	C	2	0.257
1	2298811	T	C	1	0.4
1	2298824	T	C	1	0.273
1	2298829	T	C	1	0.25
1	2298841	T	C	4	0.249
1	2298848	T	C	4	0.283
1	2298885	T	C	1	0.2
1	2298887	T	C	1	0.267
1	2299138	T	C	2	0.55
1	2299151	T	C	1	0.4
1	2299158	T	C	1	0.2
1	2299363	T	C	1	0.294
1	2299544	C	A	1	0.273
1	2300238	T	C	1	0.2
1	2300316	T	C	1	0.273
1	2300330	T	C	2	0.6
1	2300586	T	C	1	0.3
1	2302169	T	C	1	0.3
1	2302193	T	C	1	0.2
1	2302195	T	C	2	0.522
1	2302209	T	C	2	0.328
1	2302214	T	C	1	0.417
1	2302269	T	C	2	1
1	2302282	T	C	1	0.2
1	2302328	T	C	1	0.2
1	2302747	T	C	1	0.25
1	2302751	T	C	1	0.273
1	2302761	T	C	1	0.2
1	2303284	T	C	5	0.535
1	2303285	T	C	6	0.357
1	2311834	T	C	1	0.462
1	2312274	T	C	1	0.5
1	2316435	G	A	1	0.438
1	2317868	G	T	1	0.273
1	2324624	C	T	1	0.457
1	2326048	G	A	1	0.655
1	2326083	T	G	1	0.2
1	2326267	G	C	1	0.556
1	2335561	C	T	1	0.533
1	2335858	C	T	1	0.465
1	2335971	G	A	1	0.491
1	2336150	G	T	1	0.942
1	2336351	C	T	1	0.543
1	2336909	G	A	1	0.532
1	2352660	A	G	1	0.364
1	2434779	C	A	1	0.545
1	2435501	C	A	1	0.308
1	2436633	T	C	1	0.3
1	2460403	A	G	2	0.669
1	2460498	G	A	1	0.86
1	2490728	C	G	1	0.459
1	2492987	A	G	1	0.2
1	2493543	G	T	1	0.545
1	2521480	G	A	1	0.527
1	2521686	C	T	1	0.526
1	2976794	C	T	1	0.641
1	2977456	C	T	1	0.727
1	2979411	G	A	1	0.8
1	2983484	C	A	1	0.701
1	3350804	A	C	1	0.455
1	3352173	G	A	1	1
1	3353007	G	A	1	0.4
1	3353878	C	T	2	0.452
1	3354224	T	C	1	1
1	3354249	C	T	1	0.286
1	3355037	T	C	1	0.568
1	3404744	G	A	1	0.443
1	3414174	C	A	1	0.533
1	3423252	T	G	1	0.5
1	3541200	G	T	1	0.5
1	3545384	A	G	1	0.624
1	3546132	G	A	1	0.2
1	3546352	G	T	1	0.239
1	3546563	C	T	1	0.458
1	3549141	G	A	2	0.561
1	3624158	C	T	1	0.611
1	3649972	G	A	1	0.682
1	3650801	A	C	1	0.348
1	3651796	G	A	1	0.444
1	3652338	A	G	57	0.283
1	3652404	C	T	1	0.583
1	3654122	T	C	1	0.403
1	3654294	C	T	1	0.486
1	3655702	G	C	2	0.484
1	3656593	G	A	3	0.238
1	3656736	C	T	1	0.377
1	3663374	C	A	1	0.448
1	3698464	A	G	1	0.231
1	3698862	A	G	1	0.364
1	3698883	A	G	1	0.25
1	3702331	G	C	1	0.692
1	3702476	C	G	1	0.417
1	3702494	T	C	5	0.263
1	3702501	T	C	1	0.235
1	3702539	T	C	5	0.253
1	3702562	T	C	23	0.318
1	3702566	T	C	1	0.2
1	3702578	T	C	1	0.2
1	3702581	T	C	1	0.2
1	3702598	T	C	4	0.254
1	3702601	T	C	1	0.231
1	3702650	T	C	7	0.228
1	3702693	T	C	10	0.29
1	3702706	T	C	4	0.236
1	3702707	T	C	2	0.225
1	3702805	T	C	8	0.282
1	3702818	T	C	1	0.231
1	3702819	T	C	3	0.249
1	3702870	T	C	17	0.27
1	3702932	T	C	2	0.252
1	3702940	T	C	27	0.675
1	3702942	T	C	6	0.239
1	3702952	T	C	15	0.257
1	3702964	T	C	33	0.375
1	3702982	T	C	2	0.256
1	3712848	C	T	1	0.786
1	3729236	T	C	1	0.286
1	3729317	T	C	53	0.257
1	3729341	T	C	2	0.261
1	3729377	C	T	1	0.8
1	3729378	T	C	10	0.248
1	3729498	C	G	2	0.485
1	3729650	T	C	3	0.218
1	3729831	T	C	4	0.249
1	3729857	T	C	98	0.433
1	3729867	T	C	2	0.304
1	3729908	G	A	1	0.4
1	3729911	T	C	24	0.267
1	3729912	T	C	2	0.2
1	3729920	T	C	8	0.234
1	3729922	T	C	31	0.375
1	3729926	T	C	26	0.341
1	3729930	T	C	5	0.213
1	3729953	T	C	1	0.3
1	3730076	T	C	1	0.5
1	3730081	T	C	1	1
1	3730082	T	C	1	0.467
1	3730142	T	C	2	0.25
1	3730158	T	C	10	0.586
1	3730170	T	C	4	0.308
1	3730230	T	C	1	0.6
1	3730247	T	C	4	0.445
1	3730250	T	C	4	0.35
1	3730265	T	C	1	0.2
1	3730302	T	C	3	0.221
1	3730305	T	C	60	0.342
1	3730314	T	C	31	0.271
1	3730327	T	C	105	0.512
1	3730328	T	C	7	0.229
1	3730331	T	C	118	0.443
1	3730332	T	C	58	0.299
1	3730351	T	C	16	0.255
1	3730375	T	C	1	0.25
1	3730400	T	C	133	0.839
1	3731159	T	C	1	0.55
1	3731329	A	G	1	0.526
1	3731411	G	A	1	0.421
1	3731631	C	A	1	0.353
1	3731824	C	T	1	0.532
1	3740986	T	C	1	0.6
1	3776891	A	G	1	0.2
1	3782949	A	G	1	0.273
1	3784226	A	G	1	1
1	3784296	A	G	1	0.7
1	3784361	A	G	1	0.545
1	3798880	A	G	1	0.2
1	3800881	G	A	1	0.333
1	3801386	C	T	1	0.227
1	4843721	A	G	2	0.25
1	5924843	C	T	1	0.692
1	6159139	C	A	1	0.421
1	6159258	G	A	1	0.824
1	6159551	C	T	1	0.515
1	6159677	C	T	1	0.571
1	6160143	C	T	1	0.529
1	6160409	C	G	1	0.479
1	6160532	G	T	1	0.319
1	6160562	C	T	1	0.385
1	6160591	A	G	1	0.5
1	6160875	G	C	1	0.472
1	6166714	G	A	1	0.533
1	6247485	T	C	1	0.214
1	6248229	T	C	1	0.2
1	6248274	T	C	1	0.273
1	6248371	T	C	1	0.2
1	6248539	T	C	2	0.3
1	6279737	A	G	1	0.2
1	6279872	A	G	8	0.279
1	6279873	A	G	11	0.287
1	6279912	A	G	1	0.2
1	6279950	A	G	2	0.275
1	6279969	A	G	6	0.312
1	6280037	A	G	4	0.251
1	6280041	A	G	1	0.278
1	6280086	A	G	1	0.2
1	6280120	A	G	1	0.25
1	6281953	T	C	1	0.486
1	6282224	T	C	135	0.485
1	6282236	T	C	66	0.306
1	6282237	T	C	10	0.242
1	6282301	T	C	1	0.231
1	6282315	T	C	26	0.273
1	6282318	T	C	17	0.251
1	6282324	T	C	97	0.379
1	6282361	T	C	11	0.266
1	6282371	T	C	23	0.251
1	6282383	T	C	34	0.285
1	6282400	T	C	130	0.43
1	6282401	T	C	81	0.303
1	6282420	T	C	3	0.244
1	6282587	T	C	15	0.261
1	6282730	G	C	1	0.588
1	6282740	G	A	1	0.587
1	6283164	T	G	1	0.593
1	6283244	T	C	12	0.267
1	6283260	T	C	132	0.413
1	6283264	T	C	23	0.253
1	6283279	T	C	1	0.25
1	6283292	T	C	1	0.385
1	6283296	T	C	4	0.288
1	6283305	T	C	7	0.309
1	6283306	T	C	6	0.361
1	6283335	T	C	1	0.3
1	6283348	T	C	1	0.308
1	6283351	T	C	1	0.308
1	6283396	T	C	2	0.207
1	6283439	T	C	13	0.517
1	6283440	T	C	13	0.512
1	6283448	T	C	5	0.279
1	6284162	G	A	1	0.508
1	6284399	C	T	1	0.494
1	6284442	G	T	1	0.391
1	6284656	C	T	1	0.276
1	6308562	G	T	1	0.292
1	6308816	C	T	1	0.345
1	6309293	G	C	1	0.538
1	6310393	C	T	1	0.467
1	6311917	T	C	3	0.215
1	6311947	C	T	1	0.2
1	6311953	T	C	5	0.319
1	6311954	T	C	11	0.594
1	6311993	T	C	6	0.231
1	6311994	T	C	1	0.2
1	6313201	T	C	1	0.2
1	6313356	T	C	2	0.284
1	6313373	T	C	3	0.286
1	6313374	T	C	3	0.352
1	6313393	T	C	2	0.23
1	6316082	T	C	1	0.267
1	6341902	G	A	1	0.5
1	6343320	T	C	2	0.216
1	6343321	T	C	1	0.3
1	6343322	T	C	7	0.392
1	6343971	T	C	1	0.364
1	6344003	T	C	1	0.3
1	6344024	T	C	1	0.273
1	6352879	T	C	1	0.278
1	6353114	T	C	1	0.5
1	6353639	T	C	1	0.273
1	6353645	T	C	1	0.438
1	6353653	T	C	1	0.238
1	6353714	T	C	1	0.36
1	6353739	T	C	1	0.304
1	6472132	T	C	1	0.2
1	6472305	T	C	1	0.3
1	6521712	G	A	1	0.348
1	6526858	A	T	1	0.444
1	6582100	C	G	3	0.581
1	6582127	C	T	1	0.72
1	6582149	T	C	9	0.238
1	6582161	T	C	6	0.235
1	6582176	T	C	1	0.286
1	6582221	T	C	65	0.281
1	6582238	T	C	1	0.364
1	6582347	T	C	1	0.235
1	6582353	T	C	16	0.233
1	6582366	T	C	1	0.214
1	6582407	C	T	1	0.833
1	6582425	T	C	8	0.243
1	6582461	T	C	1	0.214
1	6582468	G	A	1	0.6
1	6582527	T	C	11	0.238
1	6582556	C	G	1	0.25
1	6582558	T	C	10	0.228
1	6582605	C	T	1	0.441
1	6582689	T	C	12	0.267
1	6582701	T	C	4	0.293
1	6582861	T	C	4	0.257
1	6582862	T	C	1	0.2
1	6582868	T	C	10	0.316
1	6582893	G	A	1	0.529
1	6582931	T	C	3	0.205
1	6583001	T	C	2	0.24
1	6583036	T	C	26	0.262
1	6583066	T	C	1	0.2
1	6583072	T	C	1	0.25
1	6583097	T	C	1	0.214
1	6583099	T	C	2	0.214
1	6583109	T	C	1	0.2
1	6583121	T	C	1	0.2
1	6583138	T	C	13	0.268
1	6583216	T	C	4	0.231
1	6583235	A	G	1	0.2
1	6583383	T	C	9	0.274
1	6583395	T	C	8	0.249
1	6583396	T	C	1	0.2
1	6583414	T	C	1	0.2
1	6583457	T	C	47	0.3
1	6583474	T	C	5	0.257
1	6583476	C	T	1	0.333
1	6583515	T	C	1	0.273
1	6583517	T	C	2	0.225
1	6583527	T	C	19	0.263
1	6583538	T	C	1	0.2
1	6583556	T	C	8	0.258
1	6583593	T	C	1	0.25
1	6583738	G	A	2	0.548
1	6584324	T	C	1	0.312
1	6584375	G	A	1	0.235
1	6584829	T	C	1	0.273
1	6584834	T	C	2	0.266
1	6584862	T	C	1	0.214
1	6585228	T	C	1	0.2
1	6585235	T	C	1	0.2
1	6585331	T	C	8	0.274
1	6585332	T	C	11	0.237
1	6642920	A	G	1	0.2
1	6643099	A	G	1	0.2
1	6643109	A	G	1	0.2
1	6643248	A	G	1	0.2
1	6643815	T	C	1	0.4
1	6643917	A	G	1	0.2
1	6644041	A	G	1	0.2
1	6644114	T	C	1	0.308
1	6644173	A	G	1	0.3
1	6644178	A	G	3	0.258
1	6644226	A	G	5	0.224
1	6651430	T	C	1	0.615
1	6651733	G	A	1	0.306
1	6651741	G	A	1	0.96
1	6652008	C	T	1	0.389
1	6652018	C	T	1	0.473
1	6653974	G	A	1	0.519
1	6665008	T	C	1	0.2
1	6665186	T	C	1	0.636
1	6666619	T	C	1	0.8
1	6681873	G	A	1	0.562
1	6682906	G	A	1	0.667
1	6683465	C	T	2	0.553
1	6683523	C	T	1	0.424
1	6683582	C	T	1	0.51
1	6683750	G	C	1	0.506
1	6683796	T	G	1	0.514
1	6683825	A	G	1	0.479
1	6683892	G	C	1	0.655
1	6683904	A	G	1	0.581
1	6686105	A	G	1	0.3
1	6686869	A	G	1	0.273
1	6691004	A	G	1	0.4
1	6691030	A	G	1	0.2
1	6691506	A	G	1	0.2
1	6692169	A	G	1	0.727
1	6693251	G	A	1	0.423
1	6693274	C	T	2	0.456
1	6693377	A	T	1	0.529
1	6693656	C	T	1	0.477
1	6694973	T	C	1	0.571
1	6695155	G	A	1	0.25
1	6695426	G	A	1	0.465
1	6695557	C	G	2	0.566
1	6706971	T	C	4	0.228
1	6706972	T	C	2	0.262
1	6706981	T	C	2	0.265
1	6706994	T	C	1	0.273
1	6707023	T	C	2	0.2
1	6707050	T	C	1	0.455
1	6707069	T	C	9	0.258
1	6707094	T	C	5	0.26
1	6707099	T	C	15	0.403
1	6707234	T	C	3	0.332
1	6707270	T	C	2	0.237
1	6707280	T	C	5	0.294
1	6707305	T	C	2	0.216
1	6707306	T	C	9	0.358
1	6707331	T	C	1	0.2
1	6707415	T	C	1	0.235
1	6707416	T	C	3	0.293
1	6707418	T	C	6	0.558
1	6707432	T	C	1	0.4
1	6707434	T	C	2	0.2
1	6707621	T	C	1	0.3
1	6707766	T	C	1	0.3
1	6707818	T	C	1	0.2
1	6708552	T	C	1	0.214
1	6708559	T	C	3	0.233
1	6708654	T	C	1	0.2
1	6708655	T	C	1	0.3
1	6708668	T	C	4	0.375
1	6708680	T	C	3	0.245
1	6708681	T	C	5	0.37
1	6708725	T	C	11	0.552
1	6708775	T	C	18	0.58
1	6709095	T	C	1	0.2
1	6709128	T	C	6	0.296
1	6709168	T	C	2	0.223
1	6709169	T	C	3	0.226
1	6709190	T	C	4	0.323
1	6709197	T	C	3	0.34
1	6709362	T	C	1	0.4
1	6709368	T	C	1	0.364
1	6709394	T	C	1	0.25
1	6709406	T	C	1	0.25
1	6709488	T	C	2	0.451
1	6709501	T	C	2	0.308
1	6709809	T	C	3	0.267
1	6709830	T	C	1	0.214
1	6709835	T	C	1	0.25
1	6709843	T	C	3	0.515
1	6709864	T	C	2	0.231
1	6709900	T	C	1	0.417
1	6709906	T	C	3	0.283
1	6709928	T	C	1	0.25
1	6709931	T	C	1	0.3
1	6709932	T	C	2	0.309
1	6710204	T	C	5	0.419
1	6710212	T	C	3	0.289
1	6710214	T	C	3	0.318
1	6710224	T	C	1	0.267
1	6710247	T	C	1	0.385
1	6710266	T	C	1	0.231
1	6710276	T	C	1	0.214
1	6710277	T	C	3	0.333
1	6710369	T	C	1	0.231
1	6710378	T	C	6	0.272
1	6710381	T	C	3	0.382
1	6710382	T	C	4	0.279
1	6710383	T	C	1	0.4
1	6710423	T	C	1	0.2
1	6710460	T	C	4	0.241
1	6710504	T	C	2	0.266
1	6710510	T	C	2	0.7
1	6710543	T	C	2	0.266
1	6710574	T	C	2	0.44
1	6710585	T	C	2	0.803
1	6710587	T	C	1	0.364
1	6710595	T	C	2	0.75
1	6710833	T	C	1	0.2
1	6710871	T	C	1	0.273
1	6712064	T	C	1	0.636
1	6931852	T	C	1	0.465
1	6932022	A	T	1	0.425
1	6948076	C	T	1	0.542
1	7332677	C	T	1	0.273
1	7827326	G	T	1	0.581
1	7827435	C	G	1	0.714
1	7827788	A	C	1	0.438
1	7828202	G	T	1	0.25
1	7828322	G	A	1	0.5
1	7828932	G	A	1	0.379
1	7829238	C	T	1	0.659
1	7829296	C	T	1	0.429
1	7834118	A	G	1	0.417
1	7836967	A	G	1	0.2
1	7837006	A	G	2	0.275
1	7837139	A	G	2	0.237
1	7840082	A	C	1	0.507
1	7840594	G	A	1	0.426
1	7840629	G	C	1	0.484
1	7840704	C	A	1	0.414
1	7887303	C	T	1	0.214
1	7903325	C	T	1	0.64
1	7905175	T	C	1	0.438
1	7977861	T	C	1	0.211
1	7977888	T	C	1	0.231
1	7977889	T	C	1	0.429
1	7978245	T	C	1	0.214
1	7978272	T	C	3	0.526
1	7978591	T	C	1	0.25
1	7978604	T	C	1	0.333
1	7978640	T	C	1	0.286
1	7978645	T	C	1	0.357
1	7979460	T	C	1	0.4
1	7979713	T	C	1	0.2
1	8067156	T	C	1	0.5
1	8072139	T	C	1	0.5
1	8072492	G	A	1	0.692
1	8072636	G	A	1	0.509
1	8072922	C	T	1	0.208
1	8072927	C	T	1	0.511
1	8073716	T	G	1	0.28
1	8075138	G	A	1	0.327
1	8378228	C	G	1	0.2
1	8412849	C	T	1	0.207
1	8413129	G	A	4	0.511
1	8413643	C	T	1	0.931
1	8414043	G	C	1	0.416
1	8414583	A	C	1	0.53
1	8420468	C	T	1	1
1	8421033	G	T	1	0.643
1	8464015	T	C	1	0.318
1	8464023	T	C	2	0.3
1	8464028	T	C	2	0.589
1	8464055	T	C	1	0.294
1	8498119	T	C	1	0.5
1	8498179	T	C	2	0.389
1	8498185	T	C	1	0.392
1	8498249	T	C	1	0.648
1	8667169	T	C	1	0.231
1	8667307	T	C	1	0.3
1	8667683	T	C	1	0.308
1	8667737	T	C	2	0.353
1	8667978	T	C	1	0.385
1	8786348	T	C	2	0.35
1	8786349	T	C	1	0.455
1	8786375	T	C	2	0.337
1	8834591	T	C	1	0.273
1	8835290	T	C	1	0.273
1	8835386	T	C	1	0.375
1	8835465	T	C	1	0.25
1	8835521	T	C	1	0.364
1	8866048	T	C	1	0.25
1	8866049	T	C	2	0.516
1	8866088	T	C	1	0.214
1	8921823	T	C	1	0.857
1	8922787	C	G	1	0.579
1	8927621	T	C	1	0.2
1	8929036	T	C	1	0.353
1	8932509	T	C	1	0.2
1	8936700	T	C	1	0.2
1	8936794	T	C	1	0.286
1	9096347	T	C	4	0.244
1	9096383	T	C	1	0.2
1	9096460	T	C	50	0.325
1	9096479	T	C	71	0.62
1	9096482	T	C	32	0.278
1	9096491	T	C	5	0.252
1	9096492	T	C	57	0.342
1	9096898	T	C	3	0.267
1	9096899	T	C	2	0.254
1	9097377	C	T	1	0.561
1	9098748	C	T	1	0.545
1	9099637	C	T	1	0.631
1	9100830	C	T	1	0.565
1	9101112	C	T	1	0.583
1	9160900	T	C	13	0.339
1	9160958	T	C	4	0.24
1	9160963	T	C	9	0.312
1	9160975	T	C	6	0.272
1	9160982	T	C	18	0.454
1	9160989	T	C	10	0.283
1	9160996	T	C	2	0.216
1	9161011	T	C	18	0.391
1	9161137	T	C	2	0.355
1	9161142	T	C	1	0.5
1	9161167	T	C	1	0.2
1	9161218	T	C	1	0.2
1	9161245	T	C	3	0.518
1	9162206	T	C	2	0.325
1	9162362	T	C	1	0.3
1	9162394	T	C	8	0.411
1	9163096	T	C	1	0.2
1	9163334	T	C	2	0.232
1	9163383	T	C	1	0.267
1	9163387	T	C	2	0.333
1	9208819	T	C	1	0.412
1	9209051	T	C	6	0.262
1	9209078	T	C	80	0.313
1	9209132	T	C	1	0.3
1	9209146	T	C	2	0.261
1	9209147	T	C	2	0.307
1	9209151	T	C	28	0.291
1	9209157	T	C	5	0.217
1	9209195	T	C	36	0.28
1	9209212	T	C	5	0.239
1	9209243	T	C	10	0.269
1	9209435	T	C	57	0.5
1	9209449	T	C	49	0.531
1	9209457	T	C	35	0.32
1	9209463	T	C	5	0.242
1	9209469	T	C	6	0.264
1	9209473	T	C	47	0.397
1	9209488	T	C	4	0.257
1	9209489	T	C	1	0.2
1	9209491	T	C	3	0.252
1	9209523	T	C	19	0.235
1	9209587	T	C	6	0.283
1	9254118	A	G	1	0.3
1	9254226	A	G	1	0.2
1	9296472	A	G	1	0.6
1	9323232	C	T	1	0.4
1	9323247	C	T	1	1
1	9325403	C	T	1	0.438
1	9325787	A	G	3	0.225
1	9325788	A	G	10	0.231
1	9325805	A	G	2	0.247
1	9325836	A	C	1	0.606
1	9325918	G	A	1	0.697
1	9325933	C	G	1	0.406
1	9326275	C	T	1	0.3
1	9326410	C	T	1	0.238
1	9326954	A	G	9	0.227
1	9326957	A	G	93	0.284
1	9326960	A	G	15	0.263
1	9326983	A	G	2	0.243
1	9326997	A	G	6	0.241
1	9327062	A	G	2	0.2
1	9327108	A	G	1	0.214
1	9327113	A	G	1	0.2
1	9327341	C	T	1	1
1	9327369	C	T	1	0.617
1	9327497	A	G	1	0.513
1	9327800	G	A	1	0.333
1	9328027	A	G	69	0.275
1	9328046	A	G	16	0.249
1	9328047	A	G	11	0.236
1	9328069	A	G	1	0.308
1	9328074	A	G	5	0.272
1	9328082	A	G	3	0.255
1	9328092	A	G	7	0.218
1	9328095	A	G	2	0.225
1	9328102	A	G	113	0.335
1	9328103	A	G	1	0.2
1	9328120	A	G	90	0.319
1	9328191	G	A	1	0.425
1	9328213	A	G	45	0.273
1	9328223	A	G	19	0.245
1	9328242	A	G	145	0.541
1	9328243	A	G	139	0.371
1	9328255	A	G	5	0.27
1	9328309	A	G	2	0.774
1	9328389	T	C	1	0.208
1	9328936	C	T	2	0.498
1	9329086	A	G	2	0.322
1	9329107	A	T	4	0.242
1	9329112	A	G	2	0.235
1	9329351	T	A	1	0.545
1	9329821	C	T	1	0.636
1	9330485	G	A	1	0.355
1	9331019	G	T	1	0.214
1	9331094	A	G	29	0.243
1	9331227	A	G	8	0.219
1	9331254	A	G	3	0.228
1	9331327	T	C	1	0.459
1	9416004	G	A	1	0.304
1	9428107	G	A	2	0.52
1	9428399	C	T	1	0.944
1	9428500	C	T	1	0.346
1	9428563	A	G	1	0.533
1	9428826	G	A	1	0.667
1	9428972	G	A	1	0.429
1	9429318	C	T	1	0.522
1	9429525	C	T	1	0.522
1	9626197	A	G	1	0.3
1	9626209	A	G	1	0.25
1	9626226	A	G	1	0.333
1	9626236	A	G	1	0.538
1	9637254	A	G	1	0.4
1	9637508	A	G	1	0.2
1	9643027	A	G	11	0.346
1	9643028	A	G	9	0.3
1	9643044	A	G	1	0.2
1	9643054	A	G	5	0.237
1	9643063	A	G	4	0.255
1	9643076	A	G	1	0.25
1	9643105	A	G	2	0.256
1	9643106	A	G	1	0.25
1	9643107	A	G	10	0.257
1	9643122	A	G	1	0.2
1	9643136	A	G	1	0.273
1	9643154	A	G	49	0.515
1	9643155	A	G	36	0.384
1	9643190	A	G	1	0.231
1	9643195	A	G	23	0.283
1	9643196	A	G	3	0.217
1	9643197	A	G	1	0.25
1	9643208	A	G	5	0.235
1	9643221	A	G	1	0.2
1	9643258	A	G	1	0.214
1	9643887	A	G	1	0.2
1	9643895	A	G	2	0.237
1	9643930	A	G	2	0.279
1	9644522	A	G	43	0.443
1	9644532	A	G	3	0.233
1	9644535	A	G	49	0.653
1	9644537	A	G	3	0.29
1	9644544	A	G	2	0.246
1	9644557	A	G	12	0.245
1	9644558	A	G	25	0.334
1	9644562	A	G	17	0.296
1	9644575	A	G	2	0.262
1	9644587	A	G	2	0.2
1	9644599	A	G	10	0.237
1	9644691	A	G	2	0.2
1	9644700	A	G	8	0.398
1	9644718	A	G	1	0.2
1	9644719	A	G	1	0.2
1	9644722	A	G	10	0.235
1	9644731	A	G	1	0.2
1	9644733	A	G	1	0.333
1	9644798	A	G	2	0.256
1	9644847	A	G	9	0.234
1	9644873	A	G	7	0.221
1	9644890	A	G	9	0.252
1	9644912	A	G	4	0.226
1	9644934	A	G	7	0.26
1	9644965	A	G	2	0.225
1	9645027	A	G	28	0.259
1	9662873	G	C	1	0.524
1	9663246	G	A	1	0.257
1	9663248	C	G	1	0.491
1	9663599	C	G	1	0.556
1	9663904	A	C	1	0.375
1	9664382	C	T	2	0.581
1	9664805	C	T	4	0.441
1	9664806	G	A	1	0.522
1	9670748	C	T	1	0.692
1	9674012	C	G	1	0.577
1	9674085	G	T	1	0.833
1	9676086	A	G	1	0.2
1	9676108	A	G	1	0.2
1	9676454	A	G	1	0.2
1	9678730	A	G	1	0.273
1	9737964	T	C	1	0.2
1	9738271	T	C	1	0.211
1	9738392	T	C	1	0.625
1	9738427	T	C	1	0.231
1	9738506	T	C	1	0.214
1	9740435	T	C	1	0.224
1	9740483	T	C	1	0.253
1	9787350	C	T	1	0.278
1	9787451	C	A	1	0.722
1	9787519	C	T	3	0.516
1	9788405	G	A	1	0.294
1	9788625	G	A	1	0.438
1	9789196	G	A	1	0.472
1	9789375	T	C	1	0.484
1	9789468	C	G	1	0.933
1	9789520	G	A	1	0.474
1	9789581	C	A	1	0.341
1	9789968	C	T	1	0.465
1	9799639	T	C	1	0.353
1	9799654	T	C	3	0.276
1	9799699	T	C	1	0.231
1	9800138	T	C	1	0.2
1	9800146	T	C	1	0.385
1	9800393	T	C	4	0.258
1	9800397	T	C	1	0.217
1	9832173	T	C	1	0.294
1	9883743	G	C	1	0.386
1	9908434	G	T	1	0.271
1	9908758	C	T	1	0.452
1	9909845	C	T	1	0.438
1	9910011	A	G	1	0.462
1	9910144	C	G	1	0.448
1	9910377	C	T	1	0.449
1	9938044	C	T	1	0.594
1	9986502	G	A	1	0.372
1	9986603	T	C	1	0.579
1	9987153	A	G	1	0.411
1	9987436	T	C	3	0.214
1	9987448	T	C	2	0.226
1	9987470	T	C	95	0.264
1	9987484	T	C	151	0.32
1	9987488	T	C	1	0.211
1	9987520	T	C	1	0.208
1	9987524	T	C	38	0.245
1	9987553	T	C	1	0.229
1	9987576	T	C	2	0.206
1	9987631	T	C	14	0.236
1	9987640	T	C	11	0.236
1	9987771	T	C	8	0.23
1	9987777	T	C	1	0.214
1	9987809	T	C	4	0.244
1	9987814	T	C	61	0.285
1	9987827	T	C	8	0.241
1	9987836	G	A	1	0.5
1	9987844	T	C	28	0.406
1	9987847	T	C	70	0.305
1	9987848	T	C	5	0.258
1	9987850	T	C	11	0.237
1	9987853	T	C	101	0.374
1	9987857	T	C	78	0.31
1	9987870	T	C	92	0.365
1	9987880	T	C	90	0.35
1	9987890	T	C	25	0.263
1	9987896	T	C	13	0.258
1	9987898	T	C	1	0.263
1	9987906	T	C	6	0.279
1	9987932	T	C	150	0.37
1	9987936	T	C	5	0.206
1	9987949	T	C	4	0.23
1	9987951	T	C	73	0.256
1	9987952	T	C	154	0.356
1	9987960	T	C	4	0.227
1	9987965	T	C	96	0.276
1	9987982	T	C	1	0.2
1	9987990	T	C	20	0.229
1	9988010	T	C	69	0.295
1	9988020	T	C	2	0.267
1	9988095	T	C	5	0.257
1	9988107	T	C	53	0.283
1	9988113	T	C	3	0.221
1	9988130	T	C	6	0.23
1	9988138	T	C	1	0.25
1	9988147	T	C	140	0.347
1	9988168	T	C	75	0.312
1	9988181	T	C	1	0.231
1	9988190	T	C	92	0.347
1	9988232	T	C	2	0.242
1	9988248	T	C	159	0.587
1	9988249	T	C	127	0.336
1	9988259	T	C	146	0.448
1	9988271	T	C	29	0.277
1	9988284	T	C	2	0.309
1	9988288	T	C	49	0.306
1	9988289	T	C	1	0.2
1	9988308	T	C	8	0.263
1	9988311	T	C	6	0.259
1	9988314	T	C	1	0.211
1	9988332	T	C	152	0.418
1	9988345	T	C	3	0.212
1	9988369	T	C	18	0.268
1	9988562	A	G	1	0.45
1	9988690	T	C	31	0.262
1	9988691	T	C	138	0.327
1	9988692	T	C	87	0.277
1	9988709	T	C	1	0.433
1	9988718	T	C	5	0.229
1	9988749	T	C	5	0.262
1	9988760	T	C	6	0.235
1	9988766	T	C	3	0.205
1	9988822	T	C	3	0.224
1	9988826	T	C	40	0.249
1	9988834	T	C	17	0.225
1	9988849	T	C	3	0.212
1	9988851	T	C	77	0.275
1	9988858	T	C	1	0.2
1	9988880	C	T	1	0.423
1	9988885	T	C	1	0.2
1	9988905	T	C	3	0.237
1	9989520	C	T	1	0.521
1	10041691	A	G	1	0.214
1	10041697	A	G	1	0.231
1	10042892	A	G	3	0.322
1	10042910	A	G	9	0.259
1	10042911	A	G	10	0.259
1	10042937	A	G	8	0.237
1	10042977	A	G	1	0.2
1	10042987	A	G	14	0.313
1	10042988	A	G	19	0.42
1	10043033	A	G	1	0.2
1	10043043	A	G	12	0.374
1	10043049	A	G	1	0.2
1	10043053	A	G	8	0.298
1	10043079	A	G	2	0.2
1	10043089	A	G	4	0.272
1	10043114	A	G	1	0.2
1	10043150	A	G	6	0.239
1	10043151	A	G	1	0.2
1	10043242	T	C	1	0.389
1	10043250	A	G	8	0.266
1	10043251	A	G	2	0.221
1	10043270	A	G	1	0.214
1	10043302	A	G	2	0.218
1	10043358	A	G	88	0.297
1	10043362	A	G	1	0.2
1	10043363	A	G	40	0.266
1	10043400	A	G	9	0.254
1	10043418	G	A	1	0.294
1	10043451	A	G	3	0.224
1	10043493	A	G	3	0.251
1	10043498	A	G	1	0.231
1	10043504	A	G	2	0.225
1	10043512	A	G	3	0.256
1	10043526	A	G	47	0.286
1	10043527	A	G	62	0.33
1	10043537	A	G	5	0.327
1	10043567	A	G	6	0.322
1	10043845	A	G	1	0.25
1	10043955	A	G	1	0.219
1	10044137	A	G	27	0.521
1	10044205	A	G	3	0.267
1	10044206	A	G	5	0.353
1	10044209	A	G	2	0.2
1	10044223	A	G	2	0.237
1	10044235	A	G	37	0.384
1	10044245	A	G	32	0.289
1	10044247	A	G	1	0.2
1	10044271	A	G	19	0.227
1	10044272	A	G	42	0.28
1	10044279	A	G	12	0.246
1	10044285	A	G	12	0.262
1	10044305	A	G	2	0.2
1	10044310	A	G	44	0.657
1	10044352	A	G	1	0.25
1	10044366	A	G	23	0.259
1	10044367	A	G	43	0.27
1	10044379	A	G	23	0.261
1	10044385	A	G	10	0.259
1	10046556	A	G	1	0.273
1	10046557	A	G	1	0.273
1	10046793	A	G	1	0.333
1	10046819	A	G	2	0.5
1	10046833	A	G	3	0.255
1	10046860	A	G	1	0.214
1	10046879	A	G	1	0.6
1	10047575	A	G	1	0.231
1	10047577	A	G	2	0.746
1	10047831	A	G	1	0.4
1	10048055	A	G	1	0.3
1	10048079	A	G	1	0.214
1	10048117	A	G	1	0.667
1	10048185	A	G	1	0.7
1	10048236	A	G	1	0.4
1	10048239	A	G	1	0.7
1	10048245	A	G	1	0.6
1	10048314	A	G	1	0.2
1	10048327	A	G	3	0.256
1	10048336	A	G	1	0.2
1	10048503	A	G	4	0.255
1	10048504	A	G	1	0.4
1	10048543	A	G	5	0.418
1	10048544	A	G	3	0.267
1	10048573	A	G	1	0.3
1	10048600	A	G	1	0.2
1	10048614	A	G	6	0.442
1	10048618	A	G	1	0.364
1	10048622	A	G	1	0.2
1	10048630	A	G	3	0.258
1	10048650	A	G	2	0.262
1	10048701	A	G	1	0.2
1	10048850	A	G	1	0.3
1	10048853	A	G	4	0.661
1	10048889	A	G	1	0.231
1	10048898	A	G	1	0.308
1	10048904	A	G	3	0.365
1	10048907	A	G	2	0.44
1	10048937	A	G	1	0.214
1	10048949	A	G	1	0.231
1	10048950	A	G	24	0.341
1	10048977	A	G	2	0.225
1	10048989	A	G	5	0.266
1	10048992	A	G	3	0.269
1	10048998	A	G	1	0.273
1	10049254	G	A	1	0.4
1	10049266	A	G	2	0.2
1	10049282	A	G	4	0.274
1	10049291	A	G	1	0.2
1	10049340	A	G	2	0.286
1	10049369	A	G	1	0.333
1	10049395	A	G	2	0.4
1	10049409	A	G	2	0.2
1	10049465	A	G	1	0.2
1	10049479	A	G	6	0.273
1	10049491	A	G	2	0.2
1	10049514	T	A	1	0.273
1	10183342	A	G	1	0.2
1	10183368	A	G	1	0.273
1	10227069	A	G	2	0.266
1	10227070	A	G	2	0.387
1	10227249	A	G	1	0.2
1	10240702	T	C	1	0.515
1	10240741	C	T	1	0.417
1	10241076	G	T	1	0.348
1	10323180	A	G	1	0.2
1	10343190	A	G	1	0.273
1	10344393	A	G	1	0.2
1	10350679	A	G	1	0.364
1	10350807	A	G	3	0.822
1	10366572	A	G	7	0.238
1	10366712	T	C	1	0.525
1	10367025	A	C	1	0.704
1	10367497	A	G	1	0.231
1	10368474	T	C	2	0.508
1	10368574	C	A	2	0.591
1	10394062	A	G	1	0.308
1	10417053	T	C	1	0.2
1	10417114	T	C	1	0.3
1	10417137	T	C	1	0.571
1	10417158	A	G	1	0.3
1	10417161	T	C	1	0.333
1	10417219	T	C	1	0.273
1	10417543	T	C	1	0.467
1	10427730	T	C	1	0.538
1	10427737	T	C	1	0.333
1	10427863	T	C	1	0.333
1	10427889	T	C	1	0.273
1	10427924	T	C	1	0.636
1	10427969	T	C	1	0.583
1	10429430	T	C	1	0.318
1	10429518	T	C	1	0.692
1	10429578	T	C	1	0.308
1	10431014	T	C	1	0.2
1	10431809	A	G	1	0.222
1	10432358	T	C	1	0.5
1	10432555	T	C	1	0.3
1	10435917	T	C	1	0.222
1	10435920	T	C	1	0.235
1	10437869	C	T	1	0.511
1	10437873	A	G	1	0.2
1	10437995	G	A	1	0.2
1	10438642	T	C	1	0.53
1	10438913	C	T	2	0.607
1	10439071	C	A	1	0.333
1	10439545	A	C	1	0.494
1	10440335	C	A	1	0.677
1	10441264	G	T	1	0.2
1	10443831	A	G	2	0.35
1	10443860	A	G	1	0.364
1	10443891	A	G	1	0.273
1	10443997	A	G	1	0.2
1	10445188	A	G	2	0.247
1	10445511	A	G	1	0.2
1	10446068	A	G	1	0.417
1	10446209	A	G	1	0.2
1	10446256	A	G	1	0.286
1	10447108	A	G	1	0.214
1	10447182	T	A	1	0.3
1	10447236	A	G	1	0.2
1	10447242	A	G	4	0.213
1	10447243	A	G	3	0.295
1	10447269	A	G	3	0.281
1	10447284	A	G	1	0.2
1	10447297	A	G	5	0.268
1	10447315	A	G	4	0.236
1	10447342	A	G	1	0.231
1	10447351	A	G	4	0.215
1	10447367	A	G	6	0.251
1	10447377	A	G	38	0.4
1	10447391	A	G	2	0.282
1	10447395	A	G	19	0.362
1	10447423	A	G	1	0.231
1	10447472	A	G	3	0.242
1	10447475	A	G	1	0.3
1	10447477	A	G	1	0.2
1	10447515	A	G	1	0.625
1	10448031	G	C	1	0.368
1	10448925	A	G	5	0.262
1	10448958	A	G	34	0.346
1	10448963	A	G	8	0.23
1	10449013	A	G	1	0.222
1	10449014	A	G	28	0.357
1	10449017	A	G	12	0.311
1	10449018	A	G	1	0.25
1	10449024	A	G	1	0.214
1	10449031	A	G	13	0.258
1	10449039	A	G	1	0.25
[truncated: 218,956+ more rows]
