# Supplementary material for: Global RNA editome landscape discovers reduced RNA editing in glioma: loss of editing of gamma-amino butyric acid receptor alpha subunit 3 (GABRA3) favors glioma migration and invasion
Source: PeerJ. 2020 Sep 29;8:e9755. doi: 10.7717/peerj.9755 (PMC7531343; doi:10.7717/peerj.9755)
Supplement: Supplemental Information 6 [file peerj-08-9755-s006.xlsx]

## Sheet: Sheet1
Supplementary Table S5: High confidence RNA editing events in CGGA LGG tumors.
Chromosome	Position	Reference allele	Alternate allele	Number of edited samples	Average editing ratio in edited samples
1	764407	A	G	22	0.263
1	764413	G	C	14	0.309			`
1	847817	G	A	1	0.514
1	849255	G	A	1	0.6
1	853293	C	T	1	0.536
1	853676	G	A	1	0.611
1	853797	G	A	1	0.462
1	855410	G	A	1	1
1	879975	C	G	2	0.621
1	879978	A	G	1	0.518
1	887516	T	C	1	0.623
1	897575	G	A	1	0.846
1	900363	C	T	1	0.231
1	900646	G	A	1	0.867
1	900774	G	A	1	0.455
1	932233	G	A	1	0.556
1	932361	G	A	2	0.791
1	933164	G	T	1	0.522
1	933189	A	G	1	0.464
1	933828	G	A	1	0.619
1	933957	C	T	1	0.708
1	934379	G	A	1	0.292
1	934487	C	G	1	0.94
1	935255	C	T	1	0.529
1	935353	T	A	1	0.46
1	935841	G	A	1	0.267
1	942908	A	G	1	0.3
1	943924	A	G	1	0.3
1	944179	A	G	1	0.4
1	944462	A	G	3	0.357
1	944463	A	G	5	0.371
1	944471	A	G	3	0.296
1	944475	A	G	1	0.357
1	945204	A	G	1	0.4
1	945244	A	G	1	0.4
1	945277	A	G	1	0.357
1	945290	A	G	1	0.273
1	945298	A	G	2	0.675
1	945304	A	G	2	0.738
1	945306	A	G	1	0.273
1	945354	A	G	1	0.5
1	945365	A	G	1	0.5
1	945701	A	G	1	0.214
1	945729	A	G	1	0.286
1	946579	G	A	1	0.267
1	947515	A	G	1	0.8
1	948262	A	G	1	0.8
1	948294	A	G	3	0.367
1	948298	A	G	2	0.443
1	948311	A	G	1	0.2
1	948350	A	G	3	0.347
1	948351	A	G	4	0.674
1	955615	G	T	1	0.7
1	955677	A	C	1	0.414
1	955688	G	A	1	0.359
1	969699	C	A	1	0.526
1	970693	C	T	1	0.452
1	976059	C	T	2	0.373
1	976066	G	A	1	0.588
1	976255	C	A	1	0.81
1	976574	A	C	3	0.484
1	976931	G	C	1	0.475
1	977956	G	A	1	0.5
1	978675	G	T	1	0.589
1	979246	C	T	1	0.684
1	981203	A	T	1	0.48
1	981346	G	A	1	0.374
1	981630	C	G	1	0.409
1	982963	T	C	1	0.545
1	983443	G	A	1	0.533
1	985928	C	T	1	0.385
1	986161	G	A	1	0.511
1	987565	C	T	1	0.273
1	988798	C	G	1	1
1	990250	C	T	1	0.206
1	990498	C	T	1	0.481
1	1017416	G	A	1	0.41
1	1017458	C	T	3	0.471
1	1017679	G	A	1	0.786
1	1017800	C	T	1	0.455
1	1017898	G	A	3	0.436
1	1018016	G	C	1	0.562
1	1018041	C	G	1	0.286
1	1019867	G	A	1	0.857
1	1029589	T	C	1	0.4
1	1139170	G	A	1	0.6
1	1153931	G	C	1	0.515
1	1155035	C	G	1	0.5
1	1156007	C	T	1	0.643
1	1156014	C	T	1	0.5
1	1156878	T	C	27	0.467
1	1156882	T	C	26	0.395
1	1157460	T	C	13	0.347
1	1157467	T	C	1	0.273
1	1164178	C	T	1	0.209
1	1168222	C	T	1	0.25
1	1168375	C	G	1	0.759
1	1168588	C	T	1	0.379
1	1169054	C	T	1	0.595
1	1169121	G	A	1	0.303
1	1169224	C	T	2	0.712
1	1169324	A	G	1	0.542
1	1169667	C	G	1	0.364
1	1169863	G	A	1	0.4
1	1170296	G	C	1	0.417
1	1170346	A	T	1	0.455
1	1189537	G	A	1	0.4
1	1189653	C	T	1	0.308
1	1189846	C	G	1	0.444
1	1189953	G	A	1	0.5
1	1190137	C	T	1	0.735
1	1190144	G	A	1	0.55
1	1203290	G	A	1	0.298
1	1203303	T	C	1	0.368
1	1209156	G	A	5	0.612
1	1209751	G	A	1	0.727
1	1210397	C	T	1	0.6
1	1213567	T	C	1	0.3
1	1213667	T	C	1	0.286
1	1213673	T	C	1	0.462
1	1213677	T	C	1	0.769
1	1213706	T	C	1	0.364
1	1214627	G	A	1	0.591
1	1215296	C	G	1	0.549
1	1215445	A	G	79	0.652
1	1215451	A	G	31	0.266
1	1215452	A	G	54	0.318
1	1215478	A	G	54	0.494
1	1215496	A	G	41	0.439
1	1215503	A	G	37	0.493
1	1215504	A	G	2	0.237
1	1215518	A	G	1	0.2
1	1215529	A	G	1	0.2
1	1215540	A	G	2	0.217
1	1220115	G	A	1	1
1	1222293	C	T	1	0.5
1	1223073	G	A	1	0.524
1	1223331	C	T	1	0.278
1	1223336	C	T	1	0.524
1	1225762	G	A	1	0.3
1	1226948	G	A	1	0.533
1	1227062	G	A	1	0.444
1	1227237	G	A	1	0.971
1	1227984	C	G	1	0.62
1	1228066	T	C	1	0.493
1	1228282	T	C	1	0.559
1	1228387	C	T	1	0.722
1	1229205	T	C	1	1
1	1229276	G	A	1	0.938
1	1229878	A	C	5	0.527
1	1230845	C	T	1	0.218
1	1231226	C	T	1	0.561
1	1231962	C	T	1	0.567
1	1232003	C	T	1	0.405
1	1233779	T	C	1	0.923
1	1234148	C	A	1	0.571
1	1234154	C	A	1	0.526
1	1234236	G	A	1	0.427
1	1234301	G	A	1	0.487
1	1234604	G	A	1	0.4
1	1234979	G	A	1	0.278
1	1235137	G	A	1	0.432
1	1236008	A	G	1	0.458
1	1236065	G	A	1	0.289
1	1236828	G	T	2	0.25
1	1237157	G	A	1	0.545
1	1238843	G	A	1	0.267
1	1239662	G	A	1	0.6
1	1239682	A	G	1	0.25
1	1239855	T	C	1	0.385
1	1240693	C	T	3	0.793
1	1241673	G	A	1	0.417
1	1241791	G	A	1	0.4
1	1241868	C	T	1	0.75
1	1241905	G	C	1	0.286
1	1241956	C	T	1	0.444
1	1242699	C	G	1	0.9
1	1246947	A	G	1	0.621
1	1247180	G	A	1	0.457
1	1247260	G	A	1	0.328
1	1247522	A	G	1	0.491
1	1247526	C	T	1	0.506
1	1248005	G	A	1	0.4
1	1248895	C	A	1	0.372
1	1249779	A	G	1	0.444
1	1249942	G	A	1	0.4
1	1250103	C	T	1	0.733
1	1250629	C	T	1	0.4
1	1251479	T	C	1	0.2
1	1251538	T	C	12	0.252
1	1251540	T	C	18	0.259
1	1251550	T	C	1	0.25
1	1251579	T	C	2	0.254
1	1251610	T	C	42	0.285
1	1251631	T	C	19	0.26
1	1251648	C	T	1	0.52
1	1251695	A	G	1	0.367
1	1251777	T	C	1	0.2
1	1251806	T	C	1	0.25
1	1251830	A	G	4	0.241
1	1251841	T	C	25	0.281
1	1251844	T	C	61	0.281
1	1251914	T	C	34	0.277
1	1251927	T	C	6	0.269
1	1251980	A	T	1	0.5
1	1252040	C	T	1	0.533
1	1252050	A	G	3	0.215
1	1252070	T	C	7	0.251
1	1252157	A	G	6	0.256
1	1252180	T	C	82	0.477
1	1252182	T	C	50	0.344
1	1252192	T	C	1	0.2
1	1252210	A	G	21	0.304
1	1252221	T	C	21	0.348
1	1252222	T	C	5	0.281
1	1252249	A	G	3	0.233
1	1252278	T	C	1	0.25
1	1252296	T	C	1	0.214
1	1252349	A	G	45	0.32
1	1252379	A	G	3	0.233
1	1252381	T	C	3	0.244
1	1252390	T	C	6	0.253
1	1252398	A	G	1	0.4
1	1252405	T	C	2	0.307
1	1252412	T	C	1	0.214
1	1252428	A	G	3	0.238
1	1252432	A	G	1	0.214
1	1252441	T	C	101	0.528
1	1252443	T	C	97	0.504
1	1252448	A	G	5	0.303
1	1252459	A	G	1	0.214
1	1252468	T	C	51	0.344
1	1252498	A	G	3	0.291
1	1252510	T	C	30	0.28
1	1252513	T	C	20	0.256
1	1252544	T	C	1	0.2
1	1252583	A	G	1	0.385
1	1252584	A	G	1	0.308
1	1252587	T	C	10	0.257
1	1252605	T	C	1	0.308
1	1252606	A	G	3	0.225
1	1252609	A	G	6	0.223
1	1252617	A	G	1	0.286
1	1252628	A	G	1	0.214
1	1252650	T	C	5	0.277
1	1252652	T	C	13	0.261
1	1252654	A	G	39	0.262
1	1252662	T	C	14	0.283
1	1252674	T	C	10	0.29
1	1252680	A	G	61	0.304
1	1252687	T	C	3	0.25
1	1252691	T	C	11	0.241
1	1252699	A	G	2	0.243
1	1252720	A	G	10	0.261
1	1252723	T	C	41	0.282
1	1252749	T	C	13	0.248
1	1252786	G	A	13	0.247
1	1253181	C	T	1	0.633
1	1253313	T	C	26	0.283
1	1253318	T	C	5	0.272
1	1253335	T	C	28	0.306
1	1253339	A	G	3	0.262
1	1253342	T	C	4	0.218
1	1253343	T	C	34	0.358
1	1253351	T	C	2	0.279
1	1253357	T	C	52	0.574
1	1253365	A	G	11	0.239
1	1253376	T	C	12	0.261
1	1253386	T	C	26	0.339
1	1253394	C	G	1	0.5
1	1253411	T	C	9	0.247
1	1253414	T	C	1	0.214
1	1253419	T	C	7	0.266
1	1253422	T	C	24	0.369
1	1253424	T	C	22	0.289
1	1253431	T	C	2	0.3
1	1253434	T	C	15	0.293
1	1253435	A	G	5	0.272
1	1253441	A	G	3	0.227
1	1253455	T	C	5	0.393
1	1253457	A	G	2	0.387
1	1253496	T	C	1	0.273
1	1253511	A	G	12	0.283
1	1253512	A	G	9	0.259
1	1253522	T	C	24	0.294
1	1253523	T	C	21	0.293
1	1253524	A	G	15	0.289
1	1253545	T	C	5	0.237
1	1253631	A	G	1	0.471
1	1253775	T	C	3	0.238
1	1253781	T	C	15	0.309
1	1253793	T	C	2	0.275
1	1253794	T	C	2	0.24
1	1253797	A	G	1	0.211
1	1253803	T	C	31	0.263
1	1253869	T	C	10	0.245
1	1253877	A	G	1	0.25
1	1253881	C	G	1	0.273
1	1253891	T	C	7	0.231
1	1253914	T	C	2	0.225
1	1253917	T	C	3	0.233
1	1253944	T	C	75	0.669
1	1253956	T	C	26	0.278
1	1253976	T	C	2	0.207
1	1254016	T	C	12	0.707
1	1254347	G	A	1	0.312
1	1262702	G	T	1	0.596
1	1262976	G	A	2	0.436
1	1263080	C	T	1	0.364
1	1263396	C	T	1	0.593
1	1263890	C	T	1	0.462
1	1271255	A	C	1	0.683
1	1273945	G	A	1	0.576
1	1275184	G	A	1	0.574
1	1287262	G	A	1	0.667
1	1287743	C	T	1	0.308
1	1288757	G	A	1	0.5
1	1288772	C	T	1	0.54
1	1289429	C	T	1	0.541
1	1290118	G	A	1	0.726
1	1290138	G	A	1	0.727
1	1292727	C	T	1	0.818
1	1292757	G	A	1	0.381
1	1292816	G	A	1	0.308
1	1292925	G	A	1	0.364
1	1292928	T	A	1	0.333
1	1309547	C	A	1	0.404
1	1309680	G	T	1	0.268
1	1310151	G	A	1	0.477
1	1310587	C	A	2	0.928
1	1321404	G	T	1	0.579
1	1321607	C	T	1	0.4
1	1321911	A	G	1	0.278
1	1322146	G	T	1	0.55
1	1322434	C	A	1	0.333
1	1322558	A	G	1	0.3
1	1323479	C	G	1	0.625
1	1324114	G	A	1	0.778
1	1324333	C	T	1	0.3
1	1325687	G	A	1	0.248
1	1327494	T	C	1	0.201
1	1335024	T	C	1	0.475
1	1335283	C	T	1	0.522
1	1335428	G	A	1	0.429
1	1336398	C	T	1	0.684
1	1337264	G	A	1	0.455
1	1338106	T	C	1	0.3
1	1338166	T	C	4	0.32
1	1338365	T	C	1	0.3
1	1338476	T	C	1	0.25
1	1338699	T	C	2	0.336
1	1338717	A	G	1	0.286
1	1338720	T	C	2	0.3
1	1338762	T	C	5	0.241
1	1338784	T	C	4	0.282
1	1339415	T	C	2	0.207
1	1340019	T	C	1	0.231
1	1340058	T	C	1	0.25
1	1340082	T	C	2	0.278
1	1340084	T	C	1	0.286
1	1340108	T	C	2	0.207
1	1340573	T	C	1	0.25
1	1341480	A	G	1	0.364
1	1341481	A	G	1	0.364
1	1341674	A	G	1	0.273
1	1343155	A	G	5	0.655
1	1343209	A	G	1	0.2
1	1343233	A	G	2	0.291
1	1343490	A	G	3	0.249
1	1343506	A	G	18	0.343
1	1343534	A	G	1	0.2
1	1343549	A	G	1	0.4
1	1343597	A	G	1	0.5
1	1343635	A	G	1	0.2
1	1344208	A	G	2	0.225
1	1344254	A	G	34	0.502
1	1344255	A	G	33	0.624
1	1344259	A	G	1	0.2
1	1344423	A	G	26	0.351
1	1344436	A	G	1	0.3
1	1344458	A	G	2	0.25
1	1344462	A	G	15	0.301
1	1344504	A	G	1	0.2
1	1344520	A	G	2	0.207
1	1344521	A	G	2	0.206
1	1344528	A	G	2	0.262
1	1344557	A	G	1	0.2
1	1344655	A	G	5	0.237
1	1344669	A	G	1	0.211
1	1344757	A	G	1	0.364
1	1344765	A	G	1	0.7
1	1344893	A	G	21	0.381
1	1344903	A	G	1	0.3
1	1344998	A	G	35	0.312
1	1345001	A	G	43	0.768
1	1345002	A	G	7	0.252
1	1345006	A	G	3	0.3
1	1345051	A	G	4	0.241
1	1354444	C	G	2	0.685
1	1358987	T	C	2	0.394
1	1358991	T	C	2	0.337
1	1358996	T	C	3	0.504
1	1358997	T	C	2	0.304
1	1358999	T	C	4	0.696
1	1359023	T	C	2	0.259
1	1359027	T	C	1	0.263
1	1359099	T	C	2	0.325
1	1359259	T	C	1	0.2
1	1359282	T	C	2	0.458
1	1359300	T	C	1	0.214
1	1359440	T	C	1	0.214
1	1359441	T	C	3	0.267
1	1359477	T	C	1	0.364
1	1359479	T	C	1	0.364
1	1359536	T	C	1	0.273
1	1359577	T	C	1	0.2
1	1359845	T	C	1	0.25
1	1359857	T	C	4	0.622
1	1359858	T	C	1	0.231
1	1359885	T	C	2	0.465
1	1359897	T	C	1	0.25
1	1359899	T	C	1	0.273
1	1359914	T	C	2	0.398
1	1359936	T	C	1	0.2
1	1360020	T	C	1	0.455
1	1360026	T	C	1	0.2
1	1360308	T	C	3	0.283
1	1360326	T	C	2	0.259
1	1360337	G	A	1	0.476
1	1360351	T	C	2	0.216
1	1360468	T	C	1	0.25
1	1360598	T	C	2	0.339
1	1360702	T	C	1	0.25
1	1360730	T	C	5	0.603
1	1360734	T	C	3	0.247
1	1360737	T	C	1	0.3
1	1360745	T	C	1	0.333
1	1360764	T	C	1	0.375
1	1361314	G	A	1	0.571
1	1363101	G	T	1	0.5
1	1363654	G	A	1	0.75
1	1364125	A	G	106	0.338
1	1364126	A	G	117	0.346
1	1364131	A	G	8	0.297
1	1364161	A	G	1	0.25
1	1364169	A	G	2	0.2
1	1364193	A	G	75	0.251
1	1364202	A	G	1	0.231
1	1364208	G	A	1	0.459
1	1364214	A	G	10	0.228
1	1364217	A	G	2	0.232
1	1364218	A	G	9	0.219
1	1364219	A	G	6	0.208
1	1364220	A	G	41	0.245
1	1364221	A	G	2	0.254
1	1364233	A	G	4	0.277
1	1364259	A	G	39	0.293
1	1364269	A	G	16	0.261
1	1364286	A	G	1	0.241
1	1364330	A	G	77	0.294
1	1364356	G	C	2	0.391
1	1364385	A	G	3	0.279
1	1364386	A	G	5	0.26
1	1364387	A	G	15	0.267
1	1364388	A	G	12	0.245
1	1364389	A	G	34	0.244
1	1364390	A	G	59	0.283
1	1364391	A	G	15	0.253
1	1364392	A	G	2	0.303
1	1364399	A	G	2	0.341
1	1364402	A	G	51	0.261
1	1364438	A	G	111	0.458
1	1364451	A	G	9	0.251
1	1364455	A	G	47	0.268
1	1364458	A	G	1	0.2
1	1364470	A	G	100	0.313
1	1364474	A	G	119	0.45
1	1364532	A	G	1	0.273
1	1364545	A	G	1	0.226
1	1364581	A	G	11	0.271
1	1364607	A	G	1	0.206
1	1364621	A	G	24	0.241
1	1364649	A	G	4	0.237
1	1365130	A	G	1	0.514
1	1365152	C	T	1	0.547
1	1365265	A	G	22	0.28
1	1365310	A	G	117	0.424
1	1365320	A	G	23	0.272
1	1365340	A	G	104	0.384
1	1365341	A	G	111	0.621
1	1365345	A	G	2	0.207
1	1365366	A	G	3	0.23
1	1365367	A	G	4	0.212
1	1365370	A	G	15	0.252
1	1365380	A	G	58	0.272
1	1365387	A	G	1	0.231
1	1365395	A	G	1	0.2
1	1365403	A	G	1	0.25
1	1365438	A	G	116	0.394
1	1365466	A	G	125	0.679
1	1365472	A	G	1	0.25
1	1365473	A	G	18	0.248
1	1365490	A	G	122	0.609
1	1365499	A	G	1	0.2
1	1365500	A	G	29	0.29
1	1365512	A	G	56	0.311
1	1365518	A	G	8	0.281
1	1365521	A	G	1	0.2
1	1372433	G	A	1	0.431
1	1372744	G	A	1	0.476
1	1374478	C	A	1	0.399
1	1374513	C	T	1	0.6
1	1375021	G	A	1	0.773
1	1375150	G	A	1	0.522
1	1375462	C	T	2	0.493
1	1404677	A	G	1	0.3
1	1404764	A	G	1	0.2
1	1404991	A	G	3	0.453
1	1405117	A	G	1	0.273
1	1413181	G	C	1	0.467
1	1413333	C	T	1	0.444
1	1413500	C	G	1	0.778
1	1418529	A	G	1	0.273
1	1418530	A	G	1	0.2
1	1418532	A	G	3	0.205
1	1418533	A	G	1	0.308
1	1418536	A	G	5	0.31
1	1418563	A	G	1	0.3
1	1418726	A	G	1	0.2
1	1418727	A	G	1	0.455
1	1418757	A	G	1	0.333
1	1418966	A	G	2	0.378
1	1418968	A	G	1	0.364
1	1418977	A	G	2	0.225
1	1418987	A	G	3	0.258
1	1418990	A	G	2	0.416
1	1418996	A	G	1	0.214
1	1419060	A	G	3	0.432
1	1419690	A	G	1	0.429
1	1419700	A	G	2	0.461
1	1419702	A	G	1	0.267
1	1419743	A	G	1	0.636
1	1419746	A	G	3	0.66
1	1419768	A	G	1	0.533
1	1419773	A	G	3	0.747
1	1419835	A	G	5	0.332
1	1419888	A	G	1	0.273
1	1424722	G	C	1	0.4
1	1424952	G	A	1	1
1	1425007	C	T	1	0.455
1	1426014	C	T	1	0.571
1	1431386	G	A	3	0.468
1	1447110	T	C	1	0.571
1	1457166	A	G	1	0.3
1	1457179	A	G	1	0.25
1	1457180	A	G	1	0.5
1	1457183	A	G	1	0.25
1	1457519	A	G	1	0.3
1	1457520	A	G	1	0.6
1	1457522	A	G	1	0.2
1	1457621	A	G	1	0.3
1	1458241	C	T	2	0.467
1	1464519	G	A	1	0.273
1	1469922	G	A	2	0.444
1	1475117	G	A	1	0.231
1	1477106	C	T	1	0.571
1	1477840	G	T	1	0.6
1	1495377	T	C	1	0.417
1	1495378	T	C	1	0.25
1	1496603	T	C	2	0.465
1	1496653	T	C	1	0.231
1	1496664	T	C	3	0.436
1	1496685	T	C	1	0.231
1	1498008	C	G	1	0.625
1	1498351	C	T	1	0.706
1	1498515	A	G	1	0.706
1	1498643	G	C	1	0.364
1	1498657	T	C	2	0.214
1	1498680	G	C	1	0.308
1	1498695	C	T	1	0.458
1	1498719	T	C	4	0.216
1	1498835	T	C	7	0.243
1	1498840	A	G	2	0.476
1	1499092	T	C	1	0.273
1	1499110	T	C	2	0.216
1	1499484	G	A	1	0.714
1	1500094	G	A	1	1
1	1511921	A	G	1	0.455
1	1533556	C	G	1	0.621
1	1534070	C	G	1	0.588
1	1534268	G	C	1	0.487
1	1534644	G	A	1	0.562
1	1534738	G	A	1	0.789
1	1542820	A	G	1	0.4
1	1542919	A	G	1	0.5
1	1542924	A	G	1	0.6
1	1542993	A	G	1	0.455
1	1543564	A	G	1	0.4
1	1543599	A	G	1	0.273
1	1543600	A	G	2	0.572
1	1543720	A	G	2	0.55
1	1543725	A	G	1	0.273
1	1543780	A	G	1	0.273
1	1543834	A	G	1	0.455
1	1543847	A	G	2	0.369
1	1543848	A	G	2	0.284
1	1543874	A	G	1	0.267
1	1543878	A	G	1	0.412
1	1543921	A	G	2	0.338
1	1543962	A	G	1	0.231
1	1543988	A	G	1	0.2
1	1544002	A	G	1	0.286
1	1544080	A	G	1	0.3
1	1548997	T	C	1	1
1	1549001	T	C	1	0.6
1	1549708	T	C	1	0.327
1	1550140	T	C	1	0.222
1	1550223	C	G	1	0.516
1	1550238	T	C	1	0.364
1	1550358	G	A	1	0.593
1	1550466	T	C	1	0.765
1	1550598	G	A	2	0.591
1	1551058	C	T	1	0.556
1	1551457	G	A	1	0.333
1	1559045	G	A	1	0.531
1	1559166	C	T	1	0.562
1	1560444	C	T	1	0.409
1	1560552	C	T	1	0.688
1	1561697	C	T	1	0.588
1	1562053	C	T	1	0.467
1	1563198	G	A	1	0.861
1	1564736	C	T	1	0.333
1	1565050	G	A	1	0.605
1	1572319	G	C	1	0.32
1	1574615	A	G	1	0.273
1	1574618	A	G	1	0.2
1	1594962	T	C	1	0.2
1	1594977	T	C	145	0.333
1	1594978	T	C	2	0.217
1	1595006	T	C	172	0.531
1	1595007	T	C	2	0.225
1	1595021	T	C	8	0.229
1	1595025	T	C	35	0.238
1	1595031	T	C	3	0.235
1	1595034	T	C	5	0.231
1	1595048	T	C	130	0.286
1	1595074	T	C	16	0.251
1	1595077	T	C	7	0.221
1	1595180	T	C	9	0.266
1	1595462	T	C	2	0.264
1	1595500	T	C	1	0.217
1	1595522	T	C	1	0.2
1	1595539	T	C	50	0.24
1	1595540	T	C	166	0.38
1	1595560	T	C	4	0.236
1	1595575	T	C	1	0.2
1	1595586	T	C	144	0.868
1	1595618	T	C	1	0.214
1	1596745	C	G	1	0.63
1	1597086	C	T	1	0.375
1	1597434	G	C	2	0.513
1	1599808	G	A	1	0.364
1	1599902	C	T	1	0.455
1	1601147	C	T	1	0.667
1	1603735	T	C	1	0.273
1	1603768	T	C	1	0.3
1	1605213	T	C	1	0.2
1	1635285	T	G	1	0.433
1	1660850	T	C	14	0.414
1	1660855	T	C	17	0.369
1	1660858	T	C	1	0.2
1	1660872	T	C	6	0.25
1	1660887	T	C	48	0.391
1	1660888	T	C	21	0.278
1	1660892	T	C	6	0.237
1	1660916	T	C	61	0.471
1	1660917	T	C	40	0.345
1	1660931	T	C	8	0.249
1	1660944	T	C	31	0.421
1	1660948	T	C	16	0.299
1	1660957	T	C	36	0.569
1	1660958	T	C	32	0.732
1	1660973	T	C	2	0.225
1	1660984	T	C	1	0.2
1	1660988	T	C	1	0.357
1	1660989	T	C	1	0.214
1	1660990	T	C	1	0.217
1	1660993	T	C	4	0.287
1	1660995	T	C	1	0.211
1	1660996	T	C	4	0.247
1	1660997	T	C	1	0.3
1	1661014	T	C	1	0.273
1	1661023	T	C	11	0.308
1	1661024	T	C	1	0.214
1	1661033	T	C	1	0.214
1	1661036	T	C	11	0.29
1	1661038	T	C	11	0.255
1	1661047	T	C	17	0.286
1	1661052	T	C	17	0.285
1	1661053	T	C	32	0.357
1	1661085	T	C	1	0.3
1	1661090	T	C	38	0.282
1	1661091	T	C	2	0.254
1	1661099	T	C	71	0.509
1	1661104	T	C	93	0.675
1	1661108	G	A	4	0.71
1	1661410	T	C	33	0.657
1	1661466	T	C	2	0.225
1	1661471	T	C	11	0.28
1	1661490	T	C	1	0.267
1	1661492	T	C	26	0.677
1	1662464	T	C	1	0.25
1	1662547	T	C	56	0.441
1	1662604	T	C	33	0.535
1	1662610	T	C	25	0.498
1	1662611	T	C	1	0.2
1	1662623	T	C	1	0.25
1	1662627	T	C	14	0.901
1	1662640	T	C	1	0.2
1	1662652	T	C	15	0.388
1	1662658	T	C	2	0.252
1	1662668	T	C	5	0.252
1	1662688	T	C	1	0.2
1	1662694	T	C	6	0.734
1	1662704	T	C	7	0.473
1	1662707	T	C	1	0.267
1	1662708	T	C	8	0.275
1	1662729	T	C	9	0.357
1	1662733	T	C	18	0.458
1	1662734	T	C	8	0.278
1	1662754	T	C	13	0.275
1	1662764	T	C	21	0.628
1	1663099	T	C	2	0.216
1	1663161	T	C	1	0.2
1	1663181	T	C	11	0.261
1	1663187	T	C	1	0.2
1	1663195	T	C	1	0.273
1	1663200	T	C	1	0.3
1	1663222	T	C	9	0.263
1	1663268	T	C	3	0.25
1	1663329	T	C	1	0.2
1	1663432	T	C	1	0.2
1	1663560	T	C	7	0.22
1	1663570	T	C	1	0.2
1	1663600	T	C	1	0.2
1	1663629	T	C	17	0.333
1	1663675	T	C	1	0.2
1	1664578	T	C	1	0.25
1	1665858	T	C	1	0.6
1	1665859	T	C	1	0.2
1	1665874	T	C	1	0.273
1	1666665	T	C	1	0.3
1	1666675	T	C	1	0.2
1	1666734	T	C	3	0.217
1	1666739	T	C	1	0.2
1	1667480	T	C	4	0.288
1	1667499	T	C	1	0.2
1	1667521	T	C	3	0.308
1	1667815	T	C	2	0.325
1	1668077	T	C	1	0.222
1	1683881	C	G	1	0.581
1	1716832	C	T	1	0.438
1	1717617	G	C	1	0.459
1	1717639	T	C	5	0.453
1	1717765	G	C	4	0.569
1	1883075	T	C	2	0.231
1	1883253	T	C	2	0.55
1	1883259	T	C	2	0.4
1	1883275	T	C	1	0.273
1	1883580	T	C	1	0.25
1	1945364	T	C	4	0.29
1	1945378	T	C	2	0.216
1	1945435	T	C	3	0.316
1	1945527	T	C	1	0.267
1	1945705	T	C	1	0.25
1	1948163	T	C	1	0.231
1	1949731	T	C	1	0.25
1	1956447	C	T	1	0.475
1	1959067	C	T	2	0.541
1	1961183	C	T	1	0.506
1	1961576	G	A	1	0.361
1	2005249	G	A	1	0.543
1	2005255	G	A	1	0.632
1	2077501	C	T	1	0.48
1	2113501	A	G	1	0.8
1	2115257	G	A	1	0.5
1	2116155	C	T	1	0.548
1	2116560	C	T	1	0.438
1	2116593	C	T	1	0.523
1	2117392	G	A	1	0.571
1	2117676	G	T	1	0.273
1	2119029	T	C	1	0.4
1	2120558	T	C	1	0.3
1	2120650	T	C	1	0.2
1	2120660	T	C	4	0.297
1	2120662	T	C	1	0.2
1	2120677	T	C	4	0.425
1	2121178	C	G	1	0.862
1	2123694	C	T	1	0.214
1	2124092	A	G	1	0.3
1	2124130	A	G	1	0.25
1	2124887	A	G	1	0.462
1	2124976	T	C	1	0.214
1	2125518	G	A	1	0.509
1	2125672	G	C	1	0.333
1	2235779	A	G	1	0.759
1	2238078	C	T	1	0.508
1	2238239	G	T	1	0.214
1	2238335	G	T	1	1
1	2238623	C	A	1	0.697
1	2238671	C	T	1	0.514
1	2238875	G	A	1	0.657
1	2239697	C	T	2	0.674
1	2240151	A	G	1	0.427
1	2240445	G	T	1	0.378
1	2240448	C	T	1	0.518
1	2240505	A	G	5	0.604
1	2240681	G	A	1	0.45
1	2241016	A	T	1	0.394
1	2241031	G	C	1	0.732
1	2241402	C	T	1	0.728
1	2294966	T	C	1	0.231
1	2294974	T	C	1	0.273
1	2295117	T	C	1	0.25
1	2295121	T	C	3	0.26
1	2295122	T	C	1	0.273
1	2295163	T	C	1	0.4
1	2298145	T	C	1	0.4
1	2299984	C	T	1	0.231
1	2323866	C	T	2	0.597
1	2324249	C	T	1	0.56
1	2324655	C	T	1	0.5
1	2325333	T	G	1	0.455
1	2333575	G	C	1	0.552
1	2333840	T	C	1	0.4
1	2334732	G	A	1	0.449
1	2334869	G	A	1	0.425
1	2334909	C	T	1	0.441
1	2335338	G	T	1	0.725
1	2335349	G	A	2	0.697
1	2335381	G	A	1	0.557
1	2335691	T	C	1	0.362
1	2335765	C	G	1	0.534
1	2335925	G	A	1	0.333
1	2335996	C	T	1	0.459
1	2336081	C	T	1	0.657
1	2336163	C	T	1	0.544
1	2336667	G	A	1	0.505
1	2337997	G	A	1	0.794
1	2343915	C	T	2	0.404
1	2398972	G	A	1	0.583
1	2411739	G	A	1	0.481
1	2418808	C	T	1	0.5
1	2426310	G	A	1	0.263
1	2426334	G	A	1	0.72
1	2436080	A	G	3	0.27
1	2436461	C	T	1	0.5
1	2436473	G	C	1	0.481
1	2436675	C	T	1	0.739
1	2440127	C	T	1	0.407
1	2441586	G	A	1	0.444
1	2449691	T	C	1	0.364
1	2451384	C	T	1	0.25
1	2452551	C	T	1	0.314
1	2460252	G	T	1	0.273
1	2460305	G	A	1	0.562
1	2460708	G	A	1	0.513
1	2461583	G	C	1	0.533
1	2478537	A	G	1	0.724
1	2478730	C	T	1	0.6
1	2490556	C	T	1	0.75
1	2491275	C	T	1	0.727
1	2494884	G	A	2	0.425
1	2520039	C	T	1	0.443
1	2520472	C	T	1	0.545
1	2521416	C	G	1	0.459
1	2522201	C	T	1	0.75
1	2522730	A	G	1	0.474
1	2522853	G	A	1	0.237
1	2984545	C	T	1	0.324
1	3350530	C	T	1	0.259
1	3351619	G	A	1	0.675
1	3352256	G	A	1	0.533
1	3352323	A	G	1	0.387
1	3412503	G	A	1	0.267
1	3422767	C	T	1	0.385
1	3542008	A	G	1	0.436
1	3545538	A	C	1	0.307
1	3545549	C	T	1	0.966
1	3547743	C	A	1	0.571
1	3547886	T	A	1	0.467
1	3547957	A	G	1	0.632
1	3547986	A	G	1	0.308
1	3548138	C	T	3	0.552
1	3548166	C	T	1	0.51
1	3548793	G	A	1	0.227
1	3552025	C	T	1	0.273
1	3553613	G	A	1	0.536
1	3563275	G	A	1	0.613
1	3647593	C	T	1	0.622
1	3650702	A	G	1	0.607
1	3652338	A	G	9	0.333
1	3654296	C	T	1	0.706
1	3654346	T	C	1	0.3
1	3655164	G	A	1	0.214
1	3655842	T	C	1	0.333
1	3656881	G	A	1	0.258
1	3659672	C	T	1	0.583
1	3662744	G	A	1	0.364
1	3663113	C	A	1	0.389
1	3696847	C	A	1	0.353
1	3697283	C	T	1	0.739
1	3697434	G	C	1	0.794
1	3702337	A	G	1	0.571
1	3702494	T	C	1	0.3
1	3702536	T	C	7	0.243
1	3702539	T	C	3	0.271
1	3702562	T	C	8	0.321
1	3702598	T	C	1	0.2
1	3702604	T	C	1	0.333
1	3702650	T	C	1	0.25
1	3702693	T	C	8	0.36
1	3702706	T	C	3	0.268
1	3702805	T	C	3	0.244
1	3702819	T	C	1	0.214
1	3702870	T	C	2	0.351
1	3702932	T	C	1	0.333
1	3702940	T	C	5	0.656
1	3702952	T	C	3	0.28
1	3702964	T	C	4	0.359
1	3703538	G	C	1	0.465
1	3703618	C	T	1	0.328
1	3729217	T	C	28	0.274
1	3729292	T	C	2	0.254
1	3729304	T	C	1	0.235
1	3729317	T	C	85	0.319
1	3729318	T	C	3	0.23
1	3729378	T	C	23	0.254
1	3729620	T	G	1	0.625
1	3729857	T	C	68	0.481
1	3729867	T	C	1	0.211
1	3729908	G	A	1	0.615
1	3729911	T	C	13	0.313
1	3729920	T	C	3	0.25
1	3729921	T	C	2	0.225
1	3729922	T	C	14	0.505
1	3729926	T	C	8	0.353
1	3729930	T	C	4	0.272
1	3729943	T	C	2	0.25
1	3729953	T	C	1	0.333
1	3730158	T	C	3	0.575
1	3730170	T	C	1	0.4
1	3730230	T	C	1	0.381
1	3730250	T	C	1	0.5
1	3730302	T	C	7	0.263
1	3730305	T	C	41	0.396
1	3730314	T	C	29	0.279
1	3730327	T	C	72	0.606
1	3730328	T	C	17	0.28
1	3730331	T	C	79	0.506
1	3730332	T	C	54	0.324
1	3730351	T	C	10	0.258
1	3730352	T	C	1	0.308
1	3730367	T	C	1	0.211
1	3730375	T	C	3	0.224
1	3730400	T	C	110	0.863
1	3730683	A	T	1	0.455
1	3730703	T	A	1	0.769
1	3730790	T	C	1	0.2
1	3731259	T	C	1	0.643
1	3746362	T	A	1	0.52
1	3753113	G	T	1	0.474
1	3755533	C	T	1	0.431
1	3755608	C	T	1	0.622
1	3773531	C	A	1	0.769
1	3773535	G	A	2	0.387
1	3800268	G	A	1	0.4
1	3801174	G	C	1	0.625
1	3807234	G	C	1	0.612
1	3808223	T	C	1	1
1	4772573	A	G	1	0.545
1	4832553	G	A	1	0.548
1	4842898	C	T	1	1
1	4846474	C	T	1	0.545
1	5923122	G	C	1	0.636
1	6038335	T	C	1	0.4
1	6159939	G	A	1	0.606
1	6160315	C	A	1	0.333
1	6160454	G	A	1	0.7
1	6160508	G	A	1	0.571
1	6160824	G	A	1	0.537
1	6163044	G	A	1	0.562
1	6181180	C	T	1	0.519
1	6206332	C	T	1	0.593
1	6228290	C	G	2	0.411
1	6245395	T	C	1	0.264
1	6258692	A	C	1	0.833
1	6279872	A	G	6	0.261
1	6279873	A	G	5	0.297
1	6279912	A	G	1	0.25
1	6279950	A	G	8	0.282
1	6279957	A	G	1	0.273
1	6279969	A	G	12	0.452
1	6279974	A	G	1	0.2
1	6279986	A	G	1	0.2
1	6280014	A	G	1	0.231
1	6280032	A	G	1	0.2
1	6280037	A	G	4	0.35
1	6280092	A	G	1	0.214
1	6280380	C	G	1	0.636
1	6280738	C	T	1	0.583
1	6282093	C	T	1	0.521
1	6282208	T	C	1	0.2
1	6282224	T	C	51	0.55
1	6282236	T	C	22	0.322
1	6282237	T	C	7	0.244
1	6282255	T	C	3	0.224
1	6282301	T	C	8	0.286
1	6282315	T	C	8	0.317
1	6282318	T	C	6	0.241
1	6282324	T	C	24	0.42
1	6282361	T	C	11	0.255
1	6282371	T	C	22	0.306
1	6282383	T	C	27	0.313
1	6282400	T	C	84	0.523
1	6282401	T	C	56	0.357
1	6282420	T	C	6	0.251
1	6282426	T	C	1	0.2
1	6282587	T	C	26	0.269
1	6282720	C	A	1	0.34
1	6282936	C	T	1	0.516
1	6283116	C	T	1	0.8
1	6283145	G	A	2	0.469
1	6283167	G	T	1	0.65
1	6283244	T	C	19	0.233
1	6283260	T	C	114	0.452
1	6283264	T	C	22	0.258
1	6283273	T	C	3	0.24
1	6283292	T	C	1	0.2
1	6283296	T	C	7	0.272
1	6283300	T	C	1	0.2
1	6283305	T	C	25	0.369
1	6283306	T	C	27	0.389
1	6283339	T	C	1	0.2
1	6283348	T	C	2	0.35
1	6283365	T	C	4	0.489
1	6283396	T	C	5	0.276
1	6283401	T	C	2	0.35
1	6283439	T	C	14	0.46
1	6283440	T	C	13	0.408
1	6283448	T	C	4	0.229
1	6283658	T	C	1	0.8
1	6285075	C	T	1	0.585
1	6307626	A	G	1	0.606
1	6307757	C	T	1	0.615
1	6308361	G	A	1	0.465
1	6308454	C	T	1	0.2
1	6309973	C	T	1	0.4
1	6310181	A	G	1	0.55
1	6310313	C	T	1	0.3
1	6311917	T	C	6	0.248
1	6311953	T	C	4	0.255
1	6311954	T	C	8	0.608
1	6311993	T	C	3	0.239
1	6311994	T	C	1	0.3
1	6312556	C	T	1	0.75
1	6313217	T	C	1	0.25
1	6313373	T	C	3	0.377
1	6313374	T	C	3	0.338
1	6313393	T	C	1	0.2
1	6313404	T	C	1	0.2
1	6313409	T	C	1	0.273
1	6313417	T	C	1	0.333
1	6314993	G	A	1	0.375
1	6523726	T	C	1	0.3
1	6581513	C	T	1	0.478
1	6581730	C	T	1	0.421
1	6581796	C	T	1	0.432
1	6582149	T	C	22	0.256
1	6582161	T	C	15	0.226
1	6582176	T	C	23	0.281
1	6582187	C	A	1	0.5
1	6582221	T	C	31	0.302
1	6582345	T	C	2	0.293
1	6582347	T	C	3	0.233
1	6582353	T	C	20	0.268
1	6582366	T	C	1	0.231
1	6582398	T	C	1	0.25
1	6582425	T	C	6	0.221
1	6582444	T	C	1	0.286
1	6582461	T	C	1	0.231
1	6582486	T	C	6	0.229
1	6582488	T	C	2	0.232
1	6582498	T	C	2	0.211
1	6582501	T	C	5	0.227
1	6582502	T	C	1	0.25
1	6582527	T	C	15	0.279
1	6582558	T	C	28	0.317
1	6582689	T	C	4	0.257
1	6582701	T	C	1	0.2
1	6582868	T	C	5	0.284
1	6583036	T	C	22	0.267
1	6583055	T	C	3	0.233
1	6583058	T	C	1	0.273
1	6583066	T	C	16	0.264
1	6583072	T	C	3	0.265
1	6583073	T	C	1	0.2
1	6583097	T	C	2	0.207
1	6583099	T	C	2	0.206
1	6583109	T	C	2	0.216
1	6583112	T	C	3	0.292
1	6583113	T	C	5	0.225
1	6583138	T	C	14	0.273
1	6583162	T	C	2	0.232
1	6583200	T	C	1	0.231
1	6583216	T	C	8	0.303
1	6583233	A	G	1	0.214
1	6583336	T	G	1	0.385
1	6583381	T	C	2	0.243
1	6583383	T	C	18	0.294
1	6583395	T	C	9	0.272
1	6583396	T	C	1	0.214
1	6583414	T	C	2	0.231
1	6583457	T	C	18	0.328
1	6583474	T	C	4	0.27
1	6583515	T	C	4	0.225
1	6583517	T	C	3	0.244
1	6583527	T	C	22	0.309
1	6583538	T	C	7	0.291
1	6583539	T	C	2	0.2
1	6583556	T	C	8	0.294
1	6583582	T	C	1	0.2
1	6583592	T	C	1	0.2
1	6583593	T	C	4	0.284
1	6584834	T	C	1	0.2
1	6584835	T	C	1	0.2
1	6584862	T	C	3	0.233
1	6584867	T	C	1	0.273
1	6584892	T	C	1	0.273
1	6585228	T	C	3	0.271
1	6585245	G	A	1	0.273
1	6585331	T	C	7	0.246
1	6585332	T	C	14	0.238
1	6585381	T	C	1	0.273
1	6585596	C	A	1	0.615
1	6585619	T	G	1	0.3
1	6585775	A	G	1	0.571
1	6585821	C	T	1	0.214
1	6585942	C	T	1	0.412
1	6601978	G	A	1	0.3
1	6604894	C	T	1	0.385
1	6640687	C	T	1	0.286
1	6642920	A	G	1	0.364
1	6643188	T	C	1	0.2
1	6643540	T	C	1	0.2
1	6644149	T	C	1	0.5
1	6644173	A	G	1	0.2
1	6644178	A	G	1	0.2
1	6645054	G	A	1	0.3
1	6650990	T	C	1	0.662
1	6651195	C	A	1	0.507
1	6652728	G	C	1	0.778
1	6652907	G	A	1	0.324
1	6653448	G	A	1	0.267
1	6653453	G	A	1	0.449
1	6653973	C	T	1	0.571
1	6654417	G	A	1	0.7
1	6659280	A	G	1	0.48
1	6662470	G	C	1	0.562
1	6662835	G	T	1	0.625
1	6681721	G	A	1	0.333
1	6682731	G	A	1	0.296
1	6683668	C	T	1	0.4
1	6692546	C	T	1	0.923
1	6692932	A	G	1	0.5
1	6693513	G	C	1	0.529
1	6694433	G	T	1	0.571
1	6694575	C	G	2	0.479
1	6694762	G	A	1	1
1	6694884	T	A	1	0.283
1	6695009	G	A	3	0.663
1	6695303	G	C	2	0.587
1	6695340	A	G	1	0.592
1	6698364	C	T	1	0.491
1	6706971	T	C	1	0.273
1	6706972	T	C	2	0.262
1	6706981	T	C	1	0.273
1	6707069	T	C	1	0.2
1	6707270	T	C	1	0.214
1	6707306	T	C	1	0.286
1	6707416	T	C	1	0.364
1	6707418	T	C	1	0.8
1	6707432	T	C	1	0.455
1	6707434	T	C	1	0.25
1	6708668	T	C	2	0.279
1	6708680	T	C	3	0.298
1	6708681	T	C	1	0.286
1	6708720	T	C	1	0.5
1	6708725	T	C	3	0.582
1	6708775	T	C	3	0.662
1	6709095	T	C	1	0.25
1	6709128	T	C	1	0.455
1	6709488	T	C	2	0.9
1	6709501	T	C	1	0.333
1	6709900	T	C	1	0.3
1	6709928	T	C	1	0.4
1	6709931	T	C	1	0.5
1	6709932	T	C	2	0.25
1	6710204	T	C	1	0.333
1	6710378	T	C	1	0.545
1	6710460	T	C	1	0.35
1	6710504	T	C	1	0.467
1	6710510	T	C	2	0.722
1	6710526	T	C	1	0.267
1	6710574	T	C	1	0.385
1	6710585	T	C	1	0.727
1	6710595	T	C	1	0.3
1	6727822	G	A	1	0.812
1	6727858	T	G	1	0.429
1	6885210	T	G	1	0.596
1	6947740	C	T	1	0.316
1	6948076	C	T	3	0.584
1	7723482	C	T	1	0.214
1	7792629	C	T	1	0.235
1	7798500	T	C	1	0.64
1	7826627	T	A	1	0.484
1	7829427	C	T	1	0.211
1	7829533	A	G	1	0.481
1	7832349	C	G	1	0.615
1	7832941	C	T	1	0.609
1	7833570	A	T	1	0.393
1	7839931	G	A	1	0.886
1	7840567	G	A	1	0.592
1	7844944	C	T	1	1
1	7870074	C	T	1	0.386
1	7903822	G	A	1	0.5
1	7904720	T	G	1	0.477
1	7905110	C	T	1	0.333
1	8021766	G	A	1	0.567
1	8072597	T	C	1	0.216
1	8075430	A	G	1	0.48
1	8390391	A	T	1	0.588
1	8390698	C	T	1	0.545
1	8412689	G	C	1	0.41
1	8412697	C	T	1	0.423
1	8412725	G	A	1	0.556
1	8413687	G	A	1	0.465
1	8413714	C	T	1	0.524
1	8414701	A	G	1	0.444
1	8416169	G	A	1	0.393
1	8418500	A	G	1	0.708
1	8418521	G	A	1	0.63
1	8418805	C	T	1	0.344
1	8419867	C	T	1	0.37
1	8419868	G	T	1	0.333
1	8421548	C	T	1	0.5
1	8422812	C	T	1	0.231
1	8425892	C	A	1	0.377
1	8498179	T	C	1	0.4
1	8498249	T	C	1	0.2
1	8498326	T	G	1	0.2
1	8668060	T	C	1	0.231
1	8921106	G	A	1	0.519
1	8921285	A	G	1	0.949
1	8925492	C	G	1	0.411
1	8930995	G	C	1	0.583
1	9095741	C	T	1	0.45
1	9096383	T	C	4	0.282
1	9096460	T	C	23	0.373
1	9096479	T	C	31	0.63
1	9096482	T	C	18	0.31
1	9096491	T	C	5	0.268
1	9096492	T	C	23	0.355
1	9096800	T	C	1	0.3
1	9096898	T	C	1	0.2
1	9096899	T	C	2	0.35
1	9097423	G	A	1	0.571
1	9097439	C	T	1	0.537
1	9100883	C	T	1	0.286
1	9160963	T	C	1	0.5
1	9160975	T	C	1	0.417
1	9160982	T	C	1	0.5
1	9161011	T	C	1	0.455
1	9209051	T	C	4	0.34
1	9209078	T	C	16	0.337
1	9209146	T	C	2	0.266
1	9209151	T	C	19	0.421
1	9209157	T	C	5	0.25
1	9209195	T	C	11	0.369
1	9209212	T	C	1	0.231
1	9209243	T	C	1	0.231
1	9209435	T	C	12	0.533
1	9209449	T	C	7	0.688
1	9209457	T	C	5	0.376
1	9209463	T	C	5	0.25
1	9209469	T	C	4	0.287
1	9209473	T	C	12	0.514
1	9209488	T	C	1	0.214
1	9209523	T	C	5	0.273
1	9209560	T	C	1	0.214
1	9209587	T	C	3	0.205
1	9209989	G	A	1	0.6
1	9324937	G	A	1	0.469
1	9325548	C	G	1	0.28
1	9325738	A	G	1	0.25
1	9325743	A	G	3	0.233
1	9325774	A	G	1	0.3
1	9325787	A	G	6	0.275
1	9325788	A	G	19	0.323
1	9325805	A	G	3	0.249
1	9326017	T	C	1	0.5
1	9326191	T	C	1	0.6
1	9326216	C	T	1	0.211
1	9326614	C	T	1	0.3
1	9326730	G	A	1	0.481
1	9326954	A	G	15	0.253
1	9326957	A	G	80	0.312
1	9326960	A	G	21	0.281
1	9326983	A	G	15	0.237
1	9326997	A	G	9	0.269
1	9327062	A	G	1	0.25
1	9327068	A	G	2	0.259
1	9327108	A	G	1	0.2
1	9327476	C	T	1	0.235
1	9327680	G	T	1	0.543
1	9327850	C	T	1	0.733
1	9328027	A	G	47	0.338
1	9328046	A	G	9	0.283
1	9328047	A	G	12	0.271
1	9328074	A	G	25	0.288
1	9328082	A	G	14	0.268
1	9328087	A	G	1	0.3
1	9328092	A	G	15	0.263
1	9328102	A	G	80	0.378
1	9328103	A	G	3	0.276
1	9328106	A	G	1	0.25
1	9328120	A	G	59	0.33
1	9328131	A	G	1	0.231
1	9328144	G	A	1	0.393
1	9328200	A	G	7	0.235
1	9328213	A	G	35	0.3
1	9328223	A	G	18	0.279
1	9328242	A	G	49	0.583
1	9328243	A	G	46	0.427
1	9328255	A	G	3	0.321
1	9329107	A	T	1	0.2
1	9329112	A	G	2	0.275
1	9330436	T	A	1	0.48
1	9331024	A	G	7	0.229
1	9331069	C	T	1	0.278
1	9331075	A	G	8	0.25
1	9331081	A	G	1	0.2
1	9331094	A	G	98	0.296
1	9331100	A	G	1	0.385
1	9331127	A	G	1	0.38
1	9331223	C	T	3	0.464
1	9331227	A	G	2	0.212
1	9331254	A	G	3	0.296
1	9331255	A	G	1	0.2
1	9428624	C	A	1	0.258
1	9428802	G	C	1	0.607
1	9485522	C	T	1	0.417
1	9485571	G	A	1	0.364
1	9486746	C	T	2	0.55
1	9643027	A	G	6	0.308
1	9643028	A	G	4	0.259
1	9643054	A	G	8	0.275
1	9643069	A	G	4	0.259
1	9643073	A	G	1	0.3
1	9643097	A	G	1	0.273
1	9643106	A	G	2	0.362
1	9643107	A	G	4	0.265
1	9643121	A	G	1	0.4
1	9643122	A	G	1	0.231
1	9643136	A	G	3	0.306
1	9643154	A	G	22	0.586
1	9643155	A	G	18	0.397
1	9643160	A	G	1	0.333
1	9643190	A	G	1	0.214
1	9643195	A	G	8	0.251
1	9643196	A	G	1	0.2
1	9643208	A	G	4	0.298
1	9643231	A	G	1	0.2
1	9643826	A	G	1	0.2
1	9643863	A	G	2	0.478
1	9643873	A	G	3	0.253
1	9643884	A	G	1	0.231
1	9643895	A	G	2	0.223
1	9643930	A	G	4	0.28
1	9643932	A	G	1	0.357
1	9643938	A	G	1	0.2
1	9643942	A	G	1	0.25
1	9644475	A	G	1	0.3
1	9644522	A	G	9	0.443
1	9644532	A	G	1	0.2
1	9644535	A	G	7	0.678
1	9644558	A	G	7	0.348
1	9644562	A	G	3	0.278
1	9644599	A	G	3	0.433
1	9644631	A	G	1	0.25
1	9644640	A	G	4	0.38
1	9644654	A	G	1	0.25
1	9644657	A	G	4	0.534
1	9644691	A	G	1	0.273
1	9644700	A	G	3	0.421
1	9644719	A	G	2	0.337
1	9644722	A	G	4	0.29
1	9644733	A	G	1	0.214
1	9644798	A	G	3	0.264
1	9644835	A	G	1	0.273
1	9644842	A	G	2	0.243
1	9644847	A	G	12	0.304
1	9644873	A	G	9	0.281
1	9644890	A	G	9	0.224
1	9644898	A	G	1	0.2
1	9644912	A	G	4	0.301
1	9644914	A	G	1	0.214
1	9644934	A	G	3	0.293
1	9644938	A	G	2	0.35
1	9644965	A	G	2	0.204
1	9645027	A	G	13	0.287
1	9661273	C	T	1	0.52
1	9662989	C	G	1	0.619
1	9663445	G	A	1	0.304
1	9663799	G	A	1	0.7
1	9664042	G	A	1	0.583
1	9664290	C	T	1	0.333
1	9664468	T	G	1	0.793
1	9670603	C	G	1	0.296
1	9673819	A	G	1	0.727
1	9740435	T	C	1	0.4
1	9740496	T	C	1	0.2
1	9770624	C	G	1	0.4
1	9788453	A	G	1	0.438
1	9788744	A	G	1	0.5
1	9789254	A	G	1	0.482
1	9789401	T	A	1	0.527
1	9790249	G	A	1	0.716
1	9790294	G	A	1	0.935
1	9790380	C	T	2	0.57
1	9790444	C	T	1	0.365
1	9791433	G	A	1	0.737
1	9791827	G	A	1	0.615
1	9793570	C	T	1	0.498
1	9801181	G	A	1	0.388
1	9811602	G	A	1	0.516
1	9811610	G	A	1	0.537
1	9833363	C	T	1	0.364
1	9883924	G	A	1	0.364
1	9883988	C	A	2	0.75
1	9908730	G	A	1	0.787
1	9909028	A	G	1	0.241
1	9909076	C	A	1	0.947
1	9909100	T	A	1	0.465
1	9909370	A	T	1	0.935
1	9909667	G	A	1	0.362
1	9909790	G	T	1	0.63
1	9910138	G	A	1	0.533
1	9910384	G	A	1	0.364
1	9910394	C	T	1	0.383
1	9910458	C	T	1	0.652
1	9938013	G	A	1	0.5
1	9987431	T	C	1	0.273
1	9987436	T	C	16	0.256
1	9987443	T	C	2	0.291
1	9987445	T	C	1	0.3
1	9987448	T	C	5	0.267
1	9987470	T	C	121	0.291
1	9987480	T	C	5	0.229
1	9987484	T	C	149	0.361
1	9987520	T	C	6	0.222
1	9987524	T	C	34	0.263
1	9987535	T	C	2	0.239
1	9987553	T	C	1	0.267
1	9987573	T	C	11	0.234
1	9987576	T	C	5	0.242
1	9987590	T	C	1	0.235
1	9987591	T	C	1	0.214
1	9987611	T	C	3	0.24
1	9987631	T	C	11	0.244
1	9987640	T	C	17	0.259
1	9987760	G	T	1	0.25
1	9987771	T	C	2	0.3
1	9987809	T	C	2	0.223
1	9987814	T	C	23	0.25
1	9987827	T	C	15	0.227
1	9987844	T	C	7	0.401
1	9987847	T	C	33	0.341
1	9987848	T	C	10	0.232
1	9987850	T	C	7	0.249
1	9987853	T	C	32	0.465
1	9987857	T	C	16	0.3
1	9987863	T	C	1	0.227
1	9987870	T	C	27	0.398
1	9987880	T	C	19	0.368
1	9987890	T	C	1	0.364
1	9987896	T	C	6	0.242
1	9987898	T	C	1	0.3
1	9987906	T	C	3	0.265
1	9987932	T	C	94	0.413
1	9987936	T	C	9	0.241
1	9987937	T	C	2	0.224
1	9987949	T	C	2	0.216
1	9987951	T	C	73	0.312
1	9987952	T	C	121	0.385
1	9987960	T	C	11	0.273
1	9987965	T	C	90	0.296
1	9987982	T	C	2	0.24
1	9987990	T	C	35	0.268
1	9987995	T	C	2	0.216
1	9988010	T	C	93	0.32
1	9988020	T	C	14	0.23
1	9988095	T	C	9	0.267
1	9988097	T	C	2	0.242
1	9988107	T	C	75	0.293
1	9988113	T	C	4	0.292
1	9988130	T	C	9	0.294
1	9988137	T	C	1	0.2
1	9988138	T	C	7	0.29
1	9988147	T	C	124	0.397
1	9988168	T	C	65	0.304
1	9988190	T	C	112	0.383
1	9988207	T	C	3	0.2
1	9988232	T	C	2	0.3
1	9988248	T	C	88	0.576
1	9988249	T	C	57	0.298
1	9988259	T	C	79	0.458
1	9988271	T	C	24	0.287
1	9988284	T	C	10	0.299
1	9988288	T	C	65	0.361
1	9988289	T	C	11	0.267
1	9988295	T	C	1	0.2
1	9988308	T	C	4	0.29
1	9988311	T	C	10	0.275
1	9988314	T	C	6	0.213
1	9988332	T	C	113	0.411
1	9988357	T	C	1	0.211
1	9988369	T	C	22	0.259
1	9988690	T	C	39	0.257
1	9988691	T	C	140	0.344
1	9988692	T	C	79	0.274
1	9988700	C	T	1	0.441
1	9988718	T	C	3	0.225
1	9988749	T	C	23	0.268
1	9988760	T	C	4	0.283
1	9988766	T	C	4	0.229
1	9988790	T	C	1	0.222
1	9988822	T	C	17	0.253
1	9988825	T	C	2	0.252
1	9988826	T	C	77	0.285
1	9988834	T	C	26	0.261
1	9988849	T	C	7	0.272
1	9988851	T	C	92	0.293
1	9988852	T	C	2	0.216
1	9988877	T	C	1	0.25
1	9988885	T	C	6	0.232
1	9988905	T	C	5	0.204
1	9988911	T	C	1	0.273
1	9988942	G	A	1	0.2
1	9989620	T	C	1	0.25
1	9989698	C	A	1	0.432
1	9990331	C	T	1	0.409
1	9996591	A	G	1	0.214
1	10042828	G	A	1	0.63
1	10042892	A	G	3	0.212
1	10042894	A	G	1	0.2
1	10042910	A	G	3	0.245
1	10042911	A	G	12	0.281
1	10042937	A	G	14	0.266
1	10042955	A	G	42	0.368
1	10042977	A	G	1	0.2
1	10042978	A	G	1	0.2
1	10042986	A	G	1	0.231
1	10042987	A	G	25	0.328
1	10042988	A	G	33	0.514
1	10043003	A	G	1	0.214
1	10043005	A	G	1	0.214
1	10043013	A	G	1	0.214
1	10043014	A	G	1	0.2
1	10043017	A	G	3	0.215
1	10043033	A	G	1	0.3
1	10043043	A	G	28	0.405
1	10043049	A	G	1	0.273
1	10043053	A	G	13	0.304
1	10043060	A	G	1	0.3
1	10043079	A	G	4	0.342
1	10043089	A	G	4	0.266
1	10043150	A	G	1	0.273
1	10043250	A	G	7	0.264
1	10043251	A	G	1	0.2
1	10043270	A	G	2	0.25
1	10043290	A	G	2	0.237
1	10043293	A	G	1	0.455
1	10043302	A	G	2	0.225
1	10043325	A	G	1	0.2
1	10043358	A	G	29	0.275
1	10043363	A	G	17	0.283
1	10043400	A	G	2	0.282
1	10043418	G	A	1	0.211
1	10043451	A	G	4	0.231
1	10043493	A	G	4	0.218
1	10043498	A	G	1	0.2
1	10043504	A	G	15	0.293
1	10043526	A	G	5	0.332
1	10043527	A	G	8	0.338
1	10043551	A	G	1	0.273
1	10043567	A	G	1	0.3
1	10043955	A	G	2	0.256
1	10043988	C	T	1	0.6
1	10044206	A	G	1	0.2
1	10044209	A	G	1	0.273
1	10044235	A	G	1	0.4
1	10044245	A	G	1	0.2
1	10044272	A	G	2	0.436
1	10044279	A	G	1	0.273
1	10044310	A	G	7	0.809
1	10044344	A	G	2	0.237
1	10044352	A	G	5	0.239
1	10044366	A	G	6	0.329
1	10044367	A	G	18	0.312
1	10044379	A	G	12	0.249
1	10044385	A	G	8	0.258
1	10047474	A	G	1	0.25
1	10047511	A	G	1	0.2
1	10048885	A	G	1	0.3
1	10048890	A	G	1	0.2
1	10048898	A	G	1	0.455
1	10048907	A	G	1	0.308
1	10048950	A	G	1	0.333
1	10048989	A	G	1	0.231
1	10048992	A	G	1	0.2
1	10049479	A	G	1	0.364
1	10093073	G	C	1	0.364
1	10093522	C	A	1	0.222
1	10189453	C	G	1	0.368
1	10189492	C	G	1	0.6
1	10195209	C	T	1	0.529
1	10238854	C	T	1	0.458
1	10318658	G	T	1	0.495
1	10327612	G	T	1	0.242
1	10328213	A	T	1	0.568
1	10363225	C	T	1	0.421
1	10363426	A	G	1	0.9
1	10364310	C	T	1	0.25
1	10365205	G	C	1	0.722
1	10365267	C	A	1	0.593
1	10365495	A	G	1	0.619
1	10365758	G	A	1	0.682
1	10365785	A	G	1	0.429
1	10366417	C	T	1	0.4
1	10366572	A	G	14	0.255
1	10366709	G	T	1	0.609
1	10367468	A	G	1	0.204
1	10368403	C	A	1	0.529
1	10381900	G	A	1	0.536
1	10434397	C	T	1	0.527
1	10436683	T	G	1	0.412
1	10437995	G	A	2	0.252
1	10438207	C	T	1	0.373
1	10438266	G	A	1	0.702
1	10438658	G	A	2	0.7
1	10440004	C	A	2	0.738
1	10440458	G	A	1	0.603
1	10442538	A	G	1	0.4
1	10442549	A	G	1	0.2
1	10443831	A	G	5	0.266
1	10443835	A	G	2	0.22
1	10443860	A	G	1	0.35
1	10443891	A	G	2	0.374
1	10443902	A	G	1	0.3
1	10443922	A	G	1	0.3
1	10443925	A	G	1	0.417
1	10444315	A	G	1	0.364
1	10445176	A	G	1	0.214
1	10445188	A	G	1	0.235
1	10445511	A	G	1	0.278
1	10446868	A	G	1	0.364
1	10447269	A	G	1	0.3
1	10447377	A	G	2	0.408
1	10447391	A	G	1	0.286
1	10447395	A	G	1	0.3
1	10448925	A	G	8	0.305
1	10448958	A	G	12	0.45
1	10448963	A	G	7	0.35
1	10448966	A	G	1	0.273
1	10448976	A	G	3	0.303
1	10449014	A	G	6	0.41
1	10449017	A	G	4	0.42
1	10449018	A	G	2	0.272
1	10449031	A	G	3	0.332
1	10449039	A	G	3	0.305
1	10449040	A	G	1	0.278
1	10449053	A	G	5	0.383
1	10449062	A	G	1	0.3
1	10449790	A	G	12	0.492
1	10449803	A	G	2	0.237
1	10449812	A	G	2	0.2
1	10449851	A	G	2	0.4
1	10449859	A	G	1	0.312
1	10449946	A	G	1	0.368
1	10449947	A	G	1	0.222
1	10449973	A	G	1	0.615
1	10449992	A	G	2	0.35
1	10450025	A	G	1	0.3
1	10450026	A	G	3	0.694
1	10450043	A	G	1	0.25
1	10450047	A	G	1	0.267
1	10450058	A	G	3	0.567
1	10450084	A	G	3	0.38
1	10450085	A	G	3	0.403
1	10450117	A	G	1	0.364
1	10450125	A	G	1	0.273
1	10450154	A	G	3	0.548
1	10450159	A	G	2	0.207
1	10450162	A	G	2	0.385
1	10450188	A	G	1	0.308
1	10450306	A	G	1	0.364
1	10450341	A	G	1	0.4
1	10450342	A	G	1	0.6
1	10450359	A	G	1	0.2
1	10450420	A	G	1	0.2
1	10450457	A	G	1	0.6
1	10450471	A	G	1	0.273
1	10450825	A	G	1	0.3
1	10450837	A	G	2	0.2
1	10451150	A	G	15	0.421
1	10451156	A	G	1	0.214
1	10451178	A	G	8	0.274
1	10451183	A	G	9	0.302
1	10451187	A	G	10	0.526
1	10451192	A	G	1	0.2
1	10451202	A	G	5	0.243
1	10451210	A	G	5	0.275
1	10451236	A	G	1	0.3
1	10451247	A	G	1	0.214
1	10451253	A	G	1	0.364
1	10451254	A	G	1	0.5
1	10451256	A	G	1	0.217
1	10451292	A	G	2	0.209
1	10451318	A	G	1	0.235
1	10451333	A	G	1	0.286
1	10451337	A	G	1	0.364
1	10451604	A	G	1	0.263
1	10451618	A	G	1	0.636
1	10451670	A	G	1	0.25
1	10451687	A	G	1	0.3
1	10451955	A	G	15	0.467
1	10452007	A	G	1	0.3
1	10452114	A	G	4	0.346
1	10452255	A	G	1	0.3
1	10452288	A	G	1	0.2
1	10452318	A	G	7	0.284
1	10452323	A	G	1	0.25
1	10452360	A	G	1	0.3
1	10452367	A	G	1	0.3
1	10452373	A	G	1	0.2
1	10452397	A	G	8	0.355
1	10452401	A	G	3	0.237
1	10452405	A	G	2	0.262
1	10452423	A	G	3	0.353
1	10452520	A	G	1	0.2
1	10452855	A	G	24	0.451
1	10452877	A	G	4	0.332
1	10452896	A	G	20	0.353
1	10452909	A	G	2	0.207
1	10452914	A	G	1	0.267
1	10452934	A	G	2	0.267
1	10453095	A	G	3	0.272
1	10453096	A	G	1	0.2
1	10453100	A	G	5	0.207
1	10453122	A	G	1	0.25
1	10453181	A	G	1	0.231
1	10453207	A	G	1	0.3
1	10453208	A	G	3	0.333
1	10453234	A	G	1	0.2
1	10453237	A	G	1	0.2
1	10453240	A	G	1	0.5
1	10453260	A	G	2	0.39
1	10453317	A	G	1	0.2
1	10453318	A	G	2	0.25
1	10453572	A	G	1	0.364
1	10453575	A	G	1	0.364
1	10453611	A	G	1	0.2
1	10453629	A	G	1	0.2
1	10453633	A	G	1	0.2
1	10453653	A	G	1	0.4
1	10453656	A	G	1	0.267
1	10453678	A	G	1	0.7
1	10454083	A	G	2	0.286
1	10454105	A	G	2	0.262
1	10454106	A	G	4	0.231
1	10454111	A	G	3	0.3
1	10454132	A	G	2	0.216
1	10454136	A	G	1	0.2
1	10454159	A	G	2	0.24
1	10454160	A	G	1	0.273
1	10454185	A	G	2	0.254
1	10454214	A	G	10	0.336
1	10454218	A	G	1	0.25
1	10454230	A	G	17	0.525
1	10454239	A	G	3	0.221
1	10454306	A	G	5	0.402
1	10454342	A	G	1	0.3
1	10454877	A	G	1	0.25
1	10454895	A	G	4	0.319
1	10454921	A	G	1	0.545
1	10454925	A	G	1	0.2
1	10455081	A	G	1	0.4
1	10455320	A	G	1	0.2
1	10455363	A	G	1	0.4
1	10455364	A	G	2	0.673
1	10455367	A	G	1	0.2
1	10455406	A	G	3	0.274
1	10455409	A	G	6	0.419
1	10455435	A	G	2	0.232
1	10455454	A	G	8	0.486
1	10455460	A	G	3	0.257
1	10455461	A	G	10	0.511
1	10455486	A	G	1	0.4
1	10455487	A	G	2	0.225
1	10455488	A	G	4	0.2
1	10455489	A	G	7	0.352
1	10455500	A	G	1	0.364
1	10455553	A	G	3	0.286
1	10455603	A	G	1	0.2
1	10455604	A	G	11	0.352
1	10455722	A	G	6	0.229
1	10455762	A	G	1	0.25
1	10455776	A	G	5	0.208
1	10455783	A	G	4	0.219
1	10455812	A	G	1	0.2
1	10455822	A	G	11	0.303
1	10455828	A	G	1	0.2
1	10455879	A	G	3	0.268
1	10455897	A	G	1	0.3
1	10455932	A	G	3	0.248
1	10455949	A	G	2	0.319
1	10455958	A	G	4	0.291
1	10455960	A	G	7	0.286
1	10455971	A	G	4	0.351
1	10456074	A	G	11	0.248
1	10456075	A	G	15	0.273
1	10456089	A	G	5	0.307
1	10456092	A	G	31	0.621
1	10456104	A	G	7	0.248
1	10456114	A	G	23	0.381
1	10456119	A	G	13	0.342
1	10456127	A	G	1	0.308
1	10456143	A	G	1	0.2
1	10456153	A	G	1	0.364
1	10456167	A	G	1	0.2
1	10456172	A	G	5	0.348
1	10456175	A	G	5	0.262
1	10456176	A	G	1	0.2
1	10456178	A	G	5	0.233
1	10456182	A	G	15	0.516
1	10456208	A	G	16	0.434
1	10456218	A	G	14	0.361
1	10456235	A	G	3	0.262
1	10456250	A	G	3	0.307
1	10456254	A	G	8	0.333
1	10456261	A	G	1	0.353
1	10456336	A	G	1	0.222
1	10456352	A	G	1	0.2
1	10456367	A	G	3	0.3
1	10456373	A	G	1	0.2
1	10456419	A	G	2	0.2
1	10456432	A	G	1	0.235
1	10456433	A	G	12	0.402
1	10456436	A	G	1	0.2
1	10456437	A	G	2	0.31
1	10456450	A	G	3	0.2
1	10456462	A	G	9	0.628
1	10456472	A	G	6	0.379
1	10456498	A	G	1	0.2
1	10456499	A	G	3	0.258
1	10456507	A	G	1	0.273
1	10456513	A	G	2	0.338
1	10456516	A	G	3	0.833
1	10456522	A	G	2	0.568
1	10456567	A	G	1	0.2
1	10456568	A	G	3	0.224
1	10456594	A	G	2	0.254
1	10456595	A	G	8	0.539
1	10456601	A	G	8	0.932
1	10456607	A	G	11	0.614
1	10456735	A	G	11	0.404
1	10456741	A	G	9	0.26
1	10456742	A	G	5	0.283
1	10456747	A	G	24	0.386
1	10456794	A	G	4	0.25
1	10456796	A	G	1	0.214
1	10456801	A	G	18	0.428
1	10456802	A	G	13	0.385
1	10456803	A	G	1	0.2
1	10456804	A	G	6	0.298
1	10456835	A	G	4	0.249
1	10456861	A	G	2	0.237
1	10456867	A	G	4	0.231
1	10456871	A	G	15	0.513
1	10456897	A	G	7	0.336
1	10456915	A	G	5	0.26
1	10456926	A	G	25	0.389
1	10456964	A	G	5	0.306
1	10459145	C	T	1	0.517
1	10459704	C	A	1	0.572
1	10473167	A	G	1	0.386
1	10480034	A	T	1	0.85
1	10480184	A	G	1	0.983
1	10502421	A	G	1	0.214
1	10502467	C	T	1	0.545
1	10511597	G	A	1	0.571
1	10516994	T	C	1	0.879
1	10517073	A	G	1	0.506
1	10517276	T	C	151	0.329
1	10517300	T	C	80	0.276
1	10517306	T	C	7	0.236
1	10517313	T	C	79	0.275
1	10517314	T	C	110	0.288
1	10517335	T	C	4	0.222
1	10517352	T	C	152	0.341
1	10517362	T	C	3	0.242
1	10517383	T	C	1	0.2
1	10517392	T	C	1	0.214
1	10517485	T	C	25	0.254
1	10517486	T	C	1	0.214
1	10517504	T	C	11	0.242
1	10517508	T	C	6	0.241
1	10517512	T	C	133	0.429
1	10517513	T	C	26	0.278
1	10517525	T	C	3	0.227
1	10517527	T	C	119	0.548
1	10517538	T	C	27	0.297
1	10517547	T	C	13	0.236
1	10517550	T	C	2	0.2
1	10517558	T	C	20	0.275
1	10517564	T	C	44	0.319
1	10517567	T	C	42	0.284
1	10517573	T	C	1	0.2
1	10517595	T	C	4	0.233
1	10517611	T	C	1	0.2
1	10517613	T	C	120	0.604
1	10517623	T	C	85	0.32
1	10517635	T	C	82	0.331
1	10517648	T	C	1	0.308
1	10517653	T	C	138	0.445
1	10517659	T	C	113	0.369
1	10517672	T	C	54	0.289
1	10517673	T	C	7	0.25
1	10517688	T	C	21	0.247
1	10517689	T	C	16	0.251
1	10517691	T	C	49	0.284
1	10517709	T	C	1	0.2
1	10517941	G	A	1	0.385
1	10517982	T	C	1	0.222
1	10517992	T	C	9	0.242
1	10517998	T	C	43	0.262
1	10518020	T	C	1	0.267
1	10518037	T	C	61	0.238
1	10518052	T	C	119	0.287
1	10518067	T	C	16	0.228
1	10518270	T	C	32	0.251
1	10518688	T	C	54	0.264
1	10518692	T	C	1	0.333
1	10518701	T	C	2	0.215
1	10518720	T	C	2	0.242
1	10518724	T	C	5	0.203
1	10518733	T	C	27	0.242
1	10518734	T	C	17	0.26
1	10518756	T	C	75	0.279
1	10518760	T	C	2	0.233
1	10518773	T	C	4	0.209
1	10518775	T	C	1	0.2
1	10518797	T	C	9	0.271
1	10518821	T	C	9	0.252
1	10518826	T	C	4	0.208
1	10518831	T	C	78	0.299
1	10518838	T	C	3	0.343
1	10518840	T	C	12	0.26
1	10518844	T	C	9	0.236
1	10518845	T	C	8	0.233
1	10518861	T	C	5	0.229
1	10518867	T	C	5	0.272
1	10518873	T	C	14	0.233
1	10518875	T	C	10	0.226
1	10518883	T	C	29	0.244
1	10518976	T	C	5	0.242
1	10518998	T	C	1	0.2
1	10519002	T	C	23	0.269
1	10519006	T	C	1	0.333
1	10519038	T	C	2	0.223
1	10519048	T	C	54	0.281
1	10519064	T	C	137	0.406
1	10519074	T	C	3	0.239
1	10519089	T	C	1	0.2
1	10519112	T	C	1	0.231
1	10519114	T	C	3	0.224
1	10519119	T	C	44	0.272
[truncated: 185,759 more rows]
