# Supplementary material for: Global RNA editome landscape discovers reduced RNA editing in glioma: loss of editing of gamma-amino butyric acid receptor alpha subunit 3 (GABRA3) favors glioma migration and invasion
Source: PeerJ. 2020 Sep 29;8:e9755. doi: 10.7717/peerj.9755 (PMC7531343; doi:10.7717/peerj.9755)
Supplement: Supplemental Information 7 [file peerj-08-9755-s007.xlsx]

## Sheet: Sheet1
Supplementary Table S6: High confidence RNA editing events in CGGA GBM tumors.
Chromosome	Position	Reference allele	Alternate allele	Number of edited samples	Average editing ratio in edited samples
1	168611	A	T	1	0.417
1	168612	A	G	2	0.442
1	569342	T	C	2	1
1	764407	A	G	16	0.281
1	764413	G	C	12	0.276
1	764429	G	C	1	0.4
1	849811	G	A	1	0.423
1	878397	C	T	1	0.87
1	879803	T	C	1	0.3
1	879975	C	G	2	0.528
1	899818	G	A	1	0.4
1	932361	G	A	3	0.592
1	933300	T	A	1	0.308
1	934651	G	A	1	0.35
1	935005	G	A	1	0.417
1	935381	G	C	1	0.357
1	944166	A	G	1	0.2
1	944179	A	G	1	0.636
1	944462	A	G	2	0.228
1	944463	A	G	4	0.324
1	944471	A	G	3	0.283
1	945204	A	G	1	0.25
1	945229	A	G	1	0.4
1	945244	A	G	1	0.545
1	945251	A	G	1	0.267
1	945298	A	G	1	0.8
1	945304	A	G	1	0.636
1	945365	A	G	1	0.25
1	945700	A	G	1	0.6
1	945701	A	G	1	0.6
1	945713	A	G	1	0.364
1	946579	G	A	1	0.7
1	957676	C	T	1	0.506
1	976059	C	T	3	0.512
1	976094	G	C	1	0.382
1	976140	C	T	1	0.37
1	976931	G	C	1	0.467
1	979557	C	T	1	0.492
1	981872	G	A	1	0.55
1	982204	C	T	1	0.462
1	982549	G	T	1	0.462
1	983444	A	C	1	0.53
1	984974	G	A	1	0.578
1	985111	C	T	1	0.54
1	987159	G	A	1	0.59
1	989860	A	G	1	0.438
1	990250	C	T	2	0.499
1	990323	G	A	1	0.545
1	1017582	G	A	1	0.429
1	1017738	C	T	1	0.3
1	1018263	G	A	1	0.588
1	1026876	G	A	1	0.846
1	1026914	G	A	1	0.562
1	1115114	G	C	1	0.364
1	1152686	G	A	2	0.609
1	1152715	C	T	1	0.551
1	1153853	G	A	1	0.583
1	1153931	G	C	1	0.519
1	1155071	C	T	1	0.727
1	1155198	G	A	1	0.562
1	1155756	G	A	1	0.261
1	1156692	G	A	1	0.6
1	1156878	T	C	22	0.424
1	1156882	T	C	19	0.397
1	1156910	T	C	1	0.308
1	1157460	T	C	18	0.388
1	1157519	T	C	1	0.231
1	1159237	G	A	1	0.497
1	1168664	C	T	1	0.36
1	1169667	C	G	1	0.323
1	1169880	G	A	1	0.237
1	1189411	C	T	1	1
1	1189477	C	T	1	0.588
1	1189757	C	T	1	0.23
1	1190108	T	G	1	0.431
1	1190137	C	T	1	0.697
1	1190498	G	C	1	0.437
1	1210636	G	A	1	0.833
1	1214499	T	C	1	0.273
1	1215297	G	A	1	0.588
1	1215445	A	G	41	0.599
1	1215451	A	G	13	0.244
1	1215452	A	G	27	0.315
1	1215478	A	G	33	0.449
1	1215487	A	G	2	0.207
1	1215495	A	G	2	0.25
1	1215496	A	G	26	0.416
1	1215503	A	G	23	0.431
1	1215519	A	G	2	0.232
1	1215540	A	G	1	0.2
1	1222280	C	A	1	0.458
1	1223063	G	C	1	0.625
1	1223138	C	T	1	0.559
1	1226511	C	T	1	0.308
1	1227984	C	G	1	0.545
1	1228083	C	G	1	0.575
1	1228098	G	A	1	0.462
1	1228663	G	A	1	0.521
1	1228785	C	T	1	0.707
1	1229878	A	C	2	0.337
1	1231199	G	A	1	0.474
1	1233758	T	G	1	0.479
1	1234758	G	C	1	0.346
1	1234769	G	C	1	0.643
1	1235832	T	C	1	0.667
1	1235974	C	T	1	0.463
1	1239303	C	A	1	0.471
1	1239660	C	G	1	0.7
1	1240043	C	T	1	0.833
1	1240098	G	A	1	0.273
1	1240821	C	T	1	0.353
1	1241868	C	T	1	0.6
1	1242585	G	A	1	0.5
1	1247526	C	T	1	0.429
1	1248007	G	A	1	0.395
1	1248931	G	C	1	0.451
1	1249052	T	C	1	0.6
1	1250373	G	T	1	0.556
1	1251320	A	T	1	0.364
1	1251466	A	G	1	0.25
1	1251538	T	C	3	0.25
1	1251540	T	C	5	0.25
1	1251542	A	G	1	0.214
1	1251555	A	G	1	0.214
1	1251568	A	G	1	0.417
1	1251610	T	C	8	0.231
1	1251631	T	C	8	0.224
1	1251830	A	G	1	0.333
1	1251841	T	C	6	0.3
1	1251844	T	C	24	0.291
1	1251857	T	C	1	0.333
1	1251914	T	C	11	0.25
1	1251927	T	C	2	0.223
1	1251934	C	G	1	0.429
1	1252041	A	G	1	0.2
1	1252050	A	G	1	0.278
1	1252070	T	C	5	0.258
1	1252090	A	G	1	0.214
1	1252157	A	G	3	0.283
1	1252180	T	C	52	0.419
1	1252182	T	C	24	0.267
1	1252210	A	G	16	0.283
1	1252221	T	C	16	0.317
1	1252222	T	C	3	0.337
1	1252249	A	G	4	0.225
1	1252291	G	A	1	0.526
1	1252349	A	G	22	0.305
1	1252390	T	C	2	0.282
1	1252429	A	G	1	0.4
1	1252441	T	C	61	0.489
1	1252443	T	C	60	0.479
1	1252448	A	G	5	0.29
1	1252468	T	C	23	0.282
1	1252498	A	G	4	0.216
1	1252508	T	C	1	0.25
1	1252510	T	C	14	0.275
1	1252513	T	C	7	0.25
1	1252515	A	G	2	0.232
1	1252544	T	C	1	0.267
1	1252568	A	G	1	0.3
1	1252587	T	C	4	0.366
1	1252609	A	G	4	0.277
1	1252650	T	C	3	0.222
1	1252652	T	C	5	0.272
1	1252654	A	G	21	0.265
1	1252662	T	C	3	0.256
1	1252674	T	C	4	0.259
1	1252680	A	G	29	0.282
1	1252687	T	C	1	0.2
1	1252691	T	C	4	0.208
1	1252699	A	G	1	0.2
1	1252720	A	G	7	0.229
1	1252723	T	C	15	0.256
1	1252749	T	C	1	0.214
1	1252786	G	A	4	0.22
1	1253313	T	C	12	0.263
1	1253318	T	C	2	0.275
1	1253320	A	G	1	0.333
1	1253326	A	G	1	0.214
1	1253335	T	C	14	0.284
1	1253339	A	G	12	0.275
1	1253343	T	C	25	0.316
1	1253351	T	C	1	0.25
1	1253354	T	C	1	0.2
1	1253357	T	C	43	0.52
1	1253365	A	G	5	0.31
1	1253376	T	C	9	0.291
1	1253377	A	G	1	0.25
1	1253386	T	C	24	0.324
1	1253411	T	C	4	0.225
1	1253419	T	C	2	0.2
1	1253422	T	C	20	0.311
1	1253424	T	C	15	0.264
1	1253431	T	C	1	0.2
1	1253432	A	G	1	0.2
1	1253434	T	C	6	0.243
1	1253441	A	G	2	0.237
1	1253445	T	C	1	0.2
1	1253453	T	C	1	0.2
1	1253455	T	C	3	0.241
1	1253457	A	G	5	0.333
1	1253496	T	C	1	0.231
1	1253511	A	G	9	0.312
1	1253512	A	G	8	0.354
1	1253522	T	C	10	0.266
1	1253523	T	C	8	0.299
1	1253524	A	G	6	0.259
1	1253531	T	C	2	0.307
1	1253545	T	C	3	0.259
1	1253775	T	C	1	0.273
1	1253781	T	C	5	0.242
1	1253782	A	G	1	0.2
1	1253797	A	G	1	0.333
1	1253803	T	C	11	0.251
1	1253869	T	C	1	0.4
1	1253876	A	G	1	0.2
1	1253881	C	G	1	0.278
1	1253891	T	C	1	0.211
1	1253944	T	C	47	0.542
1	1253956	T	C	10	0.317
1	1254016	T	C	10	0.595
1	1254368	G	A	1	0.357
1	1256296	T	C	1	0.4
1	1260008	G	C	1	0.385
1	1262682	C	T	1	0.524
1	1263396	C	T	1	0.469
1	1263894	C	T	1	0.366
1	1271235	G	A	1	0.217
1	1275184	G	A	1	0.443
1	1275529	G	T	1	0.46
1	1277141	C	T	1	0.441
1	1277754	G	C	1	0.508
1	1286898	G	T	1	0.2
1	1287743	C	T	1	0.273
1	1287928	C	T	1	0.476
1	1288204	G	A	1	0.462
1	1288257	G	C	1	0.543
1	1288893	G	T	1	0.434
1	1289213	G	A	1	0.6
1	1290072	G	A	1	0.8
1	1290249	G	A	1	0.44
1	1290454	C	A	1	0.361
1	1293152	T	C	1	0.462
1	1309606	G	A	1	0.595
1	1322291	G	A	1	0.506
1	1322783	C	T	1	0.494
1	1323183	T	C	1	0.388
1	1327414	G	A	1	0.67
1	1327959	C	T	1	0.382
1	1330599	A	G	1	0.8
1	1334968	A	G	1	0.474
1	1334982	T	A	1	0.471
1	1338106	T	C	2	0.254
1	1338166	T	C	12	0.338
1	1338397	T	C	1	0.385
1	1338495	T	C	1	0.231
1	1338684	T	C	2	0.303
1	1338699	T	C	6	0.266
1	1338717	A	G	2	0.286
1	1338720	T	C	3	0.285
1	1338724	T	C	1	0.273
1	1338735	T	C	1	0.2
1	1338753	A	G	1	0.333
1	1338756	T	C	1	0.2
1	1338762	T	C	6	0.283
1	1338784	T	C	7	0.316
1	1338804	A	G	1	0.3
1	1338851	T	C	1	0.273
1	1338894	T	C	1	0.231
1	1339227	T	C	1	0.636
1	1339322	A	G	1	0.2
1	1339415	T	C	4	0.356
1	1340082	T	C	2	0.318
1	1340108	T	C	1	0.333
1	1341674	A	G	1	0.286
1	1343155	A	G	7	0.492
1	1343209	A	G	3	0.295
1	1343233	A	G	1	0.231
1	1343234	A	G	1	0.214
1	1343464	A	G	1	0.214
1	1343468	A	G	1	0.2
1	1343490	A	G	3	0.29
1	1343506	A	G	17	0.365
1	1343549	A	G	2	0.257
1	1343597	A	G	1	0.231
1	1343635	A	G	1	0.2
1	1344208	A	G	2	0.239
1	1344211	A	G	1	0.286
1	1344254	A	G	30	0.487
1	1344255	A	G	29	0.593
1	1344423	A	G	28	0.352
1	1344439	A	G	1	0.3
1	1344458	A	G	2	0.262
1	1344462	A	G	24	0.324
1	1344528	A	G	1	0.2
1	1344649	A	G	1	0.2
1	1344673	A	G	3	0.24
1	1344757	A	G	6	0.344
1	1344765	A	G	4	0.283
1	1344893	A	G	20	0.367
1	1344981	A	G	1	0.24
1	1344998	A	G	27	0.313
1	1345001	A	G	37	0.784
1	1345002	A	G	7	0.234
1	1345006	A	G	4	0.328
1	1345051	A	G	4	0.248
1	1354444	C	G	1	0.545
1	1358987	T	C	1	0.412
1	1358991	T	C	1	0.235
1	1358996	T	C	1	0.471
1	1358999	T	C	1	0.632
1	1359023	T	C	1	0.368
1	1359282	T	C	2	0.669
1	1359441	T	C	2	0.216
1	1359477	T	C	1	0.333
1	1359531	T	C	1	0.2
1	1359541	T	C	1	0.219
1	1359576	T	C	2	0.363
1	1359857	T	C	1	0.462
1	1359885	T	C	1	0.429
1	1359897	T	C	1	0.231
1	1360020	T	C	1	0.615
1	1360026	T	C	2	0.237
1	1360598	T	C	1	0.214
1	1360730	T	C	1	0.667
1	1360808	T	C	1	0.304
1	1360832	T	C	1	0.308
1	1363016	C	T	1	0.5
1	1363237	G	A	1	0.545
1	1364125	A	G	35	0.359
1	1364126	A	G	34	0.39
1	1364131	A	G	5	0.263
1	1364161	A	G	1	0.2
1	1364169	A	G	1	0.25
1	1364191	T	C	1	0.25
1	1364193	A	G	29	0.258
1	1364208	G	A	1	0.364
1	1364214	A	G	1	0.212
1	1364217	A	G	2	0.221
1	1364218	A	G	1	0.231
1	1364219	A	G	1	0.333
1	1364220	A	G	14	0.263
1	1364221	A	G	2	0.226
1	1364233	A	G	1	0.25
1	1364259	A	G	16	0.277
1	1364269	A	G	17	0.273
1	1364286	A	G	1	0.2
1	1364301	A	G	1	0.4
1	1364330	A	G	18	0.29
1	1364362	A	G	1	0.2
1	1364385	A	G	1	0.217
1	1364386	A	G	1	0.4
1	1364387	A	G	3	0.224
1	1364388	A	G	5	0.285
1	1364389	A	G	10	0.248
1	1364390	A	G	16	0.283
1	1364391	A	G	2	0.332
1	1364399	A	G	1	0.214
1	1364402	A	G	10	0.231
1	1364438	A	G	33	0.469
1	1364451	A	G	4	0.246
1	1364455	A	G	15	0.307
1	1364458	A	G	1	0.25
1	1364470	A	G	33	0.32
1	1364474	A	G	38	0.42
1	1364532	A	G	3	0.33
1	1364545	A	G	1	0.333
1	1364563	A	G	1	0.333
1	1364581	A	G	6	0.275
1	1364607	A	G	2	0.233
1	1364617	A	G	1	0.2
1	1364621	A	G	12	0.277
1	1364636	A	G	1	0.2
1	1364637	A	G	1	0.214
1	1364649	A	G	4	0.223
1	1365265	A	G	11	0.256
1	1365310	A	G	37	0.408
1	1365320	A	G	11	0.282
1	1365340	A	G	32	0.427
1	1365341	A	G	33	0.632
1	1365345	A	G	1	0.273
1	1365367	A	G	2	0.225
1	1365370	A	G	7	0.25
1	1365380	A	G	15	0.257
1	1365438	A	G	34	0.378
1	1365466	A	G	42	0.682
1	1365473	A	G	13	0.284
1	1365476	A	G	2	0.332
1	1365490	A	G	43	0.589
1	1365500	A	G	16	0.287
1	1365512	A	G	27	0.309
1	1365518	A	G	6	0.26
1	1374513	C	T	1	0.439
1	1375250	C	A	1	0.503
1	1376888	C	T	1	0.333
1	1377095	G	T	1	0.5
1	1377295	G	A	1	1
1	1404764	A	G	1	0.231
1	1404991	A	G	9	0.521
1	1405117	A	G	1	0.286
1	1413272	C	T	2	0.34
1	1413500	C	G	1	0.636
1	1418275	A	G	1	0.25
1	1418411	A	G	1	0.273
1	1418455	A	G	1	0.25
1	1418530	A	G	1	0.3
1	1418532	A	G	2	0.317
1	1418536	A	G	9	0.321
1	1418563	A	G	2	0.2
1	1418757	A	G	1	0.2
1	1418966	A	G	1	0.5
1	1418977	A	G	4	0.258
1	1418987	A	G	1	0.385
1	1419060	A	G	1	0.455
1	1419678	A	G	2	0.243
1	1419690	A	G	5	0.388
1	1419700	A	G	4	0.524
1	1419702	A	G	1	0.3
1	1419743	A	G	2	0.306
1	1419746	A	G	4	0.526
1	1419768	A	G	3	0.478
1	1419773	A	G	3	0.732
1	1419835	A	G	6	0.369
1	1419888	A	G	2	0.407
1	1419891	A	G	1	0.3
1	1424599	G	A	1	0.333
1	1425512	T	C	3	0.412
1	1457309	A	G	1	0.2
1	1458241	C	T	1	0.25
1	1463409	A	G	1	0.2
1	1464305	C	A	1	0.5
1	1469515	C	T	1	0.593
1	1469814	G	A	1	0.605
1	1469911	C	T	1	0.5
1	1469914	C	T	1	0.468
1	1477312	C	T	1	0.591
1	1495372	T	C	1	0.2
1	1495498	T	C	1	0.455
1	1496603	T	C	1	0.3
1	1496664	T	C	1	0.4
1	1497413	G	A	1	0.75
1	1497870	C	T	1	0.429
1	1498440	A	T	1	0.265
1	1498515	A	G	1	0.742
1	1498840	A	G	1	0.471
1	1498885	T	C	1	0.2
1	1499473	T	C	2	0.458
1	1499929	A	G	2	0.396
1	1512074	G	C	1	0.5
1	1533670	C	A	1	0.312
1	1534754	G	C	1	0.545
1	1542845	A	G	1	0.333
1	1543720	A	G	2	0.5
1	1547452	T	C	1	0.4
1	1549699	C	G	1	0.569
1	1549881	C	T	1	0.438
1	1550140	T	C	1	0.222
1	1550516	G	A	1	0.273
1	1550726	G	A	1	0.419
1	1553373	A	G	2	0.317
1	1554662	G	C	1	0.364
1	1559310	C	T	1	0.355
1	1560750	C	G	1	0.528
1	1561697	C	T	1	0.476
1	1562061	G	A	1	0.526
1	1562722	A	G	1	0.464
1	1594977	T	C	90	0.388
1	1594978	T	C	5	0.253
1	1594999	T	C	2	0.243
1	1595006	T	C	98	0.533
1	1595007	T	C	1	0.333
1	1595025	T	C	25	0.254
1	1595034	T	C	1	0.231
1	1595047	T	C	1	0.382
1	1595048	T	C	60	0.29
1	1595074	T	C	15	0.25
1	1595077	T	C	3	0.241
1	1595180	T	C	2	0.319
1	1595462	T	C	2	0.204
1	1595500	T	C	3	0.245
1	1595514	T	C	1	0.2
1	1595539	T	C	25	0.258
1	1595540	T	C	96	0.424
1	1595560	T	C	6	0.257
1	1595565	T	C	1	0.222
1	1595584	T	C	1	0.209
1	1595586	T	C	79	0.855
1	1596744	C	T	1	0.22
1	1597086	C	T	1	0.56
1	1597434	G	C	2	0.386
1	1603964	C	T	1	1
1	1605213	T	C	1	0.273
1	1635553	T	C	1	0.357
1	1660014	C	T	1	0.25
1	1660717	C	T	1	0.355
1	1660850	T	C	7	0.457
1	1660855	T	C	9	0.402
1	1660858	T	C	1	0.231
1	1660872	T	C	3	0.244
1	1660887	T	C	24	0.425
1	1660888	T	C	12	0.29
1	1660892	T	C	2	0.21
1	1660916	T	C	38	0.436
1	1660917	T	C	16	0.307
1	1660931	T	C	2	0.301
1	1660944	T	C	18	0.386
1	1660948	T	C	7	0.299
1	1660957	T	C	25	0.603
1	1660958	T	C	27	0.738
1	1660973	T	C	3	0.291
1	1660988	T	C	2	0.261
1	1660989	T	C	1	0.2
1	1660990	T	C	3	0.279
1	1660993	T	C	5	0.267
1	1660995	T	C	1	0.25
1	1660999	T	C	1	0.2
1	1661013	T	C	1	0.25
1	1661023	T	C	10	0.305
1	1661024	T	C	1	0.235
1	1661033	T	C	1	0.25
1	1661036	T	C	3	0.315
1	1661038	T	C	3	0.224
1	1661047	T	C	7	0.277
1	1661052	T	C	9	0.283
1	1661053	T	C	14	0.31
1	1661085	T	C	1	0.25
1	1661090	T	C	14	0.293
1	1661099	T	C	35	0.402
1	1661104	T	C	47	0.584
1	1661108	G	A	3	0.82
1	1661410	T	C	23	0.644
1	1661432	T	C	1	0.273
1	1661466	T	C	4	0.283
1	1661471	T	C	12	0.275
1	1661490	T	C	1	0.3
1	1661492	T	C	14	0.685
1	1662464	T	C	1	0.2
1	1662547	T	C	21	0.364
1	1662603	T	C	1	0.2
1	1662604	T	C	19	0.486
1	1662610	T	C	14	0.388
1	1662611	T	C	1	0.273
1	1662623	T	C	1	0.5
1	1662627	T	C	13	0.824
1	1662652	T	C	9	0.355
1	1662658	T	C	1	0.214
1	1662668	T	C	3	0.256
1	1662688	T	C	1	0.273
1	1662694	T	C	12	0.628
1	1662704	T	C	10	0.365
1	1662707	T	C	1	0.231
1	1662708	T	C	10	0.315
1	1662729	T	C	7	0.269
1	1662733	T	C	16	0.468
1	1662734	T	C	5	0.243
1	1662754	T	C	7	0.255
1	1662764	T	C	14	0.63
1	1663099	T	C	1	0.208
1	1663100	T	C	1	0.273
1	1663181	T	C	6	0.282
1	1663195	T	C	1	0.273
1	1663222	T	C	3	0.281
1	1663329	T	C	1	0.4
1	1663560	T	C	3	0.286
1	1663570	T	C	1	0.273
1	1663582	T	C	1	0.25
1	1663600	T	C	1	0.2
1	1663629	T	C	6	0.285
1	1663634	T	C	2	0.282
1	1664434	T	C	1	0.667
1	1664452	T	C	1	0.2
1	1664475	T	C	1	0.615
1	1664481	T	C	1	0.308
1	1664497	T	C	1	0.786
1	1664516	T	C	1	0.2
1	1664582	T	C	1	0.222
1	1665054	T	C	1	0.273
1	1665097	T	C	1	0.308
1	1665099	T	C	2	0.619
1	1665858	T	C	3	0.58
1	1665859	T	C	2	0.477
1	1665873	T	C	1	0.333
1	1665874	T	C	1	0.5
1	1665882	T	C	1	0.364
1	1666734	T	C	1	0.2
1	1667480	T	C	1	0.2
1	1683796	C	T	1	0.512
1	1685788	G	C	1	0.461
1	1717184	C	T	1	0.791
1	1717639	T	C	1	0.454
1	1717765	G	C	5	0.531
1	1724702	C	G	1	0.546
1	1883253	T	C	1	0.5
1	1883292	T	C	1	0.455
1	1945364	T	C	1	0.308
1	1956814	A	G	1	0.286
1	2116267	G	A	1	0.667
1	2117773	C	T	1	0.667
1	2117944	C	T	1	0.4
1	2119015	T	C	1	0.455
1	2119029	T	C	1	0.333
1	2120036	T	C	1	0.2
1	2120186	T	C	1	0.25
1	2120188	T	C	1	0.667
1	2120632	T	C	1	0.231
1	2120650	T	C	1	0.273
1	2120660	T	C	2	0.332
1	2120677	T	C	2	0.416
1	2122150	C	A	1	0.364
1	2123059	A	G	2	0.333
1	2124130	A	G	2	0.252
1	2124266	T	C	2	0.207
1	2124335	G	A	1	0.545
1	2124887	A	G	3	0.443
1	2160691	A	G	1	0.504
1	2160994	G	T	1	0.509
1	2238671	C	T	1	0.591
1	2238930	C	T	1	0.267
1	2239004	G	A	1	0.532
1	2240115	G	A	1	0.403
1	2240349	G	A	1	0.538
1	2240445	G	T	1	0.511
1	2240505	A	G	1	0.495
1	2241402	C	T	1	0.553
1	2241435	C	A	1	0.66
1	2253789	C	T	1	0.706
1	2294975	T	C	1	0.2
1	2298202	T	C	1	0.583
1	2298206	T	C	1	0.571
1	2298254	T	C	1	0.727
1	2300263	T	C	1	0.273
1	2318862	C	T	1	0.304
1	2323866	C	T	1	0.667
1	2324045	A	G	1	0.541
1	2324655	C	T	1	0.632
1	2325310	G	A	1	0.455
1	2325874	C	T	1	0.294
1	2325886	G	A	1	0.25
1	2333540	G	A	1	0.7
1	2334495	A	G	1	0.484
1	2335282	A	G	1	0.55
1	2335349	G	A	3	0.578
1	2336163	C	T	1	0.443
1	2340167	C	A	1	0.463
1	2343915	C	T	1	0.789
1	2418808	C	T	1	0.462
1	2436080	A	G	1	0.25
1	2436574	G	C	1	0.636
1	2440201	C	T	1	0.231
1	2440366	T	C	1	0.65
1	2444416	G	A	1	0.462
1	2445456	C	T	1	0.447
1	2495186	C	G	1	0.759
1	2520411	G	A	1	0.474
1	2537720	G	A	1	0.3
1	2574212	C	T	1	0.5
1	2979126	C	A	1	0.278
1	3328153	C	G	1	0.583
1	3405612	C	A	1	0.25
1	3422767	C	T	1	0.5
1	3496480	G	A	1	0.786
1	3542385	G	A	1	0.591
1	3545065	G	A	1	0.519
1	3547550	C	T	1	0.657
1	3547951	G	T	1	0.474
1	3548138	C	T	1	0.578
1	3548141	G	T	1	0.702
1	3550030	C	A	1	0.69
1	3552025	C	T	1	0.5
1	3563258	C	T	1	0.322
1	3566619	G	T	1	0.231
1	3638673	C	T	1	0.267
1	3652338	A	G	20	0.321
1	3653625	G	A	1	0.455
1	3654296	C	T	1	0.613
1	3654920	C	T	1	0.562
1	3655172	G	A	1	0.341
1	3655290	A	C	2	0.623
1	3655842	T	C	1	0.385
1	3656593	G	A	1	0.214
1	3656943	C	T	1	0.364
1	3662178	C	A	1	0.538
1	3662866	T	C	1	0.333
1	3700574	C	A	1	0.494
1	3701766	G	A	1	0.435
1	3701819	C	T	1	0.556
1	3701983	C	T	1	0.714
1	3702494	T	C	2	0.25
1	3702536	T	C	3	0.244
1	3702539	T	C	3	0.21
1	3702555	T	C	1	0.211
1	3702562	T	C	11	0.348
1	3702566	T	C	1	0.25
1	3702581	T	C	1	0.25
1	3702650	T	C	1	0.211
1	3702693	T	C	6	0.392
1	3702706	T	C	1	0.462
1	3702870	T	C	3	0.288
1	3702940	T	C	10	0.633
1	3702942	T	C	2	0.294
1	3702952	T	C	2	0.36
1	3702964	T	C	9	0.461
1	3702982	T	C	1	0.273
1	3703496	C	T	1	0.31
1	3729012	T	C	1	0.2
1	3729217	T	C	17	0.27
1	3729317	T	C	54	0.27
1	3729318	T	C	5	0.22
1	3729378	T	C	8	0.255
1	3729650	T	C	1	0.267
1	3729850	T	C	1	0.25
1	3729857	T	C	33	0.526
1	3729867	T	C	1	0.214
1	3729872	T	C	2	0.207
1	3729911	T	C	10	0.32
1	3729912	T	C	1	0.231
1	3729920	T	C	3	0.271
1	3729922	T	C	9	0.584
1	3729926	T	C	3	0.327
1	3729930	T	C	1	0.455
1	3729943	T	C	2	0.254
1	3729947	T	C	1	0.25
1	3730142	T	C	1	0.25
1	3730158	T	C	3	0.638
1	3730170	T	C	4	0.286
1	3730230	T	C	1	0.364
1	3730247	T	C	1	0.2
1	3730302	T	C	3	0.237
1	3730305	T	C	18	0.382
1	3730314	T	C	12	0.312
1	3730327	T	C	35	0.56
1	3730328	T	C	5	0.267
1	3730331	T	C	39	0.48
1	3730332	T	C	28	0.33
1	3730351	T	C	6	0.265
1	3730375	T	C	2	0.243
1	3730400	T	C	70	0.828
1	3753874	A	C	1	0.472
1	3754044	G	A	1	0.418
1	3755533	C	T	1	0.446
1	3764169	G	A	1	0.615
1	3800252	T	C	1	0.214
1	3800608	C	T	1	0.4
1	3805865	G	A	1	0.593
1	3806264	G	A	1	0.2
1	3807397	A	G	1	0.478
1	4699970	T	C	1	0.231
1	4843721	A	G	1	0.231
1	4847623	C	T	1	0.211
1	5924517	C	T	1	0.565
1	5935129	C	T	1	1
1	5937333	C	G	1	0.238
1	5940293	G	A	1	0.538
1	5947386	C	T	1	0.421
1	6012826	C	T	1	0.385
1	6159789	C	T	1	0.458
1	6160069	C	T	1	0.396
1	6160263	G	A	1	0.5
1	6161110	G	A	1	0.591
1	6163737	T	C	1	0.4
1	6181285	C	T	1	0.5
1	6206332	C	T	1	0.435
1	6245172	G	A	1	0.882
1	6245677	A	G	1	0.23
1	6246077	T	C	1	0.878
1	6258596	C	T	1	0.5
1	6279519	G	A	1	0.455
1	6279872	A	G	2	0.282
1	6279873	A	G	4	0.357
1	6279950	A	G	4	0.356
1	6279969	A	G	4	0.411
1	6279986	A	G	1	0.273
1	6280037	A	G	4	0.274
1	6280041	A	G	1	0.2
1	6280086	A	G	1	0.25
1	6280092	A	G	1	0.2
1	6281583	G	C	1	0.48
1	6282224	T	C	49	0.6
1	6282236	T	C	32	0.393
1	6282237	T	C	14	0.284
1	6282238	T	C	1	0.231
1	6282255	T	C	1	0.235
1	6282289	T	C	1	0.3
1	6282301	T	C	2	0.321
1	6282315	T	C	6	0.248
1	6282318	T	C	7	0.292
1	6282324	T	C	22	0.523
1	6282361	T	C	11	0.269
1	6282371	T	C	19	0.316
1	6282374	T	C	1	0.231
1	6282383	T	C	30	0.328
1	6282400	T	C	60	0.519
1	6282401	T	C	45	0.332
1	6282420	T	C	3	0.272
1	6282587	T	C	14	0.273
1	6283078	T	C	1	0.667
1	6283145	G	A	1	0.886
1	6283152	C	T	1	0.795
1	6283244	T	C	7	0.244
1	6283260	T	C	86	0.421
1	6283264	T	C	19	0.251
1	6283273	T	C	1	0.238
1	6283292	T	C	1	0.2
1	6283305	T	C	36	0.439
1	6283306	T	C	31	0.444
1	6283332	T	C	2	0.3
1	6283365	T	C	2	0.41
1	6283396	T	C	4	0.389
1	6283401	T	C	1	0.3
1	6283434	T	C	1	0.214
1	6283439	T	C	9	0.446
1	6283440	T	C	9	0.433
1	6283446	C	T	1	0.4
1	6283448	T	C	2	0.3
1	6283658	T	C	1	0.4
1	6283795	G	A	1	0.484
1	6283982	C	T	1	0.643
1	6307626	A	G	1	0.5
1	6308386	C	T	1	0.467
1	6308533	T	C	1	0.656
1	6311917	T	C	2	0.243
1	6311953	T	C	9	0.357
1	6311954	T	C	9	0.704
1	6311993	T	C	3	0.345
1	6311994	T	C	1	0.364
1	6313201	T	C	1	0.4
1	6313217	T	C	1	0.231
1	6313356	T	C	2	0.216
1	6313373	T	C	1	0.357
1	6313374	T	C	2	0.283
1	6313393	T	C	1	0.3
1	6313409	T	C	2	0.29
1	6313417	T	C	1	0.211
1	6314015	G	A	1	0.714
1	6314917	A	G	1	0.447
1	6341281	A	C	1	0.444
1	6354940	A	G	1	0.477
1	6521574	C	T	1	0.422
1	6523273	A	G	1	0.214
1	6524742	G	A	1	0.455
1	6527559	C	A	1	0.55
1	6528317	C	T	1	0.436
1	6530581	G	A	1	0.385
1	6533499	G	A	1	0.391
1	6582149	T	C	9	0.261
1	6582161	T	C	2	0.211
1	6582176	T	C	12	0.28
1	6582221	T	C	20	0.293
1	6582238	T	C	1	0.333
1	6582241	T	C	1	0.231
1	6582347	T	C	1	0.214
1	6582353	T	C	15	0.26
1	6582425	T	C	1	0.25
1	6582486	T	C	1	0.214
1	6582488	T	C	1	0.273
1	6582498	T	C	1	0.231
1	6582501	T	C	1	0.2
1	6582502	T	C	1	0.231
1	6582527	T	C	15	0.266
1	6582558	T	C	18	0.298
1	6582689	T	C	1	0.286
1	6582701	T	C	1	0.25
1	6582868	T	C	3	0.255
1	6583036	T	C	14	0.256
1	6583055	T	C	1	0.2
1	6583058	T	C	1	0.214
1	6583066	T	C	9	0.272
1	6583072	T	C	2	0.259
1	6583099	T	C	1	0.25
1	6583109	T	C	3	0.207
1	6583112	T	C	1	0.2
1	6583113	T	C	4	0.253
1	6583138	T	C	3	0.288
1	6583162	T	C	3	0.25
1	6583216	T	C	4	0.281
1	6583383	T	C	13	0.243
1	6583395	T	C	3	0.256
1	6583396	T	C	2	0.243
1	6583448	T	C	1	0.2
1	6583457	T	C	22	0.31
1	6583474	T	C	2	0.214
1	6583515	T	C	2	0.25
1	6583517	T	C	1	0.2
1	6583527	T	C	9	0.311
1	6583538	T	C	1	0.214
1	6583539	T	C	2	0.216
1	6583556	T	C	3	0.21
1	6583593	T	C	6	0.233
1	6583990	T	C	1	0.75
1	6584829	T	C	3	0.294
1	6584862	T	C	2	0.225
1	6584872	T	C	1	0.273
1	6585045	T	C	1	0.312
1	6585071	T	C	1	0.222
1	6585072	T	C	1	0.5
1	6585088	T	C	2	0.25
1	6585228	T	C	1	0.333
1	6585331	T	C	5	0.221
1	6585332	T	C	7	0.264
1	6585381	T	C	1	0.368
1	6640687	C	T	2	0.541
1	6643099	A	G	1	0.2
1	6643538	T	C	1	0.231
1	6643540	T	C	1	0.231
1	6643917	A	G	1	0.235
1	6643979	A	G	1	0.25
1	6644173	A	G	1	0.2
1	6644178	A	G	1	0.2
1	6647604	C	T	1	0.762
1	6650957	G	A	1	1
1	6651420	G	T	1	0.5
1	6652760	G	C	1	0.437
1	6652898	T	C	1	0.979
1	6654063	G	A	1	0.6
1	6654528	T	C	1	0.364
1	6659155	G	A	1	0.206
1	6659266	C	T	1	0.234
1	6681792	G	C	1	0.419
1	6682672	C	T	1	0.535
1	6694838	G	A	1	0.25
1	6694940	C	G	1	0.474
1	6695336	C	T	1	0.271
1	6695419	G	A	1	0.595
1	6700001	C	T	1	0.917
1	6707032	T	C	1	0.2
1	6707418	T	C	1	0.4
1	6708668	T	C	1	0.273
1	6708681	T	C	2	0.286
1	6709095	T	C	1	0.308
1	6709128	T	C	1	0.545
1	6709169	T	C	1	0.417
1	6709197	T	C	1	0.4
1	6709906	T	C	1	0.333
1	6710434	T	C	1	0.3
1	6710460	T	C	2	0.451
1	6710504	T	C	1	0.333
1	6714029	G	A	1	0.214
1	6885210	T	G	1	0.597
1	6931948	A	G	1	0.57
1	7757419	C	G	1	0.4
1	7760147	G	C	1	0.444
1	7760196	T	A	1	0.421
1	7827969	A	G	1	0.444
1	7829704	A	G	1	0.571
1	7831848	C	T	1	0.722
1	7831850	C	T	1	0.722
1	7831971	C	A	1	0.727
1	7832510	C	T	1	0.571
1	7832856	A	G	1	0.2
1	7833051	C	G	1	0.68
1	7839751	A	T	1	0.472
1	7870074	C	T	1	0.606
1	8072723	C	T	1	0.887
1	8081929	T	C	1	0.308
1	8413116	C	T	1	0.591
1	8413587	G	C	1	0.535
1	8413992	C	T	1	0.429
1	8414684	G	T	1	0.333
1	8414768	G	A	1	0.61
1	8414999	A	T	1	0.448
1	8415010	G	A	1	0.374
1	8415089	T	A	2	0.569
1	8418560	C	A	1	0.366
1	8418972	G	A	1	0.386
1	8419867	C	T	1	0.386
1	8419868	G	T	1	0.4
1	8420030	C	T	1	0.353
1	8420340	G	A	1	0.529
1	8421011	G	A	1	0.583
1	8554731	T	C	1	0.2
1	8557546	T	A	1	0.545
1	8921285	A	G	1	0.705
1	8924065	C	T	1	0.283
1	8928909	T	A	1	0.364
1	9096347	T	C	1	0.333
1	9096383	T	C	1	0.2
1	9096460	T	C	23	0.334
1	9096479	T	C	31	0.624
1	9096482	T	C	16	0.338
1	9096491	T	C	2	0.259
1	9096492	T	C	23	0.337
1	9096899	T	C	1	0.417
1	9099644	G	A	1	0.595
1	9117597	G	A	1	0.672
1	9160958	T	C	3	0.244
1	9160963	T	C	4	0.433
1	9160975	T	C	2	0.282
1	9160976	T	C	1	0.2
1	9160982	T	C	4	0.656
1	9160989	T	C	4	0.379
1	9160996	T	C	1	0.273
1	9161011	T	C	5	0.423
1	9161142	T	C	3	0.265
1	9161192	T	C	1	0.4
1	9161196	T	C	1	0.2
1	9161199	T	C	1	0.5
1	9161658	T	C	1	0.2
1	9163290	T	C	1	0.273
1	9163319	T	C	1	0.4
1	9163334	T	C	1	0.5
1	9209051	T	C	3	0.238
1	9209078	T	C	26	0.329
1	9209151	T	C	19	0.361
1	9209157	T	C	6	0.239
1	9209160	T	C	1	0.292
1	9209183	T	C	1	0.231
1	9209195	T	C	21	0.335
1	9209212	T	C	1	0.231
1	9209243	T	C	2	0.223
1	9209435	T	C	19	0.553
1	9209449	T	C	18	0.625
1	9209457	T	C	18	0.406
1	9209463	T	C	4	0.243
1	9209469	T	C	3	0.224
1	9209473	T	C	16	0.488
1	9209488	T	C	3	0.283
1	9209491	T	C	2	0.247
1	9209523	T	C	3	0.289
1	9209587	T	C	3	0.235
1	9254169	A	G	1	0.364
1	9305102	C	T	1	0.4
1	9324611	G	A	1	0.545
1	9325272	G	A	1	0.375
1	9325330	C	G	1	0.824
1	9325551	G	T	1	0.558
1	9325743	A	G	1	0.214
1	9325774	A	G	1	0.2
1	9325787	A	G	3	0.39
1	9325788	A	G	13	0.26
1	9326191	T	C	1	0.5
1	9326954	A	G	4	0.274
1	9326957	A	G	52	0.309
1	9326960	A	G	12	0.269
1	9326983	A	G	8	0.246
1	9326997	A	G	10	0.241
1	9327062	A	G	3	0.208
1	9327068	A	G	1	0.333
1	9327088	A	G	1	0.214
1	9327113	A	G	2	0.218
1	9327153	A	G	1	0.2
1	9327680	G	T	1	0.389
1	9328027	A	G	31	0.3
1	9328046	A	G	18	0.238
1	9328047	A	G	14	0.263
1	9328074	A	G	14	0.266
1	9328082	A	G	8	0.25
1	9328087	A	G	1	0.2
1	9328092	A	G	9	0.26
1	9328095	A	G	1	0.25
1	9328102	A	G	62	0.393
1	9328103	A	G	7	0.269
1	9328106	A	G	1	0.2
1	9328120	A	G	59	0.337
1	9328200	A	G	4	0.273
1	9328213	A	G	29	0.294
1	9328223	A	G	25	0.252
1	9328242	A	G	52	0.643
1	9328243	A	G	48	0.47
1	9328255	A	G	6	0.284
1	9328309	A	G	1	0.5
1	9328596	C	A	1	0.545
1	9329982	C	T	1	0.963
1	9331075	A	G	5	0.217
1	9331094	A	G	62	0.297
1	9331100	A	G	1	0.211
1	9331130	A	G	1	0.308
1	9331176	A	G	1	0.357
1	9331182	G	A	1	0.529
1	9331223	C	T	2	0.386
1	9331227	A	G	4	0.212
1	9331254	A	G	8	0.236
1	9427833	G	A	1	0.441
1	9427950	G	T	1	0.486
1	9429411	G	A	1	0.557
1	9485889	C	T	1	0.75
1	9486315	C	G	1	0.6
1	9486443	G	A	1	0.4
1	9487044	T	C	1	0.25
1	9643028	A	G	1	0.25
1	9643054	A	G	3	0.26
1	9643063	A	G	1	0.2
1	9643069	A	G	2	0.216
1	9643106	A	G	1	0.25
1	9643107	A	G	4	0.313
1	9643154	A	G	11	0.578
1	9643155	A	G	11	0.381
1	9643190	A	G	2	0.286
1	9643195	A	G	4	0.356
1	9643196	A	G	2	0.25
1	9643197	A	G	1	0.25
1	9643208	A	G	1	0.5
1	9643994	A	G	1	0.273
1	9644522	A	G	6	0.537
1	9644535	A	G	8	0.671
1	9644544	A	G	1	0.3
1	9644558	A	G	4	0.33
1	9644599	A	G	1	0.455
1	9644722	A	G	1	0.4
1	9644731	A	G	1	0.25
1	9644733	A	G	1	0.231
1	9644798	A	G	3	0.217
1	9644847	A	G	8	0.247
1	9644873	A	G	5	0.283
1	9644890	A	G	5	0.277
1	9644899	A	G	1	0.231
1	9644912	A	G	4	0.251
1	9644934	A	G	2	0.216
1	9644938	A	G	2	0.2
1	9644965	A	G	3	0.27
1	9645027	A	G	5	0.391
1	9662770	G	A	1	0.85
1	9664043	C	T	1	0.545
1	9664049	C	T	1	0.2
1	9664290	C	T	1	0.476
1	9664576	C	G	1	0.455
1	9664670	G	A	1	0.773
1	9664755	G	A	1	0.375
1	9673128	A	G	1	0.4
1	9673819	A	G	1	0.273
1	9674681	C	T	1	0.643
1	9679629	A	G	1	0.364
1	9738506	T	C	1	0.3
1	9739968	T	C	1	0.231
1	9740242	T	C	1	0.355
1	9740435	T	C	1	0.667
1	9740483	T	C	1	0.731
1	9740496	T	C	1	0.24
1	9770530	A	G	1	0.4
1	9787506	C	T	1	0.545
1	9789576	C	T	1	0.515
1	9789928	G	A	1	0.728
1	9790380	C	T	3	0.54
1	9793464	C	T	1	0.279
1	9793570	C	T	1	0.564
1	9795590	C	T	1	0.562
1	9796033	T	C	1	0.338
1	9804628	G	A	1	0.571
1	9833363	C	T	1	0.58
1	9883924	G	A	1	0.714
1	9883988	C	A	1	0.846
1	9908447	G	A	1	0.5
1	9909854	G	C	1	0.688
1	9986785	C	G	1	0.5
1	9987343	T	C	1	0.392
1	9987436	T	C	7	0.251
1	9987445	T	C	1	0.208
1	9987448	T	C	5	0.24
1	9987470	T	C	55	0.297
1	9987480	T	C	1	0.25
1	9987484	T	C	82	0.339
1	9987520	T	C	3	0.24
1	9987524	T	C	22	0.277
1	9987553	T	C	1	0.2
1	9987573	T	C	1	0.25
1	9987576	T	C	3	0.274
1	9987591	T	C	1	0.2
1	9987631	T	C	6	0.263
1	9987640	T	C	6	0.254
1	9987771	T	C	2	0.267
1	9987777	T	C	1	0.2
1	9987809	T	C	1	0.25
1	9987814	T	C	15	0.307
1	9987827	T	C	7	0.255
1	9987844	T	C	8	0.493
1	9987847	T	C	19	0.333
1	9987848	T	C	2	0.254
1	9987850	T	C	3	0.313
1	9987853	T	C	21	0.512
1	9987857	T	C	13	0.397
1	9987863	T	C	2	0.2
1	9987870	T	C	14	0.396
1	9987880	T	C	12	0.431
1	9987890	T	C	2	0.286
1	9987896	T	C	5	0.251
1	9987909	T	C	1	0.2
1	9987915	T	C	1	0.2
1	9987932	T	C	54	0.416
1	9987936	T	C	8	0.26
1	9987937	T	C	1	0.273
1	9987949	T	C	2	0.216
1	9987951	T	C	38	0.278
1	9987952	T	C	70	0.398
1	9987960	T	C	2	0.266
1	9987965	T	C	56	0.306
1	9987968	T	C	1	0.25
1	9987982	T	C	1	0.2
1	9987990	T	C	15	0.269
1	9988003	T	C	1	0.207
1	9988010	T	C	48	0.293
1	9988020	T	C	10	0.244
1	9988095	T	C	2	0.285
1	9988107	T	C	32	0.296
1	9988113	T	C	2	0.256
1	9988130	T	C	6	0.258
1	9988138	T	C	4	0.228
1	9988147	T	C	80	0.396
1	9988168	T	C	41	0.289
1	9988190	T	C	70	0.376
1	9988205	T	C	1	0.273
1	9988207	T	C	1	0.273
1	9988223	T	C	1	0.2
1	9988232	T	C	2	0.225
1	9988248	T	C	51	0.544
1	9988249	T	C	31	0.322
1	9988259	T	C	43	0.434
1	9988271	T	C	13	0.245
1	9988284	T	C	7	0.315
1	9988288	T	C	32	0.327
1	9988289	T	C	4	0.239
1	9988308	T	C	1	0.267
1	9988311	T	C	3	0.268
1	9988332	T	C	64	0.42
1	9988345	T	C	3	0.218
1	9988369	T	C	24	0.269
1	9988690	T	C	28	0.28
1	9988691	T	C	71	0.341
1	9988692	T	C	40	0.294
1	9988718	T	C	3	0.239
1	9988749	T	C	12	0.243
1	9988760	T	C	2	0.282
1	9988766	T	C	4	0.238
1	9988790	T	C	1	0.214
1	9988822	T	C	10	0.242
1	9988825	T	C	2	0.214
1	9988826	T	C	40	0.297
1	9988834	T	C	21	0.248
1	9988849	T	C	9	0.251
1	9988851	T	C	54	0.267
1	9988852	T	C	1	0.25
1	9988885	T	C	2	0.303
1	9988905	T	C	1	0.3
1	9988911	T	C	1	0.231
1	9989180	C	T	1	0.24
1	9989620	T	C	2	0.207
1	10042714	C	T	1	0.375
1	10042892	A	G	1	0.211
1	10042910	A	G	6	0.329
1	10042911	A	G	8	0.273
1	10042937	A	G	9	0.27
1	10042946	A	G	1	0.222
1	10042955	A	G	35	0.351
1	10042977	A	G	1	0.2
1	10042978	A	G	3	0.279
1	10042986	A	G	2	0.207
1	10042987	A	G	26	0.355
1	10042988	A	G	38	0.459
1	10042993	A	G	1	0.231
1	10043002	A	G	1	0.25
1	10043014	A	G	1	0.3
1	10043017	A	G	1	0.231
1	10043043	A	G	25	0.398
1	10043053	A	G	15	0.361
1	10043060	A	G	1	0.214
1	10043076	A	G	1	0.3
1	10043079	A	G	6	0.386
1	10043089	A	G	4	0.401
1	10043129	A	C	1	0.8
1	10043150	A	G	2	0.207
1	10043250	A	G	7	0.254
1	10043270	A	G	1	0.312
1	10043290	A	G	1	0.231
1	10043293	A	G	1	0.2
1	10043302	A	G	9	0.233
1	10043358	A	G	28	0.332
1	10043362	A	G	2	0.212
1	10043363	A	G	15	0.287
1	10043400	A	G	5	0.283
1	10043418	G	A	1	0.35
1	10043451	A	G	1	0.2
1	10043493	A	G	3	0.248
1	10043498	A	G	1	0.25
1	10043504	A	G	18	0.31
1	10043526	A	G	10	0.35
1	10043527	A	G	11	0.346
1	10043603	A	G	1	0.2
1	10043845	A	G	1	0.269
1	10043955	A	G	2	0.207
1	10044137	A	G	1	0.6
1	10044180	A	G	1	0.227
1	10044205	A	G	2	0.391
1	10044206	A	G	2	0.502
1	10044209	A	G	1	0.235
1	10044210	A	G	1	0.235
1	10044235	A	G	2	0.562
1	10044245	A	G	3	0.325
1	10044271	A	G	2	0.225
1	10044272	A	G	5	0.232
1	10044285	A	G	1	0.25
1	10044305	A	G	1	0.231
1	10044310	A	G	7	0.729
1	10044327	A	G	1	0.231
1	10044352	A	G	1	0.4
1	10044366	A	G	6	0.249
1	10044367	A	G	15	0.29
1	10044379	A	G	8	0.245
1	10044385	A	G	7	0.232
1	10045332	T	C	1	0.4
1	10046819	A	G	2	0.336
1	10046833	A	G	1	0.267
1	10049465	A	G	1	0.2
1	10049491	A	G	1	0.2
1	10093323	G	T	1	0.211
1	10228246	G	A	1	0.442
1	10238798	G	T	1	0.47
1	10241011	T	C	1	0.556
1	10270907	G	A	1	0.24
1	10318658	G	T	1	0.615
1	10323222	A	G	1	0.214
1	10343078	A	G	1	0.357
1	10343118	A	G	1	0.467
1	10352123	G	A	1	0.229
1	10363225	C	T	1	0.375
1	10365205	G	C	1	0.349
1	10365236	G	A	1	0.872
1	10366572	A	G	9	0.258
1	10367444	T	C	1	0.6
1	10368233	T	C	1	0.65
1	10409372	A	G	1	0.333
1	10409414	A	G	1	0.214
1	10434988	G	A	1	0.5
1	10435365	C	G	1	0.706
1	10437811	A	G	1	0.214
1	10438207	C	T	1	0.715
1	10438658	G	A	1	0.574
1	10438770	C	T	1	0.457
1	10439536	G	A	1	0.439
1	10439713	A	G	1	0.494
1	10440243	G	A	1	0.206
1	10440435	G	A	1	0.5
1	10440720	C	T	1	0.476
1	10443891	A	G	1	0.364
1	10445188	A	G	1	0.333
1	10446068	A	G	2	0.275
1	10446137	A	G	1	0.273
1	10446138	A	G	1	0.364
1	10446203	A	G	1	0.3
1	10446204	A	G	1	0.5
1	10446256	A	G	1	0.429
1	10446269	A	G	1	0.214
1	10446281	A	G	1	0.2
1	10447242	A	G	1	0.308
1	10447352	A	G	1	0.25
1	10447367	A	G	1	0.583
1	10447377	A	G	1	0.636
1	10447391	A	G	1	0.308
1	10447395	A	G	2	0.569
1	10448958	A	G	4	0.366
1	10448963	A	G	2	0.25
1	10449013	A	G	1	0.25
1	10449014	A	G	6	0.419
1	10449017	A	G	5	0.301
1	10449031	A	G	2	0.275
1	10449039	A	G	2	0.316
1	10449043	A	G	1	0.25
1	10449053	A	G	2	0.316
1	10449055	A	G	2	0.254
1	10449181	A	G	1	0.231
1	10449198	A	G	1	0.231
1	10449790	A	G	6	0.49
1	10449803	A	G	1	0.4
1	10449859	A	G	2	0.316
1	10449992	A	G	1	0.3
1	10450058	A	G	1	0.545
1	10450084	A	G	1	0.4
1	10450085	A	G	1	0.2
1	10450126	A	G	2	0.225
1	10450154	A	G	1	0.214
1	10450815	A	G	1	0.417
1	10450824	A	G	1	0.3
1	10450825	A	G	1	0.2
1	10451037	A	G	1	0.538
1	10451148	A	G	3	0.233
1	10451150	A	G	9	0.344
1	10451156	A	G	1	0.2
1	10451178	A	G	1	0.333
1	10451183	A	G	5	0.283
1	10451187	A	G	6	0.504
1	10451202	A	G	2	0.34
1	10451230	A	G	1	0.308
1	10451253	A	G	1	0.214
1	10451254	A	G	1	0.214
1	10451618	A	G	1	0.231
1	10451955	A	G	1	0.556
1	10452007	A	G	1	0.25
1	10452114	A	G	1	0.4
1	10452228	A	G	1	0.222
1	10452318	A	G	1	0.364
1	10452423	A	G	2	0.365
1	10452855	A	G	5	0.351
1	10452896	A	G	3	0.277
1	10452908	A	G	1	0.273
1	10452934	A	G	1	0.25
1	10453100	A	G	1	0.214
1	10453208	A	G	1	0.333
1	10453234	A	G	1	0.2
1	10453237	A	G	2	0.275
1	10453260	A	G	2	0.419
1	10453589	A	G	1	0.364
1	10453601	A	G	2	0.35
1	10453633	A	G	1	0.25
1	10453638	A	G	1	0.25
1	10453653	A	G	1	0.25
1	10453656	A	G	1	0.273
1	10453674	A	G	1	0.4
1	10454083	A	G	1	0.2
1	10454106	A	G	1	0.3
1	10454151	A	G	1	0.25
1	10454159	A	G	1	0.417
1	10454185	A	G	1	0.3
1	10454200	A	G	1	0.25
1	10454214	A	G	3	0.253
1	10454218	A	G	2	0.35
1	10454230	A	G	4	0.451
1	10454248	A	G	1	0.231
1	10455041	A	G	1	0.273
1	10455042	A	G	2	0.319
1	10455081	A	G	2	0.35
1	10455320	A	G	1	0.333
1	10455325	A	G	1	0.692
1	10455454	A	G	2	0.664
1	10455461	A	G	3	0.706
1	10455500	A	G	1	0.4
1	10455604	A	G	1	0.273
1	10455783	A	G	1	0.231
1	10455822	A	G	1	0.3
1	10455879	A	G	1	0.231
1	10455958	A	G	2	0.3
1	10455960	A	G	2	0.3
1	10455971	A	G	1	0.308
1	10456074	A	G	2	0.3
1	10456075	A	G	2	0.204
1	10456089	A	G	1	0.2
1	10456092	A	G	8	0.575
1	10456104	A	G	1	0.2
1	10456114	A	G	4	0.346
1	10456119	A	G	1	0.214
1	10456172	A	G	2	0.293
1	10456175	A	G	1	0.231
1	10456182	A	G	12	0.416
1	10456208	A	G	7	0.455
1	10456218	A	G	7	0.283
1	10456250	A	G	2	0.225
1	10456373	A	G	1	0.273
1	10456432	A	G	1	0.2
1	10456433	A	G	3	0.274
1	10456462	A	G	7	0.563
1	10456472	A	G	3	0.335
1	10456498	A	G	2	0.237
1	10456499	A	G	1	0.25
1	10456507	A	G	2	0.364
1	10456513	A	G	2	0.343
1	10456516	A	G	3	0.612
1	10456522	A	G	3	0.517
1	10456568	A	G	2	0.318
1	10456594	A	G	1	0.273
1	10456595	A	G	3	0.462
1	10456601	A	G	4	0.784
1	10456607	A	G	5	0.544
1	10456735	A	G	4	0.322
1	10456741	A	G	2	0.233
1	10456747	A	G	10	0.337
1	10456794	A	G	1	0.2
1	10456801	A	G	7	0.391
1	10456802	A	G	5	0.297
1	10456804	A	G	1	0.25
1	10456835	A	G	2	0.286
1	10456871	A	G	1	0.231
1	10456897	A	G	4	0.263
1	10456915	A	G	1	0.273
1	10456926	A	G	7	0.302
1	10456947	A	G	1	0.273
1	10456964	A	G	3	0.244
1	10491006	G	A	1	0.455
1	10491085	C	T	1	0.516
1	10491347	A	G	2	0.563
1	10517073	A	G	1	0.474
1	10517276	T	C	67	0.314
1	10517300	T	C	25	0.274
1	10517306	T	C	5	0.223
1	10517313	T	C	45	0.275
1	10517314	T	C	43	0.285
1	10517335	T	C	4	0.239
1	10517352	T	C	70	0.339
1	10517362	T	C	2	0.272
1	10517463	T	C	2	0.23
1	10517485	T	C	10	0.267
1	10517486	T	C	2	0.209
1	10517504	T	C	4	0.323
1	10517508	T	C	4	0.237
1	10517512	T	C	72	0.407
1	10517513	T	C	9	0.331
1	10517525	T	C	5	0.248
1	10517526	T	C	1	0.2
1	10517527	T	C	70	0.509
1	10517538	T	C	15	0.264
1	10517547	T	C	5	0.27
1	10517550	T	C	3	0.255
1	10517558	T	C	8	0.268
1	10517564	T	C	37	0.306
1	10517567	T	C	28	0.294
1	10517573	T	C	3	0.244
1	10517595	T	C	1	0.261
1	10517611	T	C	2	0.217
1	10517613	T	C	68	0.594
1	10517623	T	C	53	0.331
1	10517628	T	C	1	0.2
1	10517635	T	C	45	0.315
1	10517648	T	C	1	0.273
1	10517653	T	C	82	0.405
1	10517659	T	C	68	0.338
1	10517672	T	C	25	0.279
1	10517673	T	C	2	0.231
1	10517678	T	C	1	0.2
1	10517688	T	C	14	0.266
1	10517689	T	C	2	0.276
1	10517691	T	C	25	0.252
1	10517697	T	C	1	0.2
1	10517992	T	C	4	0.245
1	10517998	T	C	14	0.254
1	10518020	T	C	1	0.208
1	10518037	T	C	22	0.252
1	10518052	T	C	29	0.251
1	10518067	T	C	6	0.223
1	10518270	T	C	7	0.245
1	10518688	T	C	20	0.288
1	10518733	T	C	7	0.246
1	10518734	T	C	9	0.242
1	10518756	T	C	23	0.274
1	10518760	T	C	1	0.308
1	10518775	T	C	1	0.231
1	10518797	T	C	5	0.222
1	10518821	T	C	3	0.226
1	10518826	T	C	4	0.227
1	10518831	T	C	26	0.282
1	10518838	T	C	1	0.231
1	10518840	T	C	5	0.236
1	10518845	T	C	2	0.254
1	10518861	T	C	2	0.216
1	10518867	T	C	1	0.312
1	10518873	T	C	4	0.207
1	10518875	T	C	4	0.268
1	10518883	T	C	9	0.254
1	10518976	T	C	1	0.2
1	10519002	T	C	5	0.34
1	10519048	T	C	25	0.285
1	10519064	T	C	72	0.367
1	10519074	T	C	2	0.234
1	10519089	T	C	1	0.25
1	10519114	T	C	1	0.2
1	10519119	T	C	16	0.265
1	10519129	T	C	2	0.246
1	10519138	T	C	4	0.247
1	10519143	T	C	2	0.275
1	10519148	T	C	7	0.267
1	10519161	T	C	4	0.264
1	10519162	T	C	2	0.216
1	10519183	T	C	2	0.26
1	10519184	T	C	1	0.235
1	10519190	T	C	10	0.268
1	10519200	T	C	9	0.312
1	10519864	T	C	1	0.25
1	10519874	T	C	7	0.236
1	10519887	T	C	2	0.299
1	10519888	T	C	64	0.331
1	10519900	T	C	1	0.25
1	10519909	T	C	1	0.292
1	10519910	T	C	15	0.281
1	10519912	T	C	59	0.3
1	10519932	T	C	9	0.232
1	10519936	T	C	14	0.273
1	10519946	T	C	10	0.265
1	10519950	T	C	1	0.211
1	10519951	T	C	1	0.214
1	10519973	T	C	10	0.249
1	10519975	T	C	5	0.232
1	10519982	T	C	37	0.282
1	10520029	T	C	1	0.312
1	10520045	T	C	6	0.257
1	10520057	T	C	17	0.315
1	10520058	T	C	1	0.25
1	10520067	T	C	38	0.405
1	10520072	T	C	9	0.245
1	10520076	T	C	4	0.267
1	10520099	T	C	3	0.263
1	10520117	T	C	2	0.207
1	10520130	T	C	4	0.293
1	10520136	T	C	10	0.357
1	10520139	T	C	4	0.216
1	10520145	T	C	5	0.25
1	10520153	T	C	12	0.238
1	10520154	T	C	11	0.291
1	10520164	T	C	2	0.243
1	10520174	T	C	14	0.257
1	10520178	T	C	17	0.284
1	10520180	T	C	43	0.597
1	10520190	T	C	34	0.367
1	10520202	T	C	24	0.312
1	10520215	T	C	5	0.275
1	10520219	T	C	40	0.293
1	10520226	T	C	7	0.286
1	10520233	T	C	10	0.303
1	10520240	T	C	1	0.733
1	10520256	T	C	4	0.28
1	10520258	T	C	64	0.517
1	10520264	T	C	1	0.214
1	10520269	T	C	2	0.231
1	10520280	T	C	3	0.232
1	10520288	T	C	15	0.275
1	10520296	T	C	56	0.574
1	10520300	T	C	1	0.25
1	10520328	T	C	1	0.25
1	10520347	T	C	1	0.25
1	10520353	T	C	2	0.239
1	10520378	T	C	59	0.417
1	10520383	T	C	16	0.273
1	10520439	T	C	18	0.262
1	10520450	T	C	19	0.259
1	10520459	T	C	1	0.267
1	10520479	T	C	2	0.218
1	10520487	T	C	15	0.258
1	10520505	T	C	6	0.217
1	10520532	T	C	8	0.239
1	10520620	T	C	1	0.2
1	10520622	T	C	1	0.231
1	10520649	T	C	6	0.218
1	10520655	C	T	1	0.5
1	10520672	T	C	13	0.283
1	10520683	T	C	22	0.264
1	10520684	T	C	13	0.262
1	10520692	T	C	1	0.286
1	10520702	T	C	7	0.236
1	10520715	T	C	61	0.304
1	10520725	T	C	59	0.332
1	10520735	T	C	23	0.259
1	10520751	T	C	85	0.398
1	10520764	T	C	9	0.271
1	10520765	T	C	3	0.216
1	10520767	T	C	15	0.252
1	10520814	T	C	4	0.234
1	10520819	T	C	66	0.384
1	10520828	A	C	1	0.2
1	10520858	T	C	7	0.302
1	10520866	T	C	2	0.319
1	10520966	T	C	1	0.2
1	10521094	T	C	15	0.301
1	10521103	T	C	6	0.258
1	10521104	T	C	7	0.244
1	10521126	T	C	16	0.257
1	10521130	T	C	34	0.274
1	10521162	T	C	25	0.272
1	10521170	T	C	60	0.3
1	10521172	T	C	3	0.233
1	10521200	T	C	84	0.426
1	10521237	T	C	6	0.273
1	10521238	T	C	41	0.285
1	10521254	T	C	35	0.259
1	10521260	T	C	19	0.263
1	10521318	G	A	1	0.378
1	10521664	G	A	1	0.464
1	10521975	T	C	5	0.315
1	10522017	T	C	1	0.2
1	10522036	T	C	1	0.231
1	10522040	T	C	4	0.257
1	10522050	T	C	5	0.294
1	10522072	T	C	7	0.32
1	10522084	T	C	1	0.25
1	10522187	T	C	1	0.214
1	10522205	G	A	1	0.294
1	10522281	T	C	1	0.2
1	10522305	T	C	1	0.308
1	10522309	T	C	1	0.2
1	10522315	T	C	1	0.2
1	10522382	T	C	3	0.258
1	10522421	T	C	1	0.2
1	10522435	T	C	3	0.25
1	10522556	T	C	2	0.394
1	10690401	G	A	2	0.536
1	10697157	C	T	1	0.6
1	11080873	A	G	2	0.419
1	11080917	A	G	1	0.2
1	11080926	A	G	9	0.559
1	11080928	A	G	7	0.352
1	11081295	A	G	1	0.273
1	11081296	A	G	3	0.307
1	11081313	A	G	1	0.455
1	11081325	A	G	2	0.381
1	11081378	A	G	1	0.462
1	11081587	A	G	2	0.207
1	11081597	A	G	1	0.2
1	11081667	A	G	2	0.325
1	11081710	A	G	1	0.5
1	11081711	A	G	2	0.33
1	11081791	A	G	9	0.451
1	11081888	A	G	1	0.25
1	11081921	A	G	2	0.25
1	11081936	A	G	2	0.206
1	11081942	A	G	17	0.517
1	11081948	A	G	7	0.283
1	11081963	C	G	1	0.5
1	11085451	G	A	2	0.37
1	11088017	A	G	9	0.459
1	11088023	A	G	2	0.2
1	11088024	A	G	2	0.237
1	11088069	A	G	4	0.298
1	11088083	A	G	1	0.25
1	11088093	A	G	3	0.233
1	11088127	A	G	1	0.273
1	11088129	A	G	2	0.234
1	11088132	A	G	2	0.225
1	11088152	A	G	5	0.272
1	11088158	A	G	9	0.247
1	11088159	A	G	29	0.401
1	11088168	A	G	1	0.2
1	11088185	A	G	1	0.25
1	11088200	A	G	9	0.341
1	11088220	A	G	12	0.325
1	11088223	A	G	17	0.459
1	11088233	A	G	2	0.257
1	11088259	A	G	1	0.231
1	11088262	A	G	14	0.354
1	11088264	A	G	3	0.2
1	11088845	A	G	1	0.2
1	11088864	A	G	2	0.25
1	11088888	A	G	3	0.263
1	11088900	A	G	14	0.375
1	11088910	A	G	10	0.342
1	11088916	A	G	2	0.319
1	11088955	A	G	1	0.3
1	11088977	A	G	15	0.429
1	11088981	A	G	3	0.265
1	11089073	A	G	9	0.417
1	11089124	A	G	1	0.25
1	11089179	A	G	3	0.367
1	11089189	A	G	1	0.3
1	11089403	A	G	4	0.252
1	11089429	A	G	1	0.3
1	11089437	A	G	2	0.225
1	11089747	A	G	1	0.2
1	11089755	A	G	1	0.2
1	11089773	A	G	3	0.263
1	11089785	A	G	8	0.271
1	11089813	A	G	67	0.438
1	11089825	A	G	48	0.324
1	11089835	A	G	43	0.299
1	11089869	A	G	14	0.233
1	11089878	A	G	4	0.283
1	11089942	A	G	2	0.216
1	11114840	C	T	1	0.245
1	11119312	C	T	1	0.488
1	11119938	G	A	1	0.245
1	11138095	T	C	1	0.333
1	11138100	T	C	1	0.231
1	11138138	T	C	3	0.341
1	11138184	T	C	2	0.381
1	11138220	T	C	1	0.214
1	11138237	T	C	5	0.521
1	11138300	T	C	1	0.333
1	11141186	C	T	1	0.298
1	11141203	C	T	1	0.473
1	11167230	G	A	1	0.29
1	11168258	G	C	1	0.592
1	11172949	G	T	1	0.396
1	11181418	G	A	1	0.5
1	11204875	A	G	1	0.25
1	11259404	G	A	1	0.565
1	11264644	C	T	1	0.25
1	11290989	C	T	1	0.486
1	11347704	C	T	1	0.312
1	11347865	A	G	1	0.214
1	11348197	A	T	1	0.5
1	11355067	G	T	1	0.379
1	11355979	A	G	2	0.328
1	11355989	A	G	1	0.2
1	11355991	A	G	8	0.279
1	11356676	A	G	1	0.3
1	11357722	G	A	1	0.56
1	11357754	C	T	1	0.429
1	11357876	A	G	9	0.305
1	11357891	C	G	1	0.8
1	11358079	A	G	6	0.289
1	11358117	A	G	13	0.491
1	11358118	A	G	13	0.411
1	11358125	A	G	9	0.325
1	11358147	A	G	5	0.292
1	11358157	A	G	6	0.298
1	11358178	A	G	2	0.556
1	11358182	A	G	2	0.316
1	11358236	A	G	1	0.2
1	11358237	A	G	3	0.205
1	11358250	A	G	7	0.461
1	11358276	A	G	6	0.308
1	11358277	A	G	5	0.329
1	11358370	A	G	1	0.2
1	11358401	A	G	1	0.2
1	11358410	A	G	8	0.452
1	11358415	A	G	1	0.4
1	11358416	A	G	9	0.817
1	11358424	A	G	8	0.31
1	11358463	A	G	5	0.387
1	11358475	A	G	1	0.2
1	11358478	A	G	6	0.455
1	11358494	A	G	3	0.316
1	11358498	A	G	2	0.394
1	11358504	A	G	2	0.422
1	11358509	A	G	1	0.25
1	11561991	C	T	1	0.35
1	11580814	G	A	1	0.55
1	11596526	T	C	1	0.438
1	11597209	C	T	1	0.316
1	11597437	C	T	1	0.481
1	11607498	A	G	1	0.231
1	11702811	T	C	1	0.5
1	11723019	T	C	1	0.471
1	11723158	C	T	1	0.538
1	11733758	C	T	1	0.647
1	11734710	G	A	1	0.238
1	11779867	A	G	1	0.375
1	11779979	C	G	1	0.6
1	11780416	A	G	2	0.424
1	11780417	A	G	2	0.361
1	11780440	A	G	1	0.2
1	11780466	A	G	2	0.232
1	11780468	G	A	1	0.471
1	11780474	A	G	3	0.341
1	11780531	A	G	3	0.306
1	11780595	A	G	8	0.264
1	11780598	A	G	2	0.233
1	11780600	A	G	1	0.2
1	11780646	A	G	1	0.2
1	11780650	C	A	1	0.2
1	11780663	A	G	1	0.2
1	11781770	A	G	1	0.235
1	11781786	A	G	3	0.393
1	11781787	A	G	1	0.2
1	11781809	A	G	1	0.267
1	11781822	A	G	2	0.256
1	11781827	A	G	1	0.3
1	11781832	A	G	9	0.39
1	11781863	A	G	20	0.351
1	11781864	A	G	1	0.2
1	11781866	A	G	6	0.306
1	11781965	A	G	4	0.323
1	11782003	A	G	5	0.257
1	11782014	A	G	1	0.364
1	11782023	A	G	2	0.299
1	11782032	A	G	14	0.268
1	11782059	A	G	1	0.25
1	11782072	A	G	1	0.25
1	11782094	A	G	5	0.256
1	11782104	A	G	2	0.279
1	11782128	A	G	4	0.253
1	11782266	A	G	1	0.5
1	11782433	A	G	33	0.298
1	11782619	A	G	1	0.286
1	11782692	G	A	1	0.3
1	11782935	A	G	5	0.291
1	11782947	A	G	1	0.231
1	11782953	A	G	3	0.241
1	11782977	A	G	2	0.242
1	11782983	A	G	6	0.284
1	11782984	A	G	10	0.263
1	11782987	A	G	3	0.24
1	11783001	A	G	14	0.299
1	11783009	A	G	2	0.242
1	11783010	A	G	2	0.25
1	11783013	A	G	2	0.27
1	11783023	A	G	1	0.25
1	11783049	A	G	2	0.289
1	11783058	A	G	1	0.231
1	11783064	A	G	1	0.318
1	11783073	A	G	1	0.2
1	11783081	A	G	1	0.2
1	11783136	A	G	2	0.286
1	11783145	A	G	1	0.273
1	11783146	A	G	2	0.413
1	11783147	A	G	1	0.3
1	11783158	A	G	1	0.25
1	11783672	A	G	1	0.2
1	11783680	A	G	2	0.2
1	11783711	A	G	4	0.265
1	11783750	A	G	2	0.334
1	11783830	A	G	4	0.361
1	11783833	A	G	1	0.214
1	11783847	A	G	2	0.27
1	11783870	A	G	3	0.258
1	11783871	A	G	1	0.3
1	11783872	A	G	1	0.2
1	11783889	A	G	1	0.25
1	11783902	A	G	6	0.261
1	11783911	A	G	4	0.291
1	11784714	C	G	1	0.558
1	11784810	G	A	1	0.286
1	11785181	T	C	1	0.548
1	11785182	A	G	21	0.3
1	11785191	A	G	15	0.283
1	11785226	A	G	1	0.2
1	11785234	A	G	15	0.313
1	11785293	A	G	2	0.207
1	11785299	A	G	45	0.32
1	11785318	A	G	1	0.2
1	11785330	A	G	8	0.294
1	11785348	A	G	4	0.237
1	11807541	C	T	1	0.493
1	11846088	C	T	1	0.45
1	11846740	T	C	1	0.25
1	11847344	G	A	1	0.4
1	11847542	G	A	1	0.583
1	11847604	C	T	2	0.445
1	11848353	G	C	1	0.857
1	11849948	C	A	1	0.4
1	11850116	C	T	1	0.7
1	11854012	G	A	1	0.636
1	11866377	G	A	1	0.25
1	11897464	C	T	1	0.514
1	11898405	C	T	1	0.471
1	11900907	G	A	1	0.265
1	11901970	T	C	1	0.429
1	11902123	G	A	1	0.442
1	11902202	G	A	1	0.26
1	11902762	C	T	1	0.5
1	11979992	A	T	1	0.708
1	11980426	C	T	1	0.441
1	11981353	A	G	1	0.692
1	12014921	G	A	1	0.488
1	12018584	G	A	1	0.391
1	12018600	G	A	1	0.22
1	12020732	G	C	1	0.447
1	12035783	A	G	2	0.257
1	12035800	A	G	1	0.273
1	12035822	A	G	2	0.308
1	12036120	A	G	1	0.273
1	12036145	A	G	2	0.25
1	12036396	A	G	1	0.25
1	12036397	A	G	1	0.3
1	12036406	A	G	1	0.727
1	12042070	A	G	1	0.61
1	12049252	C	T	1	0.904
1	12064891	C	T	1	0.884
1	12071878	G	A	1	0.471
1	12082468	C	A	1	0.5
1	12082898	G	A	1	0.205
1	12087159	A	G	1	0.25
1	12087256	A	G	1	0.571
1	12091641	C	T	1	0.471
1	12227102	G	A	1	0.647
1	12252982	C	G	1	0.506
1	12253146	C	T	1	0.5
1	12267626	G	A	1	0.41
1	12267640	G	A	1	0.503
1	12267683	C	T	1	0.486
1	12267996	T	C	1	0.391
1	12268958	G	T	1	0.333
1	12294289	A	G	1	0.6
1	12368658	C	G	1	0.533
1	12439573	C	T	1	0.5
1	12439603	T	A	1	0.487
1	12569996	T	C	1	0.415
1	12570608	C	T	3	0.222
1	12570943	C	A	1	0.5
1	12571191	A	T	2	0.31
1	12628141	C	T	1	0.396
1	12638805	G	T	2	0.539
1	12640591	C	T	1	0.714
1	12677311	G	C	1	0.429
1	12677633	C	G	1	0.5
1	12678036	G	T	1	0.4
1	12678197	T	C	1	0.364
1	12817442	A	G	1	0.273
1	12821571	A	G	2	0.23
1	12821572	A	G	1	0.29
1	12821601	A	G	3	0.309
1	12821638	A	G	2	0.272
1	12821672	A	G	2	0.236
1	12821732	A	G	1	0.2
1	12823063	A	G	1	0.273
1	12823079	A	G	1	0.214
1	12823158	A	G	1	0.273
1	12823183	A	G	1	0.2
1	12823223	A	G	1	0.3
1	12823291	A	G	3	0.335
1	12823316	A	G	1	0.3
1	12823318	A	G	1	0.364
1	13941155	A	G	1	0.2
1	13941197	A	G	5	0.518
1	13941207	A	G	3	0.448
1	13941839	A	G	17	0.61
1	13941860	A	G	2	0.211
1	13941861	A	G	2	0.216
1	13941874	A	G	10	0.372
1	13942965	C	T	1	0.592
1	13944009	A	G	1	0.478
1	14106627	C	T	1	0.56
1	14107644	T	G	1	0.517
1	14107759	G	A	1	0.5
1	14108830	C	T	1	0.556
1	14111405	C	G	1	0.3
1	14113139	C	T	1	0.471
1	14113941	C	T	1	0.625
[truncated: 132,511 more rows]
