# Supplementary material for: Global RNA editome landscape discovers reduced RNA editing in glioma: loss of editing of gamma-amino butyric acid receptor alpha subunit 3 (GABRA3) favors glioma migration and invasion
Source: PeerJ. 2020 Sep 29;8:e9755. doi: 10.7717/peerj.9755 (PMC7531343; doi:10.7717/peerj.9755)
Supplement: Supplemental Information 8 [file peerj-08-9755-s008.xlsx]

## Sheet: Sheet1
Supplementary Table S7: High confidence RNA editing events in glioma cell lines.
Chromosome	Position	Reference allele	Alternate allele	Number of edited samples	Average editing ratio in edited samples
1	168611	A	T	1	0.5
1	168612	A	G	2	0.361
1	764407	A	G	6	0.287
1	764413	G	C	7	0.29
1	849810	C	T	1	0.265
1	856882	G	A	1	0.684
1	862082	C	G	1	0.351
1	862829	C	A	1	0.296
1	864842	C	G	1	0.467
1	865640	G	A	1	1
1	867998	T	A	1	0.25
1	868000	T	C	1	0.273
1	878527	C	T	1	1
1	879025	C	G	1	1
1	890319	G	A	1	0.5
1	892706	G	A	1	0.571
1	893464	C	T	2	0.231
1	897258	G	A	1	0.727
1	940353	A	G	1	0.423
1	941383	G	A	1	0.591
1	942707	A	G	1	0.214
1	942918	A	G	2	0.419
1	943404	A	G	1	0.222
1	943967	A	G	1	0.308
1	944006	A	G	1	0.727
1	944010	A	G	1	0.3
1	944031	A	G	1	0.2
1	944045	A	G	1	0.4
1	944166	A	G	1	0.214
1	944167	A	G	1	0.5
1	944179	A	G	1	0.455
1	944272	A	G	2	0.242
1	944308	A	G	1	0.2
1	944463	A	G	2	0.266
1	944806	A	G	3	0.444
1	944807	A	G	1	0.2
1	944815	A	G	1	0.364
1	945188	A	G	2	0.589
1	945204	A	G	1	0.211
1	945244	A	G	1	0.278
1	945265	A	G	1	0.214
1	945277	A	G	2	0.309
1	945298	A	G	3	0.444
1	945304	A	G	3	0.404
1	945354	A	G	2	0.223
1	945639	A	G	2	0.331
1	945700	A	G	1	0.273
1	945701	A	G	2	0.496
1	945713	A	G	1	0.333
1	947515	A	G	1	0.733
1	947551	A	G	1	0.467
1	947577	A	G	1	0.5
1	947606	A	G	1	0.2
1	947616	A	G	1	0.308
1	948135	A	G	1	0.571
1	948178	A	G	1	0.571
1	948259	A	G	1	0.2
1	948262	A	G	1	0.5
1	948294	A	G	1	0.208
1	948298	A	G	1	0.304
1	948350	A	G	1	0.278
1	948351	A	G	1	0.833
1	957394	G	A	1	0.615
1	976140	C	T	1	0.618
1	976885	C	A	1	0.384
1	977474	A	G	1	0.463
1	977956	G	A	1	0.48
1	982420	A	G	1	0.452
1	982426	G	C	1	0.451
1	984346	C	T	1	0.982
1	984719	C	G	1	0.362
1	989026	G	A	1	1
1	989460	C	T	1	1
1	990061	C	T	1	0.455
1	990893	C	T	1	0.672
1	991130	C	T	1	0.204
1	997855	G	T	1	0.231
1	997860	C	A	1	0.549
1	997929	G	A	1	0.692
1	998628	C	G	1	0.75
1	1017714	C	T	1	1
1	1018105	C	G	1	0.857
1	1022532	C	T	1	0.629
1	1028368	T	C	1	0.2
1	1028373	T	C	1	0.214
1	1029575	T	C	2	0.249
1	1029589	T	C	2	0.358
1	1029616	T	C	1	0.2
1	1029664	T	C	1	0.25
1	1029810	A	G	1	0.2
1	1029919	T	C	2	0.332
1	1032167	T	C	1	0.2
1	1032268	T	C	1	0.3
1	1032272	T	C	1	0.294
1	1033587	T	C	1	0.5
1	1033594	T	C	1	0.2
1	1048186	T	C	1	0.818
1	1048231	T	C	1	0.2
1	1049581	T	C	1	0.6
1	1152635	A	G	1	0.994
1	1154788	C	T	1	0.714
1	1156403	G	A	1	1
1	1156878	T	C	25	0.336
1	1156882	T	C	16	0.283
1	1157326	T	A	1	1
1	1157460	T	C	4	0.29
1	1166885	A	G	1	1
1	1167292	G	A	1	0.499
1	1168355	G	A	1	0.754
1	1187557	T	C	1	0.3
1	1189486	G	A	1	0.673
1	1190049	G	A	1	0.562
1	1194880	G	A	1	0.286
1	1195602	G	C	1	0.4
1	1200205	T	C	2	0.256
1	1204182	T	C	1	0.267
1	1204186	T	C	1	0.333
1	1205117	T	C	1	0.2
1	1207098	T	C	1	0.267
1	1207448	T	C	1	0.3
1	1207474	T	C	2	0.274
1	1207539	A	T	1	0.6
1	1209053	T	C	1	0.288
1	1209181	C	T	1	0.364
1	1215056	A	G	1	0.4
1	1215445	A	G	26	0.508
1	1215451	A	G	5	0.335
1	1215452	A	G	7	0.307
1	1215478	A	G	18	0.391
1	1215487	A	G	1	0.2
1	1215496	A	G	23	0.36
1	1215503	A	G	18	0.353
1	1215518	A	G	1	0.235
1	1220189	C	T	1	0.421
1	1220330	G	A	1	0.5
1	1223336	C	T	1	0.381
1	1228065	G	A	1	0.244
1	1231973	T	G	1	0.468
1	1232121	G	A	1	0.308
1	1232485	A	G	1	0.7
1	1232486	G	T	1	0.7
1	1236018	G	A	1	0.973
1	1240693	C	T	1	0.478
1	1241281	G	A	1	0.435
1	1242364	C	T	1	0.267
1	1247588	G	T	1	0.733
1	1248561	C	T	1	0.459
1	1248613	C	T	1	0.364
1	1251844	T	C	6	0.228
1	1251914	T	C	2	0.209
1	1252180	T	C	33	0.324
1	1252182	T	C	5	0.257
1	1252210	A	G	7	0.298
1	1252249	A	G	1	0.217
1	1252441	T	C	41	0.548
1	1252443	T	C	38	0.464
1	1252468	T	C	9	0.273
1	1252510	T	C	8	0.243
1	1252513	T	C	2	0.248
1	1252652	T	C	1	0.212
1	1252662	T	C	1	0.208
1	1252723	T	C	1	0.227
1	1253126	C	A	1	0.727
1	1253313	T	C	13	0.235
1	1253335	T	C	4	0.234
1	1253342	T	C	1	0.2
1	1253343	T	C	11	0.237
1	1253357	T	C	39	0.391
1	1253376	T	C	12	0.243
1	1253386	T	C	27	0.31
1	1253411	T	C	4	0.268
1	1253422	T	C	11	0.256
1	1253424	T	C	6	0.23
1	1253426	T	C	1	0.2
1	1253430	T	C	1	0.2
1	1253434	T	C	3	0.224
1	1253435	A	G	1	0.333
1	1253453	T	C	1	0.308
1	1253455	T	C	7	0.247
1	1253457	A	G	1	0.267
1	1253511	A	G	1	0.316
1	1253512	A	G	1	0.25
1	1253522	T	C	3	0.284
1	1253523	T	C	3	0.258
1	1253524	A	G	2	0.246
1	1253944	T	C	37	0.385
1	1253956	T	C	2	0.225
1	1254016	T	C	25	0.413
1	1262706	G	A	1	0.372
1	1262875	G	A	1	0.606
1	1263903	G	C	1	0.442
1	1271335	G	A	1	0.512
1	1274713	C	T	1	0.617
1	1289740	G	A	1	1
1	1290748	C	T	1	0.231
1	1290834	G	A	1	0.208
1	1292177	C	G	1	1
1	1309553	C	T	1	0.354
1	1310291	C	A	1	0.902
1	1310393	G	A	1	0.992
1	1326578	C	G	1	0.342
1	1327657	A	C	1	0.325
1	1329719	T	C	1	0.333
1	1333169	T	C	1	0.308
1	1335421	G	T	1	0.375
1	1338166	T	C	9	0.307
1	1338252	T	C	10	0.289
1	1338264	T	C	3	0.227
1	1338387	T	C	4	0.232
1	1338397	T	C	10	0.332
1	1338409	T	C	1	0.4
1	1338425	T	C	5	0.253
1	1338439	T	C	1	0.364
1	1338448	T	C	2	0.224
1	1338459	A	G	2	0.206
1	1338684	T	C	6	0.24
1	1338699	T	C	12	0.267
1	1338717	A	G	1	0.214
1	1338720	T	C	1	0.3
1	1338762	T	C	4	0.248
1	1338784	T	C	3	0.235
1	1338794	T	C	1	0.2
1	1338824	A	G	1	0.25
1	1338851	T	C	2	0.349
1	1338896	A	G	1	0.25
1	1339415	T	C	1	0.211
1	1339649	T	C	1	0.214
1	1339672	T	C	3	0.21
1	1339730	T	C	1	0.2
1	1339739	T	C	1	0.235
1	1339806	T	C	2	0.35
1	1339807	T	C	2	0.207
1	1340019	T	C	1	0.225
1	1340563	T	C	1	0.2
1	1343119	A	G	1	0.2
1	1343155	A	G	19	0.407
1	1343209	A	G	2	0.252
1	1343234	A	G	1	0.214
1	1343466	A	G	1	0.2
1	1343468	A	G	3	0.238
1	1343503	A	G	1	0.25
1	1343506	A	G	12	0.321
1	1343597	A	G	1	0.2
1	1344087	T	C	1	0.538
1	1344208	A	G	3	0.205
1	1344254	A	G	10	0.559
1	1344255	A	G	12	0.675
1	1344423	A	G	7	0.352
1	1344441	A	G	1	0.2
1	1344462	A	G	6	0.302
1	1344520	A	G	1	0.273
1	1344749	A	G	1	0.2
1	1344757	A	G	11	0.242
1	1344765	A	G	3	0.266
1	1344893	A	G	17	0.285
1	1344998	A	G	14	0.28
1	1345001	A	G	31	0.738
1	1345002	A	G	3	0.279
1	1345006	A	G	1	0.231
1	1375536	C	A	1	0.216
1	1377389	G	A	1	0.205
1	1381701	A	G	1	0.273
1	1381702	A	G	1	0.5
1	1381753	A	G	1	0.5
1	1382161	A	G	1	0.45
1	1382916	A	G	1	0.2
1	1382967	A	G	1	0.615
1	1382970	A	G	1	0.25
1	1384410	A	G	1	0.2
1	1404675	A	G	1	0.2
1	1404991	A	G	1	0.609
1	1405117	A	G	1	0.385
1	1413123	T	A	1	0.2
1	1413124	T	A	2	0.225
1	1413128	T	A	3	0.296
1	1413130	G	A	5	0.266
1	1413515	T	A	1	0.429
1	1418411	A	G	1	0.207
1	1418455	A	G	7	0.263
1	1418458	A	G	2	0.381
1	1418494	A	G	1	0.214
1	1418530	A	G	1	0.2
1	1418532	A	G	5	0.239
1	1418536	A	G	14	0.299
1	1418726	A	G	1	0.292
1	1418727	A	G	1	0.25
1	1418757	A	G	5	0.246
1	1418896	A	G	1	0.273
1	1418913	A	G	2	0.276
1	1418919	A	G	1	0.2
1	1418966	A	G	7	0.266
1	1418977	A	G	10	0.288
1	1418987	A	G	2	0.234
1	1419060	A	G	25	0.288
1	1419625	A	G	5	0.237
1	1419641	A	G	2	0.234
1	1419680	C	T	1	0.267
1	1419690	A	G	29	0.341
1	1419700	A	G	27	0.411
1	1419702	A	G	3	0.293
1	1419727	A	G	1	0.2
1	1419743	A	G	12	0.261
1	1419746	A	G	31	0.602
1	1419768	A	G	30	0.482
1	1419773	A	G	30	0.644
1	1419775	A	G	1	0.3
1	1419823	A	G	1	0.231
1	1419835	A	G	10	0.285
1	1419888	A	G	4	0.267
1	1419898	A	G	1	0.286
1	1422659	G	A	1	0.3
1	1425512	T	C	1	0.5
1	1425995	C	T	1	1
1	1431477	C	T	1	0.625
1	1436555	A	G	1	0.2
1	1437291	A	G	1	0.538
1	1437392	A	G	1	1
1	1456205	A	G	1	0.3
1	1456222	A	G	1	0.231
1	1456277	A	G	2	0.3
1	1456278	A	G	2	0.267
1	1456303	A	G	11	0.454
1	1456304	A	G	1	0.2
1	1457136	A	G	9	0.346
1	1457179	A	G	3	0.326
1	1457180	A	G	12	0.459
1	1457205	A	G	3	0.302
1	1457206	A	G	1	0.286
1	1457221	A	G	1	0.2
1	1457292	A	G	6	0.308
1	1457306	A	G	1	0.333
1	1457309	A	G	11	0.389
1	1457371	A	G	4	0.245
1	1457519	A	G	5	0.241
1	1457520	A	G	8	0.45
1	1457545	A	G	5	0.283
1	1457546	A	G	1	0.214
1	1457561	A	G	1	0.211
1	1457565	A	G	1	0.3
1	1457601	A	G	5	0.332
1	1457604	A	G	3	0.393
1	1457621	A	G	2	0.398
1	1475056	G	A	1	0.818
1	1495209	T	C	1	0.333
1	1496603	T	C	1	0.3
1	1496621	T	C	1	0.2
1	1496730	T	C	1	0.3
1	1496736	T	C	1	0.2
1	1498163	C	T	1	0.462
1	1498826	C	T	1	0.369
1	1498840	A	G	1	0.735
1	1550660	C	T	1	0.5
1	1550802	G	A	1	0.273
1	1564025	C	G	1	0.718
1	1574698	A	G	1	0.333
1	1590414	C	T	1	0.5
1	1590443	C	A	1	0.714
1	1594188	G	T	1	0.269
1	1594189	C	T	1	0.25
1	1594194	A	G	1	0.233
1	1594195	A	C	1	0.231
1	1594977	T	C	29	0.291
1	1595006	T	C	35	0.366
1	1595025	T	C	2	0.212
1	1595048	T	C	2	0.251
1	1595074	T	C	2	0.266
1	1595077	T	C	1	0.345
1	1595539	T	C	3	0.224
1	1595540	T	C	25	0.278
1	1595560	T	C	1	0.35
1	1595584	T	C	1	0.235
1	1595586	T	C	38	0.795
1	1596971	A	G	1	0.307
1	1596979	C	T	1	0.553
1	1597902	T	C	1	0.417
1	1597940	T	C	2	0.273
1	1601392	T	A	1	0.565
1	1603780	T	C	1	0.2
1	1606926	G	A	1	0.343
1	1637464	T	C	1	1
1	1637485	C	G	1	0.727
1	1637905	T	C	1	0.2
1	1647439	T	C	1	0.273
1	1660646	G	T	1	1
1	1660850	T	C	3	0.3
1	1660855	T	C	9	0.342
1	1660887	T	C	23	0.331
1	1660888	T	C	3	0.252
1	1660892	T	C	1	0.2
1	1660916	T	C	22	0.336
1	1660917	T	C	13	0.301
1	1660944	T	C	16	0.321
1	1660948	T	C	5	0.302
1	1660957	T	C	27	0.492
1	1660958	T	C	25	0.705
1	1660990	T	C	2	0.216
1	1660993	T	C	2	0.345
1	1661023	T	C	1	0.2
1	1661033	T	C	2	0.207
1	1661036	T	C	3	0.231
1	1661038	T	C	2	0.29
1	1661047	T	C	2	0.298
1	1661052	T	C	4	0.267
1	1661053	T	C	9	0.282
1	1661090	T	C	3	0.247
1	1661099	T	C	23	0.361
1	1661104	T	C	28	0.558
1	1661410	T	C	22	0.517
1	1661471	T	C	2	0.302
1	1661492	T	C	20	0.654
1	1661514	A	C	1	0.214
1	1662547	T	C	18	0.284
1	1662604	T	C	26	0.523
1	1662610	T	C	21	0.387
1	1662623	T	C	2	0.252
1	1662627	T	C	21	0.809
1	1662652	T	C	18	0.292
1	1662668	T	C	1	0.312
1	1662672	T	C	1	0.241
1	1662688	T	C	1	0.211
1	1662694	T	C	19	0.568
1	1662704	T	C	18	0.37
1	1662708	T	C	11	0.32
1	1662729	T	C	16	0.267
1	1662733	T	C	23	0.38
1	1662734	T	C	2	0.238
1	1662754	T	C	15	0.303
1	1662764	T	C	26	0.486
1	1663152	T	C	1	0.2
1	1663222	T	C	3	0.205
1	1663546	G	A	1	1
1	1663629	T	C	1	0.222
1	1664404	T	C	1	0.429
1	1664434	T	C	3	0.533
1	1664442	T	C	1	0.364
1	1664475	T	C	5	0.529
1	1664481	T	C	2	0.317
1	1664497	T	C	4	0.333
1	1664501	T	C	1	0.2
1	1664515	T	C	1	0.25
1	1664516	T	C	1	0.235
1	1664578	T	C	2	0.25
1	1664582	T	C	1	0.211
1	1664714	T	C	4	0.301
1	1665099	T	C	1	0.636
1	1665169	T	C	4	0.419
1	1665180	T	C	4	0.318
1	1665232	T	C	1	0.2
1	1665733	T	C	1	0.4
1	1665858	T	C	2	0.6
1	1665859	T	C	1	0.2
1	1665873	T	C	2	0.237
1	1665874	T	C	3	0.291
1	1667485	A	G	1	0.312
1	1678957	A	G	1	0.8
1	1687273	C	T	1	0.545
1	1689082	C	T	1	0.333
1	1718836	G	A	1	0.242
1	1719225	C	T	1	1
1	1720407	T	G	1	1
1	1734987	T	C	1	0.5
1	1739329	T	C	1	0.2
1	1814512	T	C	1	0.3
1	1814589	T	C	1	0.25
1	1814595	T	C	1	0.538
1	1815676	T	C	1	0.3
1	1815677	T	C	1	0.2
1	1817751	T	C	1	0.6
1	1820285	T	C	1	0.727
1	2117773	C	T	1	0.6
1	2118754	T	C	1	0.2
1	2118801	T	C	1	0.222
1	2118961	T	C	1	0.214
1	2118989	T	C	7	0.389
1	2119007	T	C	2	0.24
1	2119015	T	C	16	0.348
1	2119016	T	C	3	0.29
1	2119029	T	C	19	0.465
1	2120188	T	C	11	0.457
1	2120200	T	C	3	0.293
1	2120558	T	C	4	0.242
1	2120618	T	C	1	0.273
1	2120650	T	C	1	0.2
1	2120660	T	C	3	0.271
1	2120677	T	C	8	0.284
1	2121724	C	T	1	1
1	2122861	C	A	1	0.4
1	2122866	A	C	1	0.533
1	2123059	A	G	1	0.2
1	2123101	A	G	1	0.235
1	2123262	C	G	1	0.81
1	2123694	C	T	1	0.818
1	2124266	T	C	1	0.214
1	2126044	T	A	1	0.636
1	2227713	A	G	1	0.308
1	2227727	A	G	1	0.333
1	2227740	A	G	1	0.231
1	2227798	A	G	1	0.381
1	2238788	C	T	1	0.524
1	2239072	C	G	1	0.698
1	2239412	T	C	1	0.498
1	2240302	A	G	1	1
1	2241032	G	T	1	0.464
1	2241436	G	A	1	0.614
1	2295044	A	C	1	0.3
1	2298039	T	C	2	0.445
1	2298059	T	C	2	0.303
1	2298100	T	C	1	0.417
1	2298202	T	C	2	0.307
1	2298212	T	C	1	0.2
1	2298254	T	C	12	0.576
1	2298264	T	C	1	0.2
1	2298811	T	C	1	0.4
1	2298815	T	C	2	0.25
1	2298829	T	C	1	0.2
1	2298841	T	C	1	0.286
1	2298848	T	C	1	0.273
1	2298887	T	C	1	0.2
1	2299138	T	C	3	0.259
1	2299142	T	C	1	0.25
1	2299151	T	C	1	0.615
1	2300241	T	C	3	0.238
1	2300263	T	C	3	0.254
1	2300444	T	C	1	0.25
1	2300546	T	C	3	0.558
1	2300547	T	C	1	0.214
1	2300586	T	C	2	0.329
1	2300609	T	C	1	0.273
1	2300724	T	C	1	0.214
1	2300730	T	C	1	0.214
1	2302169	T	C	2	0.2
1	2302191	A	G	1	0.561
1	2302193	T	C	2	0.279
1	2302195	T	C	5	0.394
1	2302196	A	G	1	0.424
1	2302209	T	C	5	0.652
1	2302214	T	C	3	0.291
1	2302257	A	G	1	0.385
1	2302269	T	C	5	0.937
1	2302332	T	C	2	0.312
1	2302524	T	C	3	0.343
1	2302527	A	G	1	0.918
1	2302536	T	C	1	0.214
1	2302548	T	C	1	0.4
1	2302572	T	C	5	0.524
1	2302585	T	C	4	0.596
1	2302586	T	C	2	0.367
1	2302642	T	C	5	0.28
1	2302751	T	C	5	0.341
1	2302761	T	C	1	0.2
1	2303094	T	C	1	0.222
1	2303106	T	C	1	0.222
1	2303222	T	C	2	0.286
1	2303228	T	C	2	0.356
1	2303238	T	C	2	0.367
1	2303284	T	C	10	0.447
1	2303285	T	C	7	0.353
1	2303301	T	C	3	0.347
1	2303482	A	G	1	1
1	2303935	C	T	1	0.525
1	2307378	C	T	1	0.667
1	2315350	G	A	1	0.476
1	2315351	C	G	1	0.476
1	2319565	G	A	1	0.438
1	2323760	C	T	1	0.406
1	2326696	C	A	1	0.522
1	2331185	T	C	1	0.5
1	2331222	C	T	1	0.75
1	2331230	G	C	1	0.824
1	2331827	T	G	2	0.55
1	2334849	G	A	1	0.744
1	2335691	T	C	1	0.981
1	2336178	G	A	1	0.677
1	2342161	T	C	1	0.6
1	3391583	A	T	1	0.231
1	3398183	C	T	1	0.404
1	3405266	G	A	1	1
1	3405401	C	T	1	0.495
1	3406382	C	T	1	0.377
1	3417166	G	A	1	0.325
1	3422097	G	A	1	0.333
1	3424265	G	A	1	0.917
1	3430215	T	C	2	0.4
1	3430223	T	C	1	0.8
1	3430227	T	C	1	0.2
1	3430283	T	C	1	0.5
1	3430314	T	C	1	0.364
1	3441120	G	A	1	1
1	3548138	C	T	1	0.21
1	3552116	G	A	1	0.395
1	3647576	G	A	1	0.553
1	3652338	A	G	7	0.256
1	3656687	C	T	1	0.214
1	3663702	C	T	1	0.933
1	3702494	T	C	17	0.338
1	3702536	T	C	1	0.231
1	3702539	T	C	2	0.275
1	3702555	T	C	1	0.3
1	3702650	T	C	2	0.478
1	3702693	T	C	2	0.216
1	3702706	T	C	3	0.291
1	3702707	T	C	1	0.214
1	3702805	T	C	3	0.267
1	3702870	T	C	9	0.401
1	3702932	T	C	2	0.2
1	3702940	T	C	3	0.83
1	3702942	T	C	2	0.267
1	3702952	T	C	4	0.302
1	3702964	T	C	6	0.302
1	3702982	T	C	2	0.225
1	3729199	T	C	1	0.2
1	3729217	T	C	3	0.221
1	3729304	T	C	1	0.231
1	3729317	T	C	9	0.247
1	3729378	T	C	2	0.24
1	3729831	T	C	1	0.32
1	3729857	T	C	25	0.321
1	3729911	T	C	5	0.263
1	3729920	T	C	5	0.286
1	3729921	T	C	1	0.273
1	3729922	T	C	13	0.386
1	3729926	T	C	9	0.283
1	3729930	T	C	1	0.231
1	3729943	T	C	1	0.357
1	3729953	T	C	2	0.25
1	3730081	T	C	1	0.583
1	3730082	T	C	1	0.231
1	3730158	T	C	14	0.398
1	3730170	T	C	3	0.329
1	3730185	T	C	2	0.254
1	3730221	T	C	1	0.308
1	3730230	T	C	7	0.321
1	3730233	T	C	2	0.282
1	3730247	T	C	5	0.34
1	3730250	T	C	10	0.339
1	3730265	T	C	1	0.273
1	3730302	T	C	1	0.2
1	3730305	T	C	30	0.311
1	3730314	T	C	12	0.253
1	3730327	T	C	41	0.572
1	3730328	T	C	4	0.253
1	3730331	T	C	40	0.484
1	3730332	T	C	26	0.308
1	3730351	T	C	3	0.269
1	3730400	T	C	36	0.746
1	3736033	C	T	1	0.4
1	3740073	T	G	1	0.336
1	3744056	T	C	1	0.267
1	3744065	T	C	1	0.278
1	3751501	G	A	1	0.4
1	3775837	G	A	2	0.312
1	3776891	A	G	1	0.2
1	3776976	A	G	2	0.584
1	3777007	A	G	1	0.25
1	3778016	A	G	1	0.273
1	3780584	A	G	2	0.264
1	3782949	A	G	4	0.275
1	3800277	G	A	1	0.339
1	4050084	A	G	1	0.273
1	4053665	T	A	1	0.45
1	4062325	C	G	1	0.467
1	4063339	A	G	1	0.25
1	4063340	A	G	1	0.308
1	4072437	A	G	4	0.292
1	4072482	A	G	5	0.317
1	4072542	A	G	3	0.378
1	4073387	A	G	1	0.273
1	4073413	A	G	1	0.4
1	4073459	A	G	1	0.583
1	4073475	A	G	1	0.25
1	4775488	A	G	1	0.214
1	4840029	A	G	1	0.243
1	4840081	A	G	1	0.294
1	4840809	A	G	1	0.297
1	4840810	A	G	2	0.659
1	4840821	A	G	2	0.415
1	5935296	T	A	1	0.444
1	5964771	C	G	1	0.273
1	6158933	C	T	1	0.969
1	6184080	T	A	1	0.357
1	6245208	A	G	1	0.539
1	6245878	T	C	1	0.611
1	6248364	T	C	1	0.2
1	6248367	T	C	2	0.382
1	6248371	T	C	2	0.337
1	6249561	G	A	1	0.7
1	6250468	T	C	1	0.2
1	6251246	T	C	1	0.273
1	6251325	T	C	1	0.3
1	6251983	T	C	1	0.364
1	6252185	T	C	2	0.336
1	6252202	T	C	2	0.216
1	6252224	T	C	4	0.318
1	6252242	T	C	1	0.2
1	6252247	T	C	1	0.4
1	6252273	T	C	2	0.232
1	6252306	T	C	5	0.321
1	6252676	T	C	1	0.2
1	6252677	T	C	1	0.2
1	6252712	T	C	2	0.2
1	6252745	T	C	3	0.255
1	6258820	C	T	1	0.545
1	6259188	G	A	1	1
1	6262407	T	C	1	0.333
1	6262409	T	C	1	0.231
1	6262450	T	C	1	0.333
1	6262458	T	C	1	0.231
1	6263135	T	C	1	0.25
1	6263152	T	C	1	0.4
1	6270767	G	A	1	0.375
1	6272378	G	A	1	0.31
1	6276949	A	G	1	0.6
1	6276951	A	G	1	0.286
1	6276953	A	G	1	0.562
1	6277059	A	G	1	0.333
1	6277069	A	G	3	0.538
1	6277095	A	G	2	0.583
1	6277102	A	G	2	0.807
1	6277163	A	G	1	0.444
1	6277164	A	G	2	0.777
1	6277168	A	G	1	0.375
1	6277192	A	G	2	0.45
1	6279872	A	G	1	0.267
1	6279873	A	G	1	0.231
1	6279950	A	G	4	0.277
1	6279969	A	G	9	0.3
1	6280037	A	G	1	0.273
1	6282224	T	C	41	0.535
1	6282236	T	C	24	0.346
1	6282237	T	C	4	0.236
1	6282295	T	C	1	0.286
1	6282298	T	C	3	0.216
1	6282301	T	C	12	0.332
1	6282315	T	C	22	0.27
1	6282318	T	C	7	0.23
1	6282324	T	C	41	0.486
1	6282361	T	C	2	0.317
1	6282371	T	C	8	0.277
1	6282383	T	C	25	0.28
1	6282400	T	C	44	0.466
1	6282401	T	C	25	0.299
1	6282740	G	A	1	0.994
1	6283244	T	C	1	0.236
1	6283260	T	C	42	0.392
1	6283264	T	C	3	0.265
1	6283305	T	C	41	0.453
1	6283306	T	C	40	0.504
1	6283396	T	C	2	0.325
1	6283401	T	C	3	0.319
1	6283434	T	C	2	0.243
1	6283439	T	C	41	0.606
1	6283440	T	C	41	0.568
1	6283448	T	C	18	0.274
1	6284070	A	C	1	0.372
1	6284108	T	A	1	0.305
1	6293656	G	A	1	0.243
1	6307981	C	A	1	0.511
1	6311917	T	C	1	0.211
1	6311953	T	C	9	0.312
1	6311954	T	C	13	0.524
1	6311993	T	C	9	0.274
1	6311994	T	C	2	0.254
1	6313235	T	C	1	0.2
1	6313356	T	C	1	0.2
1	6313373	T	C	3	0.296
1	6313374	T	C	3	0.229
1	6313393	T	C	1	0.273
1	6313404	T	C	1	0.273
1	6313409	T	C	2	0.282
1	6314862	T	C	1	0.588
1	6314916	C	T	1	0.417
1	6315877	T	C	1	0.25
1	6315984	T	C	1	0.25
1	6378562	A	G	1	0.229
1	6393584	G	A	1	0.25
1	6472305	T	C	1	0.2
1	6522159	C	T	1	0.444
1	6534133	G	A	1	1
1	6582149	T	C	1	0.348
1	6582161	T	C	1	0.25
1	6582176	T	C	5	0.218
1	6582180	C	T	1	0.276
1	6582221	T	C	8	0.325
1	6582353	T	C	4	0.261
1	6582425	T	C	1	0.214
1	6582558	T	C	4	0.232
1	6582701	T	C	1	0.2
1	6582868	T	C	2	0.234
1	6583036	T	C	6	0.275
1	6583066	T	C	1	0.233
1	6583112	T	C	1	0.25
1	6583383	T	C	1	0.217
1	6583395	T	C	1	0.231
1	6583457	T	C	20	0.312
1	6583469	T	C	1	0.25
1	6583474	T	C	3	0.229
1	6583477	T	C	1	0.286
1	6583515	T	C	1	0.214
1	6583527	T	C	10	0.267
1	6583538	T	C	1	0.286
1	6583539	T	C	1	0.231
1	6583556	T	C	2	0.214
1	6583592	T	C	1	0.238
1	6583593	T	C	3	0.21
1	6584834	T	C	1	0.545
1	6584862	T	C	7	0.287
1	6584872	T	C	2	0.262
1	6584892	T	C	3	0.246
1	6585072	T	C	1	0.273
1	6585228	T	C	2	0.218
1	6585332	T	C	2	0.225
1	6592642	T	C	1	0.551
1	6607743	T	C	3	0.744
1	6607749	T	C	3	0.358
1	6614188	C	T	2	0.512
1	6614470	G	T	1	0.78
1	6640121	C	T	1	0.636
1	6642661	C	A	1	0.238
1	6642920	A	G	1	0.211
1	6644178	A	G	1	0.2
1	6644226	A	G	3	0.308
1	6645068	A	G	1	0.553
1	6646102	C	T	1	0.667
1	6662152	C	T	1	0.633
1	6662539	G	C	1	1
1	6665110	T	C	1	0.333
1	6667587	T	C	1	0.3
1	6673968	G	A	1	0.268
1	6686807	A	G	1	0.2
1	6686869	A	G	1	0.214
1	6688591	A	C	1	0.289
1	6691506	A	G	1	0.273
1	6692169	A	G	1	0.3
1	6692251	A	G	1	0.2
1	6692715	G	C	1	0.409
1	6695728	T	C	1	0.984
1	6706078	C	G	1	1
1	6706770	A	G	1	0.6
1	6706971	T	C	6	0.276
1	6706972	T	C	1	0.2
1	6706981	T	C	1	0.273
1	6707023	T	C	6	0.243
1	6707069	T	C	1	0.3
1	6707094	T	C	10	0.298
1	6707099	T	C	9	0.261
1	6707234	T	C	5	0.237
1	6707239	T	C	1	0.3
1	6707270	T	C	6	0.233
1	6707280	T	C	12	0.274
1	6707305	T	C	3	0.291
1	6707306	T	C	11	0.361
1	6707331	T	C	2	0.3
1	6707344	T	C	1	0.381
1	6707407	T	C	1	0.267
1	6707415	T	C	2	0.2
1	6707416	T	C	4	0.268
1	6707418	T	C	15	0.609
1	6707432	T	C	3	0.233
1	6707450	C	T	1	0.4
1	6707636	T	C	2	0.211
1	6707650	T	C	2	0.2
1	6707675	T	C	1	0.2
1	6707734	T	C	1	0.25
1	6707766	T	C	1	0.2
1	6707778	T	C	1	0.2
1	6707812	T	C	2	0.25
1	6707818	T	C	3	0.251
1	6707829	T	C	1	0.231
1	6708283	T	C	2	0.207
1	6708301	T	C	1	0.25
1	6708395	T	C	1	0.273
1	6708489	T	C	1	0.278
1	6708559	T	C	3	0.268
1	6708655	T	C	3	0.267
1	6708668	T	C	15	0.285
1	6708680	T	C	15	0.275
1	6708681	T	C	8	0.29
1	6708725	T	C	29	0.516
1	6708775	T	C	32	0.49
1	6709095	T	C	2	0.278
1	6709128	T	C	13	0.344
1	6709169	T	C	3	0.345
1	6709190	T	C	2	0.25
1	6709197	T	C	2	0.25
1	6709368	T	C	1	0.357
1	6709406	T	C	1	0.231
1	6709458	T	C	2	0.237
1	6709488	T	C	18	0.641
1	6709496	T	C	1	0.25
1	6709501	T	C	9	0.23
1	6709809	T	C	1	0.2
1	6709830	T	C	7	0.433
1	6709835	T	C	4	0.264
1	6709843	T	C	17	0.467
1	6709860	T	C	1	0.308
1	6709864	T	C	3	0.256
1	6709906	T	C	16	0.361
1	6709928	T	C	1	0.222
1	6709931	T	C	1	0.273
1	6709932	T	C	1	0.235
1	6710204	T	C	10	0.354
1	6710212	T	C	10	0.268
1	6710214	T	C	7	0.286
1	6710266	T	C	1	0.2
1	6710276	T	C	4	0.222
1	6710277	T	C	4	0.21
1	6710378	T	C	2	0.4
1	6710382	T	C	3	0.321
1	6710460	T	C	4	0.25
1	6710504	T	C	3	0.22
1	6710510	T	C	27	0.6
1	6710526	T	C	1	0.3
1	6710543	T	C	3	0.255
1	6710544	T	C	1	0.2
1	6710574	T	C	14	0.38
1	6710585	T	C	19	0.624
1	6710587	T	C	2	0.24
1	6710595	T	C	14	0.416
1	6710689	T	C	1	0.2
1	6710751	T	C	2	0.282
1	6710833	T	C	2	0.317
1	6710850	T	C	3	0.258
1	6710871	T	C	3	0.297
1	6713673	C	T	1	0.45
1	6947962	C	T	1	0.385
1	7834134	C	T	1	0.7
1	7835477	A	G	1	0.5
1	7836947	A	G	1	0.2
1	7837139	A	G	1	0.2
1	7841419	C	T	1	0.398
1	7877650	C	T	1	0.462
1	7977050	T	C	3	0.397
1	7977127	T	C	2	0.416
1	7977154	T	C	1	0.25
1	7977158	T	C	1	0.25
1	7977167	T	C	2	0.257
1	7977173	T	C	2	0.25
1	7977218	T	C	1	0.273
1	7977264	T	C	1	0.2
1	7977861	T	C	7	0.387
1	7977862	T	C	2	0.227
1	7977871	T	C	3	0.291
1	7977876	T	C	3	0.234
1	7977888	T	C	9	0.514
1	7977889	T	C	7	0.412
1	7977894	T	C	3	0.262
1	7977901	T	C	2	0.246
1	7977923	T	C	5	0.482
1	7978111	T	C	4	0.308
1	7978175	C	G	1	0.435
1	7978228	T	C	1	0.227
1	7978245	T	C	4	0.353
1	7978264	T	C	1	0.235
1	7978265	T	C	1	0.214
1	7978272	T	C	16	0.559
1	7978273	T	C	1	0.345
1	7978278	T	C	6	0.256
1	7978313	T	C	4	0.246
1	7978318	T	C	1	0.214
1	7978332	T	C	15	0.621
1	7978337	T	C	11	0.398
1	7978493	T	C	3	0.296
1	7978566	T	C	1	0.261
1	7978591	T	C	1	0.235
1	7978594	T	C	2	0.284
1	7978595	T	C	1	0.562
1	7978597	T	C	2	0.283
1	7978603	T	C	1	0.286
1	7978604	T	C	5	0.314
1	7978605	T	C	5	0.243
1	7978606	T	C	2	0.242
1	7978607	T	C	1	0.231
1	7978609	T	C	1	0.25
1	7978645	T	C	3	0.267
1	7978669	T	C	3	0.25
1	7978677	T	C	2	0.227
1	7978678	T	C	1	0.2
1	7978700	T	C	14	0.527
1	7978708	T	C	12	0.357
1	7978885	G	A	1	0.629
1	7979323	T	C	4	0.289
1	7979324	T	C	2	0.228
1	7979388	T	C	2	0.237
1	7979440	T	C	1	0.227
1	7979446	T	C	2	0.337
1	7979460	T	C	1	0.211
1	7979545	T	C	1	0.217
1	7979665	T	C	1	0.217
1	7980494	T	C	1	0.222
1	7980525	T	C	15	0.416
1	7980537	T	C	3	0.234
1	7980538	T	C	7	0.308
1	7980539	T	C	2	0.224
1	7980585	T	C	1	0.222
1	7980627	T	C	1	0.2
1	7980628	T	C	2	0.26
1	7980697	T	C	9	0.333
1	7992059	T	C	1	0.273
1	8032267	A	G	1	0.364
1	8032990	A	G	3	0.255
1	8032991	A	G	2	0.351
1	8033003	A	G	1	0.2
1	8033065	A	G	1	0.231
1	8033627	A	G	1	0.25
1	8033888	A	G	1	0.364
1	8034428	A	G	1	0.231
1	8035016	A	G	1	0.273
1	8035182	A	G	2	0.214
1	8037042	A	G	1	0.3
1	8066214	T	C	1	0.3
1	8067156	T	C	1	0.235
1	8067228	T	C	1	0.214
1	8067264	T	C	2	0.347
1	8069142	T	C	1	0.357
1	8069635	T	C	1	0.231
1	8076855	T	G	1	0.682
1	8086259	T	A	1	0.578
1	8412886	C	T	1	0.374
1	8420919	G	T	1	1
1	8866067	T	C	1	0.4
1	8922510	C	T	1	0.368
1	8927622	T	C	1	0.2
1	8936970	T	C	2	0.312
1	8936972	T	C	2	0.369
1	8937723	T	C	1	0.3
1	8937812	T	C	1	0.4
1	9025222	A	G	1	0.25
1	9160900	T	C	1	0.5
1	9160958	T	C	7	0.235
1	9160963	T	C	10	0.284
1	9160975	T	C	3	0.302
1	9160976	T	C	1	0.25
1	9160982	T	C	32	0.408
1	9160989	T	C	7	0.285
1	9161011	T	C	25	0.34
1	9161012	T	C	1	0.25
1	9161068	C	T	1	0.944
1	9161137	T	C	1	0.241
1	9161140	T	C	1	0.25
1	9161142	T	C	8	0.295
1	9161174	T	C	1	0.2
1	9161192	T	C	15	0.347
1	9161196	T	C	18	0.384
1	9161199	T	C	18	0.446
1	9161203	T	C	12	0.409
1	9161204	T	C	1	0.273
1	9161218	T	C	1	0.412
1	9161231	T	C	2	0.225
1	9161245	T	C	5	0.418
1	9162108	C	T	1	0.267
1	9162206	T	C	2	0.232
1	9162223	T	C	2	0.331
1	9162224	T	C	2	0.367
1	9162234	T	C	1	0.214
1	9162348	T	C	2	0.307
1	9162361	T	C	1	0.4
1	9162362	T	C	3	0.262
1	9162388	T	C	1	0.214
1	9162394	T	C	17	0.42
1	9162407	T	C	1	0.2
1	9162423	T	C	4	0.275
1	9162451	T	C	2	0.5
1	9163290	T	C	3	0.294
1	9163319	T	C	1	0.333
1	9163334	T	C	2	0.266
1	9163383	T	C	2	0.303
1	9163387	T	C	8	0.395
1	9163402	T	C	1	0.308
1	9163502	T	C	4	0.239
1	9163583	A	T	1	0.75
1	9209078	T	C	6	0.256
1	9209146	T	C	1	0.214
1	9209151	T	C	3	0.289
1	9209157	T	C	1	0.3
1	9209195	T	C	9	0.291
1	9209243	T	C	3	0.269
1	9209435	T	C	11	0.463
1	9209449	T	C	10	0.471
1	9209457	T	C	4	0.298
1	9209463	T	C	2	0.2
1	9209469	T	C	2	0.207
1	9209473	T	C	9	0.401
1	9209523	T	C	2	0.249
1	9209729	G	A	1	0.607
1	9211236	C	G	1	0.273
1	9246256	A	G	1	0.312
1	9246270	A	G	1	0.364
1	9246408	A	G	1	0.2
1	9296472	A	G	2	0.478
1	9296598	A	G	1	0.3
1	9296620	A	G	1	1
1	9296621	A	G	1	0.5
1	9305366	G	A	1	0.569
1	9325788	A	G	2	0.219
1	9326954	A	G	1	0.245
1	9326957	A	G	25	0.294
1	9326960	A	G	5	0.213
1	9326968	C	T	1	0.48
1	9327088	A	G	1	0.5
1	9327476	C	T	1	0.37
1	9328005	T	C	1	0.225
1	9328027	A	G	7	0.253
1	9328046	A	G	4	0.238
1	9328047	A	G	3	0.25
1	9328074	A	G	5	0.229
1	9328082	A	G	2	0.298
1	9328102	A	G	27	0.312
1	9328120	A	G	25	0.3
1	9328213	A	G	7	0.233
1	9328223	A	G	4	0.246
1	9328231	G	C	1	0.419
1	9328242	A	G	43	0.487
1	9328243	A	G	32	0.341
1	9329112	A	G	1	0.25
1	9330361	A	G	1	0.302
1	9331094	A	G	22	0.266
1	9331227	A	G	4	0.261
1	9331254	A	G	3	0.26
1	9428266	C	A	1	0.545
1	9428942	G	A	1	0.583
1	9500158	A	G	1	0.25
1	9500164	A	G	1	0.312
1	9500205	A	G	1	0.286
1	9510970	A	G	1	0.308
1	9511012	A	G	1	0.455
1	9511016	A	G	1	0.273
1	9512298	A	G	1	0.278
1	9517628	A	G	1	0.538
1	9517655	A	G	1	0.75
1	9517656	A	G	1	0.231
1	9517786	A	G	1	0.2
1	9518024	A	G	1	0.25
1	9518033	A	G	1	0.25
1	9518034	A	G	1	0.286
1	9518279	A	G	1	0.462
1	9518280	A	G	1	0.25
1	9518287	A	G	1	0.357
1	9518294	A	G	1	0.375
1	9518457	A	G	1	0.273
1	9519567	A	G	1	0.455
1	9519625	A	G	1	0.2
1	9522456	A	G	1	0.25
1	9526492	A	G	1	0.333
1	9526516	A	G	1	0.211
1	9526527	A	G	1	0.389
1	9526545	A	G	1	0.368
1	9526549	A	G	1	0.263
1	9526571	A	G	1	0.278
1	9526572	A	G	1	0.353
1	9526641	A	G	1	0.55
1	9526674	A	G	1	0.529
1	9643028	A	G	1	0.2
1	9643054	A	G	2	0.304
1	9643106	A	G	1	0.25
1	9643107	A	G	2	0.32
1	9643154	A	G	9	0.416
1	9643155	A	G	5	0.347
1	9643195	A	G	5	0.268
1	9643197	A	G	2	0.2
1	9643201	A	G	1	0.3
1	9643208	A	G	1	0.2
1	9643994	A	G	1	0.3
1	9644700	A	G	2	0.237
1	9644722	A	G	1	0.214
1	9644847	A	G	1	0.214
1	9644890	A	G	1	0.25
1	9657018	G	C	1	0.206
1	9664517	C	T	1	0.48
1	9667118	G	A	1	0.231
1	9679558	A	G	1	0.2
1	9679625	A	G	1	0.214
1	9679629	A	G	3	0.317
1	9732611	T	C	1	0.2
1	9740306	T	C	1	0.208
1	9740307	T	C	1	0.24
1	9740435	T	C	3	0.25
1	9740483	T	C	3	0.403
1	9747553	C	T	1	0.993
1	9787314	G	A	1	0.522
1	9790380	C	T	1	0.997
1	9791201	G	A	1	0.733
1	9799645	T	C	1	0.235
1	9799654	T	C	5	0.32
1	9799657	T	C	1	0.2
1	9799699	T	C	1	0.273
1	9800393	T	C	1	0.286
1	9800397	T	C	1	0.3
1	9833371	G	A	1	0.73
1	9883906	G	A	3	0.617
1	9883924	G	A	1	0.455
1	9883988	C	A	1	1
1	9908628	T	G	1	0.449
1	9908730	G	A	2	0.648
1	9986778	C	A	1	0.485
1	9987436	T	C	3	0.22
1	9987443	T	C	1	0.2
1	9987470	T	C	16	0.249
1	9987484	T	C	23	0.276
1	9987524	T	C	3	0.243
1	9987576	T	C	2	0.213
1	9987814	T	C	1	0.231
1	9987827	T	C	2	0.243
1	9987844	T	C	5	0.335
1	9987847	T	C	18	0.338
1	9987850	T	C	1	0.214
1	9987853	T	C	17	0.417
1	9987857	T	C	6	0.415
1	9987870	T	C	10	0.35
1	9987880	T	C	9	0.332
1	9987890	T	C	1	0.2
1	9987896	T	C	1	0.231
1	9987932	T	C	22	0.286
1	9987936	T	C	3	0.227
1	9987949	T	C	1	0.205
1	9987951	T	C	13	0.257
1	9987952	T	C	21	0.291
1	9987960	T	C	1	0.312
1	9987965	T	C	11	0.284
1	9988010	T	C	5	0.255
1	9988107	T	C	2	0.394
1	9988130	T	C	3	0.258
1	9988147	T	C	15	0.346
1	9988168	T	C	8	0.265
1	9988190	T	C	13	0.315
1	9988248	T	C	38	0.533
1	9988249	T	C	22	0.302
1	9988259	T	C	27	0.333
1	9988271	T	C	3	0.253
1	9988288	T	C	31	0.304
1	9988289	T	C	3	0.278
1	9988311	T	C	1	0.2
1	9988332	T	C	35	0.36
1	9988369	T	C	3	0.371
1	9988690	T	C	1	0.278
1	9988691	T	C	18	0.288
1	9988692	T	C	5	0.242
1	9988749	T	C	5	0.223
1	9988760	T	C	2	0.283
1	9988822	T	C	1	0.231
1	9988826	T	C	6	0.243
1	9988851	T	C	13	0.24
1	9989354	T	C	1	0.292
1	9989683	C	T	1	0.282
1	10041329	A	G	1	0.2
1	10041432	A	G	1	0.231
1	10041500	A	G	1	0.357
1	10041664	A	G	1	0.2
1	10042910	A	G	1	0.205
1	10042937	A	G	1	0.216
1	10042955	A	G	33	0.349
1	10042987	A	G	34	0.271
1	10042988	A	G	39	0.474
1	10043043	A	G	37	0.361
1	10043053	A	G	24	0.274
1	10043079	A	G	22	0.266
1	10043089	A	G	7	0.271
1	10043150	A	G	6	0.238
1	10043250	A	G	1	0.2
1	10043358	A	G	17	0.284
1	10043363	A	G	10	0.231
1	10043435	G	A	1	0.448
1	10043451	A	G	1	0.25
1	10043493	A	G	2	0.223
1	10043498	A	G	1	0.214
1	10043504	A	G	1	0.4
1	10043512	A	G	1	0.3
1	10044137	A	G	3	0.34
1	10044205	A	G	1	0.5
1	10044206	A	G	1	0.4
1	10044352	A	G	4	0.262
1	10044366	A	G	5	0.27
1	10044367	A	G	12	0.284
1	10044379	A	G	4	0.239
1	10044385	A	G	1	0.2
1	10044389	G	C	1	0.37
1	10044555	A	G	1	1
1	10349835	A	G	1	0.3
1	10363225	C	T	1	0.818
1	10363766	C	A	1	0.234
1	10367017	G	C	1	0.481
1	10396751	G	A	1	0.474
1	10438608	C	T	1	1
1	10438913	C	T	1	1
1	10439503	G	C	1	1
1	10451955	A	G	1	0.231
1	10454230	A	G	1	0.3
1	10455822	A	G	1	0.273
1	10456092	A	G	1	0.273
1	10456208	A	G	1	0.3
1	10456218	A	G	1	0.3
1	10459176	T	C	1	0.267
1	10461097	A	G	4	0.312
1	10462389	A	G	4	0.392
1	10462401	A	G	1	0.286
1	10466351	A	G	1	0.333
1	10477969	A	G	1	0.2
1	10478031	A	G	1	0.3
1	10479883	C	T	1	0.268
1	10502411	C	G	1	0.336
1	10512720	T	C	1	0.364
1	10512726	T	C	1	0.2
1	10515015	T	C	1	0.273
1	10517276	T	C	13	0.283
1	10517300	T	C	3	0.215
1	10517313	T	C	3	0.214
1	10517314	T	C	4	0.221
1	10517352	T	C	3	0.234
1	10517485	T	C	2	0.244
1	10517512	T	C	33	0.314
1	10517513	T	C	1	0.222
1	10517525	T	C	1	0.2
1	10517527	T	C	42	0.394
1	10517538	T	C	8	0.228
1	10517547	T	C	1	0.263
1	10517558	T	C	4	0.236
1	10517564	T	C	15	0.276
1	10517567	T	C	5	0.27
1	10517613	T	C	44	0.55
1	10517623	T	C	23	0.237
1	10517635	T	C	3	0.228
1	10517653	T	C	36	0.314
1	10517659	T	C	12	0.26
1	10517672	T	C	1	0.209
1	10517691	T	C	1	0.22
1	10518688	T	C	1	0.273
1	10518724	T	C	1	0.213
1	10518756	T	C	3	0.251
1	10518826	T	C	1	0.2
1	10519064	T	C	15	0.251
1	10519888	T	C	14	0.268
1	10519910	T	C	1	0.202
1	10519912	T	C	13	0.263
1	10519932	T	C	1	0.208
1	10519936	T	C	1	0.2
1	10519982	T	C	8	0.26
1	10520045	T	C	1	0.212
1	10520057	T	C	4	0.242
1	10520067	T	C	41	0.343
1	10520072	T	C	5	0.22
1	10520076	T	C	5	0.229
1	10520099	T	C	8	0.237
1	10520117	T	C	7	0.26
1	10520130	T	C	6	0.269
1	10520136	T	C	25	0.285
1	10520139	T	C	2	0.416
1	10520145	T	C	8	0.258
1	10520153	T	C	11	0.25
1	10520154	T	C	10	0.291
1	10520174	T	C	6	0.271
1	10520178	T	C	7	0.282
1	10520180	T	C	41	0.553
1	10520190	T	C	27	0.374
1	10520202	T	C	2	0.211
1	10520219	T	C	11	0.265
1	10520226	T	C	3	0.247
1	10520233	T	C	2	0.242
1	10520258	T	C	37	0.382
1	10520288	T	C	1	0.2
1	10520296	T	C	44	0.43
1	10520300	T	C	1	0.222
1	10520353	T	C	1	0.259
1	10520378	T	C	35	0.366
1	10520383	T	C	5	0.331
1	10520439	T	C	1	0.203
1	10520450	T	C	3	0.206
1	10520459	T	C	1	0.357
1	10520487	T	C	3	0.272
1	10520505	T	C	1	0.211
1	10520532	T	C	1	0.286
1	10520672	T	C	1	0.3
1	10520683	T	C	2	0.247
1	10520684	T	C	2	0.226
1	10520701	C	T	1	0.5
1	10520702	T	C	1	0.22
1	10520715	T	C	24	0.282
1	10520725	T	C	14	0.275
1	10520735	T	C	6	0.229
1	10520751	T	C	36	0.311
1	10520770	T	C	1	0.2
1	10520819	T	C	28	0.287
1	10521094	T	C	1	0.231
1	10521126	T	C	1	0.255
1	10521130	T	C	13	0.241
1	10521162	T	C	8	0.228
1	10521170	T	C	22	0.259
1	10521200	T	C	43	0.31
1	10521238	T	C	4	0.242
1	10521254	T	C	2	0.23
1	10521260	T	C	2	0.219
1	10522040	T	C	1	0.25
1	10522305	T	C	2	0.224
1	10522315	T	C	2	0.247
1	10522435	T	C	1	0.333
1	10523190	C	T	1	0.503
1	10527376	A	C	1	0.28
1	10602751	A	G	1	0.273
1	10603211	A	G	1	0.25
1	10603247	A	G	1	0.231
1	10603248	A	G	2	0.304
1	10603255	A	G	2	0.367
1	10603256	A	G	1	0.3
1	10603292	A	G	1	0.2
1	10603331	A	G	1	0.2
1	10603427	A	G	1	0.6
1	10603715	A	G	4	0.38
1	10603764	A	G	1	0.2
1	10603781	A	G	1	0.3
1	10603854	A	G	1	0.3
1	10604920	A	G	1	0.3
1	10605991	A	G	1	0.333
1	10606004	A	G	2	0.382
1	10606041	A	G	2	0.216
1	10606367	A	G	1	0.3
1	10606495	A	G	1	0.3
1	10606501	A	G	1	0.3
1	10637061	A	G	1	0.4
1	10637067	A	G	1	1
1	10689959	G	A	1	0.482
1	10690353	C	T	1	0.41
1	10714115	G	T	1	0.5
1	10719890	C	A	1	0.222
1	11080710	A	G	1	0.286
1	11080711	A	G	3	0.343
1	11080716	A	G	3	0.307
1	11080719	A	G	2	0.25
1	11080873	A	G	9	0.313
1	11080917	A	G	2	0.27
1	11080926	A	G	29	0.392
1	11080928	A	G	11	0.265
1	11081275	A	G	1	0.214
1	11081282	A	G	7	0.265
1	11081295	A	G	1	0.2
1	11081296	A	G	10	0.268
1	11081313	A	G	7	0.264
1	11081325	A	G	21	0.321
1	11081378	A	G	2	0.301
1	11081387	A	G	4	0.257
1	11081450	A	G	1	0.368
1	11081472	A	G	1	0.2
1	11081587	A	G	3	0.274
1	11081791	A	G	7	0.235
1	11081921	A	G	1	0.211
1	11081942	A	G	37	0.435
1	11081948	A	G	1	0.255
1	11088017	A	G	3	0.279
1	11088092	A	G	1	0.25
1	11088159	A	G	1	0.3
1	11088164	A	G	1	0.3
1	11088200	A	G	1	0.211
1	11088220	A	G	7	0.308
1	11088223	A	G	7	0.334
1	11088262	A	G	4	0.3
1	11088888	A	G	1	0.2
1	11088900	A	G	4	0.296
1	11088910	A	G	5	0.3
1	11088912	A	G	1	0.25
1	11088916	A	G	1	0.2
1	11088977	A	G	8	0.31
1	11089073	A	G	1	0.333
1	11089179	A	G	1	0.2
1	11089269	A	G	1	0.2
1	11089403	A	G	1	0.2
1	11089785	A	G	3	0.221
1	11089813	A	G	23	0.345
1	11089825	A	G	14	0.244
1	11089835	A	G	10	0.258
1	11089853	A	C	1	0.625
1	11089869	A	G	1	0.25
1	11089942	A	G	1	0.25
1	11114607	C	A	1	0.389
1	11114677	G	T	1	0.226
1	11114710	A	C	1	0.275
1	11114743	A	G	1	0.485
1	11115495	G	A	1	0.4
1	11117132	T	C	1	0.3
1	11117866	T	C	1	0.278
1	11117907	T	C	1	0.2
1	11117911	T	C	3	0.31
1	11117918	T	C	8	0.481
1	11117933	T	C	1	0.286
1	11118086	T	C	1	0.2
1	11118370	T	C	1	0.278
1	11118536	T	C	1	0.3
1	11118549	T	C	1	0.4
1	11118555	T	C	1	0.4
1	11131232	C	T	1	0.704
1	11131309	G	A	1	0.524
1	11133266	T	C	1	0.2
1	11138082	T	C	3	0.446
1	11138085	T	C	2	0.2
1	11138095	T	C	1	0.2
1	11138100	T	C	1	0.267
1	11138138	T	C	2	0.242
1	11138184	T	C	2	0.286
1	11138188	T	C	1	0.364
1	11138237	T	C	3	0.289
1	11138300	T	C	2	0.307
1	11138319	T	C	1	0.2
1	11138586	T	C	1	0.25
1	11138587	T	C	5	0.318
1	11139143	T	C	4	0.355
1	11139723	T	C	1	0.2
1	11139724	T	C	1	0.2
1	11139726	T	C	5	0.439
1	11140167	A	G	1	0.659
1	11143136	T	C	2	0.282
1	11143146	T	C	3	0.339
1	11143169	T	C	2	0.358
1	11143174	T	C	4	0.411
1	11143175	T	C	4	0.341
1	11143179	T	C	2	0.45
1	11143181	T	C	1	0.3
1	11143182	T	C	2	0.237
1	11143183	T	C	1	0.3
1	11143184	T	C	1	0.2
1	11143205	T	C	4	0.538
1	11143296	T	C	1	0.3
1	11143378	T	C	1	0.273
1	11143436	T	C	1	0.25
1	11143462	T	C	2	0.35
1	11143532	T	C	1	0.214
1	11143533	T	C	1	0.312
1	11143536	T	C	1	0.375
1	11166935	C	G	1	0.667
1	11187850	A	C	1	0.496
1	11190804	C	T	1	0.479
1	11272865	A	G	1	0.207
1	11303293	A	G	1	0.31
1	11346297	G	A	1	0.212
1	11347865	A	G	1	0.214
1	11347881	G	A	1	0.429
1	11348279	G	A	1	0.8
1	11355989	A	G	1	0.286
1	11355991	A	G	1	0.308
1	11356716	A	G	1	0.2
1	11356767	A	G	1	0.214
1	11357876	A	G	1	0.429
1	11359272	C	T	1	0.5
1	11723019	T	C	1	0.688
1	11780595	A	G	2	0.252
1	11781786	A	G	2	0.3
1	11781832	A	G	2	0.377
1	11781863	A	G	4	0.282
1	11781866	A	G	1	0.241
1	11781965	A	G	4	0.237
1	11782023	A	G	1	0.286
1	11782032	A	G	3	0.236
1	11782072	A	G	1	0.2
1	11782094	A	G	1	0.211
1	11782433	A	G	5	0.336
1	11782935	A	G	2	0.206
1	11782953	A	G	1	0.4
1	11782977	A	G	2	0.256
1	11782983	A	G	3	0.313
1	11782984	A	G	2	0.207
1	11782987	A	G	2	0.331
1	11783001	A	G	3	0.28
1	11783009	A	G	4	0.283
1	11783064	A	G	1	0.353
1	11783073	A	G	1	0.312
1	11783074	A	G	1	0.367
1	11783136	A	G	2	0.301
1	11783146	A	G	1	0.28
1	11783680	A	G	4	0.32
1	11783711	A	G	1	0.25
1	11783747	A	G	1	0.214
1	11783750	A	G	2	0.23
1	11783830	A	G	4	0.388
1	11783847	A	G	2	0.45
1	11783872	A	G	1	0.2
1	11783902	A	G	2	0.434
1	11783912	A	G	1	0.444
1	11785182	A	G	6	0.231
1	11785191	A	G	1	0.273
1	11785234	A	G	4	0.28
1	11785299	A	G	11	0.375
1	11785330	A	G	3	0.357
1	11802638	A	G	1	0.2
1	11802700	A	G	1	0.2
1	11802793	A	G	1	0.333
1	11803723	A	G	1	0.3
1	11803724	A	G	1	0.3
1	11845914	T	C	1	0.2
1	11846590	T	C	1	0.333
1	11865696	G	A	1	0.581
1	11883455	A	G	2	0.356
1	11883459	A	G	1	0.261
1	11887271	G	T	1	0.286
1	11897095	C	T	1	0.359
1	11974508	T	C	1	0.25
1	12015699	A	G	3	0.266
1	12015732	A	G	1	0.3
1	12016008	A	G	2	0.274
1	12016039	A	G	1	0.212
1	12016066	A	G	4	0.35
1	12016361	A	G	1	0.667
1	12016362	A	G	1	0.636
1	12016404	A	G	4	0.46
1	12016423	A	G	2	0.362
1	12024760	G	A	3	0.4
1	12035706	A	G	1	0.333
1	12035714	A	G	6	0.376
1	12035739	A	G	4	0.435
1	12035782	A	G	1	0.273
1	12035783	A	G	5	0.378
1	12035787	A	G	3	0.321
1	12035800	A	G	1	0.25
1	12035812	A	G	2	0.211
1	12035822	A	G	1	0.2
1	12035848	A	G	1	0.231
1	12035880	A	G	5	0.347
1	12035930	A	G	2	0.295
1	12035957	A	G	1	0.24
1	12035963	A	G	2	0.303
1	12036120	A	G	2	0.2
1	12036133	A	G	1	0.217
1	12036145	A	G	2	0.267
1	12036176	A	G	1	0.727
1	12036300	A	G	1	0.364
1	12036305	A	G	2	0.5
1	12036316	A	G	1	0.2
1	12036396	A	G	6	0.351
1	12036397	A	G	3	0.309
1	12036406	A	G	9	0.556
1	12036423	A	G	1	0.214
1	12036438	A	G	1	0.4
1	12036442	A	G	1	0.2
1	12036700	A	G	1	0.267
1	12036763	A	G	3	0.55
1	12036788	A	G	1	0.286
1	12036994	A	G	1	0.235
1	12037006	A	G	1	0.2
1	12037364	A	G	2	0.584
1	12037388	A	G	1	0.3
1	12037437	A	G	1	0.25
1	12037453	A	G	2	0.416
1	12037454	A	G	1	0.286
1	12037533	A	G	2	0.307
1	12037602	A	G	1	0.6
1	12039045	A	G	1	0.455
1	12039046	A	G	1	0.364
1	12039378	A	G	1	0.2
1	12039394	A	G	1	0.2
1	12039414	A	G	1	0.417
1	12058367	A	G	3	0.421
1	12058841	T	C	1	0.271
1	12058855	G	C	1	0.204
1	12059667	A	G	1	0.2
1	12060095	A	G	1	0.538
1	12060099	A	G	2	0.343
1	12060106	A	G	1	0.278
1	12060311	A	G	1	0.3
1	12060313	A	G	2	0.25
1	12060314	A	G	1	0.5
1	12061250	A	G	1	0.2
1	12071849	G	A	1	0.704
1	12072775	C	T	1	0.542
1	12083797	A	G	1	0.308
1	12086346	A	G	1	0.333
1	12087135	A	G	1	0.4
1	12087159	A	G	1	0.3
1	12087166	A	G	1	0.7
1	12088196	A	G	1	0.364
1	12263880	A	G	1	0.25
1	12263928	A	G	1	0.2
1	12268914	G	A	1	0.545
1	12268971	C	T	1	0.32
1	12337275	G	A	1	0.606
1	12369672	A	G	1	0.533
1	12369676	A	G	1	0.286
1	12369699	A	G	1	0.3
1	12403056	A	G	1	0.711
1	12569171	G	C	1	0.324
1	12570608	C	T	3	0.272
1	12628737	T	C	1	0.211
1	12628840	T	C	3	0.463
1	12628912	T	C	1	0.231
1	12629718	T	C	1	0.333
1	12633272	C	T	1	0.394
1	12634381	T	C	1	0.286
1	12635183	T	C	1	0.2
1	12635269	T	C	1	0.2
1	12635272	T	C	1	0.2
1	12637609	T	C	1	0.2
1	12638481	T	C	1	0.2
1	12640241	A	G	1	0.385
1	12647644	T	C	1	0.2
1	12649779	T	C	1	0.3
1	12650002	T	C	1	0.227
1	12651126	T	C	1	0.3
1	12657257	T	C	1	0.417
1	12657293	T	C	1	0.2
1	12658326	T	C	1	0.2
1	12658336	T	C	1	0.267
1	12670316	T	C	1	0.208
1	12670324	T	C	1	0.227
1	12670356	T	C	3	0.297
1	12671900	T	C	1	0.333
1	12672853	T	C	1	0.2
1	12673837	T	C	2	0.219
1	12673842	T	C	2	0.225
1	12673913	T	C	1	0.25
1	12684254	A	G	1	0.417
1	12685000	A	G	1	0.364
1	12685163	A	G	1	0.2
1	12685203	A	G	1	0.222
1	12685754	A	G	1	0.333
1	12686218	A	G	1	0.214
1	12686505	A	G	1	0.387
1	13941197	A	G	2	0.521
1	13941207	A	G	1	0.429
1	13941839	A	G	3	0.482
1	13941874	A	G	3	0.256
1	14108830	C	T	1	0.727
1	14109110	C	T	1	0.258
1	14112411	G	C	1	0.471
1	14113428	A	G	1	0.615
1	14113790	G	A	1	0.583
1	15040372	A	G	1	0.364
1	15040377	A	G	1	0.4
1	15040434	A	G	1	0.545
1	15145451	T	C	1	0.2
1	15167747	A	G	1	0.273
1	15167778	A	G	1	0.3
1	15167786	A	G	1	0.2
1	15392281	C	T	1	1
1	15394068	C	T	1	0.674
1	15541689	G	A	1	0.516
1	15640311	A	G	1	0.222
1	15644874	A	G	1	0.2
1	15645010	A	G	2	0.2
1	15645515	A	G	1	0.3
1	15645526	A	G	1	0.333
1	15645560	A	G	1	0.273
1	15645561	A	G	2	0.24
1	15658720	A	G	2	0.25
1	15713439	A	G	1	0.6
1	15724445	A	G	1	0.219
1	15724552	A	G	1	0.267
1	15725347	A	G	1	0.214
1	15725397	A	G	1	0.286
1	15725410	A	G	1	0.5
1	15725417	A	G	1	0.467
1	15725518	A	G	2	0.713
1	15725537	A	G	1	0.263
1	15725881	A	G	1	0.429
1	15725911	A	G	1	0.214
1	15725941	A	G	1	0.231
1	15736509	G	A	1	0.554
1	15756069	G	T	1	0.23
1	15756209	C	G	1	0.743
1	15756675	A	G	1	0.431
1	15756748	C	G	1	0.341
1	15817118	T	C	1	0.538
1	15817137	T	C	1	0.3
1	15817289	T	C	1	0.273
1	15818008	T	C	4	0.339
1	15818028	T	C	2	0.262
1	15818035	T	C	7	0.281
1	15818081	T	C	4	0.296
1	15818105	T	C	2	0.237
1	15818239	T	C	2	0.209
1	15818247	T	C	10	0.42
1	15896126	C	T	1	0.273
1	15897216	T	C	1	0.273
1	15898553	T	C	1	0.2
1	15898557	T	C	1	0.5
1	15898759	T	C	1	0.25
1	15899387	T	C	1	0.364
1	15899630	T	C	1	0.333
1	15899632	T	C	1	0.2
1	15899642	T	C	1	0.286
1	15899684	G	A	1	0.692
1	15899691	T	C	2	0.25
1	15899715	T	C	3	0.444
1	15899747	T	C	2	0.535
1	15987717	G	A	1	0.421
1	15991164	C	T	1	0.462
1	15993699	C	A	1	0.273
1	16043289	C	T	1	0.34
1	16057197	G	T	1	0.311
1	16059797	C	A	1	1
1	16060653	C	T	1	0.704
1	16062861	C	T	1	0.5
1	16078169	T	C	1	0.3
1	16085295	C	T	2	0.549
1	16099666	A	G	1	0.25
1	16102197	C	T	1	1
1	16104822	A	G	1	0.364
1	16106429	A	G	3	0.432
1	16106440	A	G	1	0.25
1	16106478	A	G	1	0.2
1	16110446	A	G	1	0.615
1	16111503	G	A	1	0.51
1	16111599	T	C	1	0.548
1	16111600	G	A	1	0.475
1	16111603	T	C	1	0.414
1	16111604	G	A	1	0.414
1	16111611	C	T	1	0.323
1	16134221	T	C	1	0.312
1	16134222	T	C	1	0.357
1	16134254	T	C	1	0.417
1	16134290	T	C	1	0.25
1	16134456	T	C	1	0.8
1	16135074	T	C	1	0.333
1	16135844	T	C	1	0.286
1	16136375	T	C	1	0.545
1	16161631	G	A	1	0.692
1	16173017	T	C	1	0.3
1	16255620	A	C	1	0.5
1	16263841	C	T	1	0.277
1	16266359	G	A	1	0.553
1	16268707	C	T	1	0.363
1	16273459	C	G	1	0.49
1	16340595	C	T	1	0.412
1	16341427	T	C	1	0.384
1	16341517	T	C	1	0.531
1	16451426	G	A	1	0.725
1	16451871	G	A	1	0.769
1	16455459	C	T	1	0.968
1	16457222	T	C	9	0.298
1	16457249	T	C	4	0.28
1	16457263	T	C	7	0.387
1	16457273	T	C	4	0.351
1	16457294	T	C	1	0.2
1	16457414	T	C	1	0.2
1	16457926	T	C	1	0.25
1	16457963	T	C	4	0.288
1	16457988	T	C	2	0.262
1	16457989	T	C	2	0.221
1	16457992	T	C	13	0.332
1	16457993	T	C	1	0.2
1	16461273	G	A	1	0.615
1	16461294	C	T	1	0.625
1	16462397	G	A	1	0.409
1	16462486	T	C	5	0.345
1	16462504	T	C	1	0.2
1	16462554	T	C	1	0.235
1	16462565	T	C	4	0.401
1	16463031	T	C	1	0.273
1	16463068	T	C	1	0.231
1	16463568	T	C	3	0.378
1	16463849	T	C	1	0.2
1	16463920	T	C	1	0.333
1	16464010	T	C	1	0.2
1	16468668	C	A	1	1
1	16475037	G	A	1	0.779
1	16490054	A	G	1	0.2
1	16511695	A	G	1	0.214
1	16512547	A	G	1	0.2
1	16542221	T	C	1	0.3
1	16555570	T	C	1	0.231
1	16555604	T	C	2	0.236
1	16555605	T	C	7	0.374
1	16555606	T	C	13	0.623
1	16555613	T	C	1	0.2
1	16555712	T	C	1	0.2
1	16555750	T	C	2	0.2
1	16555925	T	C	5	0.28
1	16555988	T	C	1	0.235
1	16557579	T	C	1	0.2
1	16557580	T	C	1	0.231
1	16557590	T	C	1	0.2
1	16557633	T	C	1	0.2
1	16557718	T	C	1	0.211
1	16557743	T	C	2	0.225
1	16557744	T	C	6	0.252
1	16557763	T	C	1	0.2
1	16557790	T	C	4	0.275
1	16558465	C	T	1	1
1	16574917	A	G	1	0.45
1	16678830	G	A	1	0.702
1	16678940	A	C	1	0.312
1	16678943	T	A	1	0.333
1	16774448	A	G	1	0.567
1	16784280	T	C	1	0.3
1	16784292	T	C	1	0.3
1	16784986	T	C	1	0.364
1	16785003	T	C	5	0.539
1	16785018	T	C	2	0.325
1	16785029	T	C	4	0.327
1	16787168	T	C	3	0.285
1	16787222	T	C	1	0.231
1	16787238	T	C	2	0.216
1	16787923	T	C	2	0.237
1	16788564	G	A	1	0.667
1	16788722	G	C	1	0.308
1	16789612	T	C	1	0.3
1	16789645	T	C	1	0.286
1	16789661	T	C	1	0.273
1	16789741	T	C	2	0.55
1	16789761	T	C	1	0.3
1	16791271	T	C	1	0.3
1	16791367	T	C	1	0.3
1	16791859	T	C	1	0.417
1	16791982	T	C	1	0.2
1	16791984	T	C	1	0.3
1	16792785	T	C	1	0.273
1	16792818	T	C	1	0.3
1	16792819	T	C	1	0.25
1	16793563	T	C	1	0.2
1	16797383	T	C	3	0.29
1	16797388	T	C	1	0.25
1	16797428	T	C	4	0.226
1	16797495	T	C	25	0.383
1	16797505	T	C	7	0.244
1	16797554	T	C	1	0.2
1	16801240	T	C	5	0.435
1	16802090	T	C	1	0.3
1	16802092	T	C	1	0.273
1	16802106	T	C	8	0.337
1	16818769	T	C	1	0.364
1	16818785	T	C	1	0.2
1	16819282	T	C	1	0.231
1	16819334	T	C	1	0.3
1	16819370	T	C	1	0.417
1	16819396	T	C	2	0.603
1	16819414	T	C	1	0.455
1	16819427	T	C	1	0.273
1	16819430	T	C	1	0.2
1	16819438	T	C	3	0.361
1	16819440	T	C	1	0.308
1	16819450	T	C	2	0.25
1	16819453	T	C	1	0.3
1	16819518	T	C	3	0.246
1	16819898	T	C	1	0.273
1	16819909	T	C	1	0.545
1	16819943	T	C	2	0.225
1	16821036	T	C	1	0.214
1	16822769	T	C	1	0.4
1	16822801	T	C	1	0.417
1	16822810	T	C	2	0.368
1	16822826	T	C	2	0.418
1	16823286	T	C	1	0.4
1	16823317	T	C	3	1
1	16823329	T	C	3	0.412
1	16823342	T	C	1	0.231
1	16823744	T	C	1	0.3
1	16824243	T	C	2	0.431
1	16824305	T	C	1	0.364
1	16824310	T	C	1	0.2
1	16824311	T	C	1	0.2
1	16824399	T	C	1	0.8
1	16930230	A	G	1	0.273
1	16933583	T	C	1	0.29
1	16933932	T	C	1	0.255
1	16934007	A	G	2	0.374
1	16939973	C	G	2	0.338
1	16944806	G	C	1	0.304
1	16947386	T	C	1	0.2
1	16947406	T	C	2	0.3
1	16947426	T	C	1	0.25
1	16947437	T	C	1	0.2
1	16947469	T	C	4	0.211
1	16947485	T	C	3	0.208
1	16947521	T	C	5	0.262
1	16947530	T	C	11	0.325
1	16948999	T	C	3	0.215
1	16949028	T	C	1	0.231
1	16949034	T	C	3	0.235
1	16949047	T	G	1	0.267
1	16949069	T	C	5	0.259
1	16949075	T	C	18	0.303
1	16949178	T	C	7	0.263
1	16949304	T	C	3	0.282
1	16949355	G	A	1	0.25
1	16949364	T	C	2	0.2
1	16949374	T	C	1	0.2
1	16949443	G	A	1	0.22
1	16949959	G	A	6	0.338
1	16950122	T	C	1	0.2
1	16951219	T	C	16	0.267
1	16951232	T	C	2	0.307
1	16951245	T	C	2	0.225
1	16951354	T	C	2	0.385
1	16951374	T	C	1	0.3
1	16951984	T	C	3	0.272
1	16951986	T	C	7	0.288
1	16951987	T	C	2	0.217
1	16952000	T	C	1	0.214
1	16952057	T	C	2	0.236
1	16952067	T	C	7	0.286
1	16952102	G	A	1	0.2
1	16956993	A	G	1	0.333
1	16957438	G	A	1	0.221
1	17015671	T	C	1	0.2
1	17024072	G	A	1	0.385
1	17216055	T	C	1	0.5
1	17278466	A	G	10	0.339
1	17278467	A	G	14	0.568
1	17278473	A	G	14	0.741
1	17278487	A	G	1	0.227
1	17278516	A	G	5	0.31
1	17278550	A	G	1	0.231
1	17278551	A	G	1	0.538
1	17279496	C	T	1	1
1	17283505	A	G	1	0.273
1	17283509	A	G	1	0.273
[truncated: 138,954 more rows]
