# Supplementary material for: Global RNA editome landscape discovers reduced RNA editing in glioma: loss of editing of gamma-amino butyric acid receptor alpha subunit 3 (GABRA3) favors glioma migration and invasion
Source: PeerJ. 2020 Sep 29;8:e9755. doi: 10.7717/peerj.9755 (PMC7531343; doi:10.7717/peerj.9755)
Supplement: Supplemental Information 9 [file peerj-08-9755-s009.xlsx]

## Sheet: sheet1
Supplementary Table S8: Differentially RNA editing events between control brain samples versus TCGA LGG tumors.
Sr. No.	Chromosome	Position	Reference allele	Alternate allele	Gene symbol	Variant Classification	Region	Number of editided samples in control brain	Percentage of editided samples in control brain	Average editing ratio in control brain edited samples	Number of editided samples in TCGA LGG	Percentage of editided samples in TCGA LGG	Average editing ratio in TCGA LGG edited samples	Average editing ratio in all control brain samples	Average editing ratio in all TCGA LGG samples	Editing ratio difference	p value	FDR
Downregulated RNA editing events in TCGA LGG
1	17	36861983	T	C	MLLT6	Missense_Mutation	Non_Alu_Non_Repeats	62	98.413	0.998	5	0.945	1	0.982365	0.0094518	-0.972913	3.12613e-117	1.39827e-112
2	17	41960634	G	C	MPP2	Missense_Mutation	Non_Alu_Non_Repeats	61	96.825	1	10	1.89	1	0.967905	0.0189036	-0.949001	4.24009e-106	5.19597e-102
3	17	41960633	C	G	MPP2	Missense_Mutation	Non_Alu_Non_Repeats	61	96.825	0.999	10	1.89	1	0.967524	0.0189036	-0.94862	5.18683e-106	6.18664e-102
4	16	57219861	T	G	FAM192A	5'UTR	Non_Alu_Repeats	58	92.063	0.939	2	0.378	0.818	0.864302	0.00309263	-0.861209	1.55655e-114	4.80151e-110
5	19	19040312	G	C	AC002985.3	Intron	Non_Alu_Non_Repeats	58	92.063	1	61	11.531	0.999	0.920413	0.115197	-0.805216	1.35017e-51	3.75332e-49
6	11	6292838	G	A	CCKBR	IGR	Non_Alu_Non_Repeats	56	88.889	0.913	9	1.701	1	0.811905	0.0170132	-0.794892	9.90457e-96	4.84171e-92
7	16	2962129	G	C	FLYWCH1	5'UTR	Non_Alu_Non_Repeats	53	84.127	0.999	25	4.726	1	0.840063	0.047259	-0.792805	4.92174e-69	3.99169e-66
8	9	68414172	G	T	MIR4477B	RNA	Non_Alu_Non_Repeats	56	88.889	0.998	55	10.397	0.991	0.887286	0.102983	-0.784303	2.03033e-50	5.04379e-48
9	11	6292837	C	G	CCKBR	IGR	Non_Alu_Non_Repeats	56	88.889	0.877	4	0.756	0.704	0.779556	0.00531947	-0.774236	3.25019e-106	4.03822e-102
10	11	61300704	G	C	SYT7	Intron	Non_Alu_Non_Repeats	48	76.19	0.991	0	0	0	0.754921	0	-0.754921	3.71022e-97	2.18359e-93
11	18	33754816	T	C	ELP2	IGR	Alu_Repeats	51	80.952	0.927	0	0	0	0.750714	0	-0.750714	1.35163e-103	1.3898e-99
12	9	68414094	A	G	MIR4477B	RNA	Non_Alu_Non_Repeats	47	74.603	0.997	0	0	0	0.743952	0	-0.743952	5.41517e-95	2.57673e-91
13	22	18904414	A	G	PRODH	Silent	Non_Alu_Non_Repeats	53	84.127	0.881	0	0	0	0.740984	0	-0.740984	7.47338e-108	1.04934e-103
14	22	25574407	A	G	KIAA1671	Intron	Non_Alu_Non_Repeats	47	74.603	0.991	0	0	0	0.739159	0	-0.739159	7.24243e-95	3.05731e-91
15	X	228934	A	G	GTPBP6	Intron	Non_Alu_Non_Repeats	50	79.365	0.93	0	0	0	0.738365	0	-0.738365	2.05904e-101	1.82372e-97
16	18	33754815	T	G	ELP2	IGR	Alu_Repeats	50	79.365	0.923	0	0	0	0.732667	0	-0.732667	2.10067e-101	1.84235e-97
17	9	68414103	T	G	MIR4477B	RNA	Non_Alu_Non_Repeats	46	73.016	0.995	0	0	0	0.726222	0	-0.726222	7.39601e-93	2.88919e-89
18	X	118603844	T	G	SLC25A5	Missense_Mutation	Non_Alu_Non_Repeats	52	82.54	0.938	26	4.915	0.995	0.773984	0.0489036	-0.725081	5.45787e-66	3.76732e-63
19	11	9304218	C	T	TMEM41B	3'UTR	Alu_Repeats	60	95.238	0.998	126	23.819	0.999	0.950619	0.238013	-0.712606	2.40453e-28	1.56245e-26
20	5	131287375	T	C	ACSL6	IGR	Alu_Repeats	47	74.603	0.954	0	0	0	0.711444	0	-0.711444	7.4386e-95	3.05731e-91
21	17	20906257	A	G	USP22	3'UTR	Non_Alu_Non_Repeats	57	90.476	0.787	3	0.567	0.782	0.711698	0.00443667	-0.707262	3.09679e-110	5.4821e-106
22	13	77580017	T	A	FBXL3	3'UTR	Non_Alu_Non_Repeats	54	85.714	1	80	15.123	0.999	0.857143	0.15104	-0.706103	8.5029e-37	9.07365e-35
23	X	228940	A	G	GTPBP6	Intron	Non_Alu_Non_Repeats	48	76.19	0.926	0	0	0	0.70519	0	-0.70519	4.16788e-97	2.40546e-93
24	1	220231330	T	C	BPNT1	3'UTR	Alu_Repeats	46	73.016	0.953	0	0	0	0.695476	0	-0.695476	9.97953e-93	3.61065e-89
25	19	10821853	C	T	QTRT1	Intron	Alu_Repeats	49	77.778	1	47	8.885	0.999	0.777778	0.0887826	-0.688995	9.03175e-45	1.56793e-42
26	5	130537292	A	G	LYRM7	IGR	Alu_Repeats	49	77.778	0.877	0	0	0	0.682206	0	-0.682206	3.82566e-99	2.34572e-95
27	Y	21153275	A	G	Unknown	IGR	Alu_Repeats	44	69.841	0.976	0	0	0	0.681571	0	-0.681571	1.6517e-88	4.76633e-85
28	9	68415945	T	G	MIR4477B	RNA	Non_Alu_Repeats	43	68.254	0.999	1	0.189	1	0.681825	0.00189036	-0.679935	3.00383e-84	6.04596e-81
29	16	74944031	A	G	WDR59	Intron	Alu_Repeats	43	68.254	0.993	0	0	0	0.677714	0	-0.677714	1.82422e-86	4.66256e-83
30	12	132330811	C	G	MMP17	Intron	Non_Alu_Repeats	54	85.714	0.881	43	8.129	0.975	0.75546	0.0792212	-0.676239	3.29893e-53	9.36271e-51
31	1	46076642	A	G	NASP	Intron	Alu_Repeats	50	79.365	0.847	0	0	0	0.672127	0	-0.672127	2.66996e-101	1.89625e-97
32	12	6928586	C	A	GPR162	5'Flank	Non_Alu_Non_Repeats	44	69.841	0.999	14	2.647	0.999	0.697698	0.0264329	-0.671266	1.53675e-64	9.28243e-62
33	19	54489924	A	G	CACNG8	3'UTR	Alu_Repeats	58	92.063	0.729	0	0	0	0.670778	0	-0.670778	8.21678e-119	4.32381e-114
34	Y	21152731	G	C	Unknown	IGR	Non_Alu_Non_Repeats	43	68.254	0.981	0	0	0	0.669762	0	-0.669762	2.16805e-86	5.50986e-83
35	12	6928587	A	G	GPR162	5'Flank	Non_Alu_Non_Repeats	44	69.841	0.994	14	2.647	0.996	0.69446	0.0263705	-0.66809	1.75077e-64	1.05609e-61
36	13	25738860	T	C	AMER2	3'UTR	Alu_Repeats	50	79.365	0.873	14	2.647	1	0.692587	0.026465	-0.666122	3.49024e-75	4.24221e-72
37	X	53197750	T	C	RP11-258C19.7	lincRNA	Alu_Repeats	42	66.667	0.999	1	0.189	1	0.666333	0.00189036	-0.664443	3.7693e-82	6.66469e-79
38	19	538160	A	G	CDC34	Intron	Non_Alu_Non_Repeats	45	71.429	0.926	0	0	0	0.661508	0	-0.661508	1.12239e-90	3.83228e-87
39	13	113746710	G	A	MCF2L	Intron	Non_Alu_Non_Repeats	50	79.365	0.959	57	10.775	0.999	0.761286	0.107633	-0.653652	7.72229e-39	9.28262e-37
40	6	31640793	A	G	CSNK2B-LY6G5B-1181	3'UTR	Alu_Repeats	48	76.19	0.91	23	4.348	0.934	0.693317	0.0405992	-0.652718	3.66447e-60	1.695e-57
41	15	82335444	G	A	MEX3B	3'UTR	Non_Alu_Non_Repeats	44	69.841	1	26	4.915	1	0.698413	0.0491493	-0.649263	2.42675e-51	6.12209e-49
42	9	68415937	G	T	MIR4477B	RNA	Non_Alu_Repeats	41	65.079	0.997	0	0	0	0.64854	0	-0.64854	3.0537e-82	5.99068e-79
43	22	38851078	A	G	KCNJ4	5'UTR	Non_Alu_Non_Repeats	43	68.254	0.999	19	3.592	1	0.682063	0.0359168	-0.646147	2.45995e-56	8.83774e-54
44	19	48999381	G	T	LMTK3	Intron	Alu_Repeats	49	77.778	0.833	1	0.189	1	0.647619	0.00189036	-0.645729	6.85608e-97	3.40736e-93
45	16	74944006	C	T	WDR59	Intron	Alu_Repeats	41	65.079	0.989	0	0	0	0.643905	0	-0.643905	3.25532e-82	6.37224e-79
46	18	33754814	A	T	ELP2	IGR	Alu_Repeats	43	68.254	0.94	0	0	0	0.641778	0	-0.641778	2.02115e-86	5.15116e-83
47	7	44872970	T	C	H2AFV	IGR	Alu_Repeats	46	73.016	0.878	1	0.189	1	0.640873	0.00189036	-0.638983	3.5133e-90	1.05821e-86
48	22	24970720	A	G	SNRPD3	IGR	Alu_Repeats	61	96.825	0.661	5	0.945	0.21	0.640413	0.00198299	-0.63843	4.49005e-117	1.9127e-112
49	19	17692929	G	A	COLGALT1	3'UTR	Alu_Repeats	48	76.19	0.838	0	0	0	0.638333	0	-0.638333	5.22587e-97	2.69733e-93
50	22	51062560	T	C	ARSA	IGR	Alu_Repeats	52	82.54	0.768	0	0	0	0.63381	0	-0.63381	1.23696e-105	1.30185e-101
51	11	769403	T	C	PDDC1	3'UTR	Alu_Repeats	57	90.476	0.699	0	0	0	0.632222	0	-0.632222	1.34697e-116	4.63445e-112
52	18	5410574	A	G	EPB41L3	Silent	Non_Alu_Non_Repeats	52	82.54	0.775	5	0.945	0.891	0.639905	0.00842533	-0.631479	2.59709e-94	1.04652e-90
53	11	27516785	C	G	LIN7C	3'UTR	Alu_Repeats	50	79.365	0.791	0	0	0	0.627952	0	-0.627952	2.45706e-101	1.89625e-97
54	9	68414063	T	C	MIR4477B	RNA	Non_Alu_Non_Repeats	45	71.429	0.991	44	8.318	0.99	0.707794	0.0823119	-0.625482	1.14689e-39	1.53016e-37
55	5	131289056	T	C	ACSL6	IGR	Alu_Repeats	54	85.714	0.955	123	23.251	0.839	0.818825	0.194975	-0.62385	6.48054e-33	5.42513e-31
56	2	206982257	T	C	NDUFS1	3'UTR	Alu_Repeats	48	76.19	0.819	2	0.378	0.286	0.623889	0.00108318	-0.622806	2.71526e-93	1.08437e-89
57	1	207943325	A	G	CD46	Intron	Alu_Repeats	42	66.667	0.933	0	0	0	0.621889	0	-0.621889	2.95161e-84	6.04596e-81
58	7	38763151	T	C	VPS41	3'UTR	Alu_Repeats	50	79.365	0.783	1	0.189	0.3	0.621524	0.000567108	-0.620957	2.00192e-99	1.35671e-95
59	6	42855962	A	G	RPL7L1	3'UTR	Alu_Repeats	62	98.413	0.629	1	0.189	0.2	0.619254	0.000378072	-0.618876	5.87159e-126	1.75085e-120
60	19	13884525	A	G	C19orf53	5'Flank	Alu_Repeats	39	61.905	0.994	0	0	0	0.615476	0	-0.615476	4.84801e-78	7.43891e-75
61	1	33149502	A	G	SYNC	Intron	Alu_Repeats	50	79.365	0.789	14	2.647	0.422	0.626016	0.0111815	-0.614834	4.79516e-80	7.53885e-77
62	17	1942430	A	G	OVCA2	5'Flank	Alu_Repeats	40	63.492	0.967	0	0	0	0.614127	0	-0.614127	4.39938e-80	7.39083e-77
63	6	42856116	A	G	RPL7L1	3'UTR	Alu_Repeats	62	98.413	0.648	36	6.805	0.358	0.637698	0.0243422	-0.613356	1.3596e-85	3.18391e-82
64	4	17803537	T	C	DCAF16	3'UTR	Alu_Repeats	40	63.492	0.965	0	0	0	0.612841	0	-0.612841	4.46399e-80	7.39083e-77
65	12	72096225	A	G	TMEM19	3'UTR	Alu_Repeats	42	66.667	0.916	0	0	0	0.610857	0	-0.610857	2.99748e-84	6.04596e-81
66	X	137793653	C	G	FGF13	5'UTR	Non_Alu_Repeats	43	68.254	1	38	7.183	0.998	0.68227	0.0716767	-0.610593	1.72784e-40	2.32887e-38
67	19	57816924	A	G	CTC-444N24.11	lincRNA	Alu_Repeats	50	79.365	0.769	2	0.378	0.2	0.610286	0.000756144	-0.60953	1.27097e-97	7.68224e-94
68	1	1595586	T	C	SLC35E2B	3'UTR	Alu_Repeats	45	71.429	0.853	0	0	0	0.608937	0	-0.608937	1.37063e-90	4.15648e-87
69	3	136050825	A	G	PCCB	Intron	Alu_Repeats	39	61.905	0.983	0	0	0	0.60827	0	-0.60827	5.40412e-78	7.92292e-75
70	19	59095469	A	G	RPL23AP79	RNA	Alu_Repeats	59	93.651	0.685	52	9.83	0.372	0.641635	0.0366106	-0.605024	1.17453e-68	9.49997e-66
71	20	30921431	C	A	KIF3B	3'UTR	Alu_Repeats	38	60.317	1	0	0	0	0.603175	0	-0.603175	5.33792e-76	7.15913e-73
72	13	115049597	A	G	UPF3A	Intron	Alu_Repeats	50	79.365	0.754	0	0	0	0.59846	0	-0.59846	2.67003e-101	1.89625e-97
73	9	68413363	G	C	MIR4477B	RNA	Non_Alu_Non_Repeats	38	60.317	0.995	1	0.189	1	0.600063	0.00189036	-0.598173	1.08937e-73	1.16291e-70
74	X	137793642	C	G	FGF13	5'UTR	Non_Alu_Repeats	42	66.667	1	38	7.183	1	0.666667	0.0718336	-0.594833	6.94544e-39	8.35217e-37
75	7	5517221	T	C	FBXL18	IGR	Alu_Repeats	56	88.889	0.686	15	2.836	0.567	0.610206	0.0160643	-0.594142	7.28375e-89	2.14336e-85
76	19	53121899	T	C	ZNF83	Intron	Alu_Repeats	44	69.841	0.896	27	5.104	0.638	0.625508	0.0325766	-0.592931	1.2606e-54	3.9961e-52
77	2	99812336	A	G	MRPL30	3'UTR	Alu_Repeats	55	87.302	0.679	0	0	0	0.592444	0	-0.592444	3.43909e-112	6.27986e-108
78	X	153134521	G	C	L1CAM	Intron	Non_Alu_Non_Repeats	38	60.317	0.998	7	1.323	1	0.601952	0.0132325	-0.58872	1.83335e-62	9.67017e-60
79	6	102374643	A	G	GRIK2	Intron	Non_Alu_Non_Repeats	47	74.603	0.973	104	19.66	0.699	0.725619	0.137372	-0.588247	1.04503e-30	7.70253e-29
80	19	56150729	A	G	ZNF581	Intron	Alu_Repeats	42	66.667	0.995	40	7.561	0.995	0.663381	0.0752117	-0.588169	2.32674e-37	2.50323e-35
81	16	58540595	A	G	NDRG4	Intron	Non_Alu_Non_Repeats	37	58.73	1	0	0	0	0.587302	0	-0.587302	6.43137e-74	7.68133e-71
82	1	1365466	A	G	TMEM88B	IGR	Alu_Repeats	53	84.127	0.716	35	6.616	0.265	0.602206	0.0175633	-0.584643	4.77557e-68	3.8246e-65
83	14	101320975	A	G	RP11-123M6.2	RNA	Non_Alu_Non_Repeats	57	90.476	0.921	174	32.892	0.756	0.832841	0.248533	-0.584308	4.46935e-28	2.89406e-26
84	9	68413195	G	A	MIR4477B	RNA	Non_Alu_Repeats	37	58.73	0.994	0	0	0	0.583857	0	-0.583857	6.97604e-74	8.2876e-71
85	8	56980900	T	C	RPS20	3'UTR	Alu_Repeats	59	93.651	0.699	127	24.008	0.295	0.654429	0.0709357	-0.583493	8.41831e-47	1.64571e-44
86	22	23733392	A	G	ZDHHC8P1	RNA	Non_Alu_Non_Repeats	45	71.429	0.818	1	0.189	1	0.584032	0.00189036	-0.582141	2.8997e-88	7.65187e-85
87	4	48859798	A	G	OCIAD1	Intron	Alu_Repeats	37	58.73	0.989	0	0	0	0.581079	0	-0.581079	7.24664e-74	8.58626e-71
88	2	206987228	T	C	NDUFS1	3'UTR	Alu_Repeats	47	74.603	0.776	2	0.378	0.216	0.57873	0.000814745	-0.577915	3.86876e-91	1.33624e-87
89	2	217366580	A	G	RPL37A	3'UTR	Alu_Repeats	55	87.302	0.661	0	0	0	0.577492	0	-0.577492	3.43909e-112	6.27986e-108
90	16	70282577	T	C	EXOSC6	IGR	Alu_Repeats	56	88.889	0.648	0	0	0	0.575651	0	-0.575651	2.17063e-114	5.394e-110
91	19	57816287	A	G	CTC-444N24.11	lincRNA	Alu_Repeats	42	66.667	0.859	0	0	0	0.572429	0	-0.572429	3.00554e-84	6.04596e-81
92	7	25159932	T	C	CYCS	3'UTR	Alu_Repeats	55	87.302	0.654	0	0	0	0.570968	0	-0.570968	3.43969e-112	6.27986e-108
93	13	50487444	T	C	SPRYD7	3'UTR	Alu_Repeats	54	85.714	0.703	27	5.104	0.73	0.60273	0.0372665	-0.565464	1.78615e-67	1.26913e-64
94	11	71272256	T	C	Unknown	IGR	Non_Alu_Repeats	37	58.73	0.993	11	2.079	1	0.582984	0.020794	-0.56219	4.20591e-54	1.32622e-51
95	9	132657156	G	C	FNBP1	Intron	Alu_Repeats	36	57.143	0.999	5	0.945	1	0.570762	0.0094518	-0.56131	8.60497e-62	4.49898e-59
96	14	53108116	A	G	ERO1L	3'UTR	Alu_Repeats	36	57.143	0.978	0	0	0	0.559095	0	-0.559095	7.99867e-72	8.17756e-69
97	10	15118570	T	C	OLAH	IGR	Alu_Repeats	50	79.365	0.751	60	11.342	0.33	0.596413	0.0374556	-0.558957	3.28967e-48	7.2093e-46
98	15	63361307	A	G	TPM1	Intron	Alu_Repeats	43	68.254	0.82	3	0.567	0.224	0.559889	0.00127221	-0.558617	7.34158e-81	1.27032e-77
99	14	53243394	T	C	GNPNAT1	Intron	Alu_Repeats	47	74.603	0.747	0	0	0	0.557635	0	-0.557635	7.48356e-95	3.05731e-91
100	12	129556884	T	C	TMEM132D	3'UTR	Non_Alu_Non_Repeats	53	84.127	0.999	150	28.355	0.999	0.840492	0.283348	-0.557144	1.80209e-17	4.69342e-16
101	16	31134081	A	G	KAT8	Intron	Alu_Repeats	53	84.127	0.662	0	0	0	0.557032	0	-0.557032	8.21108e-108	1.04934e-103
102	4	39550564	T	C	SMIM14	3'UTR	Alu_Repeats	53	84.127	0.699	37	6.994	0.466	0.587873	0.0326144	-0.555259	3.39292e-64	2.04391e-61
103	9	68412664	A	T	RP11-764K9.1	lincRNA	Non_Alu_Non_Repeats	35	55.556	0.998	0	0	0	0.554254	0	-0.554254	9.16006e-70	8.21897e-67
104	16	1411063	A	G	GNPTG	Intron	Alu_Repeats	53	84.127	0.662	3	0.567	0.672	0.557159	0.00381285	-0.553346	2.35055e-101	1.89625e-97
105	16	2723350	C	G	ERVK13-1	RNA	Non_Alu_Non_Repeats	37	58.73	1	18	3.403	1	0.587302	0.0340265	-0.553275	2.63739e-46	5.11786e-44
106	12	123342229	A	G	HIP1R	Intron	Non_Alu_Repeats	41	65.079	0.95	39	7.372	0.883	0.618349	0.0651248	-0.553224	4.71801e-37	5.05097e-35
107	13	113745941	G	A	MCF2L	Intron	Non_Alu_Non_Repeats	43	68.254	0.829	10	1.89	0.677	0.565857	0.0128072	-0.55305	1.18988e-68	9.61547e-66
108	16	1409326	A	G	GNPTG	Intron	Alu_Repeats	48	76.19	0.843	74	13.989	0.643	0.642302	0.089966	-0.552336	3.17305e-38	3.79328e-36
109	1	145512951	A	G	RBM8A	3'UTR	Alu_Repeats	61	96.825	0.636	58	10.964	0.577	0.615413	0.0632401	-0.552173	1.31345e-60	6.10693e-58
110	16	1411003	A	G	GNPTG	Intron	Alu_Repeats	40	63.492	0.868	0	0	0	0.551254	0	-0.551254	4.68126e-80	7.39083e-77
111	5	130538338	A	G	LYRM7	IGR	Alu_Repeats	46	73.016	0.83	70	13.233	0.427	0.606159	0.0565198	-0.549639	1.9827e-37	2.13952e-35
112	14	100762714	T	C	SLC25A29	Intron	Alu_Repeats	50	79.365	0.844	100	18.904	0.641	0.670016	0.121106	-0.54891	1.34864e-34	1.2729e-32
113	17	1941539	A	G	DPH1	Intron	Alu_Repeats	43	68.254	0.907	41	7.75	0.913	0.619	0.0707372	-0.548263	1.15158e-37	1.31085e-35
114	3	14986137	T	C	NR2C2	5'Flank	Alu_Repeats	59	93.651	0.587	1	0.189	1	0.549968	0.00189036	-0.548078	2.44035e-118	1.21281e-113
115	7	25159807	T	C	CYCS	3'UTR	Alu_Repeats	44	69.841	0.784	0	0	0	0.547508	0	-0.547508	1.80983e-88	4.81905e-85
116	16	4800600	T	C	C16orf71	IGR	Alu_Repeats	54	85.714	0.639	0	0	0	0.547333	0	-0.547333	5.35897e-110	7.99041e-106
117	13	115049716	A	G	UPF3A	Intron	Alu_Repeats	59	93.651	0.584	0	0	0	0.547095	0	-0.547095	4.92654e-121	2.93852e-116
118	9	98778045	C	A	ERCC6L2	IGR	Alu_Repeats	35	55.556	0.985	0	0	0	0.547	0	-0.547	1.03896e-69	8.83933e-67
119	19	54488967	A	G	CACNG8	3'UTR	Alu_Repeats	57	90.476	0.7	82	15.501	0.562	0.633667	0.0871399	-0.546527	1.84378e-47	3.69653e-45
120	5	131287547	T	C	ACSL6	IGR	Alu_Repeats	53	84.127	0.678	23	4.348	0.569	0.570635	0.0247353	-0.5459	2.68395e-73	2.82468e-70
121	12	53882716	T	C	MAP3K12	Intron	Alu_Repeats	40	63.492	0.888	20	3.781	0.478	0.563873	0.0180888	-0.545784	4.84439e-53	1.36579e-50
122	3	10194254	A	G	VHL	IGR	Alu_Repeats	61	96.825	0.599	62	11.72	0.291	0.579762	0.0340983	-0.545664	3.65903e-68	2.94094e-65
123	10	46969496	A	G	SYT15	Intron	Non_Alu_Non_Repeats	58	92.063	0.688	62	11.72	0.747	0.632984	0.0874972	-0.545487	4.96747e-46	9.61642e-44
124	19	48283387	G	T	SEPW1	Intron	Alu_Repeats	61	96.825	0.559	0	0	0	0.541111	0	-0.541111	1.68325e-125	3.76446e-120
125	9	68420504	G	T	Unknown	IGR	Non_Alu_Non_Repeats	47	74.603	0.814	45	8.507	0.784	0.607	0.0666767	-0.540323	2.18234e-42	3.32866e-40
126	9	68414170	A	C	MIR4477B	RNA	Non_Alu_Non_Repeats	53	84.127	0.704	39	7.372	0.716	0.592349	0.0527675	-0.539582	1.06824e-55	3.78613e-53
127	9	68415386	G	A	MIR4477B	RNA	Non_Alu_Repeats	40	63.492	0.849	0	0	0	0.538921	0	-0.538921	4.68229e-80	7.39083e-77
128	3	155660810	A	G	GMPS	3'UTR	Alu_Repeats	47	74.603	0.722	0	0	0	0.538841	0	-0.538841	7.48082e-95	3.05731e-91
129	19	16350155	A	G	Unknown	IGR	Alu_Repeats	35	55.556	0.968	0	0	0	0.537714	0	-0.537714	1.04916e-69	8.83933e-67
130	7	25160518	T	C	CYCS	3'UTR	Alu_Repeats	47	74.603	0.718	0	0	0	0.535365	0	-0.535365	7.48103e-95	3.05731e-91
131	14	104148586	A	G	KLC1	Intron	Alu_Repeats	44	69.841	0.766	0	0	0	0.535317	0	-0.535317	1.80928e-88	4.81905e-85
132	12	121769911	T	C	ANAPC5	Intron	Alu_Repeats	42	66.667	0.801	0	0	0	0.533841	0	-0.533841	3.00671e-84	6.04596e-81
133	10	101992308	T	C	CHUK	5'Flank	Alu_Repeats	34	53.968	0.987	0	0	0	0.532889	0	-0.532889	1.11115e-67	8.70024e-65
134	1	220231959	T	C	BPNT1	3'UTR	Alu_Repeats	47	74.603	0.966	127	24.008	0.782	0.720556	0.187747	-0.532809	6.27996e-26	3.16838e-24
135	22	41753569	T	C	ZC3H7B	3'UTR	Non_Alu_Non_Repeats	62	98.413	0.999	239	45.18	0.999	0.982984	0.451474	-0.53151	4.4019e-14	7.69539e-13
136	19	21474482	T	C	ZNF708	3'UTR	Alu_Repeats	50	79.365	0.695	35	6.616	0.323	0.55154	0.0213384	-0.530201	1.39379e-61	7.24066e-59
137	20	3851209	A	G	MAVS	IGR	Alu_Repeats	40	63.492	0.93	62	11.72	0.521	0.590762	0.0610794	-0.529683	1.781e-31	1.32394e-29
138	13	25738867	C	T	AMER2	3'UTR	Alu_Repeats	52	82.54	0.728	60	11.342	0.645	0.601206	0.0731607	-0.528046	3.39326e-43	5.23364e-41
139	17	26684449	G	C	TMEM199	5'Flank	Non_Alu_Non_Repeats	45	71.429	1	99	18.715	1	0.714127	0.187146	-0.526981	1.46474e-19	4.54338e-18
140	11	71274758	G	A	KRTAP5-10	5'Flank	Non_Alu_Repeats	36	57.143	0.989	22	4.159	0.945	0.564873	0.0392836	-0.525589	2.87897e-41	3.91881e-39
141	1	10456601	A	G	PGD	5'Flank	Alu_Repeats	34	53.968	0.972	0	0	0	0.52446	0	-0.52446	1.16435e-67	8.70024e-65
142	1	225974614	A	G	SRP9	Intron	Alu_Repeats	63	100	0.525	4	0.756	0.222	0.525444	0.00168053	-0.523764	3.35766e-123	3.3374e-118
143	17	35838116	A	G	TADA2A	3'UTR	Alu_Repeats	50	79.365	0.66	0	0	0	0.523714	0	-0.523714	2.67018e-101	1.89625e-97
144	7	128144814	A	G	METTL2B	IGR	Alu_Repeats	50	79.365	0.659	0	0	0	0.523365	0	-0.523365	2.67041e-101	1.89625e-97
145	19	10820030	A	G	QTRT1	Intron	Alu_Repeats	50	79.365	0.719	48	9.074	0.521	0.570524	0.047242	-0.523282	8.88404e-52	2.47351e-49
146	5	17108353	T	C	CTD-2228A4.1	lincRNA	Alu_Repeats	47	74.603	0.701	0	0	0	0.522825	0	-0.522825	7.48334e-95	3.05731e-91
147	10	18828663	G	T	CACNB2	3'UTR	Non_Alu_Non_Repeats	37	58.73	0.889	1	0.189	0.462	0.521968	0.000873346	-0.521095	7.17018e-72	7.38116e-69
148	1	204526710	A	G	MDM4	3'UTR	Alu_Repeats	44	69.841	0.746	0	0	0	0.520857	0	-0.520857	1.80983e-88	4.81905e-85
149	9	68420506	T	A	Unknown	IGR	Non_Alu_Non_Repeats	47	74.603	0.814	64	12.098	0.722	0.607	0.0873478	-0.519652	3.68273e-35	3.49879e-33
150	11	71272186	T	G	Unknown	IGR	Non_Alu_Repeats	33	52.381	0.991	0	0	0	0.519317	0	-0.519317	1.19358e-65	8.17563e-63
151	9	68413160	G	A	MIR4477B	RNA	Non_Alu_Repeats	33	52.381	0.991	0	0	0	0.518984	0	-0.518984	1.23335e-65	8.30909e-63
152	12	124411658	T	C	DNAH10OS	3'UTR	Alu_Repeats	36	57.143	0.92	4	0.756	0.931	0.525444	0.0070397	-0.518405	1.42872e-63	7.95006e-61
153	9	68413168	G	T	MIR4477B	RNA	Non_Alu_Repeats	33	52.381	0.99	0	0	0	0.518397	0	-0.518397	1.22088e-65	8.30909e-63
154	9	131091851	A	G	COQ4	Intron	Alu_Repeats	43	68.254	0.759	1	0.189	0.385	0.518111	0.000727788	-0.517383	1.96399e-84	4.48195e-81
155	13	50487480	T	C	SPRYD7	3'UTR	Alu_Repeats	53	84.127	0.614	0	0	0	0.516873	0	-0.516873	8.21061e-108	1.04934e-103
156	9	68420455	T	C	Unknown	IGR	Non_Alu_Non_Repeats	33	52.381	0.997	3	0.567	1	0.522143	0.00567108	-0.516472	2.55657e-59	1.05881e-56
157	19	58416302	T	C	CTD-2583A14.9	Intron	Alu_Repeats	36	57.143	0.904	0	0	0	0.516444	0	-0.516444	9.37779e-72	8.75009e-69
158	3	52449261	A	G	PHF7	Intron	Alu_Repeats	39	61.905	0.835	1	0.189	0.2	0.516794	0.000378072	-0.516416	5.05204e-76	6.78926e-73
159	19	50154904	A	C	SCAF1	Missense_Mutation	Non_Alu_Non_Repeats	51	80.952	0.986	150	28.355	0.997	0.797905	0.282711	-0.515194	1.27741e-15	2.7535e-14
160	9	131092596	A	G	COQ4	Intron	Alu_Repeats	34	53.968	0.957	2	0.378	0.711	0.516429	0.00268809	-0.51374	8.28282e-64	4.96287e-61
161	7	74298734	T	C	STAG3L2	RNA	Alu_Repeats	36	57.143	0.898	0	0	0	0.51327	0	-0.51327	9.36788e-72	8.75009e-69
162	17	8076911	A	G	TMEM107	3'UTR	Non_Alu_Non_Repeats	40	63.492	0.816	3	0.567	1	0.517841	0.00567108	-0.51217	2.45446e-73	2.58925e-70
163	22	42534276	C	G	NDUFA6-AS1	RNA	Non_Alu_Repeats	46	73.016	0.705	4	0.756	0.374	0.514556	0.00282987	-0.511726	3.19356e-85	7.42043e-82
164	11	17396128	T	G	NCR3LG1	3'UTR	Non_Alu_Repeats	41	65.079	0.997	73	13.8	1	0.649143	0.137996	-0.511147	6.70639e-22	2.46805e-20
165	21	34636384	A	G	IL10RB	5'Flank	Alu_Repeats	34	53.968	0.947	0	0	0	0.510873	0	-0.510873	1.1988e-67	8.70024e-65
166	17	20906251	C	T	USP22	3'UTR	Non_Alu_Non_Repeats	50	79.365	0.647	3	0.567	0.513	0.513651	0.00291115	-0.51074	6.09383e-95	2.88431e-91
167	19	13878243	A	G	MRI1	Intron	Alu_Repeats	39	61.905	0.91	33	6.238	0.859	0.563397	0.0536144	-0.509782	5.85032e-38	6.97524e-36
168	20	62275844	T	C	STMN3	Intron	Non_Alu_Non_Repeats	37	58.73	0.892	9	1.701	0.876	0.523905	0.0149017	-0.509003	2.44093e-57	8.9235e-55
169	14	21928910	T	C	RAB2B	3'UTR	Alu_Repeats	58	92.063	0.553	0	0	0	0.509	0	-0.509	8.21534e-119	4.32381e-114
170	14	21928632	T	C	RAB2B	3'UTR	Alu_Repeats	50	79.365	0.64	0	0	0	0.507841	0	-0.507841	2.66927e-101	1.89625e-97
171	15	75645401	A	G	MAN2C1	IGR	Alu_Repeats	49	77.778	0.652	0	0	0	0.507238	0	-0.507238	3.82566e-99	2.34572e-95
172	12	124146095	A	G	GTF2H3	3'UTR	Alu_Repeats	57	90.476	0.559	0	0	0	0.506175	0	-0.506175	1.34618e-116	4.63445e-112
173	X	153579738	T	C	FLNA	Intron	Non_Alu_Non_Repeats	48	76.19	0.743	102	19.282	0.314	0.565952	0.0606011	-0.505351	9.38401e-34	8.03734e-32
174	11	118880839	A	G	CCDC84	Intron	Alu_Repeats	58	92.063	0.644	155	29.301	0.298	0.592667	0.0873214	-0.505345	1.63034e-39	1.9897e-37
175	17	49042368	T	C	SPAG9	IGR	Alu_Repeats	55	87.302	0.578	0	0	0	0.504222	0	-0.504222	3.43929e-112	6.27986e-108
176	5	137778429	A	G	REEP2	Intron	Alu_Repeats	44	69.841	0.718	0	0	0	0.501492	0	-0.501492	1.80993e-88	4.81905e-85
177	9	130991433	A	G	DNM1	Intron	Alu_Repeats	38	60.317	0.837	3	0.567	0.656	0.504825	0.00371834	-0.501107	3.74528e-70	3.39455e-67
178	13	115049758	A	G	UPF3A	Intron	Alu_Repeats	57	90.476	0.553	0	0	0	0.500492	0	-0.500492	1.34665e-116	4.63445e-112
179	16	2237761	C	T	CASKIN1	Intron	Alu_Repeats	32	50.794	0.984	0	0	0	0.499778	0	-0.499778	1.30477e-63	7.75037e-61
180	5	149575166	A	G	SLC6A7	Intron	Alu_Repeats	40	63.492	0.791	2	0.378	0.738	0.502175	0.00279206	-0.499383	6.27907e-76	8.35873e-73
181	16	2261683	C	T	BRICD5	5'UTR	Alu_Repeats	45	71.429	0.712	18	3.403	0.286	0.508873	0.00972779	-0.499145	4.32582e-65	2.64146e-62
182	20	49497071	A	G	Unknown	IGR	Alu_Repeats	46	73.016	0.689	7	1.323	0.389	0.50319	0.00515123	-0.498039	1.66745e-80	2.86856e-77
183	14	31565197	A	G	AP4S1	IGR	Alu_Repeats	39	61.905	0.808	3	0.567	0.41	0.500349	0.00232703	-0.498022	2.19059e-72	2.276e-69
184	14	20918028	T	C	OSGEP	Intron	Alu_Repeats	60	95.238	0.523	0	0	0	0.49781	0	-0.49781	2.90464e-123	3.24839e-118
185	19	36261208	A	G	C19orf55	IGR	Alu_Repeats	43	68.254	0.736	8	1.512	0.352	0.502651	0.00532325	-0.497328	6.93253e-73	7.27038e-70
186	22	50693521	C	T	MAPK12	Intron	Non_Alu_Non_Repeats	38	60.317	0.824	0	0	0	0.497175	0	-0.497175	6.5298e-76	8.43317e-73
187	7	48146183	A	G	UPP1	Intron	Alu_Repeats	40	63.492	0.881	55	10.397	0.597	0.559143	0.0621002	-0.497043	1.23979e-32	1.03381e-30
188	17	72443192	G	T	GPRC5C	3'UTR	Non_Alu_Non_Repeats	34	53.968	0.938	6	1.134	0.852	0.506333	0.00966541	-0.496668	3.29485e-56	1.17852e-53
189	4	57327087	A	G	PAICS	IGR	Alu_Repeats	53	84.127	0.813	168	31.758	0.591	0.684063	0.187588	-0.496476	5.39231e-26	2.72423e-24
190	20	44524313	A	G	CTSA	Intron	Alu_Repeats	52	82.54	0.677	94	17.769	0.365	0.559175	0.0648507	-0.494324	4.26988e-40	5.73271e-38
191	15	90619785	T	C	ZNF710	Intron	Alu_Repeats	54	85.714	0.576	0	0	0	0.493667	0	-0.493667	5.35928e-110	7.99041e-106
192	15	45025768	A	G	TRIM69	Intron	Alu_Repeats	59	93.651	0.574	36	6.805	0.65	0.537778	0.0442476	-0.49353	1.30242e-66	9.0882e-64
193	19	48283386	C	T	SEPW1	Intron	Alu_Repeats	56	88.889	0.555	0	0	0	0.49346	0	-0.49346	2.1707e-114	5.394e-110
194	19	56889953	A	G	AC006116.24	RNA	Alu_Repeats	53	84.127	0.587	0	0	0	0.493429	0	-0.493429	8.20306e-108	1.04934e-103
195	20	62119615	A	G	EEF1A2	3'UTR	Non_Alu_Repeats	32	50.794	0.999	8	1.512	0.988	0.50754	0.0149338	-0.492606	4.48142e-49	9.90841e-47
196	19	21474615	T	C	ZNF708	3'UTR	Alu_Repeats	32	50.794	0.969	0	0	0	0.492413	0	-0.492413	1.43389e-63	7.95006e-61
197	18	20876381	T	C	TMEM241	3'UTR	Alu_Repeats	48	76.19	0.646	0	0	0	0.492254	0	-0.492254	5.39558e-97	2.69733e-93
198	1	21101903	T	C	HP1BP3	Intron	Non_Alu_Repeats	39	61.905	0.901	47	8.885	0.736	0.55754	0.0653837	-0.492156	1.05191e-32	8.77721e-31
199	15	43698212	C	T	TP53BP1	IGR	Alu_Repeats	42	66.667	0.738	0	0	0	0.491683	0	-0.491683	2.96127e-84	6.04596e-81
200	12	79258709	G	C	SYT1	5'UTR	Non_Alu_Non_Repeats	57	90.476	0.998	218	41.21	1	0.903222	0.411905	-0.491317	2.05246e-10	2.1161e-09
201	12	124410536	T	C	DNAH10OS	IGR	Alu_Repeats	43	68.254	0.914	87	16.446	0.806	0.623794	0.132478	-0.491315	2.2119e-24	1.08797e-22
202	6	42856983	A	G	RPL7L1	3'UTR	Alu_Repeats	62	98.413	0.499	0	0	0	0.491143	0	-0.491143	9.58641e-128	4.28786e-122
203	20	49498297	A	G	Unknown	IGR	Alu_Repeats	49	77.778	0.686	30	5.671	0.75	0.533556	0.0425369	-0.491019	1.1781e-54	3.73587e-52
204	9	130989561	A	G	DNM1	Intron	Alu_Repeats	42	66.667	0.746	5	0.945	0.79	0.497476	0.00746692	-0.490009	4.9793e-74	5.987e-71
205	7	44872300	T	C	H2AFV	IGR	Alu_Repeats	62	98.413	0.548	98	18.526	0.274	0.539302	0.0508091	-0.488493	1.66027e-56	5.97678e-54
206	16	1410364	A	G	GNPTG	Intron	Alu_Repeats	49	77.778	0.75	69	13.043	0.73	0.583683	0.0952514	-0.488431	3.06504e-34	2.88408e-32
207	8	95804605	A	G	DPY19L4	3'UTR	Alu_Repeats	43	68.254	0.715	0	0	0	0.487873	0	-0.487873	2.35188e-86	5.55141e-83
208	4	17802827	T	C	DCAF16	3'UTR	Alu_Repeats	51	80.952	0.602	0	0	0	0.487667	0	-0.487667	1.83241e-103	1.708e-99
209	3	40507607	A	G	RP11-391M1.4	lincRNA	Alu_Repeats	58	92.063	0.552	36	6.805	0.3	0.507984	0.0204045	-0.48758	6.14665e-76	8.20688e-73
210	16	67041397	A	G	CES4A	Intron	Alu_Repeats	56	88.889	0.551	3	0.567	0.47	0.489619	0.00266541	-0.486954	2.84818e-108	4.17688e-104
211	6	102374616	A	G	GRIK2	Intron	Non_Alu_Non_Repeats	41	65.079	0.828	65	12.287	0.425	0.539127	0.0522268	-0.4869	2.32912e-31	1.72881e-29
212	16	330678	G	A	ARHGDIG	5'UTR	Non_Alu_Repeats	51	80.952	1	171	32.325	0.999	0.809333	0.322794	-0.486539	9.5405e-14	1.66244e-12
213	12	79258708	C	G	SYT1	5'UTR	Non_Alu_Non_Repeats	57	90.476	0.999	221	41.777	1	0.903857	0.417631	-0.486226	6.26188e-11	8.35425e-10
214	15	45025366	A	G	TRIM69	Intron	Alu_Repeats	34	53.968	0.908	2	0.378	1	0.489889	0.00378072	-0.486108	5.28501e-63	2.80749e-60
215	14	45600669	T	C	FKBP3	Intron	Alu_Repeats	44	69.841	0.695	0	0	0	0.485508	0	-0.485508	1.80988e-88	4.81905e-85
216	17	49042388	T	C	SPAG9	IGR	Alu_Repeats	59	93.651	0.519	2	0.378	0.267	0.486429	0.00100756	-0.485421	2.15683e-117	1.01549e-112
217	9	130991769	A	G	DNM1	Intron	Alu_Repeats	51	80.952	0.6	1	0.189	0.2	0.485794	0.000378072	-0.485416	1.35209e-101	1.20954e-97
218	6	56921834	A	G	KIAA1586	IGR	Alu_Repeats	32	50.794	0.954	0	0	0	0.484714	0	-0.484714	1.45742e-63	7.95006e-61
219	19	54490598	A	G	CACNG8	3'UTR	Alu_Repeats	49	77.778	0.681	32	6.049	0.778	0.529317	0.0470473	-0.48227	7.97219e-52	2.22032e-49
220	12	27574433	A	G	ARNTL2	IGR	Alu_Repeats	43	68.254	0.765	35	6.616	0.607	0.521841	0.0401871	-0.481654	4.72561e-46	9.1502e-44
221	10	88968085	T	C	NUTM2A-AS1	RNA	Alu_Repeats	47	74.603	0.645	0	0	0	0.481349	0	-0.481349	7.48334e-95	3.05731e-91
222	19	37128172	T	C	ZNF461	IGR	Alu_Repeats	34	53.968	0.891	0	0	0	0.481063	0	-0.481063	1.20188e-67	8.70024e-65
223	11	67852807	T	C	CHKA	Intron	Alu_Repeats	46	73.016	0.772	71	13.422	0.628	0.563683	0.0843403	-0.479342	5.41656e-34	5.0802e-32
224	19	59078501	T	C	MZF1	Intron	Alu_Repeats	39	61.905	0.784	12	2.268	0.312	0.48527	0.00707372	-0.478196	1.23736e-59	5.66483e-57
225	15	75645362	A	G	MAN2C1	IGR	Alu_Repeats	43	68.254	0.698	0	0	0	0.476206	0	-0.476206	2.35162e-86	5.55141e-83
226	9	68425416	C	T	Unknown	IGR	Non_Alu_Non_Repeats	34	53.968	0.998	33	6.238	0.998	0.538349	0.0622647	-0.476085	1.86672e-29	1.22599e-27
227	4	73922978	T	C	COX18	IGR	Alu_Repeats	45	71.429	0.666	0	0	0	0.475397	0	-0.475397	1.37006e-90	4.15648e-87
228	11	71274728	C	T	KRTAP5-10	5'Flank	Non_Alu_Repeats	33	52.381	0.991	24	4.537	0.974	0.519206	0.0441758	-0.475031	5.35436e-34	5.02344e-32
229	7	48146170	A	G	UPP1	Intron	Alu_Repeats	39	61.905	0.809	22	4.159	0.627	0.500857	0.0260794	-0.474778	2.86313e-48	6.27917e-46
230	14	68030209	A	G	PLEKHH1	Intron	Alu_Repeats	39	61.905	0.766	1	0.189	0.643	0.474397	0.0012155	-0.473181	6.16523e-76	8.21941e-73
231	4	39550978	T	C	SMIM14	3'UTR	Alu_Repeats	62	98.413	0.523	82	15.501	0.276	0.51519	0.0427599	-0.472431	2.0974e-62	1.10499e-59
232	X	122616331	A	G	GRIA3	Intron	Non_Alu_Non_Repeats	44	69.841	0.689	12	2.268	0.404	0.480952	0.00917202	-0.47178	4.3747e-69	3.55447e-66
233	X	220725	T	C	PLCXD1	IGR	Alu_Repeats	49	77.778	0.609	2	0.378	0.432	0.473365	0.00163327	-0.471732	3.35023e-95	1.6113e-91
234	19	13883388	A	G	MRI1	3'UTR	Alu_Repeats	48	76.19	0.625	3	0.567	0.797	0.476127	0.00452174	-0.471605	6.44555e-90	1.92843e-86
235	16	4800610	T	C	C16orf71	IGR	Alu_Repeats	55	87.302	0.549	13	2.457	0.305	0.479095	0.00750284	-0.471592	1.20813e-91	4.22172e-88
236	12	120898553	A	G	AL021546.6	IGR	Alu_Repeats	55	87.302	0.779	159	30.057	0.695	0.680127	0.208964	-0.471163	6.33397e-24	2.74498e-22
237	21	45180079	G	A	PDXK	3'UTR	Alu_Repeats	61	96.825	0.999	263	49.716	0.998	0.966905	0.496136	-0.470769	2.16177e-11	2.90535e-10
238	17	49041764	T	C	SPAG9	IGR	Alu_Repeats	56	88.889	0.529	0	0	0	0.470476	0	-0.470476	2.17063e-114	5.394e-110
239	12	53568456	T	C	CSAD	Intron	Alu_Repeats	43	68.254	0.728	18	3.403	0.773	0.496746	0.0263062	-0.47044	1.6859e-56	6.06661e-54
240	19	14594688	T	C	GIPC1	Intron	Alu_Repeats	54	85.714	0.559	13	2.457	0.398	0.47954	0.0097845	-0.469755	4.56861e-88	1.20204e-84
241	14	104147861	A	G	KLC1	Intron	Alu_Repeats	42	66.667	0.727	12	2.268	0.681	0.484968	0.015448	-0.46952	2.31168e-63	1.24127e-60
242	12	67711844	A	G	CAND1	3'UTR	Alu_Repeats	46	73.016	0.642	4	0.756	0.233	0.468873	0.00176371	-0.467109	1.59492e-85	3.72525e-82
243	9	140101687	A	G	NDOR1	Intron	Non_Alu_Non_Repeats	33	52.381	0.902	4	0.756	0.812	0.472381	0.00614367	-0.466237	1.35926e-57	5.50204e-55
244	9	114352809	C	T	PTGR1	Intron	Alu_Repeats	36	57.143	0.815	0	0	0	0.465444	0	-0.465444	8.90702e-72	8.75009e-69
245	2	136476084	A	G	R3HDM1	Intron	Alu_Repeats	38	60.317	0.771	0	0	0	0.465	0	-0.465	6.84767e-76	8.43317e-73
246	16	67041555	A	G	CES4A	Intron	Alu_Repeats	47	74.603	0.629	5	0.945	0.64	0.469587	0.00605104	-0.463536	1.87278e-84	4.28475e-81
247	12	133298255	A	G	PGAM5	IGR	Alu_Repeats	52	82.54	0.561	0	0	0	0.46346	0	-0.46346	1.23685e-105	1.30185e-101
248	9	140101685	G	A	NDOR1	Intron	Non_Alu_Non_Repeats	33	52.381	0.9	5	0.945	0.867	0.471365	0.00819093	-0.463174	9.08847e-56	3.2263e-53
249	16	31052291	A	G	STX4	IGR	Alu_Repeats	46	73.016	0.742	57	10.775	0.733	0.542016	0.0789338	-0.463082	5.85391e-35	5.55033e-33
250	1	10456607	A	G	PGD	5'Flank	Alu_Repeats	41	65.079	0.711	0	0	0	0.462794	0	-0.462794	3.78416e-82	6.66469e-79
251	9	111898400	T	C	FRRS1L	3'UTR	Alu_Repeats	35	55.556	0.833	0	0	0	0.462556	0	-0.462556	1.07675e-69	8.83933e-67
252	13	113745961	C	T	MCF2L	Intron	Non_Alu_Non_Repeats	37	58.73	0.787	0	0	0	0.462492	0	-0.462492	7.76055e-74	8.70239e-71
253	20	43706947	A	G	STK4	3'UTR	Alu_Repeats	38	60.317	0.767	0	0	0	0.462444	0	-0.462444	6.85216e-76	8.43317e-73
254	19	58377386	A	G	ZNF587	IGR	Alu_Repeats	32	50.794	0.908	0	0	0	0.461444	0	-0.461444	1.46697e-63	7.95006e-61
255	15	41597577	A	G	OIP5-AS1	RNA	Alu_Repeats	63	100	0.463	2	0.378	0.5	0.463175	0.00189036	-0.461284	2.90513e-125	5.19768e-120
256	1	109746679	A	G	KIAA1324	IGR	Alu_Repeats	40	63.492	0.753	14	2.647	0.641	0.477905	0.0169754	-0.460929	9.37893e-58	3.80849e-55
257	4	17803559	T	C	DCAF16	3'UTR	Alu_Repeats	34	53.968	0.902	18	3.403	0.762	0.486762	0.0259187	-0.460843	1.00078e-42	1.53194e-40
258	12	53568343	T	C	CSAD	Intron	Alu_Repeats	48	76.19	0.605	0	0	0	0.460841	0	-0.460841	5.39619e-97	2.69733e-93
259	19	4654380	A	G	TNFAIP8L1	3'UTR	Alu_Repeats	54	85.714	0.684	126	23.819	0.528	0.586143	0.125643	-0.4605	2.70265e-33	2.27058e-31
260	6	158619523	A	G	GTF2H5	3'UTR	Alu_Repeats	41	65.079	0.796	60	11.342	0.509	0.518048	0.0576805	-0.460367	5.95486e-33	4.98647e-31
261	9	68413740	G	C	MIR4477B	RNA	Non_Alu_Non_Repeats	29	46.032	0.999	0	0	0	0.459778	0	-0.459778	1.60665e-57	6.44615e-55
262	7	128142833	A	G	METTL2B	3'UTR	Alu_Repeats	53	84.127	0.555	15	2.836	0.267	0.467238	0.00757278	-0.459665	1.85006e-85	4.30992e-82
263	12	72096222	A	G	TMEM19	3'UTR	Alu_Repeats	37	58.73	0.782	0	0	0	0.45954	0	-0.45954	8.09305e-74	8.70239e-71
264	3	170181398	T	C	SLC7A14	3'UTR	Alu_Repeats	45	71.429	0.678	20	3.781	0.664	0.484635	0.0251172	-0.459518	6.76557e-59	2.78393e-56
265	9	68414199	C	T	MIR4477B	RNA	Non_Alu_Non_Repeats	56	88.889	0.998	227	42.911	0.998	0.887429	0.428047	-0.459381	1.35447e-10	1.39817e-09
266	20	29653330	T	C	Unknown	IGR	Non_Alu_Repeats	47	74.603	0.829	133	25.142	0.633	0.618333	0.159136	-0.459197	3.04906e-22	1.23316e-20
267	X	77164106	A	G	ATP7A	5'Flank	Alu_Repeats	33	52.381	0.876	0	0	0	0.458619	0	-0.458619	1.34551e-65	8.30909e-63
268	6	71298722	A	G	C6orf57	3'UTR	Alu_Repeats	52	82.54	0.558	4	0.756	0.268	0.460635	0.00202836	-0.458607	1.60895e-98	9.79129e-95
269	9	68416094	C	T	MIR4477B	RNA	Non_Alu_Repeats	29	46.032	1	1	0.189	1	0.460317	0.00189036	-0.458427	2.51564e-55	8.08629e-53
270	12	98998956	A	G	AC013283.1	RNA	Alu_Repeats	59	93.651	0.678	278	52.552	0.337	0.635048	0.177248	-0.4578	2.84437e-31	2.11038e-29
271	11	18552296	G	A	UEVLD	IGR	Alu_Repeats	30	47.619	0.961	0	0	0	0.457603	0	-0.457603	1.52311e-59	6.95523e-57
272	13	113745962	A	G	MCF2L	Intron	Non_Alu_Non_Repeats	37	58.73	0.779	0	0	0	0.457286	0	-0.457286	7.80611e-74	8.70239e-71
273	3	197264146	T	C	BDH1	Intron	Alu_Repeats	29	46.032	0.992	0	0	0	0.45673	0	-0.45673	1.66073e-57	6.44615e-55
274	15	75645225	A	G	MAN2C1	IGR	Alu_Repeats	56	88.889	0.616	99	18.715	0.483	0.547175	0.0904461	-0.456728	2.68757e-39	3.24851e-37
275	22	29452310	G	A	C22orf31	IGR	Alu_Repeats	43	68.254	0.669	0	0	0	0.456397	0	-0.456397	2.32822e-86	5.55141e-83
276	6	102372589	A	G	GRIK2	Missense_Mutation	Non_Alu_Non_Repeats	41	65.079	0.706	5	0.945	0.355	0.459429	0.00335161	-0.456077	5.0388e-73	5.29056e-70
277	16	70016573	G	A	PDXDC2P	RNA	Non_Alu_Non_Repeats	39	61.905	0.736	0	0	0	0.455857	0	-0.455857	5.58638e-78	7.92292e-75
278	3	49461113	T	C	NICN1	3'UTR	Alu_Repeats	55	87.302	0.522	0	0	0	0.455762	0	-0.455762	3.43959e-112	6.27986e-108
279	6	102337702	A	G	GRIK2	Missense_Mutation	Non_Alu_Non_Repeats	42	66.667	0.755	56	10.586	0.451	0.503429	0.0476994	-0.455729	1.95938e-34	1.84719e-32
280	9	111897895	T	C	FRRS1L	3'UTR	Alu_Repeats	51	80.952	0.563	0	0	0	0.455571	0	-0.455571	1.83282e-103	1.708e-99
281	14	45600600	T	C	FKBP3	Intron	Alu_Repeats	39	61.905	0.735	0	0	0	0.455238	0	-0.455238	5.71178e-78	7.92292e-75
282	3	156258273	T	C	SSR3	IGR	Alu_Repeats	39	61.905	0.735	0	0	0	0.454905	0	-0.454905	5.71178e-78	7.92292e-75
283	12	108956417	T	G	ISCU	Missense_Mutation	Non_Alu_Non_Repeats	42	66.667	0.885	73	13.8	0.988	0.590302	0.136397	-0.453905	9.68808e-22	3.56037e-20
284	1	145512944	A	G	RBM8A	3'UTR	Alu_Repeats	59	93.651	0.621	180	34.026	0.377	0.582016	0.128293	-0.453723	1.27179e-36	1.35392e-34
285	X	1519946	G	A	ASMTL	IGR	Non_Alu_Non_Repeats	37	58.73	0.85	33	6.238	0.73	0.499159	0.0455217	-0.453637	5.77482e-35	5.47592e-33
286	10	75536653	A	G	FUT11	IGR	Alu_Repeats	44	69.841	0.65	2	0.378	0.223	0.454095	0.00084121	-0.453254	1.01179e-84	2.33278e-81
287	12	75890052	T	C	GLIPR1	Intron	Alu_Repeats	36	57.143	0.899	40	7.561	0.797	0.513444	0.0602571	-0.453187	1.94398e-30	1.42847e-28
288	16	88727226	T	C	MVD	Intron	Alu_Repeats	31	49.206	0.919	0	0	0	0.452286	0	-0.452286	1.58218e-61	7.46865e-59
289	11	71274543	A	C	KRTAP5-10	5'Flank	Non_Alu_Repeats	32	50.794	0.986	26	4.915	0.994	0.500651	0.0488318	-0.451819	2.19383e-30	1.60996e-28
290	3	15113847	T	C	ZFYVE20	3'UTR	Alu_Repeats	61	96.825	0.705	266	50.284	0.459	0.682302	0.230913	-0.451389	4.40363e-31	3.2597e-29
291	5	175806241	A	G	ARL10	3'UTR	Alu_Repeats	30	47.619	0.954	3	0.567	0.533	0.454365	0.00302457	-0.451341	7.33177e-54	2.30052e-51
292	14	55834210	T	C	ATG14	3'UTR	Alu_Repeats	43	68.254	0.742	52	9.83	0.559	0.506286	0.0549811	-0.451305	2.63115e-37	2.82495e-35
293	14	45600672	T	C	FKBP3	Intron	Alu_Repeats	46	73.016	0.618	0	0	0	0.451175	0	-0.451175	1.02101e-92	3.61065e-89
294	X	151358319	T	C	GABRA3	Missense_Mutation	Non_Alu_Non_Repeats	46	73.016	0.798	148	27.977	0.471	0.582841	0.131777	-0.451064	1.24515e-20	4.51877e-19
295	17	49041769	T	C	SPAG9	IGR	Alu_Repeats	54	85.714	0.526	0	0	0	0.450873	0	-0.450873	5.35742e-110	7.99041e-106
296	17	17763010	T	C	TOM1L2	Intron	Alu_Repeats	29	46.032	0.979	0	0	0	0.450667	0	-0.450667	1.71493e-57	6.44615e-55
297	16	31134287	A	G	KAT8	Intron	Alu_Repeats	49	77.778	0.684	125	23.629	0.345	0.531905	0.0815142	-0.450391	7.53221e-31	5.5604e-29
298	20	295817	T	C	Unknown	IGR	Alu_Repeats	45	71.429	0.71	44	8.318	0.679	0.506873	0.0565142	-0.450359	1.42333e-40	1.91989e-38
299	19	38897234	A	G	FAM98C	Intron	Alu_Repeats	35	55.556	0.873	21	3.97	0.882	0.485222	0.0350038	-0.450218	1.73799e-39	2.11675e-37
300	15	83511149	T	C	Unknown	IGR	Alu_Repeats	40	63.492	0.875	66	12.476	0.847	0.555683	0.105633	-0.450049	2.4746e-24	1.21585e-22
301	9	131090044	A	G	COQ4	Intron	Alu_Repeats	55	87.302	0.657	141	26.654	0.465	0.573968	0.123958	-0.45001	1.30889e-32	1.09093e-30
302	18	70203793	A	G	CBLN2	IGR	Non_Alu_Non_Repeats	39	61.905	0.858	52	9.83	0.824	0.531032	0.0810435	-0.449988	1.93887e-27	1.10927e-25
303	9	68420538	C	T	Unknown	IGR	Non_Alu_Non_Repeats	37	58.73	0.766	0	0	0	0.449762	0	-0.449762	8.09283e-74	8.70239e-71
304	11	16778023	A	G	C11orf58	IGR	Alu_Repeats	33	52.381	0.858	0	0	0	0.449492	0	-0.449492	1.34649e-65	8.30909e-63
305	17	75558864	C	T	RP11-13K12.1	lincRNA	Non_Alu_Non_Repeats	35	55.556	0.818	4	0.756	0.683	0.454571	0.00516635	-0.449405	1.47959e-61	7.46865e-59
306	11	74109342	C	T	PGM2L1	5'UTR	Non_Alu_Non_Repeats	45	71.429	1	140	26.465	1	0.713968	0.26465	-0.449318	1.00023e-12	1.41855e-11
307	11	93468796	T	C	TAF1D	3'UTR	Alu_Repeats	38	60.317	0.968	78	14.745	0.919	0.583698	0.135546	-0.448152	1.15325e-18	3.54461e-17
308	11	71272281	G	T	Unknown	IGR	Non_Alu_Repeats	31	49.206	0.991	21	3.97	0.998	0.487762	0.0396181	-0.448144	1.0057e-32	8.3971e-31
309	12	4802047	A	G	RP11-234B24.6	Intron	Non_Alu_Repeats	30	47.619	0.94	0	0	0	0.44754	0	-0.44754	1.66587e-59	7.02037e-57
310	17	65334753	T	C	PSMD12	3'UTR	Alu_Repeats	60	95.238	0.469	0	0	0	0.446937	0	-0.446937	2.90498e-123	3.24839e-118
311	19	13883381	A	G	MRI1	3'UTR	Alu_Repeats	42	66.667	0.771	42	7.94	0.851	0.514317	0.0676011	-0.446716	8.01133e-34	7.4848e-32
312	15	72883442	A	G	RP11-1006G14.4	RNA	Alu_Repeats	43	68.254	0.653	0	0	0	0.445952	0	-0.445952	2.35182e-86	5.55141e-83
313	22	26120961	A	G	ADRBK2	3'UTR	Alu_Repeats	29	46.032	0.968	0	0	0	0.445635	0	-0.445635	1.7355e-57	6.44615e-55
314	16	1409299	A	G	GNPTG	Intron	Alu_Repeats	59	93.651	0.602	134	25.331	0.47	0.564048	0.119002	-0.445046	6.84618e-37	7.31707e-35
315	1	145689717	A	G	RNF115	3'UTR	Alu_Repeats	56	88.889	0.503	7	1.323	0.226	0.447508	0.00298866	-0.444519	9.46374e-103	8.72782e-99
316	7	4939715	T	C	Unknown	IGR	Alu_Repeats	43	68.254	0.652	2	0.378	0.225	0.444984	0.000850662	-0.444133	1.34814e-82	2.68597e-79
317	19	11578891	T	C	CTC-398G3.6	Intron	Alu_Repeats	46	73.016	0.61	1	0.189	0.886	0.445429	0.00167486	-0.443754	3.82436e-90	1.14804e-86
318	1	50903135	T	C	FAF1	IGR	Alu_Repeats	33	52.381	0.955	31	5.86	0.969	0.500333	0.0567732	-0.44356	2.11164e-28	1.37343e-26
319	2	223424234	A	G	SGPP2	3'UTR	Alu_Repeats	48	76.19	0.629	62	11.72	0.31	0.479508	0.0363365	-0.443171	2.46665e-44	4.26559e-42
320	X	1532146	G	T	ASMTL	Intron	Alu_Repeats	38	60.317	0.74	2	0.378	1	0.446635	0.00378072	-0.442854	2.65598e-71	2.43189e-68
321	14	100763003	T	C	SLC25A29	Intron	Alu_Repeats	35	55.556	0.796	0	0	0	0.442413	0	-0.442413	1.07695e-69	8.83933e-67
322	12	99127420	T	C	ANKS1B	IGR	Alu_Repeats	55	87.302	0.51	6	1.134	0.3	0.445587	0.00340265	-0.442185	1.16053e-101	1.04866e-97
323	X	118673328	T	C	CXorf56	3'UTR	Alu_Repeats	48	76.19	0.58	0	0	0	0.441857	0	-0.441857	5.39604e-97	2.69733e-93
324	16	1409530	A	G	GNPTG	Intron	Alu_Repeats	52	82.54	0.598	52	9.83	0.528	0.493444	0.0518809	-0.441564	2.03481e-48	4.46804e-46
325	3	58306729	A	G	RPP14	3'UTR	Alu_Repeats	42	66.667	0.663	2	0.378	0.25	0.442159	0.00094518	-0.441214	1.76641e-80	3.03296e-77
326	3	40504135	A	G	RPL14	IGR	Alu_Repeats	44	69.841	0.659	26	4.915	0.393	0.460444	0.01931	-0.441134	1.94577e-55	6.29523e-53
327	9	70458906	T	C	CBWD5	Intron	Alu_Repeats	47	74.603	0.613	19	3.592	0.471	0.457571	0.0169282	-0.440643	5.95052e-66	4.1042e-63
328	22	50693534	A	G	MAPK12	Intron	Non_Alu_Non_Repeats	32	50.794	0.867	0	0	0	0.440381	0	-0.440381	1.41225e-63	7.95006e-61
329	2	128603150	T	C	POLR2D	IGR	Alu_Repeats	41	65.079	0.677	0	0	0	0.440333	0	-0.440333	3.78353e-82	6.66469e-79
330	1	225975954	A	G	SRP9	Intron	Alu_Repeats	28	44.444	0.988	0	0	0	0.439317	0	-0.439317	1.73039e-55	5.84356e-53
331	7	4939273	T	C	Unknown	IGR	Alu_Repeats	29	46.032	0.953	0	0	0	0.438889	0	-0.438889	1.74459e-57	6.44615e-55
332	22	50645821	A	G	SELO	Intron	Alu_Repeats	52	82.54	0.564	45	8.507	0.316	0.465571	0.0268809	-0.438691	2.07406e-57	7.6103e-55
333	7	74298709	T	C	STAG3L2	RNA	Alu_Repeats	29	46.032	0.953	0	0	0	0.438667	0	-0.438667	1.71497e-57	6.44615e-55
334	18	44250622	T	C	Unknown	IGR	Alu_Repeats	50	79.365	0.629	73	13.8	0.437	0.498968	0.0603025	-0.438666	5.39942e-42	8.20618e-40
335	5	137779370	A	G	REEP2	Intron	Alu_Repeats	43	68.254	0.643	0	0	0	0.438619	0	-0.438619	2.35117e-86	5.55141e-83
336	10	133772995	T	C	PPP2R2D	IGR	Non_Alu_Non_Repeats	38	60.317	0.727	0	0	0	0.438524	0	-0.438524	6.64335e-76	8.43317e-73
337	2	206983730	T	C	NDUFS1	3'UTR	Alu_Repeats	45	71.429	0.613	0	0	0	0.437683	0	-0.437683	1.37021e-90	4.15648e-87
338	16	48388180	A	G	LONP2	3'UTR	Alu_Repeats	42	66.667	0.656	0	0	0	0.437397	0	-0.437397	3.00754e-84	6.04596e-81
339	3	141903562	T	C	GK5	Intron	Alu_Repeats	36	57.143	0.834	26	4.915	0.801	0.476746	0.0393705	-0.437376	2.98597e-38	3.57155e-36
340	19	54490560	A	G	CACNG8	3'UTR	Alu_Repeats	41	65.079	0.728	27	5.104	0.718	0.473937	0.0366219	-0.437315	2.01121e-45	3.55146e-43
341	19	16747552	T	C	CTC-429P9.4	Intron	Alu_Repeats	41	65.079	0.672	0	0	0	0.437238	0	-0.437238	3.78437e-82	6.66469e-79
342	15	83674161	T	C	C15orf40	3'UTR	Alu_Repeats	43	68.254	0.641	0	0	0	0.437175	0	-0.437175	2.35143e-86	5.55141e-83
343	15	75645756	A	G	MAN2C1	IGR	Alu_Repeats	52	82.54	0.567	42	7.94	0.398	0.467794	0.0315652	-0.436228	4.45308e-57	1.61672e-54
344	9	68414916	T	C	MIR4477B	RNA	Alu_Repeats	28	44.444	0.987	2	0.378	0.9	0.438714	0.00340265	-0.435312	2.2611e-51	5.71066e-49
345	9	132655652	C	T	FNBP1	Intron	Alu_Repeats	35	55.556	0.783	0	0	0	0.435159	0	-0.435159	1.06617e-69	8.83933e-67
346	5	131980519	A	G	RAD50	IGR	Alu_Repeats	38	60.317	0.721	0	0	0	0.435	0	-0.435	6.85067e-76	8.43317e-73
347	17	26708300	T	C	SARM1	Silent	Non_Alu_Non_Repeats	29	46.032	0.998	13	2.457	1	0.459429	0.0245747	-0.434854	5.15635e-37	5.5176e-35
348	17	26935448	T	C	SGK494	IGR	Alu_Repeats	54	85.714	0.713	166	31.38	0.562	0.610984	0.176459	-0.434525	1.72815e-26	9.787e-25
349	12	109303119	T	C	SVOP	IGR	Alu_Repeats	45	71.429	0.619	8	1.512	0.509	0.441968	0.00770132	-0.434267	3.91952e-76	5.32061e-73
350	10	88968223	T	C	NUTM2A-AS1	RNA	Alu_Repeats	44	69.841	0.704	43	8.129	0.707	0.491651	0.0574575	-0.434193	2.04592e-38	2.44977e-36
351	22	29452278	A	G	C22orf31	IGR	Alu_Repeats	41	65.079	0.669	3	0.567	0.261	0.43554	0.00147826	-0.434061	1.38984e-76	1.90399e-73
352	22	26121066	A	G	ADRBK2	3'UTR	Alu_Repeats	48	76.19	0.599	45	8.507	0.261	0.456048	0.0222325	-0.433815	6.71893e-52	1.87361e-49
353	8	12881826	A	G	KIAA1456	Intron	Alu_Repeats	44	69.841	0.625	3	0.567	0.427	0.436159	0.00242344	-0.433735	1.20303e-82	2.4076e-79
354	17	30655833	T	C	C17orf75	IGR	Alu_Repeats	43	68.254	0.635	0	0	0	0.433714	0	-0.433714	2.35156e-86	5.55141e-83
355	22	50693554	A	G	MAPK12	Intron	Non_Alu_Non_Repeats	31	49.206	0.895	5	0.945	0.721	0.440238	0.00681474	-0.433423	4.37258e-52	1.22122e-49
356	7	74296521	T	C	Unknown	IGR	Alu_Repeats	47	74.603	0.58	0	0	0	0.432603	0	-0.432603	7.48377e-95	3.05731e-91
357	2	206987599	T	C	NDUFS1	3'UTR	Alu_Repeats	45	71.429	0.606	0	0	0	0.432556	0	-0.432556	1.3704e-90	4.15648e-87
358	15	90817071	A	G	RP11-697E2.6	IGR	Alu_Repeats	46	73.016	0.594	2	0.378	0.247	0.433444	0.000933837	-0.432511	5.42051e-89	1.60034e-85
359	10	3165854	C	A	PFKP	Intron	Non_Alu_Non_Repeats	35	55.556	0.78	2	0.378	0.2	0.433063	0.000756144	-0.432307	7.00742e-66	4.82945e-63
360	19	6379046	T	C	GTF2F1	IGR	Alu_Repeats	40	63.492	0.68	0	0	0	0.431857	0	-0.431857	4.68577e-80	7.39083e-77
361	9	68414897	C	G	MIR4477B	RNA	Alu_Repeats	38	60.317	0.723	5	0.945	0.479	0.436048	0.00453119	-0.431516	1.2546e-66	8.76131e-64
362	12	132331048	A	G	MMP17	Intron	Alu_Repeats	34	53.968	0.811	4	0.756	0.866	0.437873	0.00655009	-0.431323	2.8502e-59	1.17824e-56
363	2	206987142	T	C	NDUFS1	3'UTR	Alu_Repeats	50	79.365	0.543	0	0	0	0.430984	0	-0.430984	2.67056e-101	1.89625e-97
364	17	1942945	A	G	OVCA2	5'Flank	Alu_Repeats	46	73.016	0.595	6	1.134	0.37	0.434746	0.00419471	-0.430551	6.65173e-82	1.16219e-78
365	22	18911503	T	C	PRODH	Intron	Alu_Repeats	39	61.905	0.831	56	10.586	0.793	0.514508	0.0839735	-0.430534	3.78444e-27	2.15978e-25
366	12	132332821	A	G	MMP17	Intron	Alu_Repeats	52	82.54	0.538	20	3.781	0.359	0.444032	0.0135652	-0.430467	4.73053e-76	6.38279e-73
367	16	67039707	A	G	CES4A	Intron	Alu_Repeats	55	87.302	0.493	0	0	0	0.430254	0	-0.430254	3.4381e-112	6.27986e-108
368	17	26935440	T	C	SGK494	IGR	Alu_Repeats	54	85.714	0.567	89	16.824	0.336	0.486048	0.0564858	-0.429562	1.84029e-43	2.87007e-41
369	19	35640959	A	G	FXYD7	Intron	Alu_Repeats	36	57.143	0.793	16	3.025	0.777	0.453063	0.0235085	-0.429555	5.83671e-47	1.14328e-44
370	11	701723	G	A	TMEM80	Intron	Alu_Repeats	37	58.73	0.847	41	7.75	0.879	0.497302	0.0681418	-0.42916	5.78666e-29	3.78404e-27
371	2	136479426	A	G	R3HDM1	Intron	Alu_Repeats	40	63.492	0.676	0	0	0	0.429048	0	-0.429048	4.68525e-80	7.39083e-77
372	21	34637225	A	G	IL10RB	5'Flank	Alu_Repeats	29	46.032	0.932	0	0	0	0.428921	0	-0.428921	1.73555e-57	6.44615e-55
373	1	204526795	A	G	MDM4	3'UTR	Alu_Repeats	57	90.476	0.481	15	2.836	0.229	0.435063	0.00648015	-0.428583	1.72132e-94	6.96759e-91
374	2	132271513	A	G	AC093838.4	RNA	Alu_Repeats	47	74.603	0.665	76	14.367	0.47	0.496016	0.0675217	-0.428494	6.46918e-34	6.05793e-32
375	4	772527	T	C	RP11-440L14.1	RNA	Alu_Repeats	44	69.841	0.613	0	0	0	0.428333	0	-0.428333	1.80988e-88	4.81905e-85
376	2	130916653	T	C	SMPD4	Intron	Alu_Repeats	30	47.619	0.976	20	3.781	0.966	0.464794	0.0365104	-0.428283	1.63107e-31	1.214e-29
377	10	119245149	T	C	EMX2OS	RNA	Alu_Repeats	30	47.619	0.899	0	0	0	0.42819	0	-0.42819	1.67707e-59	7.02037e-57
378	7	5888169	A	G	ZNF815P	RNA	Alu_Repeats	34	53.968	0.792	0	0	0	0.427571	0	-0.427571	1.21359e-67	8.70024e-65
379	16	74943890	A	G	WDR59	Intron	Alu_Repeats	27	42.857	0.997	0	0	0	0.427397	0	-0.427397	1.70509e-53	5.25058e-51
380	4	2903750	A	G	ADD1	Intron	Alu_Repeats	32	50.794	0.841	0	0	0	0.427175	0	-0.427175	1.46043e-63	7.95006e-61
381	2	176789478	T	C	KIAA1715	3'UTR	Non_Alu_Repeats	42	66.667	0.641	0	0	0	0.427048	0	-0.427048	3.00737e-84	6.04596e-81
382	X	284222	A	C	LINC00685	RNA	Non_Alu_Non_Repeats	42	66.667	0.759	51	9.641	0.824	0.506048	0.0794858	-0.426562	1.04462e-30	7.70011e-29
383	1	36068295	T	C	PSMB2	3'UTR	Alu_Repeats	53	84.127	0.507	0	0	0	0.426556	0	-0.426556	8.21084e-108	1.04934e-103
384	20	29652648	A	G	Unknown	IGR	Alu_Repeats	31	49.206	0.941	20	3.781	0.971	0.462968	0.0366957	-0.426273	2.47542e-33	2.08085e-31
385	2	55205490	T	C	RTN4	Intron	Alu_Repeats	41	65.079	0.664	9	1.701	0.399	0.432317	0.00678072	-0.425537	5.18936e-67	3.63243e-64
386	19	40537196	T	C	ZNF780B	IGR	Alu_Repeats	50	79.365	0.677	78	14.745	0.757	0.537111	0.111628	-0.425484	2.60582e-27	1.48999e-25
387	12	108956418	T	G	ISCU	Missense_Mutation	Non_Alu_Non_Repeats	40	63.492	0.881	72	13.611	0.985	0.559571	0.134098	-0.425473	3.68329e-20	1.15584e-18
388	12	98942688	A	G	TMPO	3'UTR	Alu_Repeats	32	50.794	0.836	0	0	0	0.424794	0	-0.424794	1.47142e-63	7.95006e-61
389	4	39534981	A	G	UGDH-AS1	RNA	Alu_Repeats	33	52.381	0.81	0	0	0	0.424429	0	-0.424429	1.34551e-65	8.30909e-63
390	17	30201309	C	T	UTP6	Intron	Alu_Repeats	45	71.429	0.891	131	24.764	0.856	0.636444	0.212019	-0.424426	9.26936e-15	1.97874e-13
391	15	45025703	A	G	TRIM69	Intron	Alu_Repeats	46	73.016	0.581	0	0	0	0.424365	0	-0.424365	1.02027e-92	3.61065e-89
392	11	65540404	T	C	AP5B1	IGR	Alu_Repeats	43	68.254	0.679	49	9.263	0.43	0.463778	0.0398318	-0.423946	1.16514e-39	1.55428e-37
393	16	1408916	A	G	GNPTG	Intron	Alu_Repeats	43	68.254	0.621	0	0	0	0.423873	0	-0.423873	2.35032e-86	5.55141e-83
394	9	68421878	A	C	Unknown	IGR	Alu_Repeats	27	42.857	0.989	0	0	0	0.423794	0	-0.423794	1.74271e-53	5.25058e-51
395	12	93902695	A	G	RN7SL737P	RNA	Alu_Repeats	37	58.73	0.722	0	0	0	0.423746	0	-0.423746	8.08953e-74	8.70239e-71
396	9	34681687	A	G	RP11-195F19.9	RNA	Alu_Repeats	43	68.254	0.62	0	0	0	0.42346	0	-0.42346	2.35175e-86	5.55141e-83
397	19	39122831	A	G	EIF3K	Intron	Alu_Repeats	48	76.19	0.607	48	9.074	0.435	0.462349	0.0395066	-0.422843	9.24495e-47	1.80573e-44
398	9	88158981	T	C	AGTPBP1	IGR	Alu_Repeats	46	73.016	0.607	18	3.403	0.598	0.443175	0.0203403	-0.422834	3.37196e-63	1.80296e-60
399	17	36691715	T	C	SRCIN1	Intron	Alu_Repeats	29	46.032	0.918	0	0	0	0.422762	0	-0.422762	1.74982e-57	6.44615e-55
400	22	29836603	T	C	RFPL1	Intron	Alu_Repeats	57	90.476	0.584	118	22.306	0.476	0.528603	0.106098	-0.422505	4.03522e-36	4.26638e-34
401	16	67041984	A	G	CES4A	Intron	Alu_Repeats	56	88.889	0.475	0	0	0	0.422095	0	-0.422095	2.17038e-114	5.394e-110
402	9	130991489	A	G	DNM1	Intron	Alu_Repeats	46	73.016	0.581	2	0.378	0.572	0.424048	0.00216257	-0.421885	2.2725e-88	6.01453e-85
403	18	72259344	C	A	LINC00909	lincRNA	Non_Alu_Non_Repeats	35	55.556	0.767	8	1.512	0.271	0.425889	0.00410019	-0.421789	2.95818e-56	1.06022e-53
404	12	72096221	A	G	TMEM19	3'UTR	Alu_Repeats	47	74.603	0.565	0	0	0	0.421571	0	-0.421571	7.48313e-95	3.05731e-91
405	10	3165858	A	G	PFKP	Intron	Non_Alu_Non_Repeats	35	55.556	0.763	5	0.945	0.271	0.423841	0.00256144	-0.42128	1.38128e-60	6.41898e-58
406	2	201774685	T	C	ORC2	3'UTR	Alu_Repeats	30	47.619	0.946	16	3.025	0.969	0.45054	0.0293006	-0.421239	7.52502e-35	7.12646e-33
407	2	201774244	T	C	ORC2	3'UTR	Alu_Repeats	41	65.079	0.646	0	0	0	0.42073	0	-0.42073	3.78353e-82	6.66469e-79
408	20	29653319	C	G	Unknown	IGR	Non_Alu_Repeats	44	69.841	0.831	131	24.764	0.645	0.580381	0.159828	-0.420553	2.46925e-19	7.64621e-18
409	17	29121584	A	G	CRLF3	Intron	Alu_Repeats	46	73.016	0.684	72	13.611	0.583	0.499365	0.0793894	-0.419976	3.74716e-32	3.10293e-30
410	22	50693538	G	A	MAPK12	Intron	Non_Alu_Non_Repeats	30	47.619	0.882	0	0	0	0.419857	0	-0.419857	1.6203e-59	7.02037e-57
411	13	113745964	T	C	MCF2L	Intron	Non_Alu_Non_Repeats	33	52.381	0.8	0	0	0	0.419254	0	-0.419254	1.3062e-65	8.30909e-63
412	12	53882756	C	T	MAP3K12	Intron	Alu_Repeats	34	53.968	0.777	0	0	0	0.419222	0	-0.419222	1.21343e-67	8.70024e-65
413	17	49042323	T	C	SPAG9	IGR	Alu_Repeats	50	79.365	0.56	20	3.781	0.68	0.44454	0.0256938	-0.418846	2.24202e-66	1.56081e-63
414	13	21949161	T	C	ZDHHC20	IGR	Alu_Repeats	60	95.238	0.449	12	2.268	0.42	0.428032	0.00953119	-0.418501	3.78239e-101	2.64345e-97
415	5	137779257	A	G	REEP2	Intron	Alu_Repeats	42	66.667	0.633	4	0.756	0.493	0.422079	0.00372779	-0.418352	2.151e-76	2.93775e-73
416	3	50150487	A	G	RBM5	Intron	Alu_Repeats	44	69.841	0.599	0	0	0	0.418349	0	-0.418349	1.80993e-88	4.81905e-85
417	1	207942336	A	G	CD46	Intron	Alu_Repeats	45	71.429	0.727	109	20.605	0.491	0.519429	0.101159	-0.41827	1.23277e-24	6.08674e-23
418	7	48146008	A	G	UPP1	Intron	Alu_Repeats	35	55.556	0.752	0	0	0	0.418	0	-0.418	1.07672e-69	8.83933e-67
419	12	132403654	T	G	ULK1	Intron	Non_Alu_Non_Repeats	28	44.444	1	14	2.647	1	0.444444	0.026465	-0.417979	2.95169e-34	2.77888e-32
420	19	21473476	C	A	ZNF708	IGR	Alu_Repeats	28	44.444	0.939	0	0	0	0.417317	0	-0.417317	1.69597e-55	5.84356e-53
421	3	49461106	T	C	NICN1	3'UTR	Alu_Repeats	55	87.302	0.478	0	0	0	0.417286	0	-0.417286	3.43959e-112	6.27986e-108
422	2	132271532	A	G	AC093838.4	RNA	Alu_Repeats	40	63.492	0.774	63	11.909	0.628	0.491587	0.0747335	-0.416854	2.00338e-27	1.14611e-25
423	X	137698210	T	C	Unknown	IGR	Non_Alu_Repeats	47	74.603	0.571	9	1.701	0.565	0.426317	0.00960491	-0.416713	7.3936e-78	1.02227e-74
424	16	70283815	T	C	AARS	IGR	Alu_Repeats	50	79.365	0.525	0	0	0	0.416651	0	-0.416651	2.67064e-101	1.89625e-97
425	20	3905950	A	G	RNF24	IGR	Alu_Repeats	42	66.667	0.624	0	0	0	0.416206	0	-0.416206	3.00654e-84	6.04596e-81
426	14	23786635	A	G	BCL2L2-PABPN1	Intron	Alu_Repeats	30	47.619	0.944	19	3.592	0.93	0.449349	0.0333913	-0.415958	4.54101e-33	3.80717e-31
427	19	54490504	A	G	CACNG8	3'UTR	Alu_Repeats	37	58.73	0.708	0	0	0	0.415746	0	-0.415746	8.09327e-74	8.70239e-71
428	1	109746664	A	G	KIAA1324	IGR	Alu_Repeats	44	69.841	0.604	9	1.701	0.373	0.422048	0.00634972	-0.415698	2.4784e-73	2.61143e-70
429	5	17109499	T	C	CTD-2228A4.1	lincRNA	Alu_Repeats	28	44.444	0.935	0	0	0	0.415635	0	-0.415635	1.79636e-55	5.84356e-53
430	6	31640459	A	G	CSNK2B-LY6G5B-1181	3'UTR	Alu_Repeats	48	76.19	0.546	2	0.378	0.225	0.416206	0.000850662	-0.415356	2.90126e-93	1.1484e-89
431	22	18572597	A	G	PEX26	IGR	Alu_Repeats	50	79.365	0.523	0	0	0	0.415254	0	-0.415254	2.67072e-101	1.89625e-97
432	2	128950497	A	G	UGGT1	3'UTR	Alu_Repeats	47	74.603	0.64	48	9.074	0.688	0.477556	0.062397	-0.415159	1.52139e-38	1.82365e-36
433	5	149574556	A	G	SLC6A7	Intron	Non_Alu_Non_Repeats	33	52.381	0.793	0	0	0	0.415127	0	-0.415127	1.34656e-65	8.30909e-63
434	4	772568	T	C	RP11-440L14.1	RNA	Alu_Repeats	43	68.254	0.608	0	0	0	0.414952	0	-0.414952	2.35195e-86	5.55141e-83
435	11	64377040	T	C	NRXN2	Intron	Non_Alu_Non_Repeats	37	58.73	0.709	2	0.378	0.525	0.416508	0.00198488	-0.414523	1.14895e-69	9.41223e-67
436	3	50150555	A	G	RBM5	Intron	Alu_Repeats	46	73.016	0.612	61	11.531	0.284	0.447175	0.0326919	-0.414483	2.1573e-41	2.95945e-39
437	5	130537387	A	G	LYRM7	IGR	Alu_Repeats	40	63.492	0.653	0	0	0	0.414476	0	-0.414476	4.68654e-80	7.39083e-77
438	8	21892918	A	G	NPM2	Intron	Alu_Repeats	28	44.444	0.932	0	0	0	0.414429	0	-0.414429	1.79157e-55	5.84356e-53
439	12	49313240	T	C	CCDC65	Intron	Alu_Repeats	37	58.73	0.707	1	0.189	0.538	0.415254	0.00101701	-0.414237	8.39899e-72	8.56725e-69
440	19	10822278	A	C	QTRT1	Intron	Alu_Repeats	36	57.143	0.725	2	0.378	0.3	0.414571	0.00113422	-0.413437	6.91688e-68	5.50991e-65
441	9	131093965	A	G	COQ4	Intron	Alu_Repeats	46	73.016	0.782	113	21.361	0.739	0.571206	0.157811	-0.413395	3.20976e-20	1.01332e-18
442	14	23786636	C	A	BCL2L2-PABPN1	Intron	Alu_Repeats	30	47.619	0.942	20	3.781	0.933	0.44846	0.0352817	-0.413179	3.19864e-32	2.65167e-30
443	2	8862929	T	C	KIDINS220	5'Flank	Alu_Repeats	54	85.714	0.709	183	34.594	0.563	0.60781	0.194711	-0.413099	3.97357e-22	1.48233e-20
444	16	31134792	A	G	KAT8	Intron	Alu_Repeats	47	74.603	0.553	0	0	0	0.412619	0	-0.412619	7.48313e-95	3.05731e-91
445	11	93468086	T	C	TAF1D	IGR	Alu_Repeats	53	84.127	0.557	104	19.66	0.288	0.468825	0.0565369	-0.412289	8.95143e-39	1.07543e-36
446	7	74997682	A	G	AC006014.1	IGR	Alu_Repeats	29	46.032	0.896	0	0	0	0.41227	0	-0.41227	1.74978e-57	6.44615e-55
447	22	19009989	A	G	DGCR9	lincRNA	Alu_Repeats	35	55.556	0.751	4	0.756	0.708	0.417444	0.0053535	-0.412091	1.54312e-61	7.46865e-59
448	13	115049577	A	G	UPF3A	Intron	Alu_Repeats	54	85.714	0.503	22	4.159	0.469	0.431397	0.0195047	-0.411892	6.17428e-75	7.49434e-72
449	12	120899011	A	G	AL021546.6	IGR	Alu_Repeats	46	73.016	0.851	137	25.898	0.81	0.621476	0.20976	-0.411716	5.5448e-16	1.19806e-14
450	17	75564406	A	G	RP11-13K12.5	lincRNA	Alu_Repeats	28	44.444	0.926	0	0	0	0.411683	0	-0.411683	1.79954e-55	5.84356e-53
451	2	201843295	T	C	FAM126B	3'UTR	Alu_Repeats	34	53.968	0.763	0	0	0	0.411619	0	-0.411619	1.21369e-67	8.70024e-65
452	12	53568562	T	C	CSAD	Intron	Alu_Repeats	54	85.714	0.508	27	5.104	0.463	0.435127	0.0236295	-0.411497	4.98496e-70	4.50899e-67
453	3	75264718	G	A	MIR4444-1	RNA	Non_Alu_Non_Repeats	26	41.27	0.997	0	0	0	0.411381	0	-0.411381	1.72842e-51	4.62313e-49
454	9	68420472	C	T	Unknown	IGR	Non_Alu_Non_Repeats	40	63.492	0.722	29	5.482	0.852	0.458095	0.046724	-0.411371	6.30703e-40	8.45002e-38
455	X	47068692	A	G	UBA1	Intron	Alu_Repeats	34	53.968	0.762	0	0	0	0.411349	0	-0.411349	1.21327e-67	8.70024e-65
456	19	21474620	T	C	ZNF708	3'UTR	Alu_Repeats	42	66.667	0.617	0	0	0	0.41127	0	-0.41127	3.00746e-84	6.04596e-81
457	15	41591451	A	G	OIP5-AS1	RNA	Alu_Repeats	56	88.889	0.468	9	1.701	0.293	0.415857	0.00498299	-0.410874	2.24546e-99	1.51032e-95
458	3	155660765	A	G	GMPS	3'UTR	Alu_Repeats	56	88.889	0.57	80	15.123	0.636	0.507	0.096189	-0.410811	8.79266e-35	8.31991e-33
459	9	68415005	C	A	MIR4477B	RNA	Non_Alu_Repeats	26	41.27	0.995	0	0	0	0.410556	0	-0.410556	1.76021e-51	4.62313e-49
460	14	45600756	T	C	FKBP3	Intron	Alu_Repeats	38	60.317	0.681	0	0	0	0.410524	0	-0.410524	6.85142e-76	8.43317e-73
461	2	99239382	T	C	MGAT4A	3'UTR	Alu_Repeats	44	69.841	0.602	10	1.89	0.535	0.42027	0.0101115	-0.410158	1.89097e-70	1.71736e-67
462	1	47513860	A	G	CYP4X1	Intron	Alu_Repeats	33	52.381	0.783	0	0	0	0.410143	0	-0.410143	1.34674e-65	8.30909e-63
463	12	53570391	T	C	CSAD	Intron	Alu_Repeats	35	55.556	0.738	0	0	0	0.409841	0	-0.409841	1.07675e-69	8.83933e-67
464	1	46692868	A	G	Unknown	IGR	Alu_Repeats	51	80.952	0.598	64	12.098	0.613	0.483873	0.0742023	-0.409671	1.36943e-37	1.49324e-35
465	1	33149414	A	G	SYNC	Intron	Alu_Repeats	50	79.365	0.525	11	2.079	0.362	0.416968	0.0075293	-0.409439	1.27107e-82	2.53808e-79
466	19	30190185	T	C	C19orf12	IGR	Alu_Repeats	31	49.206	0.832	0	0	0	0.409175	0	-0.409175	1.58011e-61	7.46865e-59
467	1	109746745	A	G	KIAA1324	IGR	Alu_Repeats	33	52.381	0.78	0	0	0	0.408524	0	-0.408524	1.34681e-65	8.30909e-63
468	15	45025767	A	G	TRIM69	Intron	Alu_Repeats	59	93.651	0.436	0	0	0	0.408206	0	-0.408206	4.92437e-121	2.93852e-116
469	1	28662199	A	G	MED18	3'UTR	Alu_Repeats	38	60.317	0.68	4	0.756	0.254	0.410063	0.0019225	-0.408141	1.37299e-68	1.10852e-65
470	1	19586501	A	G	MRTO4	3'UTR	Alu_Repeats	45	71.429	0.571	0	0	0	0.407937	0	-0.407937	1.37017e-90	4.15648e-87
471	19	58418493	T	C	CTD-2583A14.9	Intron	Alu_Repeats	41	65.079	0.729	55	10.397	0.644	0.474714	0.0669754	-0.407739	7.32036e-31	5.40535e-29
472	1	33149486	A	G	SYNC	Intron	Alu_Repeats	52	82.54	0.494	0	0	0	0.407524	0	-0.407524	1.23699e-105	1.30185e-101
473	2	201843471	T	C	FAM126B	3'UTR	Alu_Repeats	35	55.556	0.733	0	0	0	0.407365	0	-0.407365	1.07692e-69	8.83933e-67
474	14	45600589	T	C	FKBP3	Intron	Alu_Repeats	39	61.905	0.658	0	0	0	0.407143	0	-0.407143	5.71225e-78	7.92292e-75
475	21	34636253	A	G	IL10RB	5'Flank	Alu_Repeats	29	46.032	0.884	0	0	0	0.407	0	-0.407	1.75149e-57	6.44615e-55
476	14	68032568	A	G	PLEKHH1	Intron	Alu_Repeats	41	65.079	0.648	12	2.268	0.645	0.42146	0.0146389	-0.406821	5.47825e-61	2.5551e-58
477	4	39537090	A	G	UGDH-AS1	RNA	Alu_Repeats	27	42.857	0.948	0	0	0	0.406492	0	-0.406492	1.81217e-53	5.25058e-51
478	7	74297494	T	C	STAG3L2	RNA	Alu_Repeats	30	47.619	0.853	0	0	0	0.406349	0	-0.406349	1.67823e-59	7.02037e-57
479	11	32625383	A	G	EIF3M	3'UTR	Alu_Repeats	36	57.143	0.912	86	16.257	0.705	0.520905	0.114558	-0.406347	2.63794e-19	8.1666e-18
480	6	31732770	T	C	VWA7	IGR	Alu_Repeats	51	80.952	0.61	74	13.989	0.627	0.494063	0.0877353	-0.406328	4.35944e-33	3.65631e-31
481	10	101152720	G	T	CNNM1	3'UTR	Alu_Repeats	40	63.492	0.718	42	7.94	0.622	0.455683	0.0493611	-0.406321	9.6597e-35	9.13744e-33
482	16	10624908	G	A	EMP2	Intron	Alu_Repeats	34	53.968	0.767	8	1.512	0.519	0.414032	0.00785255	-0.406179	1.37845e-53	4.30708e-51
483	9	131092796	A	G	COQ4	Intron	Alu_Repeats	26	41.27	0.984	0	0	0	0.405952	0	-0.405952	1.76902e-51	4.62313e-49
484	6	42997412	A	G	RRP36	IGR	Alu_Repeats	53	84.127	0.528	59	11.153	0.346	0.444349	0.0386219	-0.405727	2.40135e-51	6.05973e-49
485	19	16754467	T	C	SMIM7	IGR	Alu_Repeats	34	53.968	0.751	0	0	0	0.40554	0	-0.40554	1.21346e-67	8.70024e-65
486	19	53608219	T	C	ZNF160	5'Flank	Alu_Repeats	38	60.317	0.682	7	1.323	0.426	0.411095	0.00563138	-0.405464	9.71633e-64	5.80624e-61
487	3	141667757	T	C	TFDP2	IGR	Alu_Repeats	36	57.143	0.709	0	0	0	0.40527	0	-0.40527	9.40811e-72	8.75009e-69
488	2	114465228	T	C	Unknown	IGR	Alu_Repeats	44	69.841	0.58	0	0	0	0.405206	0	-0.405206	1.80948e-88	4.81905e-85
489	12	125269496	C	T	SCARB1	Intron	Non_Alu_Non_Repeats	42	66.667	0.647	36	6.805	0.382	0.431111	0.0259622	-0.405149	1.8413e-43	2.87114e-41
490	4	184632398	A	G	TRAPPC11	Intron	Non_Alu_Repeats	39	61.905	0.673	18	3.403	0.347	0.416794	0.0118147	-0.404979	9.76183e-53	2.74266e-50
491	4	53528730	A	G	USP46-AS1	lincRNA	Non_Alu_Repeats	34	53.968	0.802	26	4.915	0.567	0.43281	0.0278469	-0.404963	5.5434e-37	5.92893e-35
492	22	50692966	G	A	MAPK12	Intron	Alu_Repeats	29	46.032	0.88	0	0	0	0.404873	0	-0.404873	1.69176e-57	6.44615e-55
493	17	49041866	T	C	SPAG9	IGR	Alu_Repeats	50	79.365	0.822	152	28.733	0.861	0.652238	0.247408	-0.40483	5.69386e-13	9.84833e-12
494	17	65334767	T	C	PSMD12	3'UTR	Alu_Repeats	54	85.714	0.472	0	0	0	0.404714	0	-0.404714	5.35928e-110	7.99041e-106
495	11	6513409	A	G	TIMM10B	Intron	Non_Alu_Repeats	34	53.968	0.756	4	0.756	0.453	0.407905	0.00342155	-0.404483	2.78241e-60	1.28833e-57
496	16	28620826	T	C	SULT1A1	Intron	Alu_Repeats	44	69.841	0.58	1	0.189	0.412	0.40519	0.000778828	-0.404412	1.78962e-86	4.58723e-83
497	16	90062479	G	A	AFG3L1P	RNA	Non_Alu_Non_Repeats	34	53.968	0.784	24	4.537	0.432	0.423111	0.0196219	-0.403489	4.36006e-38	5.20606e-36
498	11	66450372	T	C	SPTBN2	IGR	Alu_Repeats	37	58.73	0.687	0	0	0	0.403444	0	-0.403444	8.09305e-74	8.70239e-71
499	12	53572046	T	C	CSAD	Intron	Alu_Repeats	39	61.905	0.697	28	5.293	0.537	0.431651	0.028431	-0.40322	2.06108e-43	3.2077e-41
500	19	37121740	A	G	ZNF382	IGR	Alu_Repeats	35	55.556	0.737	8	1.512	0.422	0.409587	0.00637429	-0.403213	2.14796e-56	7.72619e-54
501	12	49322401	T	C	RP11-302B13.5	Intron	Alu_Repeats	44	69.841	0.577	0	0	0	0.403111	0	-0.403111	1.80993e-88	4.81905e-85
502	17	29114885	A	G	CRLF3	Intron	Alu_Repeats	31	49.206	0.821	1	0.189	0.7	0.404206	0.00132325	-0.402883	1.74202e-59	7.28205e-57
503	12	133359770	T	C	GOLGA3	Intron	Alu_Repeats	26	41.27	0.989	3	0.567	0.952	0.408206	0.00540076	-0.402806	1.939e-45	3.43072e-43
504	5	149575036	A	G	SLC6A7	Intron	Alu_Repeats	31	49.206	0.825	2	0.378	0.801	0.40581	0.00302836	-0.402781	2.31088e-57	8.455e-55
505	1	19954738	A	G	MINOS1	3'UTR	Alu_Repeats	41	65.079	0.619	0	0	0	0.402571	0	-0.402571	3.78437e-82	6.66469e-79
506	19	35640743	A	G	FXYD7	Intron	Alu_Repeats	41	65.079	0.723	48	9.074	0.752	0.470302	0.068259	-0.402043	4.37377e-31	3.23814e-29
507	12	51904090	A	G	SLC4A8	IGR	Alu_Repeats	31	49.206	0.825	2	0.378	1	0.405746	0.00378072	-0.401965	7.13606e-57	2.58136e-54
508	10	3165849	T	C	PFKP	Intron	Non_Alu_Non_Repeats	34	53.968	0.806	34	6.427	0.515	0.434968	0.0330756	-0.401893	6.75385e-31	4.99115e-29
509	1	16555606	T	C	RSG1	IGR	Alu_Repeats	35	55.556	0.723	0	0	0	0.401762	0	-0.401762	1.07686e-69	8.83933e-67
510	5	149574570	A	G	SLC6A7	Intron	Non_Alu_Non_Repeats	32	50.794	0.791	0	0	0	0.401746	0	-0.401746	1.47145e-63	7.95006e-61
511	9	68413706	C	T	MIR4477B	RNA	Non_Alu_Non_Repeats	37	58.73	0.999	98	18.526	0.999	0.586825	0.185081	-0.401744	1.14492e-12	1.56895e-11
512	3	15114401	T	C	ZFYVE20	3'UTR	Alu_Repeats	53	84.127	0.477	0	0	0	0.401651	0	-0.401651	8.21084e-108	1.04934e-103
513	X	23719946	T	C	ACOT9	IGR	Alu_Repeats	29	46.032	0.872	0	0	0	0.401429	0	-0.401429	1.75145e-57	6.44615e-55
514	1	36534957	A	G	AGO3	3'UTR	Alu_Repeats	42	66.667	0.68	55	10.397	0.506	0.45354	0.0526181	-0.400922	4.80497e-34	4.51227e-32
515	7	48146007	A	G	UPP1	Intron	Alu_Repeats	37	58.73	0.683	0	0	0	0.400889	0	-0.400889	8.09217e-74	8.70239e-71
516	1	1661492	T	C	SLC35E2	Intron	Alu_Repeats	36	57.143	0.701	0	0	0	0.400841	0	-0.400841	9.40939e-72	8.75009e-69
517	1	33148789	A	G	SYNC	Intron	Alu_Repeats	53	84.127	0.545	53	10.019	0.575	0.45846	0.0576219	-0.400838	9.58962e-46	1.84883e-43
518	9	68425662	T	C	Unknown	IGR	Non_Alu_Non_Repeats	26	41.27	0.994	5	0.945	1	0.410286	0.0094518	-0.400834	8.8702e-42	1.34469e-39
519	17	29115379	G	A	CRLF3	Intron	Non_Alu_Non_Repeats	30	47.619	0.847	2	0.378	0.676	0.403317	0.00255766	-0.40076	2.33819e-55	7.53485e-53
520	1	36068184	T	C	PSMB2	3'UTR	Alu_Repeats	58	92.063	0.492	95	17.958	0.292	0.453175	0.0524537	-0.400721	3.13752e-48	6.87755e-46
521	10	101992307	T	C	CHUK	5'Flank	Alu_Repeats	29	46.032	0.87	0	0	0	0.40054	0	-0.40054	1.74973e-57	6.44615e-55
522	10	102777342	T	C	PDZD7	Nonstop_Mutation	Alu_Repeats	43	68.254	0.717	74	13.989	0.637	0.489603	0.089104	-0.400499	1.37753e-26	7.80925e-25
523	7	17384354	A	G	AHR	3'UTR	Alu_Repeats	30	47.619	0.841	0	0	0	0.400349	0	-0.400349	1.67765e-59	7.02037e-57
524	1	226793282	A	G	C1orf95	3'UTR	Non_Alu_Non_Repeats	39	61.905	0.714	29	5.482	0.762	0.442079	0.0417675	-0.400312	9.92061e-39	1.19123e-36
525	5	131287417	T	C	ACSL6	IGR	Alu_Repeats	51	80.952	0.494	0	0	0	0.399889	0	-0.399889	1.83293e-103	1.708e-99
526	5	17113041	T	C	Unknown	IGR	Alu_Repeats	38	60.317	0.665	1	0.189	0.75	0.40127	0.00141777	-0.399852	1.31414e-73	1.39453e-70
527	14	92584787	T	C	NDUFB1	Intron	Alu_Repeats	36	57.143	0.705	2	0.378	0.775	0.402698	0.00293006	-0.399768	3.26837e-67	2.29677e-64
528	7	44841857	A	G	PPIA	3'UTR	Alu_Repeats	48	76.19	0.525	0	0	0	0.39973	0	-0.39973	5.3968e-97	2.69733e-93
529	22	20054874	A	G	TANGO2	IGR	Alu_Repeats	45	71.429	0.559	0	0	0	0.399635	0	-0.399635	1.36987e-90	4.15648e-87
530	17	26935511	T	C	SGK494	IGR	Alu_Repeats	46	73.016	0.738	104	19.66	0.71	0.539079	0.139543	-0.399537	3.80901e-21	1.39192e-19
531	17	16250238	T	C	CENPV	Intron	Alu_Repeats	40	63.492	0.639	8	1.512	0.417	0.405762	0.00630813	-0.399454	3.1179e-66	2.16888e-63
532	1	150965858	T	C	ANXA9	Intron	Alu_Repeats	48	76.19	0.524	0	0	0	0.398984	0	-0.398984	5.39588e-97	2.69733e-93
533	2	114466269	T	C	Unknown	IGR	Alu_Repeats	49	77.778	0.523	12	2.268	0.346	0.406778	0.00784499	-0.398933	1.67979e-79	2.61792e-76
534	11	768850	T	C	PDDC1	3'UTR	Alu_Repeats	43	68.254	0.689	62	11.72	0.612	0.470381	0.0717826	-0.398598	1.95477e-30	1.43629e-28
535	7	17384832	A	G	AHR	3'UTR	Alu_Repeats	44	69.841	0.582	14	2.647	0.322	0.40681	0.00851985	-0.39829	3.37017e-67	2.36459e-64
536	12	53572359	T	C	CSAD	Intron	Alu_Repeats	27	42.857	0.929	0	0	0	0.397984	0	-0.397984	1.81537e-53	5.25058e-51
537	4	56287087	A	G	TMEM165	Intron	Alu_Repeats	33	52.381	0.789	11	2.079	0.738	0.413238	0.0153497	-0.397888	2.45305e-47	4.86676e-45
538	2	99812815	A	G	MRPL30	3'UTR	Alu_Repeats	59	93.651	0.431	13	2.457	0.218	0.403175	0.00536484	-0.39781	2.9448e-101	2.07428e-97
539	9	70458951	T	A	CBWD5	Intron	Alu_Repeats	27	42.857	0.928	0	0	0	0.397667	0	-0.397667	1.76312e-53	5.25058e-51
540	17	36691737	T	C	SRCIN1	Intron	Alu_Repeats	32	50.794	0.782	0	0	0	0.397111	0	-0.397111	1.47149e-63	7.95006e-61
541	8	6500951	A	G	MCPH1	3'UTR	Alu_Repeats	35	55.556	0.715	0	0	0	0.397079	0	-0.397079	1.07666e-69	8.83933e-67
542	22	51062637	T	C	ARSA	IGR	Alu_Repeats	40	63.492	0.625	0	0	0	0.396873	0	-0.396873	4.68294e-80	7.39083e-77
543	9	124579001	C	T	RP11-244O19.1	RNA	Non_Alu_Non_Repeats	48	76.19	0.871	207	39.13	0.682	0.663667	0.266909	-0.396757	5.89154e-12	7.96626e-11
544	1	155703676	A	G	DAP3	Intron	Alu_Repeats	37	58.73	0.682	5	0.945	0.398	0.400492	0.00376181	-0.39673	6.28079e-65	3.82739e-62
545	19	13870153	C	A	CCDC130	Intron	Alu_Repeats	44	69.841	0.721	80	15.123	0.707	0.503587	0.106896	-0.396691	1.39312e-23	5.98635e-22
546	1	11088159	A	G	MASP2	Intron	Alu_Repeats	47	74.603	0.532	0	0	0	0.396524	0	-0.396524	7.48419e-95	3.05731e-91
547	16	67039512	A	G	CES4A	3'UTR	Alu_Repeats	59	93.651	0.423	0	0	0	0.395825	0	-0.395825	4.92712e-121	2.93852e-116
548	19	17887638	A	G	FCHO1	Intron	Alu_Repeats	25	39.683	0.997	0	0	0	0.39546	0	-0.39546	1.70044e-49	4.03092e-47
549	X	47068579	A	G	UBA1	Intron	Alu_Repeats	42	66.667	0.778	93	17.58	0.702	0.518889	0.123437	-0.395452	2.166e-21	7.93562e-20
550	22	31051192	T	C	DUSP18	Intron	Alu_Repeats	39	61.905	0.649	8	1.512	0.457	0.402	0.00690548	-0.395095	3.46314e-64	2.0848e-61
551	9	131093323	A	G	COQ4	Intron	Alu_Repeats	41	65.079	0.607	0	0	0	0.394889	0	-0.394889	3.78374e-82	6.66469e-79
552	12	53882661	T	C	MAP3K12	Intron	Alu_Repeats	36	57.143	0.691	0	0	0	0.394683	0	-0.394683	9.40939e-72	8.75009e-69
553	19	14600021	T	C	GIPC1	Intron	Alu_Repeats	30	47.619	0.831	1	0.189	0.727	0.395921	0.00137429	-0.394546	2.02387e-57	7.4292e-55
554	1	1252180	T	C	CPSF3L	Intron	Alu_Repeats	50	79.365	0.497	0	0	0	0.394508	0	-0.394508	2.66813e-101	1.89625e-97
555	15	90819579	A	G	RP11-697E2.7	RNA	Alu_Repeats	48	76.19	0.518	0	0	0	0.394508	0	-0.394508	5.3968e-97	2.69733e-93
556	7	128299411	A	G	Unknown	IGR	Alu_Repeats	35	55.556	0.709	0	0	0	0.394127	0	-0.394127	1.07692e-69	8.83933e-67
557	X	1469894	A	G	IL3RA	Intron	Alu_Repeats	33	52.381	0.752	0	0	0	0.393857	0	-0.393857	1.32247e-65	8.30909e-63
558	13	111547851	T	C	ANKRD10	Intron	Alu_Repeats	44	69.841	0.564	0	0	0	0.393746	0	-0.393746	1.80993e-88	4.81905e-85
559	19	40537163	T	C	ZNF780B	IGR	Alu_Repeats	41	65.079	0.643	31	5.86	0.418	0.418238	0.0245047	-0.393733	9.87767e-46	1.90396e-43
560	16	67039629	A	G	CES4A	Intron	Alu_Repeats	59	93.651	0.42	0	0	0	0.39373	0	-0.39373	4.9264e-121	2.93852e-116
561	1	150593429	T	C	ENSA	Intron	Alu_Repeats	26	41.27	0.954	0	0	0	0.393714	0	-0.393714	1.80912e-51	4.62313e-49
562	9	135565657	T	C	GTF3C4	3'UTR	Alu_Repeats	37	58.73	0.67	0	0	0	0.393524	0	-0.393524	8.01392e-74	8.70239e-71
563	2	206983729	T	C	NDUFS1	3'UTR	Alu_Repeats	47	74.603	0.527	0	0	0	0.393508	0	-0.393508	7.47976e-95	3.05731e-91
564	19	56150717	A	G	ZNF581	Intron	Alu_Repeats	42	66.667	0.635	47	8.885	0.339	0.423413	0.0301569	-0.393256	3.54543e-39	4.27501e-37
565	22	50651238	T	G	SELO	Intron	Non_Alu_Repeats	34	53.968	0.728	0	0	0	0.392889	0	-0.392889	1.19168e-67	8.70024e-65
566	3	40507561	A	G	RP11-391M1.4	lincRNA	Alu_Repeats	51	80.952	0.485	0	0	0	0.392825	0	-0.392825	1.83099e-103	1.708e-99
567	5	175803181	A	G	ARL10	3'UTR	Alu_Repeats	49	77.778	0.505	0	0	0	0.392651	0	-0.392651	3.82794e-99	2.34572e-95
568	9	97055905	A	G	ZNF169	Intron	Alu_Repeats	32	50.794	0.773	0	0	0	0.392635	0	-0.392635	1.47157e-63	7.95006e-61
569	12	72096776	A	G	TMEM19	3'UTR	Alu_Repeats	38	60.317	0.651	0	0	0	0.392492	0	-0.392492	6.85254e-76	8.43317e-73
570	3	179116068	T	C	GNB4	IGR	Alu_Repeats	40	63.492	0.62	1	0.189	0.5	0.393365	0.00094518	-0.39242	5.15686e-78	7.87231e-75
571	1	160966434	T	C	F11R	3'UTR	Alu_Repeats	38	60.317	0.701	21	3.97	0.768	0.422571	0.0304915	-0.39208	7.03744e-44	1.2116e-41
572	12	121771819	T	C	ANAPC5	Intron	Alu_Repeats	41	65.079	0.617	10	1.89	0.521	0.401762	0.00984121	-0.391921	9.35096e-65	5.67125e-62
573	6	88223917	T	C	SLC35A1	IGR	Alu_Repeats	42	66.667	0.588	0	0	0	0.391889	0	-0.391889	3.00529e-84	6.04596e-81
574	9	140505944	A	G	ARRDC1	Intron	Alu_Repeats	51	80.952	0.488	8	1.512	0.249	0.395206	0.00375992	-0.391446	3.14165e-90	9.4947e-87
575	1	36535559	A	G	AGO3	3'UTR	Alu_Repeats	34	53.968	0.725	0	0	0	0.391365	0	-0.391365	1.21336e-67	8.70024e-65
576	2	231914691	A	G	C2orf72	IGR	Alu_Repeats	44	69.841	0.638	44	8.318	0.651	0.445429	0.0541531	-0.391275	1.75036e-37	1.89452e-35
577	X	73419961	T	C	RP3-368A4.5	RNA	Non_Alu_Repeats	48	76.19	0.556	42	7.94	0.412	0.423889	0.0327335	-0.391155	3.78249e-51	9.48346e-49
578	19	3287653	C	A	CELF5	Intron	Alu_Repeats	36	57.143	0.684	0	0	0	0.390968	0	-0.390968	9.36762e-72	8.75009e-69
579	16	31134384	A	G	KAT8	Intron	Alu_Repeats	36	57.143	0.684	0	0	0	0.39081	0	-0.39081	9.40735e-72	8.75009e-69
580	15	83674110	T	C	C15orf40	3'UTR	Alu_Repeats	42	66.667	0.586	0	0	0	0.390698	0	-0.390698	3.00646e-84	6.04596e-81
581	20	29652569	A	G	Unknown	IGR	Alu_Repeats	38	60.317	0.805	78	14.745	0.644	0.485619	0.0949887	-0.39063	6.4102e-21	2.33608e-19
582	2	132272471	A	G	AC093838.4	RNA	Alu_Repeats	32	50.794	0.78	5	0.945	0.629	0.396429	0.00594707	-0.390482	3.67532e-54	1.16014e-51
583	19	16348424	A	G	AP1M1	IGR	Alu_Repeats	35	55.556	0.703	0	0	0	0.39046	0	-0.39046	1.07651e-69	8.83933e-67
584	17	8076916	C	T	TMEM107	3'UTR	Non_Alu_Non_Repeats	37	58.73	0.682	7	1.323	0.764	0.400508	0.0101115	-0.390396	4.18647e-60	1.93345e-57
585	16	89167458	C	A	ACSF3	Intron	Non_Alu_Non_Repeats	35	55.556	0.712	4	0.756	0.678	0.395349	0.00512665	-0.390223	1.37024e-61	7.12245e-59
586	14	74166845	A	G	DNAL1	3'UTR	Alu_Repeats	46	73.016	0.534	0	0	0	0.39019	0	-0.39019	1.02101e-92	3.61065e-89
587	19	58414161	T	C	CTD-2583A14.9	Intron	Alu_Repeats	27	42.857	0.91	0	0	0	0.390127	0	-0.390127	1.82501e-53	5.25058e-51
588	1	11088262	A	G	MASP2	Intron	Alu_Repeats	53	84.127	0.538	75	14.178	0.444	0.452857	0.0629698	-0.389887	3.82577e-41	5.19021e-39
589	7	99649124	A	G	ZSCAN21	Intron	Alu_Repeats	32	50.794	0.774	3	0.567	0.604	0.39319	0.00342344	-0.389767	9.73791e-58	3.95068e-55
590	4	47418616	C	G	GABRB1	Intron	Alu_Repeats	25	39.683	0.982	0	0	0	0.389762	0	-0.389762	1.74024e-49	4.03092e-47
591	21	34636361	A	G	IL10RB	5'Flank	Alu_Repeats	28	44.444	0.877	0	0	0	0.389571	0	-0.389571	1.80215e-55	5.84356e-53
592	19	16747301	T	C	CTC-429P9.4	Intron	Alu_Repeats	30	47.619	0.817	0	0	0	0.389238	0	-0.389238	1.6785e-59	7.02037e-57
593	16	67041291	A	G	CES4A	Intron	Alu_Repeats	49	77.778	0.501	1	0.189	0.364	0.389794	0.000688091	-0.389106	3.63009e-97	2.15058e-93
594	16	89782768	T	C	VPS9D1	Intron	Alu_Repeats	41	65.079	0.598	0	0	0	0.388984	0	-0.388984	3.7828e-82	6.66469e-79
595	11	115036418	C	T	Unknown	IGR	Non_Alu_Repeats	34	53.968	0.789	22	4.159	0.891	0.425984	0.0370586	-0.388926	7.97561e-37	8.51503e-35
596	12	130886721	T	C	RIMBP2	Intron	Non_Alu_Non_Repeats	25	39.683	0.98	0	0	0	0.388889	0	-0.388889	1.68819e-49	4.03092e-47
597	11	67856293	T	C	CHKA	Intron	Alu_Repeats	32	50.794	0.766	0	0	0	0.388841	0	-0.388841	1.46835e-63	7.95006e-61
598	19	39121191	A	G	EIF3K	Intron	Alu_Repeats	30	47.619	0.816	0	0	0	0.38873	0	-0.38873	1.67859e-59	7.02037e-57
599	9	131089146	A	G	COQ4	Intron	Alu_Repeats	32	50.794	0.771	3	0.567	0.563	0.391762	0.00319471	-0.388567	1.58972e-57	6.41749e-55
600	17	36691645	T	C	SRCIN1	Intron	Alu_Repeats	30	47.619	0.816	0	0	0	0.38854	0	-0.38854	1.6785e-59	7.02037e-57
601	4	47418615	C	T	GABRB1	Intron	Alu_Repeats	25	39.683	0.979	0	0	0	0.38846	0	-0.38846	1.75497e-49	4.03092e-47
602	11	111599287	A	G	PPP2R1B	Intron	Alu_Repeats	55	87.302	0.627	151	28.544	0.556	0.54727	0.158832	-0.388438	5.99498e-24	2.60197e-22
603	12	130886720	C	G	RIMBP2	Intron	Non_Alu_Non_Repeats	25	39.683	0.979	0	0	0	0.388365	0	-0.388365	1.68819e-49	4.03092e-47
604	15	40980641	T	C	RAD51-AS1	RNA	Alu_Repeats	43	68.254	0.569	0	0	0	0.388286	0	-0.388286	2.34947e-86	5.55141e-83
605	1	1660958	T	C	SLC35E2	Intron	Alu_Repeats	30	47.619	0.814	0	0	0	0.387857	0	-0.387857	1.67855e-59	7.02037e-57
606	17	41319747	T	C	NBR1	5'Flank	Alu_Repeats	35	55.556	0.698	0	0	0	0.38773	0	-0.38773	1.07704e-69	8.83933e-67
607	16	66924004	A	G	PDP2	IGR	Alu_Repeats	40	63.492	0.611	0	0	0	0.387698	0	-0.387698	4.68525e-80	7.39083e-77
608	10	12193804	A	G	SEC61A2	Intron	Alu_Repeats	27	42.857	0.906	1	0.189	0.364	0.388286	0.000688091	-0.387598	1.87158e-51	4.7432e-49
609	12	124411650	T	C	DNAH10OS	3'UTR	Alu_Repeats	31	49.206	0.787	0	0	0	0.387429	0	-0.387429	1.58137e-61	7.46865e-59
610	1	46077406	A	G	NASP	Intron	Alu_Repeats	53	84.127	0.46	0	0	0	0.38719	0	-0.38719	8.21014e-108	1.04934e-103
611	19	58375707	A	G	ZNF587	3'UTR	Alu_Repeats	44	69.841	0.554	0	0	0	0.386889	0	-0.386889	1.80983e-88	4.81905e-85
612	1	11088223	A	G	MASP2	Intron	Alu_Repeats	46	73.016	0.658	103	19.471	0.482	0.480524	0.0938204	-0.386703	5.85133e-26	2.95346e-24
613	4	56287255	A	G	TMEM165	Intron	Alu_Repeats	38	60.317	0.649	6	1.134	0.417	0.39127	0.00473157	-0.386538	5.58916e-65	3.40824e-62
614	2	99812447	A	G	MRPL30	3'UTR	Alu_Repeats	59	93.651	0.413	0	0	0	0.386444	0	-0.386444	4.92726e-121	2.93852e-116
615	12	132331847	A	G	MMP17	Intron	Alu_Repeats	31	49.206	0.785	0	0	0	0.386317	0	-0.386317	1.58332e-61	7.46865e-59
616	11	65540460	T	C	AP5B1	IGR	Alu_Repeats	49	77.778	0.526	48	9.074	0.257	0.409476	0.0233251	-0.386151	1.6814e-51	4.62313e-49
617	19	49146318	T	C	CA11	Intron	Alu_Repeats	27	42.857	0.901	0	0	0	0.386063	0	-0.386063	1.82313e-53	5.25058e-51
618	16	67039645	A	G	CES4A	Intron	Alu_Repeats	59	93.651	0.412	0	0	0	0.385873	0	-0.385873	4.92625e-121	2.93852e-116
619	11	16773043	C	T	C11orf58	Intron	Alu_Repeats	30	47.619	0.812	2	0.378	0.237	0.386508	0.00089414	-0.385614	1.23781e-55	4.37843e-53
620	14	31565088	A	G	AP4S1	IGR	Alu_Repeats	50	79.365	0.486	0	0	0	0.385333	0	-0.385333	2.67034e-101	1.89625e-97
621	16	89607679	G	A	SPG7	Intron	Non_Alu_Repeats	45	71.429	0.678	80	15.123	0.653	0.484095	0.0987694	-0.385326	8.14599e-25	4.03028e-23
622	10	15118748	T	C	OLAH	IGR	Alu_Repeats	54	85.714	0.826	293	55.388	0.583	0.708095	0.322803	-0.385292	8.99842e-22	3.30747e-20
623	6	158619521	A	G	GTF2H5	3'UTR	Alu_Repeats	42	66.667	0.665	67	12.665	0.458	0.443032	0.0580284	-0.385003	1.04586e-30	7.70798e-29
624	17	26937008	T	C	SGK494	IGR	Alu_Repeats	42	66.667	0.586	5	0.945	0.581	0.390476	0.00549149	-0.384985	4.40859e-74	5.30793e-71
625	13	46105645	G	T	COG3	Intron	Alu_Repeats	30	47.619	0.809	1	0.189	0.273	0.385413	0.000516068	-0.384897	1.63941e-57	6.44615e-55
626	19	54491622	A	G	CACNG8	3'UTR	Alu_Repeats	57	90.476	0.426	1	0.189	0.25	0.38519	0.00047259	-0.384718	1.03238e-114	3.29834e-110
627	16	66923384	A	G	PDP2	IGR	Alu_Repeats	37	58.73	0.667	6	1.134	0.637	0.391905	0.00722306	-0.384682	4.26277e-62	2.23656e-59
628	22	24221471	A	G	SLC2A11	Intron	Alu_Repeats	27	42.857	0.939	10	1.89	0.964	0.402603	0.0182155	-0.384388	1.84946e-36	1.9654e-34
629	11	64377024	T	C	NRXN2	Intron	Non_Alu_Non_Repeats	36	57.143	0.675	2	0.378	0.441	0.385968	0.00166541	-0.384303	7.64276e-68	6.08272e-65
630	8	42389275	T	C	SLC20A2	Intron	Alu_Repeats	49	77.778	0.585	91	17.202	0.413	0.455349	0.0710718	-0.384277	9.72268e-34	8.31989e-32
631	8	12881759	A	G	KIAA1456	Intron	Alu_Repeats	26	41.27	0.931	0	0	0	0.384143	0	-0.384143	1.82007e-51	4.62313e-49
632	12	125512495	A	G	BRI3BP	3'UTR	Alu_Repeats	47	74.603	0.518	3	0.567	0.444	0.386302	0.00251985	-0.383782	7.74718e-89	2.26483e-85
633	9	130989800	A	G	DNM1	Intron	Alu_Repeats	46	73.016	0.526	0	0	0	0.383778	0	-0.383778	1.02101e-92	3.61065e-89
634	14	21928998	T	C	RAB2B	3'UTR	Alu_Repeats	46	73.016	0.526	0	0	0	0.383762	0	-0.383762	1.02096e-92	3.61065e-89
635	X	48900900	T	G	TFE3	5'UTR	Non_Alu_Non_Repeats	25	39.683	1	7	1.323	1	0.396825	0.0132325	-0.383593	4.80301e-37	5.14074e-35
636	21	46189358	T	C	UBE2G2	3'UTR	Alu_Repeats	28	44.444	0.863	0	0	0	0.383571	0	-0.383571	1.7567e-55	5.84356e-53
637	9	131093384	A	G	COQ4	Intron	Alu_Repeats	46	73.016	0.525	0	0	0	0.38319	0	-0.38319	1.02084e-92	3.61065e-89
638	X	139797557	G	A	LINC00632	IGR	Alu_Repeats	26	41.27	0.928	0	0	0	0.383063	0	-0.383063	1.78413e-51	4.62313e-49
639	10	15148927	T	C	NMT2	IGR	Alu_Repeats	44	69.841	0.74	132	24.953	0.537	0.517	0.134023	-0.382977	2.64679e-19	8.19372e-18
640	12	53572000	T	C	CSAD	Intron	Alu_Repeats	40	63.492	0.691	44	8.318	0.668	0.43846	0.0555331	-0.382927	3.78967e-33	3.17963e-31
641	1	11081942	A	G	TARDBP	Intron	Alu_Repeats	32	50.794	0.755	1	0.189	0.3	0.38346	0.000567108	-0.382893	1.42775e-61	7.40006e-59
642	6	32132737	A	G	EGFL8	Intron	Alu_Repeats	25	39.683	0.965	0	0	0	0.382762	0	-0.382762	1.75506e-49	4.03092e-47
643	1	33149443	A	G	SYNC	Intron	Alu_Repeats	51	80.952	0.483	7	1.323	0.62	0.390937	0.00820794	-0.382729	5.64465e-88	1.4808e-84
644	9	68413154	G	A	MIR4477B	RNA	Non_Alu_Repeats	32	50.794	0.753	0	0	0	0.382317	0	-0.382317	1.47161e-63	7.95006e-61
645	2	130917142	T	C	SMPD4	Intron	Alu_Repeats	33	52.381	0.732	1	0.189	0.727	0.383667	0.00137429	-0.382292	1.90901e-63	1.02629e-60
646	20	48735434	T	C	TMEM189-UBE2V1	Intron	Alu_Repeats	38	60.317	0.733	62	11.72	0.513	0.442302	0.0600813	-0.38222	1.99992e-26	1.13175e-24
647	11	65540403	T	C	AP5B1	IGR	Alu_Repeats	41	65.079	0.646	49	9.263	0.414	0.420571	0.0383648	-0.382207	4.31609e-36	4.56227e-34
648	1	220231455	T	C	BPNT1	3'UTR	Alu_Repeats	48	76.19	0.501	0	0	0	0.382048	0	-0.382048	5.39649e-97	2.69733e-93
649	2	217366590	A	G	RPL37A	3'UTR	Alu_Repeats	54	85.714	0.446	0	0	0	0.381968	0	-0.381968	5.3585e-110	7.99041e-106
650	17	43720818	A	G	CRHR1	Intron	Alu_Repeats	38	60.317	0.633	0	0	0	0.381937	0	-0.381937	6.85254e-76	8.43317e-73
651	17	3726916	T	C	C17orf85	Intron	Alu_Repeats	31	49.206	0.781	3	0.567	0.495	0.38446	0.00280718	-0.381653	9.35496e-56	3.31958e-53
652	4	17803662	T	C	DCAF16	3'UTR	Alu_Repeats	53	84.127	0.583	143	27.032	0.404	0.490778	0.1092	-0.381577	9.20371e-29	6.00844e-27
653	16	81032317	G	A	CMC2	Intron	Non_Alu_Repeats	34	53.968	0.707	0	0	0	0.381492	0	-0.381492	1.18736e-67	8.70024e-65
654	1	1662627	T	C	SLC35E2	Intron	Alu_Repeats	27	42.857	0.89	0	0	0	0.381413	0	-0.381413	1.82429e-53	5.25058e-51
655	22	43434028	A	G	TTLL1	IGR	Alu_Repeats	30	47.619	0.823	12	2.268	0.49	0.392127	0.011121	-0.381006	4.00403e-41	5.43039e-39
656	16	67042555	A	G	CES4A	Intron	Alu_Repeats	31	49.206	0.774	0	0	0	0.38073	0	-0.38073	1.58344e-61	7.46865e-59
657	1	16797495	T	C	RP4-798A10.2	lincRNA	Alu_Repeats	45	71.429	0.533	0	0	0	0.380651	0	-0.380651	1.37021e-90	4.15648e-87
658	16	31052111	A	G	STX4	IGR	Alu_Repeats	44	69.841	0.643	72	13.611	0.501	0.448825	0.0682079	-0.380617	1.29484e-30	9.5296e-29
659	11	768030	T	C	PDDC1	3'UTR	Alu_Repeats	36	57.143	0.674	3	0.567	0.822	0.38519	0.00466163	-0.380529	7.05589e-65	4.29387e-62
660	2	152334880	A	G	RIF1	3'UTR	Alu_Repeats	30	47.619	0.822	7	1.323	0.83	0.391444	0.0109773	-0.380467	1.62762e-46	3.17077e-44
661	1	109746734	A	G	KIAA1324	IGR	Alu_Repeats	34	53.968	0.704	0	0	0	0.380143	0	-0.380143	1.21356e-67	8.70024e-65
662	1	145693958	A	G	RNF115	3'UTR	Alu_Repeats	40	63.492	0.617	10	1.89	0.617	0.391635	0.011656	-0.379979	8.82269e-62	4.60742e-59
663	8	42388593	T	C	SLC20A2	Intron	Alu_Repeats	25	39.683	0.957	0	0	0	0.379921	0	-0.379921	1.7825e-49	4.03092e-47
664	1	223378613	T	C	Unknown	IGR	Non_Alu_Repeats	27	42.857	0.889	1	0.189	0.636	0.380984	0.00120227	-0.379782	1.93288e-51	4.89136e-49
665	11	33096857	A	G	TCP11L1	IGR	Alu_Repeats	42	66.667	0.571	1	0.189	0.5	0.380683	0.00094518	-0.379737	3.67887e-82	6.66469e-79
666	4	166423469	A	G	Unknown	IGR	Alu_Repeats	42	66.667	0.643	48	9.074	0.54	0.428698	0.0489754	-0.379723	1.23595e-35	1.19503e-33
667	19	1372711	A	G	MUM1	Intron	Alu_Repeats	43	68.254	0.559	5	0.945	0.253	0.381873	0.00238941	-0.379484	2.00074e-77	2.74932e-74
668	11	767943	T	C	TALDO1	IGR	Alu_Repeats	49	77.778	0.488	0	0	0	0.37946	0	-0.37946	3.82761e-99	2.34572e-95
669	8	141519640	T	C	CHRAC1	5'Flank	Alu_Repeats	48	76.19	0.511	19	3.592	0.276	0.389381	0.00992817	-0.379453	5.26896e-70	4.75626e-67
670	12	132330946	A	G	MMP17	Intron	Alu_Repeats	39	61.905	0.614	1	0.189	0.3	0.379968	0.000567108	-0.379401	5.05455e-76	6.78926e-73
671	1	92488117	T	C	Unknown	IGR	Alu_Repeats	46	73.016	0.671	86	16.257	0.682	0.490143	0.11094	-0.379203	1.062e-23	4.56901e-22
672	X	220632	G	T	PLCXD1	IGR	Alu_Repeats	29	46.032	0.824	0	0	0	0.379175	0	-0.379175	1.73564e-57	6.44615e-55
673	16	31134703	A	G	KAT8	Intron	Alu_Repeats	48	76.19	0.498	0	0	0	0.379063	0	-0.379063	5.39146e-97	2.69733e-93
674	15	34523929	T	C	SLC12A6	IGR	Alu_Repeats	52	82.54	0.459	0	0	0	0.378984	0	-0.378984	1.23685e-105	1.30185e-101
675	10	91091575	T	C	IFIT3	Intron	Alu_Repeats	42	66.667	0.568	0	0	0	0.378952	0	-0.378952	3.00746e-84	6.04596e-81
676	2	95811170	T	C	ZNF514	IGR	Non_Alu_Repeats	27	42.857	0.977	22	4.159	0.957	0.41873	0.0397977	-0.378932	3.85045e-26	2.16867e-24
677	1	10455461	A	G	Unknown	IGR	Alu_Repeats	36	57.143	0.688	23	4.348	0.339	0.393381	0.0147183	-0.378663	3.12598e-43	4.83139e-41
678	17	72872675	T	C	FADS6	IGR	Alu_Repeats	33	52.381	0.723	0	0	0	0.378651	0	-0.378651	1.34674e-65	8.30909e-63
679	21	45166896	A	G	PDXK	Intron	Alu_Repeats	28	44.444	0.852	0	0	0	0.378587	0	-0.378587	1.8002e-55	5.84356e-53
680	16	28966989	A	G	NFATC2IP	Intron	Alu_Repeats	24	38.095	0.994	0	0	0	0.378587	0	-0.378587	1.68709e-47	3.48679e-45
681	1	150593890	T	C	ENSA	Intron	Alu_Repeats	34	53.968	0.701	0	0	0	0.378349	0	-0.378349	1.21366e-67	8.70024e-65
682	22	18911868	T	C	PRODH	Intron	Alu_Repeats	41	65.079	0.597	9	1.701	0.602	0.388524	0.0102344	-0.378289	3.9338e-65	2.40537e-62
683	17	38075873	T	C	ORMDL3	IGR	Alu_Repeats	26	41.27	0.916	0	0	0	0.378032	0	-0.378032	1.81488e-51	4.62313e-49
684	19	21721223	A	G	ZNF429	IGR	Alu_Repeats	36	57.143	0.661	0	0	0	0.377873	0	-0.377873	9.40811e-72	8.75009e-69
685	2	55524134	T	C	CCDC88A	Intron	Alu_Repeats	24	38.095	0.991	0	0	0	0.377667	0	-0.377667	1.68709e-47	3.48679e-45
686	5	40831265	T	C	RPL37	3'UTR	Alu_Repeats	53	84.127	0.623	101	19.093	0.77	0.52427	0.147055	-0.377215	2.56275e-20	8.41517e-19
687	7	48146088	A	G	UPP1	Intron	Alu_Repeats	30	47.619	0.799	5	0.945	0.377	0.38046	0.00356144	-0.376899	1.23251e-50	3.06781e-48
688	19	7995016	T	G	TIMM44	Intron	Alu_Repeats	24	38.095	0.999	2	0.378	1	0.380619	0.00378072	-0.376838	2.73821e-43	4.24381e-41
689	1	204524950	A	G	MDM4	3'UTR	Alu_Repeats	56	88.889	0.634	217	41.021	0.457	0.563984	0.187571	-0.376413	4.83716e-23	2.06795e-21
690	8	10964212	T	C	XKR6	Intron	Alu_Repeats	25	39.683	0.948	0	0	0	0.376286	0	-0.376286	1.77172e-49	4.03092e-47
691	8	48889633	A	G	MCM4	3'UTR	Alu_Repeats	46	73.016	0.515	0	0	0	0.376222	0	-0.376222	1.02116e-92	3.61065e-89
692	19	8328746	A	G	CERS4	IGR	Alu_Repeats	27	42.857	0.888	4	0.756	0.578	0.380508	0.00436673	-0.376141	3.69066e-46	7.15397e-44
693	13	50487525	T	C	SPRYD7	3'UTR	Alu_Repeats	39	61.905	0.608	0	0	0	0.376079	0	-0.376079	5.71021e-78	7.92292e-75
694	19	3540015	T	C	C19orf71	Intron	Alu_Repeats	46	73.016	0.516	1	0.189	0.2	0.376444	0.000378072	-0.376066	8.1483e-91	2.79348e-87
695	9	34681681	A	G	RP11-195F19.9	RNA	Alu_Repeats	41	65.079	0.578	0	0	0	0.375937	0	-0.375937	3.78385e-82	6.66469e-79
696	6	159396011	T	C	RSPH3	3'UTR	Alu_Repeats	35	55.556	0.677	0	0	0	0.375889	0	-0.375889	1.07689e-69	8.83933e-67
697	12	125269475	T	C	SCARB1	Intron	Non_Alu_Non_Repeats	41	65.079	0.641	47	8.885	0.468	0.417302	0.0415955	-0.375706	3.0968e-35	2.94369e-33
698	11	110167290	C	G	RDX	5'UTR	Non_Alu_Non_Repeats	27	42.857	1	28	5.293	1	0.428571	0.0529301	-0.375641	3.02136e-22	1.23316e-20
699	5	17113117	T	C	Unknown	IGR	Alu_Repeats	38	60.317	0.623	0	0	0	0.375619	0	-0.375619	6.85291e-76	8.43317e-73
700	19	20803967	G	C	ZNF626	3'UTR	Alu_Repeats	38	60.317	0.773	74	13.989	0.649	0.466413	0.090794	-0.375619	2.84468e-20	8.98989e-19
701	X	1515983	A	G	LINC00106	lincRNA	Alu_Repeats	37	58.73	0.643	3	0.567	0.358	0.377603	0.00202836	-0.375575	4.66144e-68	3.73654e-65
702	1	150590394	T	C	ENSA	Intron	Alu_Repeats	52	82.54	0.462	11	2.079	0.298	0.381714	0.00619849	-0.375516	1.64032e-87	4.2906e-84
703	2	206984232	T	C	NDUFS1	3'UTR	Alu_Repeats	36	57.143	0.657	0	0	0	0.375429	0	-0.375429	9.40633e-72	8.75009e-69
704	14	100762919	T	C	SLC25A29	Intron	Non_Alu_Repeats	51	80.952	0.605	182	34.405	0.332	0.489492	0.11417	-0.375322	8.66649e-24	3.73143e-22
705	22	18911555	T	C	PRODH	Intron	Alu_Repeats	24	38.095	0.99	1	0.189	1	0.377206	0.00189036	-0.375316	2.75738e-45	4.83851e-43
706	10	119040857	T	C	PDZD8	3'UTR	Alu_Repeats	25	39.683	0.946	0	0	0	0.37527	0	-0.37527	1.72212e-49	4.03092e-47
707	X	24094073	A	G	EIF2S3	Intron	Alu_Repeats	52	82.54	0.474	33	6.238	0.252	0.390984	0.0157221	-0.375262	4.13661e-66	2.8686e-63
708	2	128603654	T	C	POLR2D	IGR	Alu_Repeats	30	47.619	0.788	0	0	0	0.375016	0	-0.375016	1.67837e-59	7.02037e-57
709	3	197339888	T	C	AC024560.3	RNA	Alu_Repeats	53	84.127	0.536	103	19.471	0.389	0.45054	0.0756843	-0.374855	4.36512e-35	4.14446e-33
710	10	73980006	A	G	ANAPC16	Intron	Alu_Repeats	56	88.889	0.425	7	1.323	0.242	0.377968	0.00320416	-0.374764	1.40058e-102	1.27848e-98
711	13	50487941	T	C	SPRYD7	3'UTR	Alu_Repeats	51	80.952	0.564	75	14.178	0.578	0.456698	0.0819735	-0.374725	8.20791e-33	6.8622e-31
712	4	17803562	T	C	DCAF16	3'UTR	Alu_Repeats	42	66.667	0.597	35	6.616	0.36	0.398206	0.023811	-0.374395	2.15531e-45	3.79992e-43
713	7	48146025	A	G	UPP1	Intron	Alu_Repeats	33	52.381	0.744	13	2.457	0.638	0.389524	0.0156843	-0.373839	3.19665e-45	5.59177e-43
714	7	2762045	T	C	AMZ1	Intron	Alu_Repeats	33	52.381	0.713	0	0	0	0.373698	0	-0.373698	1.34674e-65	8.30909e-63
715	1	36534763	A	G	AGO3	3'UTR	Alu_Repeats	36	57.143	0.654	0	0	0	0.373556	0	-0.373556	9.40658e-72	8.75009e-69
716	X	15706830	C	A	CA5BP1	RNA	Non_Alu_Non_Repeats	28	44.444	0.841	0	0	0	0.373556	0	-0.373556	1.75665e-55	5.84356e-53
717	17	29109423	A	G	CRLF3	IGR	Alu_Repeats	41	65.079	0.578	3	0.567	0.503	0.376302	0.00285066	-0.373451	5.66074e-76	7.5694e-73
718	14	68032176	A	G	PLEKHH1	Intron	Alu_Repeats	39	61.905	0.603	0	0	0	0.373381	0	-0.373381	5.71099e-78	7.92292e-75
719	1	145694111	A	G	RNF115	3'UTR	Alu_Repeats	35	55.556	0.672	0	0	0	0.373381	0	-0.373381	1.07695e-69	8.83933e-67
720	8	30044856	A	G	Unknown	IGR	Alu_Repeats	30	47.619	0.787	1	0.189	0.727	0.374635	0.00137429	-0.373261	1.96044e-57	7.20225e-55
721	3	15114359	T	C	ZFYVE20	3'UTR	Alu_Repeats	55	87.302	0.427	0	0	0	0.373159	0	-0.373159	3.43959e-112	6.27986e-108
722	7	104744425	T	C	KMT2E	Intron	Alu_Repeats	30	47.619	0.863	23	4.348	0.866	0.41073	0.0376597	-0.37307	5.82322e-30	4.24554e-28
723	11	768537	T	C	PDDC1	3'UTR	Alu_Repeats	45	71.429	0.522	0	0	0	0.372825	0	-0.372825	1.3704e-90	4.15648e-87
724	6	24428178	T	C	GPLD1	IGR	Non_Alu_Repeats	34	53.968	0.878	57	10.775	0.938	0.473825	0.101055	-0.372771	1.46787e-17	3.82576e-16
725	9	68415852	T	C	MIR4477B	RNA	Non_Alu_Repeats	42	66.667	0.995	154	29.112	0.998	0.663159	0.290457	-0.372701	2.89897e-08	2.19268e-07
726	14	92586304	T	C	NDUFB1	Intron	Alu_Repeats	30	47.619	0.81	10	1.89	0.7	0.385857	0.0132382	-0.372619	3.944e-43	6.06113e-41
727	20	29652660	G	C	Unknown	IGR	Alu_Repeats	32	50.794	0.745	6	1.134	0.523	0.378429	0.00593384	-0.372495	9.50858e-53	2.67235e-50
728	12	27576469	A	G	ARNTL2	IGR	Alu_Repeats	35	55.556	0.67	0	0	0	0.372127	0	-0.372127	1.07689e-69	8.83933e-67
729	8	42878729	A	G	HOOK3	3'UTR	Alu_Repeats	24	38.095	0.977	0	0	0	0.372095	0	-0.372095	1.7128e-47	3.48679e-45
730	10	102764239	A	G	LZTS2	Intron	Alu_Repeats	30	47.619	0.781	0	0	0	0.371794	0	-0.371794	1.67832e-59	7.02037e-57
731	6	18129214	T	C	TPMT	3'UTR	Alu_Repeats	48	76.19	0.511	34	6.427	0.268	0.389016	0.0172382	-0.371778	8.74034e-58	3.5524e-55
732	5	131980596	A	G	RAD50	IGR	Alu_Repeats	37	58.73	0.633	0	0	0	0.371714	0	-0.371714	8.09283e-74	8.70239e-71
733	8	42878725	A	G	HOOK3	3'UTR	Alu_Repeats	30	47.619	0.78	0	0	0	0.371429	0	-0.371429	1.67832e-59	7.02037e-57
734	5	45256724	T	C	HCN1	IGR	Alu_Repeats	39	61.905	0.64	22	4.159	0.604	0.39646	0.025104	-0.371356	1.12589e-46	2.19573e-44
735	17	80251848	A	G	RP13-516M14.4	lincRNA	Alu_Repeats	49	77.778	0.478	1	0.189	0.273	0.371841	0.000516068	-0.371325	3.45277e-97	2.05916e-93
736	X	1471617	C	T	IL3RA	Intron	Non_Alu_Repeats	30	47.619	0.91	36	6.805	0.913	0.433413	0.0621059	-0.371307	3.12083e-22	1.23316e-20
737	17	413608	G	A	VPS53	3'UTR	Non_Alu_Non_Repeats	29	46.032	0.886	24	4.537	0.807	0.407762	0.0366125	-0.371149	9.37183e-28	5.40469e-26
738	15	90440554	T	C	C15orf38-AP3S2	Intron	Alu_Repeats	49	77.778	0.483	5	0.945	0.459	0.375413	0.00434216	-0.371071	7.5201e-89	2.20566e-85
739	14	92586561	A	C	NDUFB1	Intron	Non_Alu_Non_Repeats	33	52.381	0.775	29	5.482	0.64	0.406	0.035087	-0.370913	2.70747e-31	2.00898e-29
740	1	19544002	T	C	EMC1	3'UTR	Alu_Repeats	49	77.778	0.485	10	1.89	0.342	0.377333	0.00647448	-0.370859	3.48533e-82	6.66469e-79
741	1	78487517	A	G	GIPC2	Intron	Alu_Repeats	33	52.381	0.725	7	1.323	0.691	0.379984	0.00914367	-0.37084	1.01122e-52	2.83931e-50
742	12	132330947	A	G	MMP17	Intron	Alu_Repeats	34	53.968	0.687	0	0	0	0.370794	0	-0.370794	1.21366e-67	8.70024e-65
743	20	34218165	T	C	CPNE1	Intron	Alu_Repeats	41	65.079	0.684	65	12.287	0.608	0.445413	0.074707	-0.370706	1.87897e-27	1.07507e-25
744	19	58377379	A	G	ZNF587	IGR	Alu_Repeats	29	46.032	0.809	1	0.189	1	0.372508	0.00189036	-0.370618	4.27097e-55	1.36258e-52
745	11	94150140	T	G	MRE11A	IGR	Non_Alu_Non_Repeats	32	50.794	0.998	72	13.611	1	0.506714	0.136106	-0.370608	3.32342e-13	5.75666e-12
746	12	49325791	T	C	RP11-302B13.5	Intron	Alu_Repeats	24	38.095	0.982	2	0.378	1	0.374143	0.00378072	-0.370362	3.27812e-43	5.06128e-41
747	1	92488904	T	C	Unknown	IGR	Alu_Repeats	41	65.079	0.651	52	9.83	0.543	0.423683	0.0534121	-0.37027	1.20216e-32	1.00262e-30
748	11	769019	T	C	PDDC1	3'UTR	Alu_Repeats	54	85.714	0.432	0	0	0	0.370175	0	-0.370175	5.35819e-110	7.99041e-106
749	X	216215	A	G	PLCXD1	3'UTR	Alu_Repeats	46	73.016	0.534	18	3.403	0.572	0.389571	0.0194802	-0.370091	1.43086e-62	7.56055e-60
750	19	58414326	T	C	CTD-2583A14.9	Intron	Alu_Repeats	28	44.444	0.838	2	0.378	0.585	0.372238	0.00220983	-0.370028	1.57079e-51	4.35849e-49
751	16	1409399	A	G	GNPTG	Intron	Alu_Repeats	40	63.492	0.583	1	0.189	0.25	0.37046	0.00047259	-0.369988	4.08733e-78	6.30679e-75
752	20	48770159	T	C	TMEM189-UBE2V1	Missense_Mutation	Non_Alu_Non_Repeats	33	52.381	0.998	81	15.312	0.999	0.522825	0.153002	-0.369824	2.27008e-12	3.07969e-11
753	1	10456182	A	G	PGD	5'Flank	Alu_Repeats	48	76.19	0.485	0	0	0	0.369762	0	-0.369762	5.39101e-97	2.69733e-93
754	22	44565950	A	G	PARVB	IGR	Alu_Repeats	40	63.492	0.649	37	6.994	0.609	0.41227	0.0426219	-0.369648	8.65599e-37	9.23591e-35
755	1	1660957	T	C	SLC35E2	Intron	Alu_Repeats	34	53.968	0.685	0	0	0	0.369476	0	-0.369476	1.21366e-67	8.70024e-65
756	19	56149785	A	G	ZNF581	Intron	Alu_Repeats	38	60.317	0.622	8	1.512	0.385	0.375238	0.00582231	-0.369416	2.80403e-62	1.47553e-59
757	16	67041757	A	G	CES4A	Intron	Alu_Repeats	42	66.667	0.554	0	0	0	0.369333	0	-0.369333	3.00646e-84	6.04596e-81
758	1	28826031	A	G	PHACTR4	3'UTR	Alu_Repeats	52	82.54	0.448	1	0.189	0.333	0.369921	0.00062949	-0.369291	1.44664e-103	1.47059e-99
759	19	4654381	A	G	TNFAIP8L1	3'UTR	Alu_Repeats	56	88.889	0.506	103	19.471	0.415	0.45	0.080775	-0.369225	2.56473e-37	2.75562e-35
760	2	152334893	A	G	RIF1	3'UTR	Alu_Repeats	27	42.857	0.927	20	3.781	0.741	0.397143	0.0280302	-0.369113	9.511e-29	6.20678e-27
761	17	420858	T	C	VPS53	3'UTR	Alu_Repeats	39	61.905	0.596	0	0	0	0.368825	0	-0.368825	5.71178e-78	7.92292e-75
762	12	124410742	T	C	DNAH10OS	IGR	Alu_Repeats	25	39.683	0.937	2	0.378	0.834	0.371921	0.00315123	-0.368769	1.77268e-45	3.14702e-43
763	15	41869887	A	G	TYRO3	Intron	Alu_Repeats	48	76.19	0.484	0	0	0	0.368587	0	-0.368587	5.38842e-97	2.69733e-93
764	19	40823290	T	C	C19orf47	IGR	Alu_Repeats	26	41.27	0.893	0	0	0	0.368556	0	-0.368556	1.81697e-51	4.62313e-49
765	12	51905425	A	G	Unknown	IGR	Alu_Repeats	46	73.016	0.505	0	0	0	0.368524	0	-0.368524	1.02107e-92	3.61065e-89
766	11	33096294	A	G	TCP11L1	IGR	Alu_Repeats	58	92.063	0.648	235	44.423	0.514	0.596524	0.228384	-0.36814	6.45553e-22	2.37602e-20
767	19	37173063	T	C	Unknown	IGR	Alu_Repeats	28	44.444	0.858	8	1.512	0.869	0.38119	0.0131474	-0.368043	4.05849e-41	5.50342e-39
768	17	49041786	T	C	SPAG9	IGR	Alu_Repeats	48	76.19	0.483	0	0	0	0.367937	0	-0.367937	5.39619e-97	2.69733e-93
769	7	48146091	A	G	UPP1	Intron	Alu_Repeats	27	42.857	0.866	3	0.567	0.634	0.371333	0.00359735	-0.367736	8.5486e-48	1.86157e-45
770	17	15332770	A	C	Unknown	IGR	Non_Alu_Non_Repeats	37	58.73	0.699	37	6.994	0.608	0.410238	0.0425501	-0.367688	3.81196e-32	3.15601e-30
771	19	13884006	A	G	C19orf53	5'Flank	Alu_Repeats	57	90.476	0.406	0	0	0	0.367603	0	-0.367603	1.34677e-116	4.63445e-112
772	3	156259340	T	C	SSR3	IGR	Alu_Repeats	55	87.302	0.427	9	1.701	0.285	0.372429	0.00485255	-0.367576	7.21341e-97	3.56514e-93
773	1	53288897	A	G	ZYG11B	3'UTR	Alu_Repeats	41	65.079	0.566	2	0.378	0.237	0.368444	0.00089414	-0.36755	2.35169e-78	3.64602e-75
774	14	74524841	T	C	ALDH6A1	3'UTR	Alu_Repeats	60	95.238	0.386	0	0	0	0.367413	0	-0.367413	2.90447e-123	3.24839e-118
775	2	136478923	A	G	R3HDM1	Intron	Alu_Repeats	31	49.206	0.746	0	0	0	0.36719	0	-0.36719	1.58332e-61	7.46865e-59
776	19	53121900	T	C	ZNF83	Intron	Alu_Repeats	49	77.778	0.501	25	4.726	0.476	0.389571	0.0224802	-0.367091	1.10999e-61	5.77641e-59
777	22	38343967	A	G	C22orf23	Intron	Alu_Repeats	29	46.032	0.867	19	3.592	0.896	0.39927	0.0321928	-0.367077	7.13762e-31	5.27215e-29
778	15	90817466	A	G	RP11-697E2.6	IGR	Alu_Repeats	49	77.778	0.472	0	0	0	0.367032	0	-0.367032	3.82599e-99	2.34572e-95
779	1	109748657	A	G	KIAA1324	IGR	Alu_Repeats	48	76.19	0.609	69	13.043	0.744	0.463921	0.0969849	-0.366936	4.19684e-27	2.39391e-25
780	1	1345001	A	G	MRPL20	5'Flank	Alu_Repeats	33	52.381	0.807	40	7.561	0.738	0.422683	0.0557694	-0.366913	1.15059e-25	5.73255e-24
781	7	92121591	A	G	PEX1	Intron	Alu_Repeats	26	41.27	0.92	8	1.512	0.849	0.379698	0.0128318	-0.366867	5.26969e-38	6.28631e-36
782	15	65442476	T	C	CLPX	3'UTR	Alu_Repeats	50	79.365	0.463	2	0.378	0.254	0.367825	0.000960302	-0.366865	1.71566e-97	1.03005e-93
783	17	29108532	A	G	CRLF3	IGR	Alu_Repeats	33	52.381	0.706	2	0.378	0.8	0.369857	0.00302457	-0.366833	3.43501e-61	1.60798e-58
784	1	1662604	T	C	SLC35E2	Intron	Alu_Repeats	35	55.556	0.66	0	0	0	0.366825	0	-0.366825	1.07689e-69	8.83933e-67
785	17	36691654	T	C	SRCIN1	Intron	Alu_Repeats	31	49.206	0.745	0	0	0	0.366794	0	-0.366794	1.58365e-61	7.46865e-59
786	18	44255816	T	C	Unknown	IGR	Alu_Repeats	43	68.254	0.56	25	4.726	0.326	0.382095	0.0153856	-0.36671	4.65187e-54	1.46477e-51
787	17	78183403	G	C	SGSH	3'UTR	Non_Alu_Non_Repeats	30	47.619	0.771	1	0.189	0.25	0.367175	0.00047259	-0.366702	1.73661e-57	6.44615e-55
788	17	1941349	A	G	DPH1	Intron	Alu_Repeats	39	61.905	0.605	7	1.323	0.611	0.374571	0.00808885	-0.366483	1.8691e-64	1.12671e-61
789	5	157185216	A	G	LSM11	3'UTR	Alu_Repeats	45	71.429	0.513	0	0	0	0.366317	0	-0.366317	1.37037e-90	4.15648e-87
790	1	150968782	T	C	FAM63A	IGR	Alu_Repeats	25	39.683	0.923	0	0	0	0.366254	0	-0.366254	1.78516e-49	4.03092e-47
791	14	74164325	A	G	DNAL1	3'UTR	Alu_Repeats	38	60.317	0.607	0	0	0	0.366111	0	-0.366111	6.85104e-76	8.43317e-73
792	5	133728590	A	G	UBE2B	IGR	Alu_Repeats	31	49.206	0.744	0	0	0	0.366111	0	-0.366111	1.58353e-61	7.46865e-59
793	X	103369171	T	C	SLC25A53	Intron	Alu_Repeats	40	63.492	0.626	36	6.805	0.464	0.397651	0.0315558	-0.366095	8.71334e-40	1.16547e-37
794	5	79777777	T	C	ZFYVE16	IGR	Alu_Repeats	33	52.381	0.728	11	2.079	0.723	0.381127	0.0150321	-0.366095	1.32358e-46	2.58015e-44
795	12	53572006	T	C	CSAD	Intron	Alu_Repeats	29	46.032	0.887	26	4.915	0.864	0.408508	0.0424499	-0.366058	1.34539e-26	7.62895e-25
796	18	44250471	T	C	Unknown	IGR	Alu_Repeats	45	71.429	0.512	0	0	0	0.365683	0	-0.365683	1.37044e-90	4.15648e-87
797	11	67851436	C	G	CHKA	Intron	Alu_Repeats	37	58.73	0.739	53	10.019	0.682	0.43381	0.0683043	-0.365505	8.03067e-25	3.97367e-23
798	12	120898714	A	G	AL021546.6	IGR	Alu_Repeats	27	42.857	0.853	0	0	0	0.36546	0	-0.36546	1.82568e-53	5.25058e-51
799	20	25281333	G	A	ABHD12	3'UTR	Non_Alu_Non_Repeats	48	76.19	0.759	165	31.191	0.683	0.578508	0.213108	-0.3654	2.89083e-13	5.01201e-12
800	10	43013387	T	C	ZNF37BP	RNA	Alu_Repeats	41	65.079	0.933	134	25.331	0.955	0.60719	0.241875	-0.365315	3.09211e-08	2.33827e-07
801	4	17802889	T	C	DCAF16	3'UTR	Alu_Repeats	49	77.778	0.483	22	4.159	0.247	0.375397	0.0102741	-0.365123	1.07932e-69	8.84991e-67
802	22	26121801	A	G	ADRBK2	3'UTR	Alu_Repeats	29	46.032	0.793	0	0	0	0.365079	0	-0.365079	1.7508e-57	6.44615e-55
803	17	47501383	A	G	RP11-81K2.1	Intron	Non_Alu_Non_Repeats	23	36.508	1	0	0	0	0.365079	0	-0.365079	1.57536e-45	2.94961e-43
804	X	220649	T	C	PLCXD1	IGR	Alu_Repeats	34	53.968	0.681	2	0.378	0.673	0.367524	0.00254442	-0.364979	2.56794e-63	1.37639e-60
805	17	18176067	T	C	TOP3A	IGR	Alu_Repeats	34	53.968	0.69	8	1.512	0.494	0.372429	0.0074707	-0.364958	5.39567e-54	1.696e-51
806	17	49041840	T	C	SPAG9	IGR	Alu_Repeats	54	85.714	0.426	0	0	0	0.36473	0	-0.36473	5.35742e-110	7.99041e-106
807	17	37417575	C	G	FBXL20	3'UTR	Non_Alu_Non_Repeats	38	60.317	0.72	43	8.129	0.856	0.434286	0.069603	-0.364683	2.1542e-28	1.4009e-26
808	12	49323059	T	C	RP11-302B13.5	Intron	Alu_Repeats	34	53.968	0.676	0	0	0	0.364587	0	-0.364587	1.21363e-67	8.70024e-65
809	17	36691128	T	C	SRCIN1	Intron	Alu_Repeats	25	39.683	0.919	0	0	0	0.36454	0	-0.36454	1.7889e-49	4.03092e-47
810	2	160093288	T	C	WDSUB1	Intron	Alu_Repeats	33	52.381	0.719	10	1.89	0.644	0.376381	0.0121645	-0.364216	1.0432e-48	2.29742e-46
811	1	150585661	T	C	ENSA	Intron	Alu_Repeats	36	57.143	0.639	2	0.378	0.337	0.365159	0.00127221	-0.363887	6.72273e-68	5.36003e-65
812	1	46075724	A	G	NASP	Intron	Alu_Repeats	39	61.905	0.722	61	11.531	0.723	0.447254	0.0833951	-0.363859	1.30623e-23	5.61461e-22
813	1	10456595	A	G	PGD	5'Flank	Alu_Repeats	40	63.492	0.579	4	0.756	0.518	0.367302	0.00391871	-0.363383	6.19312e-72	6.38269e-69
814	4	56236837	A	G	SRD5A3	3'UTR	Alu_Repeats	39	61.905	0.592	6	1.134	0.274	0.366349	0.00310208	-0.363247	1.47535e-67	1.05332e-64
815	3	50150382	A	G	RBM5	Intron	Alu_Repeats	41	65.079	0.671	82	15.501	0.473	0.436429	0.0733422	-0.363086	1.08685e-24	5.36985e-23
816	4	166423463	A	G	Unknown	IGR	Alu_Repeats	37	58.73	0.733	48	9.074	0.742	0.430349	0.06731	-0.363039	3.19706e-26	1.80362e-24
817	1	1215445	A	G	SCNN1D	5'Flank	Alu_Repeats	48	76.19	0.587	68	12.854	0.658	0.447603	0.0845822	-0.363021	1.40264e-29	9.23226e-28
818	11	73594813	A	G	PAAF1	Intron	Alu_Repeats	33	52.381	0.693	0	0	0	0.362937	0	-0.362937	1.34544e-65	8.30909e-63
819	22	21334873	G	C	LZTR1	5'Flank	Non_Alu_Non_Repeats	35	55.556	0.653	0	0	0	0.362794	0	-0.362794	1.07207e-69	8.83933e-67
820	19	37128171	T	C	ZNF461	IGR	Alu_Repeats	34	53.968	0.672	0	0	0	0.362556	0	-0.362556	1.21369e-67	8.70024e-65
821	3	156258319	T	C	SSR3	IGR	Alu_Repeats	49	77.778	0.48	15	2.836	0.387	0.373508	0.0109716	-0.362536	2.57706e-74	3.11115e-71
822	1	46163591	T	C	IPP	IGR	Alu_Repeats	39	61.905	0.586	0	0	0	0.362508	0	-0.362508	5.71225e-78	7.92292e-75
823	2	114466064	T	C	Unknown	IGR	Alu_Repeats	37	58.73	0.618	1	0.189	0.273	0.362762	0.000516068	-0.362246	7.36183e-72	7.54392e-69
824	19	16753773	T	C	SMIM7	IGR	Alu_Repeats	42	66.667	0.543	0	0	0	0.362222	0	-0.362222	3.00696e-84	6.04596e-81
825	4	77864076	T	C	Unknown	IGR	Alu_Repeats	39	61.905	0.585	0	0	0	0.36219	0	-0.36219	5.71209e-78	7.92292e-75
826	4	17803681	T	C	DCAF16	3'UTR	Alu_Repeats	48	76.19	0.475	0	0	0	0.362048	0	-0.362048	5.39695e-97	2.69733e-93
827	22	18911823	T	C	PRODH	Intron	Alu_Repeats	36	57.143	0.633	0	0	0	0.361921	0	-0.361921	9.40837e-72	8.75009e-69
828	14	101312647	A	G	RP11-123M6.2	RNA	Non_Alu_Non_Repeats	56	88.889	0.625	194	36.673	0.529	0.555349	0.193817	-0.361533	3.25211e-19	1.00614e-17
829	11	93468592	T	C	TAF1D	IGR	Alu_Repeats	44	69.841	0.65	124	23.44	0.394	0.453762	0.0924272	-0.361335	1.75903e-20	6.36739e-19
830	12	121084342	A	G	CABP1	Intron	Alu_Repeats	25	39.683	0.91	0	0	0	0.361111	0	-0.361111	1.79021e-49	4.03092e-47
831	6	36109370	A	G	MAPK13	IGR	Alu_Repeats	36	57.143	0.632	0	0	0	0.361063	0	-0.361063	9.40735e-72	8.75009e-69
832	19	40537266	T	C	ZNF780B	IGR	Alu_Repeats	37	58.73	0.615	0	0	0	0.361016	0	-0.361016	8.09129e-74	8.70239e-71
833	14	20919548	T	C	OSGEP	Intron	Alu_Repeats	41	65.079	0.555	0	0	0	0.360889	0	-0.360889	3.78207e-82	6.66469e-79
834	2	132270966	A	G	AC093838.4	RNA	Alu_Repeats	29	46.032	0.88	28	5.293	0.837	0.405016	0.0443233	-0.360693	8.88839e-26	4.44305e-24
835	16	88726868	T	C	MVD	Intron	Alu_Repeats	31	49.206	0.733	0	0	0	0.360667	0	-0.360667	1.58365e-61	7.46865e-59
836	12	121094685	A	G	CABP1	Intron	Alu_Repeats	50	79.365	0.459	5	0.945	0.354	0.363968	0.00334405	-0.360624	7.95377e-92	2.79028e-88
837	X	47068805	A	G	UBA1	Intron	Alu_Repeats	41	65.079	0.554	0	0	0	0.360556	0	-0.360556	3.78343e-82	6.66469e-79
838	5	175806265	A	G	ARL10	3'UTR	Alu_Repeats	29	46.032	0.783	0	0	0	0.360444	0	-0.360444	1.75228e-57	6.44615e-55
839	12	53567845	T	C	CSAD	Intron	Alu_Repeats	44	69.841	0.516	0	0	0	0.360429	0	-0.360429	1.80908e-88	4.81905e-85
840	8	99055437	T	C	RPL30	Intron	Alu_Repeats	35	55.556	0.796	61	11.531	0.709	0.442095	0.0818034	-0.360292	1.36244e-20	4.94021e-19
841	X	77164258	A	G	ATP7A	5'Flank	Alu_Repeats	39	61.905	0.921	119	22.495	0.932	0.569841	0.209556	-0.360286	4.78538e-10	4.91799e-09
842	12	121097364	A	G	CABP1	Intron	Alu_Repeats	53	84.127	0.465	38	7.183	0.432	0.391175	0.0310473	-0.360127	2.14157e-58	8.77995e-56
843	12	53572331	T	C	CSAD	Intron	Alu_Repeats	32	50.794	0.709	0	0	0	0.359952	0	-0.359952	1.47142e-63	7.95006e-61
844	14	45602554	T	C	FANCM	5'Flank	Alu_Repeats	34	53.968	0.667	0	0	0	0.359905	0	-0.359905	1.21336e-67	8.70024e-65
845	18	32827764	A	G	ZNF397	Intron	Alu_Repeats	48	76.19	0.472	0	0	0	0.359746	0	-0.359746	5.39573e-97	2.69733e-93
846	7	90019235	A	G	GTPBP10	3'UTR	Alu_Repeats	29	46.032	0.792	4	0.756	0.636	0.364524	0.00481096	-0.359713	5.68053e-50	1.4061e-47
847	19	52535206	T	C	ZNF432	3'UTR	Alu_Repeats	47	74.603	0.561	101	19.093	0.31	0.418635	0.0591474	-0.359487	5.38826e-30	3.92971e-28
848	2	203745195	T	C	WDR12	3'UTR	Alu_Repeats	33	52.381	0.686	0	0	0	0.35946	0	-0.35946	1.34667e-65	8.30909e-63
849	3	141667149	T	C	TFDP2	IGR	Alu_Repeats	33	52.381	0.686	0	0	0	0.359429	0	-0.359429	1.3466e-65	8.30909e-63
850	20	36016967	A	G	SRC	Intron	Alu_Repeats	32	50.794	0.707	0	0	0	0.359286	0	-0.359286	1.47079e-63	7.95006e-61
851	19	11561224	A	G	ELAVL3	IGR	Alu_Repeats	39	61.905	0.855	127	24.008	0.709	0.529444	0.170251	-0.359193	1.19215e-14	2.34161e-13
852	3	49461024	T	C	NICN1	3'UTR	Alu_Repeats	29	46.032	0.897	30	5.671	0.947	0.412889	0.0537089	-0.35918	1.03316e-22	4.40091e-21
853	6	42856051	A	G	RPL7L1	3'UTR	Alu_Repeats	61	96.825	0.542	306	57.845	0.286	0.524651	0.165486	-0.359165	2.9252e-31	2.16999e-29
854	6	42910123	A	G	RP3-475N16.1	RNA	Alu_Repeats	36	57.143	0.756	59	11.153	0.655	0.432111	0.0730227	-0.359088	3.66593e-23	1.56941e-21
855	19	53120721	T	C	ZNF83	5'UTR	Alu_Repeats	44	69.841	0.532	17	3.214	0.393	0.371381	0.0126163	-0.358765	4.00997e-62	2.1064e-59
856	14	50794363	A	G	CDKL1	IGR	Alu_Repeats	50	79.365	0.452	0	0	0	0.358556	0	-0.358556	2.67064e-101	1.89625e-97
857	20	33438331	T	C	GGT7	Intron	Alu_Repeats	35	55.556	0.662	15	2.836	0.332	0.367937	0.00940265	-0.358534	9.70304e-48	2.10988e-45
858	2	32538004	A	G	YIPF4	3'UTR	Alu_Repeats	37	58.73	0.61	0	0	0	0.358508	0	-0.358508	8.09239e-74	8.70239e-71
859	13	53263983	A	G	SUGT1	IGR	Alu_Repeats	30	47.619	0.753	0	0	0	0.358508	0	-0.358508	1.67774e-59	7.02037e-57
860	8	42987684	A	G	Unknown	IGR	Alu_Repeats	32	50.794	0.744	27	5.104	0.389	0.377937	0.0198318	-0.358105	3.10901e-33	2.6105e-31
861	17	36691106	T	C	SRCIN1	Intron	Alu_Repeats	28	44.444	0.809	1	0.189	0.8	0.359587	0.00151229	-0.358075	2.44441e-53	6.97066e-51
862	14	104148470	A	G	KLC1	Intron	Alu_Repeats	29	46.032	0.778	0	0	0	0.357952	0	-0.357952	1.75233e-57	6.44615e-55
863	19	11043614	A	G	C19orf52	IGR	Alu_Repeats	55	87.302	0.431	37	6.994	0.266	0.376413	0.0186068	-0.357806	2.57338e-68	2.07393e-65
864	18	32829558	A	G	ZNF397	Intron	Alu_Repeats	36	57.143	0.626	0	0	0	0.357762	0	-0.357762	9.40888e-72	8.75009e-69
865	14	74351791	A	G	ZNF410	5'Flank	Alu_Repeats	33	52.381	0.683	0	0	0	0.357714	0	-0.357714	1.33651e-65	8.30909e-63
866	16	89969593	T	C	TCF25	Intron	Non_Alu_Non_Repeats	40	63.492	0.717	75	14.178	0.692	0.455381	0.0981474	-0.357234	9.01316e-21	3.2776e-19
867	17	65335460	T	C	PSMD12	3'UTR	Alu_Repeats	47	74.603	0.487	12	2.268	0.285	0.363619	0.00645558	-0.357163	8.15429e-76	9.9789e-73
868	15	55609692	C	T	PIGB	IGR	Alu_Repeats	30	47.619	0.75	0	0	0	0.357048	0	-0.357048	1.67703e-59	7.02037e-57
869	6	150046673	T	C	NUP43	IGR	Alu_Repeats	35	55.556	0.672	28	5.293	0.306	0.373143	0.0162212	-0.356922	8.60239e-38	1.02292e-35
870	19	19901526	T	C	ZNF506	Intron	Alu_Repeats	30	47.619	0.749	0	0	0	0.356889	0	-0.356889	1.6785e-59	7.02037e-57
871	3	179089207	A	G	MFN1	Intron	Alu_Repeats	24	38.095	0.976	8	1.512	1	0.371825	0.0151229	-0.356703	2.09637e-33	1.76371e-31
872	1	10455454	A	G	Unknown	IGR	Alu_Repeats	37	58.73	0.618	11	2.079	0.307	0.363032	0.00637618	-0.356656	1.60586e-56	5.78555e-54
873	3	15456003	T	C	METTL6	Intron	Alu_Repeats	37	58.73	0.607	0	0	0	0.356429	0	-0.356429	8.09195e-74	8.70239e-71
874	15	28517436	T	C	HERC2	Silent	Non_Alu_Non_Repeats	42	66.667	0.542	5	0.945	0.526	0.361079	0.00497164	-0.356108	3.90636e-74	4.70959e-71
875	19	16794348	A	G	TMEM38A	Intron	Alu_Repeats	37	58.73	0.625	10	1.89	0.585	0.367143	0.0110529	-0.35609	3.54282e-56	1.2662e-53
876	3	179115701	T	C	MFN1	IGR	Alu_Repeats	36	57.143	0.627	2	0.378	0.628	0.35846	0.0023724	-0.356088	1.96347e-67	1.39291e-64
877	22	26121795	A	G	ADRBK2	3'UTR	Alu_Repeats	31	49.206	0.723	0	0	0	0.35581	0	-0.35581	1.58361e-61	7.46865e-59
878	19	13883479	A	G	MRI1	3'UTR	Alu_Repeats	40	63.492	0.56	0	0	0	0.355683	0	-0.355683	4.6859e-80	7.39083e-77
879	5	156561174	T	C	Unknown	IGR	Alu_Repeats	35	55.556	0.659	9	1.701	0.614	0.365968	0.0104518	-0.355516	1.05826e-53	3.31472e-51
880	21	44330301	A	G	NDUFV3	3'UTR	Alu_Repeats	38	60.317	0.59	1	0.189	0.2	0.355889	0.000378072	-0.355511	6.14759e-74	7.37191e-71
881	19	49427270	A	G	NUCB1	IGR	Alu_Repeats	32	50.794	0.7	0	0	0	0.355381	0	-0.355381	1.47142e-63	7.95006e-61
882	19	50821325	T	C	KCNC3	Intron	Alu_Repeats	38	60.317	0.591	1	0.189	0.6	0.356413	0.00113422	-0.355278	1.25076e-73	1.33043e-70
883	16	67041895	A	G	CES4A	Intron	Alu_Repeats	28	44.444	0.799	0	0	0	0.355238	0	-0.355238	1.80215e-55	5.84356e-53
884	19	37819085	A	G	HKR1	Intron	Alu_Repeats	40	63.492	0.622	75	14.178	0.28	0.394698	0.0396919	-0.355007	1.14758e-27	6.59041e-26
885	7	38763248	T	C	VPS41	3'UTR	Alu_Repeats	51	80.952	0.572	152	28.733	0.375	0.462683	0.107705	-0.354977	5.31999e-26	2.68815e-24
886	2	217072672	A	G	XRCC5	IGR	Alu_Repeats	33	52.381	0.716	26	4.915	0.41	0.374905	0.0201758	-0.354729	1.76196e-35	1.68523e-33
887	12	56706628	T	C	CNPY2	Intron	Alu_Repeats	52	82.54	0.451	22	4.159	0.418	0.372063	0.0173894	-0.354674	3.5286e-71	3.221e-68
888	8	21892848	A	G	NPM2	Intron	Alu_Repeats	48	76.19	0.472	6	1.134	0.481	0.35981	0.00545936	-0.35435	4.46026e-85	1.03368e-81
889	10	88968072	T	C	NUTM2A-AS1	RNA	Alu_Repeats	44	69.841	0.52	19	3.592	0.254	0.363476	0.00912665	-0.35435	4.16945e-62	2.18889e-59
890	12	95420969	T	C	NR2C1	Intron	Alu_Repeats	37	58.73	0.604	1	0.189	0.273	0.354794	0.000516068	-0.354278	7.36088e-72	7.54392e-69
891	21	34637221	A	G	IL10RB	5'Flank	Alu_Repeats	24	38.095	0.93	0	0	0	0.354238	0	-0.354238	1.73415e-47	3.48679e-45
892	4	128958703	A	G	C4orf29	3'UTR	Alu_Repeats	32	50.794	0.697	0	0	0	0.354159	0	-0.354159	1.47145e-63	7.95006e-61
893	1	78490086	A	G	GIPC2	Intron	Alu_Repeats	50	79.365	0.486	34	6.427	0.494	0.385889	0.0317769	-0.354112	3.69111e-55	1.17843e-52
894	5	175806301	A	G	ARL10	3'UTR	Alu_Repeats	36	57.143	0.62	0	0	0	0.354095	0	-0.354095	9.40939e-72	8.75009e-69
895	9	131092912	A	G	COQ4	Intron	Alu_Repeats	28	44.444	0.796	0	0	0	0.353873	0	-0.353873	1.80201e-55	5.84356e-53
896	5	131698854	T	C	AC034220.3	RNA	Alu_Repeats	25	39.683	0.963	16	3.025	0.937	0.382175	0.0283403	-0.353834	3.24433e-27	1.85319e-25
897	11	33096285	A	G	TCP11L1	IGR	Alu_Repeats	58	92.063	0.628	249	47.07	0.477	0.578016	0.224308	-0.353708	4.54446e-24	1.98609e-22
898	1	36534774	A	G	AGO3	3'UTR	Alu_Repeats	35	55.556	0.641	4	0.756	0.324	0.355905	0.0024518	-0.353453	2.03762e-62	1.07413e-59
899	1	150281572	A	G	MRPS21	IGR	Alu_Repeats	45	71.429	0.495	0	0	0	0.353429	0	-0.353429	1.37014e-90	4.15648e-87
900	7	886570	A	G	SUN1	Intron	Alu_Repeats	31	49.206	0.798	26	4.915	0.799	0.392492	0.0392722	-0.35322	1.63676e-29	1.07535e-27
901	17	4888065	T	C	CAMTA2	Intron	Alu_Repeats	25	39.683	0.89	0	0	0	0.353206	0	-0.353206	1.78895e-49	4.03092e-47
902	19	35641179	A	G	FXYD7	Intron	Alu_Repeats	41	65.079	0.557	15	2.836	0.34	0.362762	0.00964272	-0.353119	1.90246e-59	7.91941e-57
903	19	53120740	T	C	ZNF83	5'UTR	Alu_Repeats	47	74.603	0.473	0	0	0	0.353016	0	-0.353016	7.47934e-95	3.05731e-91
904	16	8744085	T	G	Unknown	IGR	Alu_Repeats	23	36.508	0.967	0	0	0	0.352984	0	-0.352984	1.58576e-45	2.94961e-43
905	1	10456871	A	G	PGD	5'Flank	Alu_Repeats	44	69.841	0.505	0	0	0	0.35281	0	-0.35281	1.80988e-88	4.81905e-85
906	1	33098926	T	C	ZBTB8OS	Intron	Alu_Repeats	34	53.968	0.691	14	2.647	0.757	0.372778	0.0200265	-0.352751	2.17079e-44	3.75759e-42
907	12	124411642	T	C	DNAH10OS	3'UTR	Alu_Repeats	37	58.73	0.601	0	0	0	0.352714	0	-0.352714	8.08777e-74	8.70239e-71
908	19	38897326	A	G	FAM98C	Intron	Alu_Repeats	33	52.381	0.701	13	2.457	0.586	0.367032	0.0143989	-0.352633	2.45968e-45	4.32545e-43
909	14	21928911	T	C	RAB2B	3'UTR	Alu_Repeats	56	88.889	0.397	0	0	0	0.35246	0	-0.35246	2.17038e-114	5.394e-110
910	12	53572085	T	C	CSAD	Intron	Alu_Repeats	28	44.444	0.793	0	0	0	0.35246	0	-0.35246	1.80187e-55	5.84356e-53
911	7	38763074	T	C	VPS41	3'UTR	Alu_Repeats	57	90.476	0.95	295	55.766	0.909	0.85919	0.506991	-0.3522	1.20771e-09	1.23643e-08
912	2	128603131	T	C	POLR2D	IGR	Alu_Repeats	49	77.778	0.453	0	0	0	0.352	0	-0.352	3.82718e-99	2.34572e-95
913	6	102374572	A	G	GRIK2	Intron	Non_Alu_Non_Repeats	36	57.143	0.758	92	17.391	0.468	0.433111	0.0813403	-0.351771	2.35295e-17	6.11972e-16
914	1	1253357	T	C	CPSF3L	Intron	Alu_Repeats	46	73.016	0.602	75	14.178	0.619	0.439571	0.0878072	-0.351764	8.91149e-27	5.06252e-25
915	15	34440141	T	C	KATNBL1	Intron	Alu_Repeats	34	53.968	0.664	10	1.89	0.373	0.35854	0.00705671	-0.351483	1.72795e-51	4.62313e-49
916	12	125512101	A	G	BRI3BP	3'UTR	Alu_Repeats	42	66.667	0.527	0	0	0	0.351238	0	-0.351238	3.00587e-84	6.04596e-81
917	10	43014231	T	C	ZNF37BP	RNA	Alu_Repeats	31	49.206	0.714	0	0	0	0.351206	0	-0.351206	1.58365e-61	7.46865e-59
918	19	58638685	C	T	ZNF329	3'UTR	Alu_Repeats	33	52.381	0.67	0	0	0	0.351111	0	-0.351111	1.34371e-65	8.30909e-63
919	7	5888102	A	G	ZNF815P	RNA	Alu_Repeats	33	52.381	0.69	8	1.512	0.704	0.361635	0.0106465	-0.350988	1.07696e-50	2.68211e-48
920	X	1512021	G	C	SLC25A6	5'Flank	Non_Alu_Repeats	25	39.683	0.903	4	0.756	1	0.358524	0.00756144	-0.350962	1.65439e-41	2.28778e-39
921	22	38488413	A	G	BAIAP2L2	Intron	Alu_Repeats	31	49.206	0.736	9	1.701	0.667	0.362302	0.0113478	-0.350954	8.25896e-46	1.59469e-43
922	10	102777203	T	C	PDZD7	3'UTR	Alu_Repeats	37	58.73	0.597	0	0	0	0.350857	0	-0.350857	8.09283e-74	8.70239e-71
923	22	42911257	A	G	RRP7A	Silent	Non_Alu_Non_Repeats	29	46.032	0.762	0	0	0	0.350778	0	-0.350778	1.7003e-57	6.44615e-55
924	1	36535538	A	G	AGO3	3'UTR	Alu_Repeats	40	63.492	0.552	0	0	0	0.350762	0	-0.350762	4.68616e-80	7.39083e-77
925	3	33587277	T	C	CLASP2	Intron	Alu_Repeats	40	63.492	0.562	9	1.701	0.351	0.356524	0.00596786	-0.350556	5.58128e-65	3.40576e-62
926	1	204526595	A	G	MDM4	3'UTR	Alu_Repeats	56	88.889	0.4	11	2.079	0.257	0.355762	0.00533459	-0.350427	4.85589e-96	2.38678e-92
927	19	58375321	A	G	ZNF587	3'UTR	Alu_Repeats	35	55.556	0.677	29	5.482	0.47	0.376159	0.0257599	-0.350399	3.25134e-36	3.44248e-34
928	6	150046559	T	C	NUP43	IGR	Alu_Repeats	27	42.857	0.817	0	0	0	0.35019	0	-0.35019	1.82592e-53	5.25058e-51
929	1	10453678	A	G	Unknown	IGR	Alu_Repeats	25	39.683	0.882	0	0	0	0.349937	0	-0.349937	1.79007e-49	4.03092e-47
930	19	537694	T	C	CDC34	Intron	Alu_Repeats	28	44.444	1	50	9.452	1	0.444444	0.094518	-0.349926	8.80858e-15	1.88069e-13
931	21	44330047	A	G	NDUFV3	3'UTR	Alu_Repeats	48	76.19	0.459	0	0	0	0.349889	0	-0.349889	5.3837e-97	2.69733e-93
932	13	50487701	T	C	SPRYD7	3'UTR	Alu_Repeats	39	61.905	0.565	0	0	0	0.349889	0	-0.349889	5.71256e-78	7.92292e-75
933	14	100762690	T	C	SLC25A29	Intron	Alu_Repeats	56	88.889	0.485	114	21.55	0.376	0.43081	0.0809433	-0.349866	3.14458e-36	3.33141e-34
934	22	19010064	A	G	DGCR9	lincRNA	Alu_Repeats	39	61.905	0.565	0	0	0	0.349857	0	-0.349857	5.71193e-78	7.92292e-75
935	1	85721807	T	C	C1orf52	Intron	Non_Alu_Non_Repeats	45	71.429	0.537	49	9.263	0.364	0.38354	0.0337032	-0.349836	5.60581e-41	7.58782e-39
936	8	117800528	A	G	UTP23	Intron	Alu_Repeats	34	53.968	0.651	2	0.378	0.4	0.351175	0.00151229	-0.349662	1.07208e-63	6.39364e-61
937	1	204526660	A	G	MDM4	3'UTR	Alu_Repeats	58	92.063	0.41	22	4.159	0.671	0.377556	0.0279206	-0.349635	3.9748e-76	5.38749e-73
938	19	5684064	A	G	HSD11B1L	5'UTR	Alu_Repeats	37	58.73	0.615	11	2.079	0.547	0.360968	0.0113686	-0.3496	3.59919e-55	1.14949e-52
939	2	136478866	A	G	R3HDM1	Intron	Alu_Repeats	30	47.619	0.734	0	0	0	0.349492	0	-0.349492	1.67837e-59	7.02037e-57
940	1	10449790	A	G	RN7SL721P	RNA	Alu_Repeats	41	65.079	0.558	14	2.647	0.524	0.363317	0.0138677	-0.34945	1.5189e-58	6.22999e-56
941	X	73416925	T	C	Unknown	IGR	Non_Alu_Repeats	53	84.127	0.471	89	16.824	0.281	0.396508	0.0472949	-0.349213	2.2415e-42	3.41772e-40
942	14	50713015	T	C	L2HGDH	Intron	Alu_Repeats	39	61.905	0.616	50	9.452	0.338	0.381032	0.0319754	-0.349056	8.95032e-33	7.47799e-31
943	2	132270956	A	G	AC093838.4	RNA	Alu_Repeats	32	50.794	0.779	36	6.805	0.685	0.395571	0.0466238	-0.348948	1.32625e-26	7.5214e-25
944	1	225678153	T	C	ENAH	3'UTR	Alu_Repeats	38	60.317	0.578	0	0	0	0.348873	0	-0.348873	6.85198e-76	8.43317e-73
945	2	203744236	T	C	WDR12	3'UTR	Alu_Repeats	48	76.19	0.458	0	0	0	0.348857	0	-0.348857	5.39573e-97	2.69733e-93
946	9	131501388	T	C	ZER1	Intron	Alu_Repeats	25	39.683	0.879	0	0	0	0.348683	0	-0.348683	1.79077e-49	4.03092e-47
947	11	71997783	T	C	Unknown	IGR	Alu_Repeats	44	69.841	0.505	6	1.134	0.383	0.352873	0.00434783	-0.348525	2.64678e-77	3.63148e-74
948	4	47418669	A	C	GABRB1	Intron	Alu_Repeats	23	36.508	0.954	0	0	0	0.34846	0	-0.34846	1.63649e-45	2.94961e-43
949	1	46077345	A	G	NASP	Intron	Alu_Repeats	46	73.016	0.477	0	0	0	0.348048	0	-0.348048	1.02107e-92	3.61065e-89
950	22	39643764	A	G	Unknown	IGR	Alu_Repeats	27	42.857	0.813	1	0.189	0.28	0.348381	0.000529301	-0.347852	1.87327e-51	4.7432e-49
951	1	78490481	A	G	GIPC2	Intron	Alu_Repeats	45	71.429	0.653	103	19.471	0.609	0.46627	0.118539	-0.347731	5.45917e-21	1.99176e-19
952	16	265808	A	C	LUC7L	Intron	Alu_Repeats	26	41.27	0.862	5	0.945	0.837	0.355571	0.00790737	-0.347664	4.26e-42	6.48328e-40
953	5	150651517	A	G	GM2A	IGR	Alu_Repeats	55	87.302	0.399	1	0.189	0.273	0.348048	0.000516068	-0.347532	3.12538e-110	5.4821e-106
954	9	68416166	T	C	MIR4477B	RNA	Non_Alu_Repeats	22	34.921	0.994	0	0	0	0.347286	0	-0.347286	1.53108e-43	2.44781e-41
955	17	5390697	A	G	MIS12	Intron	Alu_Repeats	26	41.27	0.874	10	1.89	0.718	0.360857	0.0135728	-0.347284	8.36295e-36	8.79215e-34
956	9	68416165	T	C	MIR4477B	RNA	Non_Alu_Repeats	22	34.921	0.994	0	0	0	0.347238	0	-0.347238	1.53108e-43	2.44781e-41
957	2	44456053	A	G	PPM1B	Intron	Alu_Repeats	29	46.032	0.762	2	0.378	0.916	0.350587	0.00346503	-0.347122	5.50816e-53	1.55195e-50
958	17	47501417	T	G	RP11-81K2.1	Intron	Non_Alu_Non_Repeats	22	34.921	0.999	1	0.189	1	0.348984	0.00189036	-0.347094	2.30976e-41	3.15988e-39
959	7	2762018	T	C	AMZ1	Intron	Alu_Repeats	37	58.73	0.591	0	0	0	0.347016	0	-0.347016	8.09283e-74	8.70239e-71
960	15	25227765	A	G	SNURF	Intron	Alu_Repeats	31	49.206	0.847	41	7.75	0.901	0.416825	0.0698242	-0.347001	2.7163e-20	8.58932e-19
961	6	36109331	A	G	MAPK13	IGR	Alu_Repeats	37	58.73	0.613	14	2.647	0.49	0.359921	0.0129622	-0.346958	3.82021e-52	1.06795e-49
962	15	21937592	T	C	Unknown	IGR	Non_Alu_Non_Repeats	22	34.921	0.993	0	0	0	0.346937	0	-0.346937	1.50261e-43	2.44781e-41
963	17	1941348	A	G	DPH1	Intron	Alu_Repeats	39	61.905	0.563	2	0.378	0.5	0.348825	0.00189036	-0.346935	7.08454e-74	8.40532e-71
964	8	141680434	T	C	PTK2	Intron	Alu_Repeats	36	57.143	0.668	25	4.726	0.737	0.381587	0.0348185	-0.346769	9.28124e-37	9.89715e-35
965	7	148886338	A	G	Unknown	IGR	Alu_Repeats	31	49.206	0.711	2	0.378	0.818	0.349841	0.00309263	-0.346749	3.93883e-57	1.43409e-54
966	2	201842479	T	C	FAM126B	3'UTR	Alu_Repeats	48	76.19	0.664	138	26.087	0.612	0.506222	0.159767	-0.346455	9.49074e-18	2.47692e-16
967	2	206987340	T	C	NDUFS1	3'UTR	Alu_Repeats	46	73.016	0.864	262	49.527	0.575	0.631175	0.28479	-0.346384	1.47608e-14	2.61135e-13
968	15	34440130	T	C	KATNBL1	Intron	Alu_Repeats	33	52.381	0.666	4	0.756	0.362	0.349048	0.00274102	-0.346307	3.2521e-58	1.32963e-55
969	19	11588161	T	C	CTC-398G3.6	Intron	Alu_Repeats	34	53.968	0.642	0	0	0	0.346254	0	-0.346254	1.21372e-67	8.70024e-65
970	2	85836942	T	C	C2orf68	Intron	Alu_Repeats	30	47.619	0.727	0	0	0	0.346143	0	-0.346143	1.67823e-59	7.02037e-57
971	1	145694017	A	G	RNF115	3'UTR	Alu_Repeats	40	63.492	0.55	3	0.567	0.545	0.349016	0.00309263	-0.345923	1.09678e-73	1.16942e-70
972	13	20246359	A	G	MPHOSPH8	3'UTR	Alu_Repeats	57	90.476	0.382	0	0	0	0.345857	0	-0.345857	1.34646e-116	4.63445e-112
973	X	73434142	T	C	RP3-368A4.5	RNA	Alu_Repeats	34	53.968	0.64	0	0	0	0.345429	0	-0.345429	1.21356e-67	8.70024e-65
974	20	32234574	A	G	CBFA2T2	IGR	Alu_Repeats	28	44.444	0.777	0	0	0	0.345365	0	-0.345365	1.8022e-55	5.84356e-53
975	11	67852887	T	C	CHKA	Intron	Alu_Repeats	25	39.683	0.878	2	0.378	0.8	0.348365	0.00302457	-0.345341	2.00564e-45	3.54232e-43
976	17	35837752	A	G	TADA2A	3'UTR	Alu_Repeats	52	82.54	0.418	0	0	0	0.345222	0	-0.345222	1.2366e-105	1.30185e-101
977	20	17589047	A	G	DSTN	3'UTR	Alu_Repeats	31	49.206	0.718	9	1.701	0.487	0.353254	0.00829112	-0.344963	1.93832e-46	3.77359e-44
978	16	28620963	T	C	SULT1A1	Intron	Alu_Repeats	29	46.032	0.749	0	0	0	0.344952	0	-0.344952	1.75237e-57	6.44615e-55
979	9	131188509	A	G	CERCAM	Intron	Alu_Repeats	26	41.27	0.838	1	0.189	0.5	0.345857	0.00094518	-0.344912	1.9494e-49	4.3698e-47
980	16	75626730	T	C	RP11-77K12.8	RNA	Alu_Repeats	35	55.556	0.621	0	0	0	0.344905	0	-0.344905	1.07684e-69	8.83933e-67
981	1	33148691	A	G	SYNC	Intron	Alu_Repeats	47	74.603	0.709	241	45.558	0.404	0.528825	0.184104	-0.344721	3.2483e-17	8.43615e-16
982	17	16250451	T	C	CENPV	Intron	Alu_Repeats	42	66.667	0.518	1	0.189	0.5	0.345651	0.00094518	-0.344706	4.80018e-82	8.4198e-79
983	19	58519443	A	G	CTD-2368P22.1	3'UTR	Alu_Repeats	23	36.508	0.944	0	0	0	0.344571	0	-0.344571	1.65528e-45	2.94961e-43
984	9	111898461	T	C	FRRS1L	3'UTR	Alu_Repeats	47	74.603	0.496	38	7.183	0.36	0.370286	0.0258601	-0.344426	1.77647e-51	4.62313e-49
985	17	15890163	T	C	ZSWIM7	Nonstop_Mutation	Alu_Repeats	42	66.667	0.544	17	3.214	0.575	0.362889	0.0184783	-0.344411	2.99733e-56	1.07382e-53
986	1	16801240	T	C	CROCCP3	RNA	Alu_Repeats	38	60.317	0.571	0	0	0	0.344127	0	-0.344127	6.85291e-76	8.43317e-73
987	1	33149376	A	G	SYNC	Intron	Alu_Repeats	40	63.492	0.812	190	35.917	0.478	0.515746	0.17183	-0.343916	2.65068e-13	4.59913e-12
988	11	769018	T	C	PDDC1	3'UTR	Alu_Repeats	55	87.302	0.394	0	0	0	0.343825	0	-0.343825	3.43929e-112	6.27986e-108
989	10	103549169	T	C	MGEA5	Intron	Alu_Repeats	46	73.016	0.497	23	4.348	0.447	0.363238	0.0194216	-0.343817	7.1474e-59	2.9397e-56
990	20	29653248	G	A	Unknown	IGR	Non_Alu_Repeats	39	61.905	0.794	128	24.197	0.61	0.491302	0.147571	-0.343731	7.69053e-14	1.34134e-12
991	10	121332701	T	C	TIAL1	IGR	Alu_Repeats	45	71.429	0.481	0	0	0	0.343698	0	-0.343698	1.3704e-90	4.15648e-87
992	15	45775125	T	C	SLC30A4	3'UTR	Alu_Repeats	39	61.905	0.697	77	14.556	0.604	0.431349	0.0878469	-0.343502	1.2548e-21	4.60723e-20
993	1	46076481	A	G	NASP	Intron	Alu_Repeats	49	77.778	0.54	118	22.306	0.343	0.419889	0.0764026	-0.343486	4.76979e-28	3.08682e-26
994	19	53120739	T	C	ZNF83	5'UTR	Alu_Repeats	47	74.603	0.46	0	0	0	0.34346	0	-0.34346	7.47976e-95	3.05731e-91
995	15	25228815	A	G	SNURF	Intron	Alu_Repeats	31	49.206	0.698	0	0	0	0.343413	0	-0.343413	1.58365e-61	7.46865e-59
996	1	150281532	A	G	MRPS21	IGR	Alu_Repeats	51	80.952	0.424	0	0	0	0.343381	0	-0.343381	1.83256e-103	1.708e-99
997	22	38488914	A	G	BAIAP2L2	Intron	Alu_Repeats	33	52.381	0.708	21	3.97	0.695	0.370889	0.0275936	-0.343295	1.00304e-36	1.06909e-34
998	6	56922370	A	G	KIAA1586	IGR	Alu_Repeats	31	49.206	0.698	0	0	0	0.343238	0	-0.343238	1.58361e-61	7.46865e-59
999	1	114258020	T	C	PHTF1	Intron	Alu_Repeats	31	49.206	0.697	0	0	0	0.342873	0	-0.342873	1.58361e-61	7.46865e-59
1000	8	121067271	A	G	RP11-760H22.2	lincRNA	Alu_Repeats	41	65.079	0.688	118	22.306	0.469	0.447524	0.104654	-0.34287	6.6457e-19	2.04818e-17
1001	19	3287148	A	G	CELF5	Intron	Non_Alu_Repeats	35	55.556	0.617	0	0	0	0.342857	0	-0.342857	1.07222e-69	8.83933e-67
1002	1	145689533	A	G	RNF115	3'UTR	Alu_Repeats	56	88.889	0.48	95	17.958	0.467	0.426683	0.083913	-0.342769	1.14211e-34	1.07887e-32
1003	11	33096837	A	G	TCP11L1	IGR	Alu_Repeats	45	71.429	0.518	41	7.75	0.354	0.370222	0.0274594	-0.342763	6.34168e-46	1.22582e-43
1004	21	44268503	A	G	WDR4	Intron	Non_Alu_Non_Repeats	25	39.683	0.936	24	4.537	0.633	0.371397	0.0287127	-0.342684	5.53891e-23	2.36648e-21
1005	17	43718228	A	G	CRHR1	Intron	Alu_Repeats	33	52.381	0.654	0	0	0	0.342635	0	-0.342635	1.3467e-65	8.30909e-63
1006	3	197263998	T	C	BDH1	Intron	Alu_Repeats	36	57.143	0.599	0	0	0	0.342429	0	-0.342429	9.40888e-72	8.75009e-69
1007	6	111218772	A	G	AMD1	IGR	Alu_Repeats	31	49.206	0.7	3	0.567	0.394	0.344603	0.00223629	-0.342367	7.1077e-56	2.52817e-53
1008	12	53570794	T	C	CSAD	Intron	Alu_Repeats	24	38.095	0.904	1	0.189	1	0.344222	0.00189036	-0.342332	3.45042e-45	6.03095e-43
1009	1	113673646	A	G	LRIG2	3'UTR	Alu_Repeats	41	65.079	0.526	0	0	0	0.342286	0	-0.342286	3.78374e-82	6.66469e-79
1010	19	54378099	G	A	MYADM	3'UTR	Alu_Repeats	32	50.794	0.673	0	0	0	0.341873	0	-0.341873	1.47031e-63	7.95006e-61
1011	11	769883	T	C	PDDC1	3'UTR	Alu_Repeats	48	76.19	0.484	33	6.238	0.427	0.368476	0.02662	-0.341856	4.02795e-54	1.27055e-51
1012	3	170180456	T	C	SLC7A14	3'UTR	Alu_Repeats	36	57.143	0.598	0	0	0	0.341603	0	-0.341603	9.40914e-72	8.75009e-69
1013	19	20803669	G	A	ZNF626	3'UTR	Alu_Repeats	30	47.619	0.74	12	2.268	0.485	0.352571	0.0110076	-0.341564	1.25902e-40	1.69953e-38
1014	19	58375736	A	G	ZNF587	3'UTR	Alu_Repeats	48	76.19	0.448	0	0	0	0.341508	0	-0.341508	5.39558e-97	2.69733e-93
1015	15	90375872	T	C	C15orf38-AP3S2	IGR	Alu_Repeats	50	79.365	0.449	31	5.86	0.248	0.356	0.0145161	-0.341484	4.71076e-64	2.83206e-61
1016	19	53120727	T	C	ZNF83	5'UTR	Alu_Repeats	38	60.317	0.583	11	2.079	0.512	0.351921	0.0106465	-0.341274	7.72024e-57	2.79155e-54
1017	11	118875436	A	G	CCDC84	Intron	Alu_Repeats	36	57.143	0.653	31	5.86	0.551	0.373333	0.0322684	-0.341065	2.0932e-35	1.99714e-33
1018	X	220961	T	C	PLCXD1	IGR	Alu_Repeats	33	52.381	0.651	0	0	0	0.341048	0	-0.341048	1.3467e-65	8.30909e-63
1019	13	22093483	T	C	MICU2	Intron	Alu_Repeats	28	44.444	0.767	0	0	0	0.341032	0	-0.341032	1.80177e-55	5.84356e-53
1020	2	132272543	A	G	AC093838.4	RNA	Alu_Repeats	22	34.921	0.976	0	0	0	0.341	0	-0.341	1.54127e-43	2.44781e-41
1021	13	33099706	T	C	N4BP2L2	Intron	Alu_Repeats	39	61.905	0.57	14	2.647	0.442	0.352603	0.0116957	-0.340908	8.97003e-56	3.18552e-53
1022	17	36691511	T	C	SRCIN1	Intron	Alu_Repeats	34	53.968	0.631	0	0	0	0.340794	0	-0.340794	1.21366e-67	8.70024e-65
1023	15	34523438	T	C	SLC12A6	IGR	Alu_Repeats	41	65.079	0.524	0	0	0	0.34073	0	-0.34073	3.78364e-82	6.66469e-79
1024	2	128602462	T	C	POLR2D	IGR	Alu_Repeats	41	65.079	0.523	0	0	0	0.340556	0	-0.340556	3.78343e-82	6.66469e-79
1025	19	35821848	A	G	CD22	Intron	Alu_Repeats	29	46.032	0.76	8	1.512	0.632	0.350048	0.00955009	-0.340498	6.76934e-44	1.16634e-41
1026	11	71275226	G	A	KRTAP5-10	5'Flank	Non_Alu_Repeats	22	34.921	0.986	2	0.378	1	0.34419	0.00378072	-0.34041	2.77157e-39	3.34868e-37
1027	19	58414167	T	C	CTD-2583A14.9	Intron	Alu_Repeats	31	49.206	0.692	0	0	0	0.340333	0	-0.340333	1.58357e-61	7.46865e-59
1028	16	8744086	C	T	Unknown	IGR	Alu_Repeats	23	36.508	0.932	0	0	0	0.340286	0	-0.340286	1.59532e-45	2.94961e-43
1029	19	45168642	A	G	PVR	IGR	Alu_Repeats	46	73.016	0.485	17	3.214	0.443	0.354492	0.014225	-0.340267	9.3256e-65	5.6597e-62
1030	2	201774235	T	C	ORC2	3'UTR	Alu_Repeats	42	66.667	0.51	0	0	0	0.340143	0	-0.340143	3.00712e-84	6.04596e-81
1031	7	32953633	T	C	AVL9	Intron	Alu_Repeats	40	63.492	0.549	12	2.268	0.362	0.348286	0.00821739	-0.340068	1.39837e-60	6.49502e-58
1032	19	45168780	A	G	PVR	IGR	Alu_Repeats	29	46.032	0.739	0	0	0	0.340016	0	-0.340016	1.75237e-57	6.44615e-55
1033	6	24428704	T	C	GPLD1	3'UTR	Non_Alu_Repeats	33	52.381	0.649	0	0	0	0.339968	0	-0.339968	1.34678e-65	8.30909e-63
1034	1	151095707	A	G	GABPB2	3'UTR	Alu_Repeats	32	50.794	0.669	0	0	0	0.339667	0	-0.339667	1.47126e-63	7.95006e-61
1035	4	71683841	T	C	GRSF1	IGR	Alu_Repeats	40	63.492	0.535	0	0	0	0.339651	0	-0.339651	4.68448e-80	7.39083e-77
1036	12	55352932	T	C	TESPA1	Intron	Non_Alu_Repeats	26	41.27	0.827	1	0.189	1	0.341492	0.00189036	-0.339602	3.29231e-49	7.30819e-47
1037	2	114468086	T	C	SLC35F5	IGR	Alu_Repeats	37	58.73	0.578	0	0	0	0.339413	0	-0.339413	8.09195e-74	8.70239e-71
1038	11	65540886	C	T	AP5B1	IGR	Non_Alu_Repeats	33	52.381	0.649	1	0.189	0.3	0.339857	0.000567108	-0.33929	1.32794e-63	7.87231e-61
1039	5	34906487	T	C	RAD1	3'UTR	Alu_Repeats	37	58.73	0.642	43	8.129	0.462	0.376762	0.0375539	-0.339208	2.60957e-31	1.9365e-29
1040	21	34732604	A	G	IFNAR1	IGR	Alu_Repeats	40	63.492	0.534	0	0	0	0.339206	0	-0.339206	4.68667e-80	7.39083e-77
1041	14	71051233	T	C	MED6	Intron	Alu_Repeats	32	50.794	0.668	0	0	0	0.339048	0	-0.339048	1.46305e-63	7.95006e-61
1042	11	71237306	C	G	KRTAP5-7	5'Flank	Non_Alu_Repeats	27	42.857	0.796	1	0.189	1	0.340937	0.00189036	-0.339046	4.30977e-51	1.07723e-48
1043	12	49326171	T	C	RP11-302B13.5	Intron	Alu_Repeats	31	49.206	0.698	4	0.756	0.6	0.343524	0.00453686	-0.338987	6.24607e-54	1.96192e-51
1044	18	23749607	T	C	PSMA8	Intron	Alu_Repeats	24	38.095	0.89	0	0	0	0.338984	0	-0.338984	1.73691e-47	3.48679e-45
1045	16	29925870	T	C	KCTD13	Intron	Alu_Repeats	30	47.619	0.711	0	0	0	0.33881	0	-0.33881	1.67841e-59	7.02037e-57
1046	10	75009585	T	C	MRPS16	3'UTR	Alu_Repeats	56	88.889	0.417	62	11.72	0.269	0.370349	0.0315803	-0.338769	7.87222e-57	2.84535e-54
1047	19	21473072	T	C	ZNF708	IGR	Alu_Repeats	30	47.619	0.724	4	0.756	0.808	0.344841	0.00611153	-0.33873	2.84652e-51	7.1629e-49
1048	8	42876629	A	G	HOOK3	3'UTR	Alu_Repeats	33	52.381	0.667	8	1.512	0.72	0.349603	0.0108885	-0.338715	1.3687e-50	3.40394e-48
1049	5	17110254	T	C	CTD-2228A4.1	lincRNA	Alu_Repeats	26	41.27	0.825	1	0.189	0.857	0.340302	0.00162004	-0.338682	3.15014e-49	6.99956e-47
1050	2	99812978	A	G	MRPL30	3'UTR	Alu_Repeats	52	82.54	0.423	22	4.159	0.245	0.348841	0.0101909	-0.33865	2.69758e-75	3.28323e-72
1051	22	19003706	A	G	DGCR9	lincRNA	Non_Alu_Non_Repeats	44	69.841	0.486	2	0.378	0.356	0.339683	0.00134594	-0.338337	2.0478e-84	4.6495e-81
1052	2	201843379	T	C	FAM126B	3'UTR	Alu_Repeats	33	52.381	0.646	0	0	0	0.338222	0	-0.338222	1.34678e-65	8.30909e-63
1053	9	130923921	G	A	C9orf16	Intron	Alu_Repeats	26	41.27	0.88	14	2.647	0.944	0.36319	0.0249792	-0.338211	2.09859e-30	1.54095e-28
1054	10	88963038	G	A	NUTM2A-AS1	RNA	Alu_Repeats	30	47.619	0.883	78	14.745	0.557	0.420302	0.0821115	-0.33819	1.57949e-12	2.14508e-11
1055	12	121089864	A	G	CABP1	Intron	Alu_Repeats	44	69.841	0.544	31	5.86	0.712	0.379889	0.0417051	-0.338184	6.15124e-43	9.43376e-41
1056	19	45167091	A	G	PVR	IGR	Alu_Repeats	24	38.095	0.896	3	0.567	0.567	0.341397	0.00321361	-0.338183	7.25755e-42	1.10209e-39
1057	19	37122997	C	T	CTD-3234P18.2	lincRNA	Non_Alu_Non_Repeats	34	53.968	0.676	25	4.726	0.572	0.365063	0.0270454	-0.338018	1.32588e-35	1.27867e-33
1058	21	47612471	T	C	LSS	Intron	Non_Alu_Repeats	42	66.667	0.508	1	0.189	0.238	0.338444	0.000449905	-0.337995	2.72343e-82	5.36629e-79
1059	17	35837837	A	G	TADA2A	3'UTR	Alu_Repeats	50	79.365	0.605	184	34.783	0.41	0.480492	0.142601	-0.337891	9.90178e-20	3.07778e-18
1060	2	130915669	T	C	SMPD4	Intron	Alu_Repeats	24	38.095	0.894	2	0.378	0.75	0.340698	0.00283554	-0.337863	2.39582e-43	3.72152e-41
1061	15	90819552	A	G	RP11-697E2.7	RNA	Alu_Repeats	50	79.365	0.426	0	0	0	0.337762	0	-0.337762	2.67049e-101	1.89625e-97
1062	19	11560763	A	G	ELAVL3	IGR	Alu_Repeats	51	80.952	0.421	4	0.756	0.37	0.340476	0.00279395	-0.337682	2.92967e-95	1.41664e-91
1063	2	136476130	A	G	R3HDM1	Intron	Alu_Repeats	32	50.794	0.665	0	0	0	0.337667	0	-0.337667	1.47157e-63	7.95006e-61
1064	13	53203983	A	G	HNRNPA1L2	Intron	Alu_Repeats	28	44.444	0.809	26	4.915	0.452	0.359762	0.0222098	-0.337552	3.60615e-27	2.05855e-25
1065	18	32827735	A	G	ZNF397	Intron	Alu_Repeats	49	77.778	0.433	0	0	0	0.337111	0	-0.337111	3.82772e-99	2.34572e-95
1066	19	16661291	T	C	CTD-3222D19.2	Intron	Alu_Repeats	50	79.365	0.504	80	15.123	0.415	0.399651	0.0626994	-0.336951	5.93516e-35	5.62677e-33
1067	6	31732802	T	C	VWA7	IGR	Alu_Repeats	26	41.27	0.816	0	0	0	0.336873	0	-0.336873	1.82098e-51	4.62313e-49
1068	19	10820004	A	G	QTRT1	Intron	Alu_Repeats	52	82.54	0.541	117	22.117	0.495	0.446413	0.109571	-0.336842	5.69833e-25	2.82335e-23
1069	1	92488088	T	C	Unknown	IGR	Alu_Repeats	42	66.667	0.505	0	0	0	0.336841	0	-0.336841	3.00454e-84	6.04596e-81
1070	11	769057	T	C	PDDC1	3'UTR	Alu_Repeats	51	80.952	0.437	30	5.671	0.296	0.353635	0.0168034	-0.336832	9.55958e-65	5.79384e-62
1071	15	25227876	A	G	SNURF	Intron	Alu_Repeats	27	42.857	0.877	24	4.537	0.865	0.375921	0.0392571	-0.336664	1.52114e-24	7.49858e-23
1072	15	34435484	T	C	KATNBL1	Intron	Alu_Repeats	36	57.143	0.589	0	0	0	0.336524	0	-0.336524	9.40046e-72	8.75009e-69
1073	2	201842569	T	C	FAM126B	3'UTR	Alu_Repeats	41	65.079	0.832	132	24.953	0.821	0.541238	0.204809	-0.336429	1.46573e-11	1.97505e-10
1074	15	75645295	A	G	MAN2C1	IGR	Alu_Repeats	44	69.841	0.482	0	0	0	0.336333	0	-0.336333	1.80958e-88	4.81905e-85
1075	10	15117801	T	C	OLAH	IGR	Alu_Repeats	62	98.413	0.342	0	0	0	0.336317	0	-0.336317	9.5847e-128	4.28786e-122
1076	7	5889270	A	G	ZNF815P	RNA	Alu_Repeats	32	50.794	0.663	1	0.189	0.2	0.336667	0.000378072	-0.336289	1.42764e-61	7.40006e-59
1077	2	201843470	T	C	FAM126B	3'UTR	Alu_Repeats	37	58.73	0.575	1	0.189	0.7	0.337476	0.00132325	-0.336153	2.25519e-71	2.06915e-68
1078	4	99796889	T	C	EIF4E	3'UTR	Alu_Repeats	34	53.968	0.622	0	0	0	0.335952	0	-0.335952	1.21366e-67	8.70024e-65
1079	1	78165150	T	C	USP33	Intron	Alu_Repeats	40	63.492	0.531	1	0.189	0.5	0.336889	0.00094518	-0.335944	7.93863e-78	1.09594e-74
1080	11	63339140	T	C	PLA2G16	IGR	Alu_Repeats	56	88.889	0.378	0	0	0	0.335921	0	-0.335921	2.17026e-114	5.394e-110
1081	2	85836941	T	C	C2orf68	Intron	Alu_Repeats	34	53.968	0.622	0	0	0	0.335873	0	-0.335873	1.21336e-67	8.70024e-65
1082	19	54378100	A	G	MYADM	3'UTR	Alu_Repeats	32	50.794	0.661	0	0	0	0.335603	0	-0.335603	1.46513e-63	7.95006e-61
1083	X	1469093	A	G	IL3RA	Intron	Alu_Repeats	37	58.73	0.73	60	11.342	0.821	0.428524	0.0931682	-0.335356	1.90597e-20	6.89427e-19
1084	13	22091869	T	C	MICU2	Intron	Alu_Repeats	28	44.444	0.757	1	0.189	0.6	0.336429	0.00113422	-0.335294	1.88983e-53	5.41333e-51
1085	20	36017008	A	G	SRC	Intron	Alu_Repeats	31	49.206	0.681	0	0	0	0.335175	0	-0.335175	1.58357e-61	7.46865e-59
1086	12	132331194	A	G	MMP17	Intron	Alu_Repeats	53	84.127	0.438	36	6.805	0.489	0.368381	0.0332684	-0.335113	6.23497e-57	2.25814e-54
1087	17	60528914	G	A	METTL2A	IGR	Alu_Repeats	40	63.492	0.528	0	0	0	0.335111	0	-0.335111	4.68641e-80	7.39083e-77
1088	19	21475030	T	C	ZNF708	3'UTR	Alu_Repeats	28	44.444	0.754	0	0	0	0.335095	0	-0.335095	1.80173e-55	5.84356e-53
1089	12	49313425	T	C	CCDC65	Intron	Alu_Repeats	30	47.619	0.703	0	0	0	0.334698	0	-0.334698	1.67855e-59	7.02037e-57
1090	16	72119812	A	G	TXNL4B	3'UTR	Alu_Repeats	26	41.27	0.811	0	0	0	0.334683	0	-0.334683	1.79046e-51	4.62313e-49
1091	2	203163744	A	G	NOP58	Intron	Alu_Repeats	32	50.794	0.67	10	1.89	0.293	0.340175	0.00553875	-0.334636	7.28565e-48	1.58887e-45
1092	12	51904096	A	G	SLC4A8	IGR	Alu_Repeats	38	60.317	0.557	1	0.189	0.625	0.335778	0.00118147	-0.334596	1.54953e-73	1.64043e-70
1093	7	86816668	A	G	DMTF1	Intron	Alu_Repeats	32	50.794	0.691	13	2.457	0.672	0.351079	0.0165104	-0.334569	1.13532e-42	1.73641e-40
1094	1	36068325	T	C	PSMB2	3'UTR	Alu_Repeats	55	87.302	0.383	0	0	0	0.334556	0	-0.334556	3.43919e-112	6.27986e-108
1095	16	31052234	A	G	STX4	IGR	Alu_Repeats	31	49.206	0.686	2	0.378	0.766	0.337365	0.00289792	-0.334467	4.1936e-57	1.52499e-54
1096	9	97057431	A	G	ZNF169	Intron	Alu_Repeats	44	69.841	0.479	0	0	0	0.334238	0	-0.334238	1.80902e-88	4.81905e-85
1097	18	44250465	T	C	Unknown	IGR	Alu_Repeats	40	63.492	0.526	0	0	0	0.334159	0	-0.334159	4.685e-80	7.39083e-77
1098	12	51905307	A	G	Unknown	IGR	Alu_Repeats	32	50.794	0.657	0	0	0	0.333778	0	-0.333778	1.4711e-63	7.95006e-61
1099	1	33086812	T	C	ZBTB8OS	3'UTR	Alu_Repeats	33	52.381	0.637	0	0	0	0.333635	0	-0.333635	1.34663e-65	8.30909e-63
1100	17	35970312	G	A	SYNRG	5'Flank	Alu_Repeats	24	38.095	0.876	0	0	0	0.333603	0	-0.333603	1.70141e-47	3.48679e-45
1101	16	89615838	A	G	SPG7	Intron	Alu_Repeats	24	38.095	0.876	0	0	0	0.333603	0	-0.333603	1.73637e-47	3.48679e-45
1102	3	15452260	T	C	METTL6	IGR	Alu_Repeats	39	61.905	0.634	73	13.8	0.426	0.392302	0.0587183	-0.333583	5.2602e-25	2.60771e-23
1103	19	37173109	T	C	Unknown	IGR	Alu_Repeats	31	49.206	0.679	1	0.189	0.417	0.334159	0.00078828	-0.33337	1.55491e-59	7.02037e-57
1104	10	101992425	T	C	CWF19L1	5'UTR	Alu_Repeats	50	79.365	0.42	0	0	0	0.333365	0	-0.333365	2.67041e-101	1.89625e-97
1105	16	8741460	G	A	METTL22	IGR	Non_Alu_Repeats	21	33.333	1	0	0	0	0.333333	0	-0.333333	1.39527e-41	2.00995e-39
1106	17	30370954	G	C	LRRC37B	Intron	Alu_Repeats	21	33.333	1	0	0	0	0.333333	0	-0.333333	1.39527e-41	2.00995e-39
1107	9	130991439	A	G	DNM1	Intron	Alu_Repeats	47	74.603	0.446	0	0	0	0.333032	0	-0.333032	7.4804e-95	3.05731e-91
1108	2	95811605	T	C	ZNF514	IGR	Non_Alu_Non_Repeats	38	60.317	0.686	80	15.123	0.533	0.413698	0.0806692	-0.333029	2.91637e-21	1.06686e-19
1109	19	13884419	A	G	C19orf53	5'Flank	Alu_Repeats	47	74.603	0.624	212	40.076	0.331	0.465778	0.13283	-0.332948	2.42226e-18	6.41546e-17
1110	17	36691714	T	C	SRCIN1	Intron	Alu_Repeats	36	57.143	0.583	0	0	0	0.332921	0	-0.332921	9.40888e-72	8.75009e-69
1111	19	39387132	T	C	SIRT2	Intron	Alu_Repeats	37	58.73	0.57	2	0.378	0.581	0.335016	0.0021966	-0.332819	1.82896e-69	1.49146e-66
1112	22	41327595	A	G	XPNPEP3	3'UTR	Alu_Repeats	33	52.381	0.64	4	0.756	0.35	0.335444	0.0026465	-0.332798	3.2035e-58	1.31036e-55
1113	2	201843310	T	C	FAM126B	3'UTR	Alu_Repeats	34	53.968	0.616	0	0	0	0.332698	0	-0.332698	1.21372e-67	8.70024e-65
1114	16	545008	A	T	RAB11FIP3	Intron	Alu_Repeats	30	47.619	0.699	0	0	0	0.332651	0	-0.332651	1.67828e-59	7.02037e-57
1115	19	1371887	A	G	MUM1	Intron	Alu_Repeats	29	46.032	0.733	3	0.567	0.814	0.337238	0.00461626	-0.332622	5.23745e-51	1.30764e-48
1116	12	72096850	A	G	TMEM19	3'UTR	Alu_Repeats	40	63.492	0.534	9	1.701	0.377	0.338889	0.00640643	-0.332482	1.54009e-64	9.29636e-62
1117	16	75507819	T	C	RP11-77K12.4	RNA	Alu_Repeats	31	49.206	0.739	23	4.348	0.715	0.363587	0.0311078	-0.33248	1.45178e-31	1.0829e-29
1118	16	10624905	T	C	EMP2	Intron	Alu_Repeats	36	57.143	0.618	28	5.293	0.393	0.353286	0.0208129	-0.332473	1.51057e-38	1.81092e-36
1119	9	97056600	A	G	ZNF169	Intron	Alu_Repeats	41	65.079	0.511	0	0	0	0.332444	0	-0.332444	3.78405e-82	6.66469e-79
1120	17	30657129	T	C	C17orf75	IGR	Alu_Repeats	46	73.016	0.462	5	0.945	0.489	0.337048	0.00461815	-0.332429	3.29513e-82	6.43608e-79
1121	12	121680062	T	C	CAMKK2	Intron	Alu_Repeats	31	49.206	0.675	0	0	0	0.332381	0	-0.332381	1.58273e-61	7.46865e-59
1122	15	90442554	T	C	C15orf38-AP3S2	Intron	Alu_Repeats	38	60.317	0.551	0	0	0	0.332349	0	-0.332349	6.85272e-76	8.43317e-73
1123	3	38581751	A	G	EXOG	Intron	Alu_Repeats	47	74.603	0.49	50	9.452	0.354	0.365698	0.0334631	-0.332235	2.35307e-44	4.07233e-42
1124	2	99812988	A	G	MRPL30	3'UTR	Alu_Repeats	51	80.952	0.427	29	5.482	0.248	0.34581	0.0136163	-0.332193	2.56304e-67	1.80822e-64
1125	1	10456208	A	G	PGD	5'Flank	Alu_Repeats	44	69.841	0.536	40	7.561	0.561	0.374444	0.0423875	-0.332057	6.7933e-40	9.09743e-38
1126	17	37410441	T	C	RP11-690G19.3	lincRNA	Alu_Repeats	37	58.73	0.565	0	0	0	0.332	0	-0.332	8.08755e-74	8.70239e-71
1127	14	29263018	A	G	C14orf23	IGR	Alu_Repeats	27	42.857	0.785	4	0.756	0.602	0.336317	0.00455198	-0.331765	5.69394e-46	1.10156e-43
1128	9	130993183	A	G	DNM1	Intron	Alu_Repeats	40	63.492	0.522	0	0	0	0.33173	0	-0.33173	4.68577e-80	7.39083e-77
1129	10	71908542	T	C	SAR1A	3'UTR	Non_Alu_Non_Repeats	30	47.619	0.73	17	3.214	0.498	0.347698	0.0160113	-0.331687	1.48453e-36	1.57872e-34
1130	1	19955055	A	G	MINOS1	3'UTR	Alu_Repeats	39	61.905	0.536	0	0	0	0.331635	0	-0.331635	5.71193e-78	7.92292e-75
1131	20	50204676	T	C	Unknown	IGR	Alu_Repeats	45	71.429	0.481	16	3.025	0.391	0.343365	0.0118393	-0.331526	3.79192e-65	2.32179e-62
1132	11	47436531	G	T	SLC39A13	Intron	Non_Alu_Non_Repeats	21	33.333	1	1	0.189	1	0.333333	0.00189036	-0.331443	2.08947e-39	2.5331e-37
1133	22	20138852	A	G	AC006547.14	5'Flank	Alu_Repeats	37	58.73	0.564	0	0	0	0.331397	0	-0.331397	8.09239e-74	8.70239e-71
1134	X	100888003	A	G	RNU6-30P	RNA	Alu_Repeats	34	53.968	0.721	92	17.391	0.332	0.389063	0.0577732	-0.33129	7.26441e-16	1.56848e-14
1135	17	1940702	A	G	DPH1	Intron	Non_Alu_Non_Repeats	35	55.556	0.606	8	1.512	0.348	0.336492	0.00526843	-0.331224	4.63529e-56	1.65203e-53
1136	14	45600578	T	C	FKBP3	Intron	Alu_Repeats	39	61.905	0.535	0	0	0	0.331175	0	-0.331175	5.71225e-78	7.92292e-75
1137	17	36350517	T	A	TBC1D3	5'Flank	Alu_Repeats	29	46.032	0.73	5	0.945	0.549	0.336238	0.00518526	-0.331053	4.28119e-48	9.36616e-46
1138	9	88159432	T	C	AGTPBP1	IGR	Alu_Repeats	47	74.603	0.686	176	33.27	0.544	0.512095	0.181093	-0.331003	2.23875e-15	4.81399e-14
1139	19	36261168	A	G	C19orf55	IGR	Alu_Repeats	41	65.079	0.508	0	0	0	0.330921	0	-0.330921	3.78092e-82	6.66469e-79
1140	1	38327578	T	C	MTF1	5'Flank	Alu_Repeats	49	77.778	0.453	23	4.348	0.487	0.352095	0.0211796	-0.330916	7.65609e-63	4.05501e-60
1141	19	37817647	A	G	HKR1	Intron	Alu_Repeats	30	47.619	0.698	2	0.378	0.382	0.332302	0.00144423	-0.330857	1.24343e-55	4.39658e-53
1142	15	64447302	A	G	SNX22	3'UTR	Alu_Repeats	33	52.381	0.634	2	0.378	0.282	0.331905	0.00106616	-0.330839	1.01598e-61	5.29641e-59
1143	8	12880471	A	G	KIAA1456	Intron	Alu_Repeats	41	65.079	0.508	0	0	0	0.33081	0	-0.33081	3.78416e-82	6.66469e-79
1144	14	68033358	A	G	PLEKHH1	Intron	Alu_Repeats	41	65.079	0.549	26	4.915	0.539	0.357254	0.0264877	-0.330766	5.87414e-46	1.13569e-43
1145	19	54491658	A	G	CACNG8	3'UTR	Alu_Repeats	53	84.127	0.393	0	0	0	0.33073	0	-0.33073	8.2099e-108	1.04934e-103
1146	12	125267825	T	C	SCARB1	Intron	Alu_Repeats	38	60.317	0.548	0	0	0	0.33073	0	-0.33073	6.85216e-76	8.43317e-73
1147	2	217073835	A	G	XRCC5	IGR	Alu_Repeats	30	47.619	0.694	0	0	0	0.330683	0	-0.330683	1.67859e-59	7.02037e-57
1148	10	103549695	T	C	MGEA5	Intron	Alu_Repeats	37	58.73	0.59	15	2.836	0.563	0.346635	0.015966	-0.330669	1.4787e-49	3.64006e-47
1149	12	53572332	T	C	CSAD	Intron	Alu_Repeats	35	55.556	0.595	0	0	0	0.330397	0	-0.330397	1.07695e-69	8.83933e-67
1150	19	1376178	A	G	MUM1	Intron	Alu_Repeats	38	60.317	0.554	9	1.701	0.229	0.33427	0.00389792	-0.330372	4.39587e-61	2.05241e-58
1151	19	58780131	A	G	CTD-3138B18.4	Intron	Non_Alu_Repeats	31	49.206	0.671	0	0	0	0.330365	0	-0.330365	1.57451e-61	7.46865e-59
1152	18	4011703	A	G	DLGAP1	Intron	Alu_Repeats	27	42.857	0.771	0	0	0	0.330302	0	-0.330302	1.82592e-53	5.25058e-51
1153	19	58210700	T	C	ZNF154	3'UTR	Alu_Repeats	36	57.143	0.578	0	0	0	0.330254	0	-0.330254	9.40684e-72	8.75009e-69
1154	19	39984007	A	G	TIMM50	3'UTR	Alu_Repeats	49	77.778	0.511	87	16.446	0.408	0.397302	0.0670605	-0.330241	1.13105e-31	8.4812e-30
1155	19	54489797	A	G	CACNG8	3'UTR	Alu_Repeats	50	79.365	0.433	16	3.025	0.435	0.343381	0.0131512	-0.33023	1.11277e-73	1.18506e-70
1156	11	71274579	A	G	KRTAP5-10	5'Flank	Non_Alu_Repeats	24	38.095	0.989	25	4.726	0.983	0.376667	0.0464612	-0.330205	1.14416e-19	3.55406e-18
1157	22	50658501	A	G	TUBGCP6	Intron	Non_Alu_Non_Repeats	39	61.905	0.598	26	4.915	0.812	0.370095	0.0399187	-0.330177	1.93793e-40	2.61125e-38
1158	22	26120940	A	G	ADRBK2	3'UTR	Alu_Repeats	32	50.794	0.658	3	0.567	0.69	0.334063	0.00391115	-0.330152	3.51739e-57	1.28169e-54
1159	10	121332403	T	C	TIAL1	IGR	Alu_Repeats	32	50.794	0.72	30	5.671	0.63	0.365667	0.035707	-0.32996	1.22125e-29	8.05556e-28
1160	1	109475741	A	G	GPSM2	3'UTR	Alu_Repeats	37	58.73	0.561	0	0	0	0.329635	0	-0.329635	8.09261e-74	8.70239e-71
1161	1	156381419	T	C	C1orf61	Intron	Alu_Repeats	55	87.302	0.384	11	2.079	0.283	0.335492	0.00587713	-0.329615	1.57482e-93	6.31743e-90
1162	2	191229595	A	G	INPP1	Intron	Alu_Repeats	42	66.667	0.495	1	0.189	0.2	0.329984	0.000378072	-0.329606	2.54854e-82	5.05522e-79
1163	10	121332757	T	C	TIAL1	IGR	Alu_Repeats	50	79.365	0.415	0	0	0	0.329603	0	-0.329603	2.67087e-101	1.89625e-97
1164	17	75564458	A	G	RP11-13K12.5	lincRNA	Alu_Repeats	27	42.857	0.779	3	0.567	0.74	0.333778	0.00419471	-0.329583	1.57986e-47	3.4212e-45
1165	8	99055493	T	C	RPL30	Intron	Alu_Repeats	23	36.508	0.902	0	0	0	0.329317	0	-0.329317	1.6579e-45	2.94961e-43
1166	X	100265285	T	C	TRMT2B	3'UTR	Alu_Repeats	34	53.968	0.629	20	3.781	0.266	0.339333	0.0100529	-0.32928	1.25972e-41	1.90549e-39
1167	1	207943188	A	G	CD46	Intron	Alu_Repeats	35	55.556	0.614	10	1.89	0.632	0.340937	0.0119414	-0.328995	7.54586e-52	2.10224e-49
1168	19	10818967	A	G	QTRT1	Intron	Alu_Repeats	41	65.079	0.511	5	0.945	0.395	0.332651	0.00373535	-0.328915	1.01309e-72	1.05874e-69
1169	5	130538102	A	G	LYRM7	IGR	Alu_Repeats	49	77.778	0.467	70	13.233	0.259	0.363127	0.0342457	-0.328881	2.62915e-42	4.00675e-40
1170	1	33098912	T	C	ZBTB8OS	Intron	Alu_Repeats	33	52.381	0.704	26	4.915	0.82	0.368651	0.0403233	-0.328328	4.44105e-31	3.28714e-29
1171	22	39644115	A	G	Unknown	IGR	Alu_Repeats	22	34.921	0.94	0	0	0	0.328302	0	-0.328302	1.54911e-43	2.44781e-41
1172	11	9303787	C	T	TMEM41B	3'UTR	Alu_Repeats	34	53.968	0.608	0	0	0	0.328143	0	-0.328143	1.21307e-67	8.70024e-65
1173	9	68416740	A	G	MIR4477B	RNA	Alu_Repeats	21	33.333	0.984	0	0	0	0.328111	0	-0.328111	1.42162e-41	2.00995e-39
1174	3	197339633	T	C	AC024560.3	RNA	Alu_Repeats	54	85.714	0.992	280	52.93	0.987	0.850175	0.522197	-0.327978	1.09588e-05	5.70747e-05
1175	14	20919537	T	C	OSGEP	Intron	Alu_Repeats	42	66.667	0.492	0	0	0	0.327968	0	-0.327968	3.00662e-84	6.04596e-81
1176	1	1364474	A	G	TMEM88B	IGR	Alu_Repeats	50	79.365	0.413	0	0	0	0.32781	0	-0.32781	2.67056e-101	1.89625e-97
1177	20	3162263	A	G	Unknown	IGR	Alu_Repeats	30	47.619	0.693	2	0.378	0.6	0.330048	0.00226843	-0.327779	3.16011e-55	1.01215e-52
1178	11	117080484	T	C	PCSK7	Intron	Alu_Repeats	40	63.492	0.538	18	3.403	0.413	0.34181	0.0140359	-0.327774	1.5456e-53	4.81591e-51
1179	19	16348397	A	G	AP1M1	IGR	Alu_Repeats	32	50.794	0.645	0	0	0	0.327635	0	-0.327635	1.47145e-63	7.95006e-61
1180	18	20877422	T	C	TMEM241	3'UTR	Alu_Repeats	37	58.73	0.6	38	7.183	0.347	0.352524	0.0249414	-0.327582	6.79409e-35	6.43629e-33
1181	X	54588714	A	G	GNL3L	IGR	Alu_Repeats	29	46.032	0.711	0	0	0	0.327492	0	-0.327492	1.75223e-57	6.44615e-55
1182	12	67711978	A	G	CAND1	3'UTR	Alu_Repeats	50	79.365	0.45	31	5.86	0.509	0.357317	0.0298469	-0.327471	3.43299e-56	1.22744e-53
1183	19	37128237	T	C	ZNF461	IGR	Alu_Repeats	26	41.27	0.793	0	0	0	0.32746	0	-0.32746	1.82218e-51	4.62313e-49
1184	16	31134397	A	G	KAT8	Intron	Alu_Repeats	24	38.095	0.859	0	0	0	0.327397	0	-0.327397	1.73732e-47	3.48679e-45
1185	11	71237318	C	G	KRTAP5-7	5'Flank	Non_Alu_Repeats	27	42.857	0.781	4	0.756	0.955	0.334508	0.00721739	-0.327291	5.19538e-45	9.04385e-43
1186	5	40829912	T	C	RPL37	3'UTR	Alu_Repeats	52	82.54	0.396	0	0	0	0.327143	0	-0.327143	1.23689e-105	1.30185e-101
1187	19	2037846	A	C	MKNK2	3'UTR	Non_Alu_Non_Repeats	42	66.667	0.518	17	3.214	0.567	0.345365	0.0182306	-0.327134	3.58371e-56	1.2803e-53
1188	19	4653673	A	G	TNFAIP8L1	3'UTR	Alu_Repeats	52	82.54	0.396	0	0	0	0.327127	0	-0.327127	1.23696e-105	1.30185e-101
1189	22	24109774	T	G	CHCHD10	Silent	Non_Alu_Repeats	22	34.921	0.937	0	0	0	0.327032	0	-0.327032	1.52502e-43	2.44781e-41
1190	16	89782344	T	C	VPS9D1	Intron	Alu_Repeats	37	58.73	0.557	0	0	0	0.326905	0	-0.326905	8.09173e-74	8.70239e-71
1191	20	49497568	A	G	Unknown	IGR	Alu_Repeats	47	74.603	0.438	0	0	0	0.326683	0	-0.326683	7.48082e-95	3.05731e-91
1192	1	10456516	A	G	PGD	5'Flank	Alu_Repeats	28	44.444	0.857	39	7.372	0.734	0.380762	0.0540851	-0.326677	2.42759e-20	8.41517e-19
1193	9	37772252	T	C	RP11-613M10.9	Intron	Alu_Repeats	42	66.667	0.49	0	0	0	0.326651	0	-0.326651	3.00679e-84	6.04596e-81
1194	17	29121120	A	G	CRLF3	Intron	Alu_Repeats	47	74.603	0.522	96	18.147	0.345	0.389079	0.0625974	-0.326482	1.48799e-29	9.7797e-28
1195	16	70283084	T	C	EXOSC6	IGR	Alu_Repeats	56	88.889	0.441	95	17.958	0.365	0.391984	0.065603	-0.326381	9.93415e-40	1.32678e-37
1196	8	21892510	A	G	NPM2	Intron	Alu_Repeats	40	63.492	0.514	0	0	0	0.326317	0	-0.326317	4.68525e-80	7.39083e-77
1197	2	37330614	T	C	EIF2AK2	3'UTR	Alu_Repeats	39	61.905	0.584	39	7.372	0.482	0.361683	0.0355028	-0.32618	3.3671e-35	3.19961e-33
1198	12	49323115	T	C	RP11-302B13.5	Intron	Alu_Repeats	24	38.095	0.856	0	0	0	0.326111	0	-0.326111	1.73763e-47	3.48679e-45
1199	9	130874603	T	C	RP11-395P17.3	RNA	Alu_Repeats	28	44.444	0.733	0	0	0	0.325778	0	-0.325778	1.80196e-55	5.84356e-53
1200	12	64844134	A	G	XPOT	3'UTR	Alu_Repeats	59	93.651	0.573	318	60.113	0.351	0.536873	0.211163	-0.32571	2.85391e-25	1.41921e-23
1201	20	29652191	C	T	Unknown	IGR	Non_Alu_Repeats	26	41.27	0.807	8	1.512	0.481	0.332984	0.00727599	-0.325708	1.30602e-38	1.56654e-36
1202	1	94317266	A	G	RP4-561L24.3	lincRNA	Alu_Repeats	38	60.317	0.541	1	0.189	0.5	0.326444	0.00094518	-0.325499	9.76496e-74	1.04616e-70
1203	17	35877155	T	C	SYNRG	IGR	Alu_Repeats	32	50.794	0.661	10	1.89	0.533	0.335556	0.0100813	-0.325474	4.55475e-47	8.94129e-45
1204	1	1660887	T	C	SLC35E2	Intron	Alu_Repeats	45	71.429	0.456	1	0.189	0.231	0.325825	0.000436673	-0.325389	1.18779e-88	3.43872e-85
1205	22	20055150	A	G	TANGO2	IGR	Alu_Repeats	39	61.905	0.525	0	0	0	0.325238	0	-0.325238	5.71021e-78	7.92292e-75
1206	21	45644164	T	C	ICOSLG	3'UTR	Alu_Repeats	32	50.794	0.64	0	0	0	0.32519	0	-0.32519	1.47161e-63	7.95006e-61
1207	7	74295277	T	C	Unknown	IGR	Alu_Repeats	25	39.683	0.819	0	0	0	0.325175	0	-0.325175	1.78895e-49	4.03092e-47
1208	17	57352392	A	G	GDPD1	IGR	Alu_Repeats	42	66.667	0.488	0	0	0	0.325159	0	-0.325159	3.00612e-84	6.04596e-81
1209	9	68424641	T	A	Unknown	IGR	Non_Alu_Non_Repeats	22	34.921	0.991	11	2.079	1	0.345905	0.020794	-0.325111	1.71123e-26	9.69176e-25
1210	14	105184088	G	C	INF2	Intron	Non_Alu_Non_Repeats	35	55.556	0.734	61	11.531	0.719	0.407841	0.0828733	-0.324968	3.59026e-19	1.11002e-17
1211	16	50139744	A	G	HEATR3	3'UTR	Alu_Repeats	32	50.794	0.64	0	0	0	0.324873	0	-0.324873	1.47165e-63	7.95006e-61
1212	12	124110568	T	C	EIF2B1	Intron	Alu_Repeats	27	42.857	0.758	0	0	0	0.324873	0	-0.324873	1.82563e-53	5.25058e-51
1213	3	52449268	A	G	PHF7	Intron	Alu_Repeats	41	65.079	0.499	0	0	0	0.32481	0	-0.32481	3.78238e-82	6.66469e-79
1214	4	764655	T	C	PCGF3	IGR	Alu_Repeats	25	39.683	0.819	0	0	0	0.32481	0	-0.32481	1.79293e-49	4.03092e-47
1215	7	5516630	T	C	AC092171.4	lincRNA	Alu_Repeats	55	87.302	0.372	0	0	0	0.324762	0	-0.324762	3.43919e-112	6.27986e-108
1216	17	37223785	C	T	PLXDC1	3'UTR	Non_Alu_Repeats	46	73.016	0.603	108	20.416	0.566	0.440333	0.115601	-0.324732	6.77428e-21	2.46806e-19
1217	17	26935497	T	C	SGK494	IGR	Alu_Repeats	48	76.19	0.521	89	16.824	0.428	0.396667	0.0720057	-0.324661	1.47298e-29	9.68246e-28
1218	19	13884572	A	G	C19orf53	5'Flank	Alu_Repeats	46	73.016	0.445	0	0	0	0.324556	0	-0.324556	1.02047e-92	3.61065e-89
1219	8	42878851	A	G	HOOK3	3'UTR	Alu_Repeats	31	49.206	0.659	0	0	0	0.324508	0	-0.324508	1.58365e-61	7.46865e-59
1220	2	152334879	A	G	RIF1	3'UTR	Alu_Repeats	29	46.032	0.71	2	0.378	0.573	0.326619	0.00216446	-0.324455	1.82432e-53	5.25058e-51
1221	12	124411853	T	C	DNAH10OS	3'UTR	Alu_Repeats	34	53.968	0.601	0	0	0	0.324444	0	-0.324444	1.21336e-67	8.70024e-65
1222	1	10456092	A	G	Unknown	IGR	Alu_Repeats	48	76.19	0.681	200	37.807	0.514	0.51873	0.194403	-0.324328	2.02332e-15	4.35232e-14
1223	11	65317691	T	C	LTBP3	Intron	Alu_Repeats	32	50.794	0.655	13	2.457	0.344	0.33273	0.00844423	-0.324286	1.66218e-44	2.8811e-42
1224	19	10820076	A	G	QTRT1	Intron	Alu_Repeats	47	74.603	0.491	48	9.074	0.466	0.366603	0.0423195	-0.324284	2.3327e-41	3.1907e-39
1225	9	130990651	A	G	DNM1	Intron	Alu_Repeats	44	69.841	0.477	9	1.701	0.524	0.333111	0.00891115	-0.3242	6.60601e-71	6.01786e-68
1226	11	16778270	A	G	C11orf58	IGR	Alu_Repeats	36	57.143	0.567	0	0	0	0.324143	0	-0.324143	9.40862e-72	8.75009e-69
1227	12	121082656	A	G	CABP1	Intron	Alu_Repeats	22	34.921	0.928	0	0	0	0.324	0	-0.324	1.56148e-43	2.44781e-41
1228	12	53569928	T	C	CSAD	Intron	Alu_Repeats	46	73.016	0.486	42	7.94	0.39	0.354921	0.0309433	-0.323977	1.87231e-45	3.316e-43
1229	10	15117829	T	C	OLAH	IGR	Alu_Repeats	63	100	0.332	6	1.134	0.745	0.332413	0.00844612	-0.323967	8.41023e-115	2.7865e-110
1230	10	17659131	C	A	PTPLA	Missense_Mutation	Non_Alu_Non_Repeats	24	38.095	0.999	30	5.671	1	0.38046	0.0567108	-0.32375	3.84245e-17	9.97082e-16
1231	1	1156878	T	C	SDF4	Intron	Alu_Repeats	31	49.206	0.699	25	4.726	0.43	0.344032	0.0203025	-0.323729	9.02203e-32	6.80796e-30
1232	3	155543204	T	C	SLC33A1	3'UTR	Alu_Repeats	29	46.032	0.703	0	0	0	0.323714	0	-0.323714	1.75149e-57	6.44615e-55
1233	4	77864212	T	C	Unknown	IGR	Alu_Repeats	42	66.667	0.487	2	0.378	0.2	0.324444	0.000756144	-0.323688	1.82405e-80	3.12593e-77
1234	15	45025702	A	G	TRIM69	Intron	Alu_Repeats	46	73.016	0.443	0	0	0	0.32354	0	-0.32354	1.0209e-92	3.61065e-89
1235	1	36534782	A	G	AGO3	3'UTR	Alu_Repeats	33	52.381	0.646	20	3.781	0.388	0.338175	0.0146578	-0.323517	1.02827e-39	1.37293e-37
1236	20	62275845	C	T	STMN3	Intron	Non_Alu_Non_Repeats	29	46.032	0.727	7	1.323	0.839	0.334603	0.0111021	-0.323501	3.14618e-44	5.43755e-42
1237	5	74040913	T	C	GFM2	Intron	Alu_Repeats	40	63.492	0.531	22	4.159	0.325	0.336968	0.0135142	-0.323454	5.65295e-51	1.41098e-48
1238	14	92585459	T	C	NDUFB1	Intron	Alu_Repeats	39	61.905	0.549	28	5.293	0.308	0.339683	0.0163233	-0.323359	2.53223e-44	4.37815e-42
1239	X	47068298	A	G	UBA1	Intron	Alu_Repeats	29	46.032	0.713	8	1.512	0.343	0.328333	0.00519093	-0.323142	2.42341e-44	4.19162e-42
1240	16	74482653	G	A	RP11-252A24.7	lincRNA	Alu_Repeats	25	39.683	0.948	28	5.293	1	0.376063	0.0529301	-0.323133	3.22093e-19	9.96557e-18
1241	7	48143526	A	G	UPP1	Intron	Non_Alu_Non_Repeats	36	57.143	0.576	8	1.512	0.386	0.328968	0.00584499	-0.323123	6.3672e-58	2.59495e-55
1242	3	132397889	A	G	UBA5	IGR	Alu_Repeats	24	38.095	0.871	7	1.323	0.701	0.331841	0.00927221	-0.322569	8.1233e-36	8.54321e-34
1243	1	10456462	A	G	PGD	5'Flank	Alu_Repeats	34	53.968	0.597	0	0	0	0.322206	0	-0.322206	1.21359e-67	8.70024e-65
1244	X	217757	A	G	PLCXD1	3'UTR	Alu_Repeats	53	84.127	0.384	1	0.189	0.364	0.322825	0.000688091	-0.322137	1.26421e-105	1.31503e-101
1245	2	114467639	T	C	SLC35F5	IGR	Alu_Repeats	34	53.968	0.738	64	12.098	0.629	0.398063	0.0760699	-0.321994	5.5348e-19	1.70704e-17
1246	16	46831411	T	C	C16orf87	3'UTR	Alu_Repeats	33	52.381	0.65	28	5.293	0.353	0.340556	0.0186957	-0.32186	2.70719e-34	2.54977e-32
1247	7	44066999	T	C	RASA4CP	RNA	Alu_Repeats	32	50.794	0.634	0	0	0	0.321857	0	-0.321857	1.47169e-63	7.95006e-61
1248	6	109784286	T	C	ZBTB24	3'UTR	Alu_Repeats	39	61.905	0.52	0	0	0	0.321746	0	-0.321746	5.71084e-78	7.92292e-75
1249	22	18977276	A	G	DGCR5	RNA	Alu_Repeats	31	49.206	0.669	6	1.134	0.654	0.329159	0.00742155	-0.321737	3.29351e-50	8.16822e-48
1250	22	47066768	A	G	GRAMD4	Intron	Alu_Repeats	24	38.095	0.844	0	0	0	0.321635	0	-0.321635	1.73257e-47	3.48679e-45
1251	20	3851628	A	G	MAVS	IGR	Alu_Repeats	56	88.889	0.362	0	0	0	0.321603	0	-0.321603	2.16887e-114	5.394e-110
1252	17	74084449	C	T	EXOC7	Intron	Non_Alu_Non_Repeats	32	50.794	0.701	25	4.726	0.727	0.355968	0.0343781	-0.32159	1.65671e-31	1.23278e-29
1253	6	31732958	T	C	VWA7	IGR	Alu_Repeats	35	55.556	0.644	30	5.671	0.636	0.357619	0.0360529	-0.321566	9.57596e-33	7.99698e-31
1254	19	16348423	A	G	AP1M1	IGR	Alu_Repeats	35	55.556	0.579	0	0	0	0.321476	0	-0.321476	1.07684e-69	8.83933e-67
1255	19	36811472	T	C	Unknown	IGR	Alu_Repeats	26	41.27	0.779	0	0	0	0.321413	0	-0.321413	1.82203e-51	4.62313e-49
1256	17	3405059	A	G	ASPA	3'UTR	Alu_Repeats	46	73.016	0.467	20	3.781	0.519	0.341016	0.0196389	-0.321377	9.04077e-60	4.15174e-57
1257	16	263059	T	C	LUC7L	Intron	Alu_Repeats	27	42.857	0.826	20	3.781	0.871	0.354095	0.0329263	-0.321169	5.73923e-27	3.26766e-25
1258	22	47067686	A	G	GRAMD4	Intron	Alu_Repeats	22	34.921	0.919	0	0	0	0.321048	0	-0.321048	1.56294e-43	2.44781e-41
1259	17	74084441	C	T	EXOC7	Intron	Non_Alu_Non_Repeats	32	50.794	0.697	27	5.104	0.649	0.354159	0.0331134	-0.321045	1.10823e-30	8.16497e-29
1260	12	117287833	A	G	RNFT2	3'UTR	Alu_Repeats	31	49.206	0.652	0	0	0	0.320857	0	-0.320857	1.58365e-61	7.46865e-59
1261	12	53568361	T	C	CSAD	Intron	Alu_Repeats	46	73.016	0.439	0	0	0	0.320841	0	-0.320841	1.02087e-92	3.61065e-89
1262	8	30047328	A	G	Unknown	IGR	Alu_Repeats	36	57.143	0.561	0	0	0	0.320778	0	-0.320778	9.40862e-72	8.75009e-69
1263	12	95421035	T	C	NR2C1	Intron	Alu_Repeats	35	55.556	0.577	0	0	0	0.320746	0	-0.320746	1.07654e-69	8.83933e-67
1264	6	109784327	T	C	ZBTB24	3'UTR	Alu_Repeats	40	63.492	0.505	0	0	0	0.32073	0	-0.32073	4.68654e-80	7.39083e-77
1265	16	31467534	T	C	ARMC5	5'Flank	Alu_Repeats	33	52.381	0.612	0	0	0	0.320651	0	-0.320651	1.34631e-65	8.30909e-63
1266	3	170180511	T	C	SLC7A14	3'UTR	Alu_Repeats	34	53.968	0.688	36	6.805	0.75	0.37154	0.0510567	-0.320483	1.11219e-26	6.31341e-25
1267	18	20876366	T	C	TMEM241	3'UTR	Alu_Repeats	42	66.667	0.481	0	0	0	0.320365	0	-0.320365	3.00687e-84	6.04596e-81
1268	X	73230436	A	G	RP13-36G14.4	RNA	Alu_Repeats	48	76.19	0.426	8	1.512	0.262	0.324317	0.0039603	-0.320357	2.86687e-83	5.75026e-80
1269	19	55551790	T	C	GP6	5'Flank	Alu_Repeats	41	65.079	0.59	55	10.397	0.611	0.383698	0.0634896	-0.320209	5.67367e-28	3.43015e-26
1270	10	50951895	A	G	OGDHL	Intron	Non_Alu_Non_Repeats	27	42.857	0.747	0	0	0	0.320127	0	-0.320127	1.79915e-53	5.25058e-51
1271	X	1515852	A	G	LINC00106	lincRNA	Alu_Repeats	25	39.683	0.818	3	0.567	0.806	0.324683	0.00457089	-0.320112	1.707e-43	2.66989e-41
1272	19	58520196	A	G	CTD-2368P22.1	3'UTR	Alu_Repeats	33	52.381	0.62	5	0.945	0.516	0.324968	0.00487902	-0.320089	4.51749e-56	1.61069e-53
1273	14	55835120	T	C	ATG14	3'UTR	Alu_Repeats	44	69.841	0.595	85	16.068	0.593	0.415254	0.0952552	-0.319999	5.48081e-22	2.02468e-20
1274	15	83511142	T	C	Unknown	IGR	Alu_Repeats	42	66.667	0.599	100	18.904	0.419	0.399159	0.079189	-0.31997	3.05425e-22	1.23316e-20
1275	6	150046545	T	C	NUP43	IGR	Alu_Repeats	40	63.492	0.571	39	7.372	0.579	0.362635	0.0427202	-0.319915	4.54451e-35	4.31295e-33
1276	1	145689491	A	G	RNF115	3'UTR	Alu_Repeats	48	76.19	0.42	0	0	0	0.319873	0	-0.319873	5.39573e-97	2.69733e-93
1277	1	44459860	A	G	SLC6A9	Intron	Alu_Repeats	23	36.508	0.889	4	0.756	0.654	0.32473	0.00494896	-0.319781	5.08846e-38	6.07174e-36
1278	1	204525744	A	G	MDM4	3'UTR	Alu_Repeats	57	90.476	0.454	126	23.819	0.384	0.411079	0.0914291	-0.31965	4.7779e-32	3.94988e-30
1279	19	36261685	A	G	C19orf55	IGR	Alu_Repeats	33	52.381	0.618	3	0.567	0.689	0.323556	0.00390926	-0.319646	3.73296e-59	1.5396e-56
1280	13	101275766	T	C	TMTC4	Intron	Alu_Repeats	32	50.794	0.648	8	1.512	0.644	0.329206	0.0097448	-0.319462	6.13575e-49	1.3546e-46
1281	1	40012549	T	C	RP11-69E11.4	RNA	Alu_Repeats	33	52.381	0.666	41	7.75	0.382	0.349016	0.0295955	-0.31942	3.02703e-27	1.72962e-25
1282	2	55763929	A	G	CCDC104	Intron	Alu_Repeats	24	38.095	0.838	0	0	0	0.319349	0	-0.319349	1.73709e-47	3.48679e-45
1283	1	161725748	A	G	DUSP12	Intron	Alu_Repeats	36	57.143	0.565	5	0.945	0.36	0.322603	0.00340076	-0.319202	1.64148e-62	8.66321e-60
1284	X	2824434	T	C	ARSD	3'UTR	Alu_Repeats	22	34.921	0.95	7	1.323	0.941	0.331651	0.0124556	-0.319195	1.94918e-31	1.44788e-29
1285	21	45644103	T	C	ICOSLG	3'UTR	Alu_Repeats	29	46.032	0.695	2	0.378	0.216	0.319984	0.000814745	-0.319169	1.31434e-53	4.10821e-51
1286	20	29652605	A	T	Unknown	IGR	Alu_Repeats	36	57.143	0.792	102	19.282	0.693	0.452794	0.133699	-0.319094	2.05649e-13	3.5742e-12
1287	19	38897318	A	G	FAM98C	Intron	Alu_Repeats	30	47.619	0.722	26	4.915	0.501	0.343635	0.024603	-0.319032	5.02376e-30	3.66716e-28
1288	1	92654738	A	G	RP4-621B10.8	lincRNA	Alu_Repeats	40	63.492	0.502	0	0	0	0.318952	0	-0.318952	4.68616e-80	7.39083e-77
1289	3	49357488	T	C	USP4	Intron	Alu_Repeats	30	47.619	0.692	8	1.512	0.71	0.329651	0.0107335	-0.318917	5.32563e-45	9.26877e-43
1290	14	64928815	A	G	ZBTB25	Intron	Alu_Repeats	29	46.032	0.765	21	3.97	0.84	0.352254	0.0333422	-0.318912	3.90274e-29	2.55621e-27
1291	1	150593887	T	C	ENSA	Intron	Alu_Repeats	34	53.968	0.591	0	0	0	0.318841	0	-0.318841	1.21346e-67	8.70024e-65
1292	7	92121583	A	G	PEX1	Intron	Alu_Repeats	34	53.968	0.723	53	10.019	0.712	0.39	0.0713043	-0.318696	8.60102e-21	3.12913e-19
1293	9	68421837	G	A	Unknown	IGR	Alu_Repeats	32	50.794	0.627	0	0	0	0.318556	0	-0.318556	1.4713e-63	7.95006e-61
1294	17	29120880	A	G	CRLF3	Intron	Alu_Repeats	47	74.603	0.45	24	4.537	0.382	0.335889	0.0173384	-0.318551	2.25531e-60	1.04535e-57
1295	22	19010039	A	G	DGCR9	lincRNA	Alu_Repeats	30	47.619	0.669	0	0	0	0.318413	0	-0.318413	1.67801e-59	7.02037e-57
1296	1	92654658	A	G	RP4-621B10.8	lincRNA	Alu_Repeats	42	66.667	0.478	1	0.189	0.2	0.318667	0.000378072	-0.318289	2.54861e-82	5.05522e-79
1297	3	136050687	A	G	PCCB	Intron	Alu_Repeats	34	53.968	0.59	0	0	0	0.318254	0	-0.318254	1.21363e-67	8.70024e-65
1298	19	20803921	A	G	ZNF626	3'UTR	Alu_Repeats	30	47.619	0.699	11	2.079	0.702	0.33273	0.0145955	-0.318135	4.00027e-41	5.42611e-39
1299	8	141519761	T	C	CHRAC1	5'Flank	Alu_Repeats	52	82.54	0.528	155	29.301	0.403	0.436159	0.118125	-0.318034	1.10207e-24	5.44475e-23
1300	8	30043772	A	G	DCTN6	IGR	Alu_Repeats	34	53.968	0.589	0	0	0	0.318032	0	-0.318032	1.21359e-67	8.70024e-65
1301	1	78166252	T	C	USP33	Intron	Alu_Repeats	21	33.333	0.954	0	0	0	0.318	0	-0.318	1.44368e-41	2.00995e-39
1302	11	62532231	A	G	POLR2G	Intron	Alu_Repeats	38	60.317	0.579	40	7.561	0.412	0.349063	0.0311474	-0.317916	1.04786e-34	9.90368e-33
1303	4	48859804	A	G	OCIAD1	Intron	Alu_Repeats	30	47.619	0.669	1	0.189	0.4	0.318667	0.000756144	-0.317911	1.96039e-57	7.20225e-55
1304	7	101205765	T	C	LINC01007	lincRNA	Alu_Repeats	25	39.683	0.801	0	0	0	0.317873	0	-0.317873	1.79255e-49	4.03092e-47
1305	7	154682748	A	G	DPP6	Intron	Alu_Repeats	24	38.095	0.914	18	3.403	0.898	0.348365	0.0305444	-0.317821	3.45125e-24	1.69089e-22
1306	14	68033344	A	G	PLEKHH1	Intron	Alu_Repeats	43	68.254	0.48	10	1.89	0.507	0.327349	0.00959168	-0.317758	2.17669e-67	1.54173e-64
1307	20	35410369	T	C	SOGA1	3'UTR	Alu_Repeats	50	79.365	0.45	55	10.397	0.38	0.357095	0.039465	-0.31763	1.75341e-44	3.03746e-42
1308	1	1215478	A	G	SCNN1D	5'Flank	Alu_Repeats	35	55.556	0.571	0	0	0	0.317444	0	-0.317444	1.07666e-69	8.83933e-67
1309	12	121200609	C	T	SPPL3	3'UTR	Alu_Repeats	35	55.556	0.571	0	0	0	0.317429	0	-0.317429	1.07596e-69	8.83933e-67
1310	5	142605889	A	G	ARHGAP26	3'UTR	Alu_Repeats	25	39.683	0.8	0	0	0	0.317317	0	-0.317317	1.79279e-49	4.03092e-47
1311	19	58372747	A	G	ZNF587	3'UTR	Alu_Repeats	47	74.603	0.426	1	0.189	0.2	0.317651	0.000378072	-0.317273	5.87868e-93	2.31669e-89
1312	7	92122838	A	G	PEX1	Intron	Alu_Repeats	48	76.19	0.438	29	5.482	0.302	0.333762	0.0165766	-0.317185	1.06059e-59	4.86549e-57
1313	19	16756571	T	C	SMIM7	3'UTR	Alu_Repeats	43	68.254	0.465	0	0	0	0.317175	0	-0.317175	2.35162e-86	5.55141e-83
1314	1	10456926	A	G	PGD	5'Flank	Alu_Repeats	48	76.19	0.43	22	4.159	0.255	0.327762	0.0105992	-0.317163	4.01061e-67	2.81173e-64
1315	19	58372752	A	G	ZNF587	3'UTR	Alu_Repeats	48	76.19	0.416	0	0	0	0.317159	0	-0.317159	5.39634e-97	2.69733e-93
1316	X	229137	A	G	GTPBP6	Intron	Non_Alu_Non_Repeats	50	79.365	0.955	247	46.692	0.945	0.758143	0.441155	-0.316988	1.16403e-06	6.12367e-06
1317	2	69688988	T	C	AAK1	Intron	Alu_Repeats	31	49.206	0.644	0	0	0	0.316921	0	-0.316921	1.58353e-61	7.46865e-59
1318	20	44524459	A	G	CTSA	Intron	Alu_Repeats	34	53.968	0.653	41	7.75	0.457	0.352349	0.0354442	-0.316905	4.25586e-28	2.75662e-26
1319	2	130917111	T	C	SMPD4	Intron	Alu_Repeats	43	68.254	0.477	10	1.89	0.465	0.325683	0.00878261	-0.3169	9.05191e-68	7.19144e-65
1320	14	92584179	T	C	NDUFB1	Intron	Alu_Repeats	44	69.841	0.472	18	3.403	0.382	0.329873	0.012983	-0.31689	8.71783e-61	4.0576e-58
1321	22	44565974	A	G	PARVB	IGR	Alu_Repeats	42	66.667	0.478	2	0.378	0.498	0.318714	0.0018828	-0.316831	6.60858e-80	1.03535e-76
1322	1	155704196	A	G	DAP3	Intron	Alu_Repeats	35	55.556	0.602	21	3.97	0.446	0.334476	0.0176994	-0.316777	1.30295e-41	1.97022e-39
1323	19	39386590	T	C	SIRT2	Intron	Alu_Repeats	43	68.254	0.464	0	0	0	0.316698	0	-0.316698	2.3513e-86	5.55141e-83
1324	5	157185319	A	G	LSM11	3'UTR	Alu_Repeats	30	47.619	0.665	0	0	0	0.316603	0	-0.316603	1.6785e-59	7.02037e-57
1325	19	6379137	T	C	GTF2F1	IGR	Alu_Repeats	46	73.016	0.537	126	23.819	0.317	0.392016	0.0754518	-0.316564	5.23581e-25	2.59577e-23
1326	1	207943385	A	G	CD46	Intron	Alu_Repeats	48	76.19	0.437	29	5.482	0.297	0.332825	0.0162628	-0.316563	7.98362e-60	3.67193e-57
1327	3	53900647	T	C	ACTR8	IGR	Alu_Repeats	33	52.381	0.604	0	0	0	0.316508	0	-0.316508	1.34641e-65	8.30909e-63
1328	15	72883443	A	G	RP11-1006G14.4	RNA	Alu_Repeats	42	66.667	0.475	0	0	0	0.316476	0	-0.316476	3.00687e-84	6.04596e-81
1329	22	44566101	A	G	PARVB	IGR	Alu_Repeats	34	53.968	0.614	14	2.647	0.556	0.331127	0.0147221	-0.316405	1.63911e-45	2.94961e-43
1330	2	201842417	T	C	FAM126B	3'UTR	Alu_Repeats	43	68.254	0.463	0	0	0	0.316238	0	-0.316238	2.35169e-86	5.55141e-83
1331	1	150585654	T	C	ENSA	Intron	Alu_Repeats	36	57.143	0.576	10	1.89	0.694	0.329333	0.0131115	-0.316222	9.29821e-53	2.61405e-50
1332	16	1403642	A	G	GNPTG	Intron	Alu_Repeats	46	73.016	0.512	56	10.586	0.547	0.374111	0.0579301	-0.316181	8.29271e-34	7.74445e-32
1333	21	33373441	T	C	HUNK	3'UTR	Alu_Repeats	30	47.619	0.71	29	5.482	0.399	0.338032	0.0218771	-0.316155	6.22442e-28	3.62583e-26
1334	17	3395275	A	G	ASPA	Intron	Alu_Repeats	23	36.508	0.879	3	0.567	0.819	0.320746	0.00464461	-0.316101	1.41179e-39	1.73053e-37
1335	16	50139328	A	G	HEATR3	3'UTR	Alu_Repeats	33	52.381	0.603	0	0	0	0.316095	0	-0.316095	1.3466e-65	8.30909e-63
1336	17	17762661	T	C	TOM1L2	Intron	Alu_Repeats	34	53.968	0.593	3	0.567	0.709	0.320048	0.00402079	-0.316027	6.77417e-61	3.15788e-58
1337	9	130874328	T	C	SLC25A25	IGR	Alu_Repeats	30	47.619	0.664	0	0	0	0.316	0	-0.316	1.67855e-59	7.02037e-57
1338	1	19542310	T	C	EMC1	3'UTR	Alu_Repeats	53	84.127	0.376	1	0.189	0.2	0.316254	0.000378072	-0.315876	6.06464e-106	7.13848e-102
1339	11	118875689	A	G	CCDC84	Intron	Alu_Repeats	23	36.508	0.88	3	0.567	1	0.321429	0.00567108	-0.315757	4.23994e-39	5.10625e-37
1340	20	49498418	A	G	Unknown	IGR	Alu_Repeats	46	73.016	0.432	0	0	0	0.315667	0	-0.315667	1.02084e-92	3.61065e-89
1341	14	55834376	T	C	ATG14	3'UTR	Alu_Repeats	50	79.365	0.434	56	10.586	0.272	0.344349	0.0287694	-0.31558	4.44178e-48	9.71275e-46
1342	1	207942535	A	G	CD46	Intron	Alu_Repeats	20	31.746	0.994	0	0	0	0.315571	0	-0.315571	1.29641e-39	1.63126e-37
1343	22	50652688	A	G	SELO	Intron	Alu_Repeats	39	61.905	0.554	36	6.805	0.401	0.342825	0.0272873	-0.315538	2.76412e-38	3.30795e-36
1344	1	10517276	T	C	DFFA	3'UTR	Alu_Repeats	55	87.302	0.361	0	0	0	0.315492	0	-0.315492	3.43979e-112	6.27986e-108
1345	22	26921251	T	C	TPST2	IGR	Alu_Repeats	37	58.73	0.537	0	0	0	0.315492	0	-0.315492	8.09327e-74	8.70239e-71
1346	19	54490402	A	G	CACNG8	3'UTR	Alu_Repeats	55	87.302	0.583	200	37.807	0.512	0.508968	0.193554	-0.315414	1.59823e-18	4.9049e-17
1347	7	48143721	A	G	UPP1	Intron	Alu_Repeats	21	33.333	0.954	2	0.378	0.7	0.317952	0.0026465	-0.315306	1.18476e-37	1.31085e-35
1348	3	44791398	T	C	KIAA1143	3'UTR	Alu_Repeats	41	65.079	0.51	34	6.427	0.262	0.332063	0.0168091	-0.315254	9.79308e-45	1.69977e-42
1349	17	76231889	A	G	TMEM235	Intron	Alu_Repeats	20	31.746	0.993	0	0	0	0.315254	0	-0.315254	1.30152e-39	1.63126e-37
1350	3	156258283	T	C	SSR3	IGR	Alu_Repeats	43	68.254	0.462	0	0	0	0.315238	0	-0.315238	2.35175e-86	5.55141e-83
1351	16	89299280	T	A	Unknown	IGR	Non_Alu_Non_Repeats	23	36.508	0.901	9	1.701	0.806	0.328905	0.0137051	-0.3152	6.37581e-31	4.71256e-29
1352	5	130495835	T	C	HINT1	Intron	Alu_Repeats	34	53.968	0.654	33	6.238	0.609	0.353175	0.0380076	-0.315167	4.25072e-30	3.10743e-28
1353	17	20220954	A	G	SPECC1	IGR	Alu_Repeats	45	71.429	0.447	10	1.89	0.236	0.319619	0.00446503	-0.315154	2.0604e-74	2.49077e-71
1354	11	117080519	T	C	PCSK7	Intron	Alu_Repeats	24	38.095	0.827	0	0	0	0.314968	0	-0.314968	1.73736e-47	3.48679e-45
1355	15	65442001	T	C	CLPX	3'UTR	Alu_Repeats	42	66.667	0.513	56	10.586	0.259	0.34227	0.0273705	-0.314899	4.41354e-36	4.66362e-34
1356	12	60178031	A	G	SLC16A7	IGR	Alu_Repeats	25	39.683	0.862	15	2.836	0.955	0.341952	0.0270756	-0.314877	3.19971e-27	1.82782e-25
1357	7	886331	A	G	SUN1	Intron	Alu_Repeats	44	69.841	0.467	11	2.079	0.554	0.326365	0.0115274	-0.314838	5.14417e-67	3.60362e-64
1358	19	40538503	T	C	ZNF780B	IGR	Alu_Repeats	35	55.556	0.567	0	0	0	0.314746	0	-0.314746	1.07689e-69	8.83933e-67
1359	22	26920442	T	C	TPST2	IGR	Alu_Repeats	30	47.619	0.707	42	7.94	0.279	0.336762	0.0221512	-0.314611	3.57862e-23	1.53232e-21
1360	1	100489996	A	G	SLC35A3	IGR	Alu_Repeats	29	46.032	0.683	0	0	0	0.314476	0	-0.314476	1.75237e-57	6.44615e-55
1361	6	24142740	A	G	NRSN1	Intron	Alu_Repeats	35	55.556	0.582	10	1.89	0.463	0.323222	0.00875236	-0.31447	6.94359e-53	1.95393e-50
1362	17	3395048	A	G	ASPA	Intron	Alu_Repeats	24	38.095	0.83	1	0.189	0.889	0.316127	0.00168053	-0.314446	2.68405e-45	4.71269e-43
1363	20	29652194	C	T	Unknown	IGR	Non_Alu_Repeats	26	41.27	0.782	9	1.701	0.478	0.322571	0.00813989	-0.314432	2.17418e-37	2.34191e-35
1364	8	145644293	A	G	SLC39A4	5'Flank	Alu_Repeats	30	47.619	0.704	15	2.836	0.733	0.33519	0.0207958	-0.314395	3.11647e-36	3.30203e-34
1365	2	97492210	T	C	CNNM3	Intron	Alu_Repeats	31	49.206	0.654	7	1.323	0.561	0.321714	0.00741777	-0.314297	7.5049e-49	1.65483e-46
1366	9	111898259	T	C	FRRS1L	3'UTR	Alu_Repeats	22	34.921	0.9	0	0	0	0.314254	0	-0.314254	1.56363e-43	2.44781e-41
1367	8	98741163	A	G	MTDH	IGR	Alu_Repeats	35	55.556	0.66	87	16.446	0.32	0.36681	0.0525955	-0.314214	5.95244e-18	1.5563e-16
1368	12	53570403	T	C	CSAD	Intron	Alu_Repeats	39	61.905	0.507	0	0	0	0.314095	0	-0.314095	5.71209e-78	7.92292e-75
1369	8	42388899	T	C	SLC20A2	Intron	Alu_Repeats	31	49.206	0.638	0	0	0	0.314079	0	-0.314079	1.58361e-61	7.46865e-59
1370	10	1226355	G	A	ADARB2	IGR	Non_Alu_Non_Repeats	33	52.381	0.63	11	2.079	0.777	0.330095	0.0161512	-0.313944	4.62419e-46	8.9577e-44
1371	13	25513267	G	A	TPTE2P1	RNA	Non_Alu_Repeats	20	31.746	0.989	0	0	0	0.313937	0	-0.313937	1.29071e-39	1.63126e-37
1372	19	20005771	A	G	ZNF253	IGR	Alu_Repeats	37	58.73	0.534	0	0	0	0.313746	0	-0.313746	8.09217e-74	8.70239e-71
1373	21	34734044	A	G	IFNAR1	IGR	Alu_Repeats	41	65.079	0.911	176	33.27	0.839	0.592841	0.279125	-0.313717	1.06684e-09	1.09263e-08
1374	5	17109448	T	C	CTD-2228A4.1	lincRNA	Alu_Repeats	21	33.333	0.941	0	0	0	0.313571	0	-0.313571	1.44573e-41	2.00995e-39
1375	2	70208910	T	C	PCBP1-AS1	RNA	Alu_Repeats	32	50.794	0.617	0	0	0	0.313508	0	-0.313508	1.47149e-63	7.95006e-61
1376	14	20919249	T	C	OSGEP	Intron	Alu_Repeats	31	49.206	0.679	29	5.482	0.38	0.334302	0.0208147	-0.313487	3.2267e-30	2.3627e-28
1377	16	89609442	A	G	SPG7	Intron	Alu_Repeats	27	42.857	0.773	17	3.214	0.55	0.331159	0.0176862	-0.313473	1.62368e-30	1.1941e-28
1378	19	45167748	A	G	PVR	IGR	Alu_Repeats	31	49.206	0.638	1	0.189	0.231	0.313794	0.000436673	-0.313357	1.55487e-59	7.02037e-57
1379	12	132331109	A	G	MMP17	Intron	Alu_Repeats	28	44.444	0.705	0	0	0	0.313333	0	-0.313333	1.80168e-55	5.84356e-53
1380	2	74626428	A	G	Unknown	IGR	Alu_Repeats	35	55.556	0.569	2	0.378	0.714	0.315905	0.00270132	-0.313203	3.73463e-65	2.28828e-62
1381	5	17108255	T	C	CTD-2228A4.1	lincRNA	Alu_Repeats	36	57.143	0.548	0	0	0	0.31319	0	-0.31319	9.40684e-72	8.75009e-69
1382	1	1156882	T	C	SDF4	Intron	Alu_Repeats	29	46.032	0.704	16	3.025	0.354	0.323889	0.0107013	-0.313188	1.64586e-35	1.57722e-33
1383	19	21472891	T	C	ZNF708	IGR	Alu_Repeats	36	57.143	0.581	29	5.482	0.345	0.332095	0.0189357	-0.31316	3.44707e-38	4.11976e-36
1384	9	68421797	A	G	Unknown	IGR	Alu_Repeats	29	46.032	0.694	5	0.945	0.663	0.319349	0.00626654	-0.313083	6.75654e-48	1.47384e-45
1385	9	130992945	A	G	DNM1	Intron	Alu_Repeats	27	42.857	0.73	0	0	0	0.313048	0	-0.313048	1.82587e-53	5.25058e-51
1386	17	43722381	A	G	CRHR1	Intron	Alu_Repeats	32	50.794	0.676	27	5.104	0.598	0.343508	0.0305198	-0.312988	1.27369e-31	9.53001e-30
1387	12	121770768	T	C	ANAPC5	Intron	Alu_Repeats	24	38.095	0.897	17	3.214	0.897	0.341778	0.0288147	-0.312963	2.01664e-24	9.92807e-23
1388	15	25228419	A	G	SNURF	Intron	Alu_Repeats	29	46.032	0.679	0	0	0	0.312778	0	-0.312778	1.75247e-57	6.44615e-55
1389	4	103732776	T	C	UBE2D3	Intron	Alu_Repeats	33	52.381	0.605	5	0.945	0.443	0.316873	0.00418526	-0.312688	4.0215e-56	1.43613e-53
1390	5	142604914	A	G	ARHGAP26	3'UTR	Alu_Repeats	42	66.667	0.504	37	6.994	0.332	0.335921	0.0232476	-0.312673	1.70717e-43	2.66989e-41
1391	12	121083780	A	G	CABP1	Intron	Alu_Repeats	33	52.381	0.597	0	0	0	0.312571	0	-0.312571	1.34663e-65	8.30909e-63
1392	14	35496504	A	G	SRP54	Intron	Alu_Repeats	35	55.556	0.607	30	5.671	0.435	0.337175	0.0246484	-0.312526	6.60977e-35	6.26301e-33
1393	3	49460946	T	C	NICN1	3'UTR	Alu_Repeats	54	85.714	0.365	0	0	0	0.312492	0	-0.312492	5.35773e-110	7.99041e-106
1394	22	31300854	A	G	OSBP2	Intron	Alu_Repeats	25	39.683	0.791	1	0.189	0.846	0.314048	0.00159924	-0.312448	3.17199e-47	6.2681e-45
1395	10	27228188	T	A	LINC00202-1	lincRNA	Non_Alu_Non_Repeats	28	44.444	0.703	0	0	0	0.312381	0	-0.312381	1.79636e-55	5.84356e-53
1396	19	29704002	T	C	UQCRFS1	Silent	Non_Alu_Non_Repeats	25	39.683	0.828	10	1.89	0.869	0.328746	0.0164197	-0.312326	3.64167e-33	3.05603e-31
1397	22	18579848	A	G	PEX26	3'UTR	Non_Alu_Repeats	47	74.603	0.549	119	22.495	0.432	0.409508	0.0972212	-0.312287	8.11125e-23	3.45857e-21
1398	13	50487787	T	C	SPRYD7	3'UTR	Alu_Repeats	50	79.365	0.405	19	3.592	0.254	0.321381	0.00910586	-0.312275	5.50689e-74	6.61248e-71
1399	6	159396143	T	C	RSPH3	3'UTR	Alu_Repeats	35	55.556	0.568	3	0.567	0.567	0.31546	0.00321361	-0.312247	2.51741e-63	1.35012e-60
1400	19	33074687	A	G	PDCD5	Intron	Alu_Repeats	30	47.619	0.748	37	6.994	0.632	0.356286	0.0441777	-0.312108	5.05608e-23	2.16112e-21
1401	5	179267387	T	C	SQSTM1	IGR	Alu_Repeats	53	84.127	0.617	198	37.429	0.554	0.519286	0.20718	-0.312106	2.89012e-15	6.20957e-14
1402	1	166028771	T	C	AL626787.1	5'Flank	Non_Alu_Repeats	40	63.492	0.579	58	10.964	0.509	0.367714	0.0558072	-0.311907	7.89934e-28	4.5732e-26
1403	17	41319797	T	C	NBR1	5'Flank	Alu_Repeats	34	53.968	0.585	7	1.323	0.279	0.315476	0.0036862	-0.31179	1.21856e-55	4.31205e-53
1404	7	4938489	T	C	Unknown	IGR	Alu_Repeats	24	38.095	0.818	0	0	0	0.311778	0	-0.311778	1.73786e-47	3.48679e-45
1405	3	101543508	A	G	NXPE3	3'UTR	Alu_Repeats	51	80.952	0.482	152	28.733	0.273	0.390286	0.0785085	-0.311777	5.00401e-28	3.23676e-26
1406	1	155706460	A	G	DAP3	Intron	Alu_Repeats	41	65.079	0.513	33	6.238	0.351	0.333667	0.0218979	-0.311769	7.0865e-44	1.21958e-41
1407	15	34435101	T	C	KATNBL1	Intron	Alu_Repeats	29	46.032	0.677	0	0	0	0.311762	0	-0.311762	1.75233e-57	6.44615e-55
1408	15	40986505	T	C	RAD51	5'Flank	Alu_Repeats	26	41.27	0.755	0	0	0	0.311619	0	-0.311619	1.82256e-51	4.62313e-49
1409	19	41036491	G	A	SPTBN4	Intron	Non_Alu_Non_Repeats	34	53.968	0.669	37	6.994	0.708	0.361127	0.049518	-0.311609	6.57801e-27	3.74307e-25
1410	1	156381477	T	C	C1orf61	Intron	Alu_Repeats	43	68.254	0.457	0	0	0	0.311603	0	-0.311603	2.35195e-86	5.55141e-83
1411	6	102337689	A	G	GRIK2	Missense_Mutation	Non_Alu_Non_Repeats	42	66.667	0.528	60	11.342	0.354	0.351698	0.0401739	-0.311524	2.96613e-32	2.46005e-30
1412	12	124110571	T	C	EIF2B1	Intron	Alu_Repeats	21	33.333	0.934	0	0	0	0.311476	0	-0.311476	1.44876e-41	2.00995e-39
1413	19	3287525	T	C	CELF5	Intron	Alu_Repeats	31	49.206	0.633	0	0	0	0.311429	0	-0.311429	1.58137e-61	7.46865e-59
1414	12	56707529	T	C	CNPY2	Intron	Alu_Repeats	38	60.317	0.572	27	5.104	0.663	0.34519	0.0338336	-0.311357	2.96845e-38	3.55106e-36
1415	14	20729682	T	C	TTC5	Intron	Alu_Repeats	32	50.794	0.643	13	2.457	0.635	0.326841	0.015603	-0.311238	1.46758e-42	2.24189e-40
1416	20	35410379	T	C	SOGA1	3'UTR	Alu_Repeats	44	69.841	0.446	0	0	0	0.311238	0	-0.311238	1.80958e-88	4.81905e-85
1417	11	111599256	A	G	PPP2R1B	Intron	Alu_Repeats	50	79.365	0.392	0	0	0	0.311222	0	-0.311222	2.67087e-101	1.89625e-97
1418	14	50801135	A	G	CDKL1	Intron	Alu_Repeats	41	65.079	0.555	59	11.153	0.448	0.361143	0.049983	-0.31116	1.67756e-29	1.10208e-27
1419	22	41678620	T	C	RANGAP1	Intron	Alu_Repeats	30	47.619	0.653	0	0	0	0.311111	0	-0.311111	1.67841e-59	7.02037e-57
1420	5	130495621	T	C	HINT1	Intron	Alu_Repeats	44	69.841	0.445	0	0	0	0.311079	0	-0.311079	1.80822e-88	4.81905e-85
1421	1	78487142	A	G	GIPC2	Intron	Alu_Repeats	37	58.73	0.547	11	2.079	0.491	0.321238	0.0102042	-0.311034	6.11377e-55	1.94357e-52
1422	9	131092623	A	G	COQ4	Intron	Alu_Repeats	38	60.317	0.516	0	0	0	0.311016	0	-0.311016	6.85254e-76	8.43317e-73
1423	2	203163863	A	G	NOP58	Intron	Alu_Repeats	20	31.746	0.979	0	0	0	0.310905	0	-0.310905	1.30609e-39	1.63126e-37
1424	2	203163787	A	G	NOP58	Intron	Alu_Repeats	37	58.73	0.569	28	5.293	0.441	0.334238	0.0233422	-0.310896	2.91132e-39	3.51563e-37
1425	4	2940085	T	C	NOP14	Intron	Alu_Repeats	35	55.556	0.56	0	0	0	0.310873	0	-0.310873	1.07681e-69	8.83933e-67
1426	7	17384437	A	G	AHR	3'UTR	Alu_Repeats	33	52.381	0.593	0	0	0	0.310873	0	-0.310873	1.34602e-65	8.30909e-63
1427	19	58376937	A	G	ZNF587	IGR	Alu_Repeats	46	73.016	0.467	43	8.129	0.375	0.341286	0.0304442	-0.310841	3.92669e-45	6.84715e-43
1428	5	133729097	A	G	UBE2B	IGR	Alu_Repeats	26	41.27	0.822	19	3.592	0.788	0.339111	0.0282987	-0.310812	8.90108e-27	5.05693e-25
1429	X	54590941	A	G	Unknown	IGR	Alu_Repeats	32	50.794	0.612	0	0	0	0.310746	0	-0.310746	1.47138e-63	7.95006e-61
1430	4	17629377	A	G	MED28	3'UTR	Alu_Repeats	42	66.667	0.474	8	1.512	0.358	0.316111	0.00540832	-0.310703	8.2374e-70	7.40596e-67
1431	7	44616735	T	C	TMED4	IGR	Alu_Repeats	29	46.032	0.677	1	0.189	0.6	0.31181	0.00113422	-0.310675	2.24248e-55	7.23947e-53
1432	9	140048198	A	G	GRIN1	Intron	Non_Alu_Non_Repeats	20	31.746	0.979	0	0	0	0.310651	0	-0.310651	1.29071e-39	1.63126e-37
1433	19	39120842	A	G	EIF3K	Intron	Alu_Repeats	22	34.921	0.889	0	0	0	0.310492	0	-0.310492	1.56298e-43	2.44781e-41
1434	7	104744412	T	C	KMT2E	Intron	Alu_Repeats	36	57.143	0.567	15	2.836	0.485	0.32419	0.0137524	-0.310438	1.90326e-48	4.1802e-46
1435	4	57327058	A	G	PAICS	IGR	Alu_Repeats	48	76.19	0.407	0	0	0	0.310222	0	-0.310222	5.39726e-97	2.69733e-93
1436	X	135924293	T	C	RP11-1114A5.4	lincRNA	Alu_Repeats	26	41.27	0.753	1	0.189	0.364	0.310889	0.000688091	-0.310201	1.88854e-49	4.23852e-47
1437	16	2145221	T	C	PKD1	Intron	Alu_Repeats	22	34.921	0.889	1	0.189	0.231	0.310571	0.000436673	-0.310135	1.67229e-41	2.31183e-39
1438	11	71274353	C	T	KRTAP5-10	5'Flank	Non_Alu_Repeats	20	31.746	0.989	2	0.378	1	0.313889	0.00378072	-0.310108	1.91268e-35	1.82724e-33
1439	20	17589897	A	G	DSTN	3'UTR	Alu_Repeats	25	39.683	0.781	0	0	0	0.310016	0	-0.310016	1.7912e-49	4.03092e-47
1440	15	41869410	A	G	TYRO3	Intron	Alu_Repeats	31	49.206	0.636	4	0.756	0.38	0.312889	0.00287713	-0.310012	5.38739e-54	1.69399e-51
1441	3	49360049	T	C	USP4	Intron	Alu_Repeats	31	49.206	0.637	4	0.756	0.46	0.31346	0.00347448	-0.309986	4.24962e-54	1.33953e-51
1442	2	132272453	A	G	AC093838.4	RNA	Alu_Repeats	42	66.667	0.56	95	17.958	0.353	0.37319	0.06331	-0.30988	7.01193e-23	2.99283e-21
1443	2	55206299	T	C	RTN4	Intron	Alu_Repeats	33	52.381	0.597	5	0.945	0.282	0.312524	0.00266163	-0.309862	9.92731e-57	3.58381e-54
1444	17	3405126	A	G	ASPA	3'UTR	Alu_Repeats	39	61.905	0.529	14	2.647	0.656	0.327206	0.0173554	-0.309851	4.74073e-53	1.33698e-50
1445	15	65442112	T	C	CLPX	3'UTR	Alu_Repeats	44	69.841	0.444	0	0	0	0.309841	0	-0.309841	1.80988e-88	4.81905e-85
1446	12	53569967	T	C	CSAD	Intron	Alu_Repeats	46	73.016	0.452	27	5.104	0.4	0.330254	0.0204291	-0.309825	4.88354e-55	1.55746e-52
1447	16	74342606	T	C	PSMD7	IGR	Alu_Repeats	35	55.556	0.558	0	0	0	0.309794	0	-0.309794	1.07692e-69	8.83933e-67
1448	2	44455560	A	G	PPM1B	Intron	Alu_Repeats	40	63.492	0.537	37	6.994	0.442	0.340714	0.0309319	-0.309782	7.35481e-38	8.76084e-36
1449	12	51905313	A	G	Unknown	IGR	Alu_Repeats	37	58.73	0.527	0	0	0	0.30973	0	-0.30973	8.09261e-74	8.70239e-71
1450	19	58373277	A	G	ZNF587	3'UTR	Alu_Repeats	50	79.365	0.39	0	0	0	0.309714	0	-0.309714	2.66935e-101	1.89625e-97
1451	1	3730327	T	C	CEP104	3'UTR	Alu_Repeats	41	65.079	0.476	0	0	0	0.309683	0	-0.309683	3.78416e-82	6.66469e-79
1452	17	38439237	A	G	WIPF2	3'UTR	Alu_Repeats	47	74.603	0.415	0	0	0	0.309651	0	-0.309651	7.4825e-95	3.05731e-91
1453	12	121769691	T	C	ANAPC5	Intron	Alu_Repeats	40	63.492	0.488	0	0	0	0.309635	0	-0.309635	4.68654e-80	7.39083e-77
1454	2	203163866	A	G	NOP58	Intron	Alu_Repeats	22	34.921	0.887	0	0	0	0.309603	0	-0.309603	1.56152e-43	2.44781e-41
1455	1	109606156	T	C	TAF13	IGR	Alu_Repeats	55	87.302	0.355	0	0	0	0.309571	0	-0.309571	3.43929e-112	6.27986e-108
1456	7	48143525	A	G	UPP1	Intron	Non_Alu_Non_Repeats	37	58.73	0.535	7	1.323	0.345	0.314063	0.00456144	-0.309502	1.85758e-61	8.7414e-59
1457	5	149575673	A	G	SLC6A7	Intron	Non_Alu_Non_Repeats	29	46.032	0.672	0	0	0	0.309286	0	-0.309286	1.75223e-57	6.44615e-55
1458	16	548955	A	G	RAB11FIP3	Intron	Alu_Repeats	30	47.619	0.658	3	0.567	0.733	0.313397	0.00415879	-0.309238	4.14293e-53	1.17172e-50
1459	11	33095505	A	G	TCP11L1	IGR	Alu_Repeats	50	79.365	0.4	11	2.079	0.382	0.317159	0.00794329	-0.309215	4.05523e-81	7.04406e-78
1460	19	16745922	T	C	CTC-429P9.4	Intron	Alu_Repeats	43	68.254	0.467	14	2.647	0.37	0.318984	0.00978261	-0.309202	1.07556e-63	6.41014e-61
1461	17	5327401	A	G	RPAIN	Intron	Alu_Repeats	29	46.032	0.753	31	5.86	0.637	0.34654	0.0373403	-0.309199	1.28709e-24	6.35251e-23
1462	10	73980019	A	G	ANAPC16	Intron	Alu_Repeats	51	80.952	0.383	2	0.378	0.207	0.309921	0.000782609	-0.309138	8.91214e-100	6.0859e-96
1463	19	14594687	T	C	GIPC1	Intron	Alu_Repeats	45	71.429	0.44	8	1.512	0.333	0.314032	0.00503592	-0.308996	4.53058e-76	6.12223e-73
1464	22	51062283	T	C	ARSA	IGR	Alu_Repeats	22	34.921	0.885	0	0	0	0.308952	0	-0.308952	1.56294e-43	2.44781e-41
1465	12	123954984	T	C	RILPL1	IGR	Alu_Repeats	30	47.619	0.68	12	2.268	0.67	0.324	0.0152004	-0.3088	3.22341e-40	4.33488e-38
1466	15	69746517	G	A	RPLP1	Intron	Alu_Repeats	24	38.095	0.82	2	0.378	1	0.312524	0.00378072	-0.308743	3.51136e-43	5.40927e-41
1467	16	31133324	A	G	KAT8	Intron	Alu_Repeats	50	79.365	0.389	0	0	0	0.308698	0	-0.308698	2.66996e-101	1.89625e-97
1468	5	133728591	A	G	UBE2B	IGR	Alu_Repeats	23	36.508	0.845	0	0	0	0.308603	0	-0.308603	1.6604e-45	2.94961e-43
1469	1	44428882	A	G	IPO13	Intron	Alu_Repeats	33	52.381	0.592	3	0.567	0.299	0.310206	0.00169565	-0.308511	6.47756e-60	2.98231e-57
1470	9	80886883	A	G	CEP78	3'UTR	Alu_Repeats	27	42.857	0.875	38	7.183	0.927	0.375127	0.0666219	-0.308505	1.03295e-16	2.66412e-15
1471	20	29652682	A	T	Unknown	IGR	Alu_Repeats	30	47.619	0.68	16	3.025	0.502	0.323651	0.0151796	-0.308471	7.5328e-37	8.04611e-35
1472	X	54591247	A	G	Unknown	IGR	Alu_Repeats	36	57.143	0.54	0	0	0	0.308429	0	-0.308429	9.40965e-72	8.75009e-69
1473	19	41076053	T	C	SPTBN4	Intron	Non_Alu_Non_Repeats	27	42.857	0.726	2	0.378	0.772	0.311254	0.0029206	-0.308333	3.51105e-49	7.78603e-47
1474	2	74626526	A	G	Unknown	IGR	Alu_Repeats	28	44.444	0.694	0	0	0	0.308317	0	-0.308317	1.80182e-55	5.84356e-53
1475	12	49178658	T	C	ADCY6	5'Flank	Alu_Repeats	32	50.794	0.607	0	0	0	0.308254	0	-0.308254	1.47161e-63	7.95006e-61
1476	17	1942377	A	G	OVCA2	5'Flank	Alu_Repeats	27	42.857	0.719	0	0	0	0.308238	0	-0.308238	1.82578e-53	5.25058e-51
1477	20	29653358	G	A	Unknown	IGR	Non_Alu_Non_Repeats	36	57.143	0.871	148	27.977	0.677	0.497603	0.189537	-0.308066	1.97974e-09	2.02294e-08
1478	14	68032182	A	G	PLEKHH1	Intron	Alu_Repeats	43	68.254	0.46	9	1.701	0.359	0.314079	0.00610208	-0.307977	1.21353e-70	1.10436e-67
1479	12	124109086	T	C	EIF2B1	Intron	Alu_Repeats	35	55.556	0.58	19	3.592	0.405	0.322476	0.0145595	-0.307917	3.53156e-43	5.43944e-41
1480	9	68421203	G	T	Unknown	IGR	Non_Alu_Non_Repeats	20	31.746	0.992	4	0.756	0.95	0.315063	0.00718336	-0.30788	4.81833e-32	3.98293e-30
1481	16	75479421	T	C	TMEM170A	IGR	Alu_Repeats	42	66.667	0.496	43	8.129	0.28	0.330603	0.0227618	-0.307841	1.52505e-40	2.05648e-38
1482	17	37411429	G	A	RP11-690G19.3	lincRNA	Alu_Repeats	28	44.444	0.708	4	0.756	0.925	0.314794	0.00699433	-0.307799	3.68335e-47	7.25454e-45
1483	2	128950955	A	G	UGGT1	3'UTR	Alu_Repeats	29	46.032	0.669	0	0	0	0.307746	0	-0.307746	1.75196e-57	6.44615e-55
1484	1	10456522	A	G	PGD	5'Flank	Alu_Repeats	32	50.794	0.628	13	2.457	0.451	0.318794	0.0110945	-0.307699	1.17781e-43	2.01923e-41
1485	10	43014346	T	C	ZNF37BP	RNA	Alu_Repeats	33	52.381	0.587	0	0	0	0.307635	0	-0.307635	1.3467e-65	8.30909e-63
1486	1	150591630	T	C	ENSA	Intron	Alu_Repeats	45	71.429	0.43	0	0	0	0.307429	0	-0.307429	1.37067e-90	4.15648e-87
1487	2	61347804	A	G	KIAA1841	Intron	Alu_Repeats	26	41.27	0.745	0	0	0	0.307333	0	-0.307333	1.82246e-51	4.62313e-49
1488	3	58412942	A	G	PXK	IGR	Alu_Repeats	32	50.794	0.607	1	0.189	0.6	0.30846	0.00113422	-0.307326	2.56409e-61	1.20281e-58
1489	4	764732	T	C	PCGF3	IGR	Alu_Repeats	29	46.032	0.667	0	0	0	0.307206	0	-0.307206	1.75191e-57	6.44615e-55
1490	15	50659159	A	G	GABPB1-AS1	RNA	Alu_Repeats	22	34.921	0.953	18	3.403	0.761	0.332921	0.025879	-0.307042	6.46628e-22	2.37988e-20
1491	19	39121235	A	G	EIF3K	Intron	Alu_Repeats	41	65.079	0.506	27	5.104	0.44	0.329444	0.0224802	-0.306964	1.64005e-46	3.1943e-44
1492	4	56236989	A	G	SRD5A3	3'UTR	Alu_Repeats	31	49.206	0.652	22	4.159	0.329	0.320651	0.0136994	-0.306951	8.15729e-35	7.72198e-33
1493	11	65317332	T	C	LTBP3	Intron	Alu_Repeats	37	58.73	0.583	56	10.586	0.334	0.342206	0.0353043	-0.306902	1.04519e-27	6.01475e-26
1494	11	76734862	A	G	ACER3	3'UTR	Alu_Repeats	46	73.016	0.51	67	12.665	0.515	0.372127	0.0652628	-0.306864	3.72833e-30	2.72822e-28
1495	20	61444697	G	C	OGFR	Missense_Mutation	Non_Alu_Non_Repeats	28	44.444	0.69	0	0	0	0.306778	0	-0.306778	1.79821e-55	5.84356e-53
1496	1	204524546	A	G	MDM4	3'UTR	Alu_Repeats	24	38.095	0.805	0	0	0	0.306746	0	-0.306746	1.73691e-47	3.48679e-45
1497	19	13878063	A	G	MRI1	Intron	Alu_Repeats	24	38.095	0.805	0	0	0	0.306698	0	-0.306698	1.7128e-47	3.48679e-45
1498	17	418715	C	A	VPS53	3'UTR	Alu_Repeats	28	44.444	0.696	2	0.378	0.7	0.309317	0.0026465	-0.306671	2.91469e-51	7.32826e-49
1499	16	11929176	T	C	RSL1D1	3'UTR	Alu_Repeats	45	71.429	0.429	0	0	0	0.306603	0	-0.306603	1.37052e-90	4.15648e-87
1500	5	134236509	A	G	TXNDC15	3'UTR	Alu_Repeats	60	95.238	0.578	308	58.223	0.42	0.550952	0.244423	-0.306529	5.61342e-22	2.07238e-20
1501	11	71274850	A	G	KRTAP5-10	5'Flank	Non_Alu_Repeats	20	31.746	0.983	3	0.567	1	0.311921	0.00567108	-0.30625	1.23949e-33	1.0556e-31
1502	X	77164198	A	G	ATP7A	5'Flank	Alu_Repeats	23	36.508	0.914	16	3.025	0.904	0.33354	0.0273346	-0.306205	6.79737e-24	2.93982e-22
1503	19	45168822	A	G	PVR	IGR	Alu_Repeats	32	50.794	0.754	68	12.854	0.599	0.383159	0.0769603	-0.306198	8.897e-17	2.29703e-15
1504	21	45166898	A	G	PDXK	Intron	Alu_Repeats	24	38.095	0.804	0	0	0	0.30619	0	-0.30619	1.73741e-47	3.48679e-45
1505	16	89782068	T	C	VPS9D1	Intron	Alu_Repeats	46	73.016	0.422	3	0.567	0.354	0.308143	0.00200567	-0.306137	1.2591e-86	3.26478e-83
1506	10	13181684	A	G	OPTN	IGR	Alu_Repeats	27	42.857	0.737	8	1.512	0.67	0.316016	0.0101399	-0.305876	9.30744e-40	1.2442e-37
1507	10	91091888	T	C	IFIT3	Intron	Alu_Repeats	46	73.016	0.419	0	0	0	0.305857	0	-0.305857	1.02013e-92	3.61065e-89
1508	14	85985193	G	A	CTD-2128A3.2	lincRNA	Alu_Repeats	27	42.857	0.714	0	0	0	0.305825	0	-0.305825	1.81796e-53	5.25058e-51
1509	19	37815865	A	G	HKR1	Intron	Alu_Repeats	34	53.968	0.644	35	6.616	0.636	0.347746	0.0421115	-0.305635	2.5105e-28	1.63071e-26
1510	19	37488481	G	C	ZNF568	Missense_Mutation	Non_Alu_Non_Repeats	25	39.683	0.77	0	0	0	0.305619	0	-0.305619	1.78264e-49	4.03092e-47
1511	9	130990638	A	G	DNM1	Intron	Alu_Repeats	47	74.603	0.432	16	3.025	0.558	0.322286	0.0168904	-0.305395	3.31827e-65	2.03456e-62
1512	12	124410734	T	C	DNAH10OS	IGR	Alu_Repeats	22	34.921	0.874	0	0	0	0.305254	0	-0.305254	1.55708e-43	2.44781e-41
1513	16	74348175	T	C	AC009120.6	RNA	Alu_Repeats	22	34.921	0.874	0	0	0	0.305254	0	-0.305254	1.56298e-43	2.44781e-41
1514	7	66175948	A	G	Unknown	IGR	Alu_Repeats	22	34.921	0.873	0	0	0	0.305016	0	-0.305016	1.56229e-43	2.44781e-41
1515	17	43718238	A	G	CRHR1	Intron	Alu_Repeats	30	47.619	0.66	6	1.134	0.844	0.314397	0.00957089	-0.304826	2.2754e-47	4.52536e-45
1516	19	58210746	A	G	ZNF154	3'UTR	Alu_Repeats	32	50.794	0.71	42	7.94	0.706	0.360873	0.0560662	-0.304807	3.65959e-22	1.36657e-20
1517	2	55768392	A	G	CCDC104	Intron	Alu_Repeats	36	57.143	0.533	0	0	0	0.304714	0	-0.304714	9.40556e-72	8.75009e-69
1518	22	26120881	A	G	ADRBK2	3'UTR	Alu_Repeats	37	58.73	0.695	103	19.471	0.53	0.407952	0.103272	-0.30468	1.60082e-15	3.44674e-14
1519	2	99812903	A	G	MRPL30	3'UTR	Alu_Repeats	46	73.016	0.447	39	7.372	0.291	0.326143	0.021465	-0.304678	9.82878e-50	2.42553e-47
1520	1	145694181	A	G	RNF115	3'UTR	Alu_Repeats	45	71.429	0.431	5	0.945	0.334	0.30773	0.0031569	-0.304573	5.06308e-81	8.77767e-78
1521	2	44024759	A	G	DYNC2LI1	IGR	Alu_Repeats	27	42.857	0.711	0	0	0	0.304571	0	-0.304571	1.82587e-53	5.25058e-51
1522	10	97926498	A	G	ZNF518A	RNA	Alu_Repeats	27	42.857	0.711	0	0	0	0.304571	0	-0.304571	1.82592e-53	5.25058e-51
1523	12	93902722	A	G	RN7SL737P	RNA	Alu_Repeats	23	36.508	0.834	0	0	0	0.304571	0	-0.304571	1.66049e-45	2.94961e-43
1524	12	98942824	A	G	TMPO	3'UTR	Alu_Repeats	44	69.841	0.56	150	28.355	0.306	0.39119	0.0866295	-0.304561	2.15756e-19	6.6829e-18
1525	4	103733328	T	C	UBE2D3	Intron	Alu_Repeats	31	49.206	0.621	1	0.189	0.538	0.305571	0.00101701	-0.304554	2.01592e-59	8.38391e-57
1526	7	99172900	A	G	GS1-259H13.10	Intron	Alu_Repeats	57	90.476	0.794	299	56.522	0.733	0.718762	0.414316	-0.304446	3.39909e-11	4.56387e-10
1527	12	98999786	A	G	AC013283.1	RNA	Alu_Repeats	57	90.476	0.379	79	14.934	0.256	0.342603	0.0382457	-0.304357	4.14103e-51	1.03621e-48
1528	19	16348789	A	G	AP1M1	IGR	Alu_Repeats	29	46.032	0.661	0	0	0	0.304254	0	-0.304254	1.75223e-57	6.44615e-55
1529	7	99917865	T	C	SPDYE3	Intron	Alu_Repeats	36	57.143	0.532	0	0	0	0.304143	0	-0.304143	9.39485e-72	8.75009e-69
1530	17	37223126	T	C	PLXDC1	3'UTR	Alu_Repeats	29	46.032	0.674	5	0.945	0.656	0.310333	0.00620227	-0.304131	1.05647e-47	2.29558e-45
1531	X	19931744	T	C	CXorf23	3'UTR	Non_Alu_Repeats	39	61.905	0.552	60	11.342	0.332	0.341778	0.0377108	-0.304067	7.30582e-29	4.77258e-27
1532	12	69160483	A	G	SLC35E3	3'UTR	Alu_Repeats	27	42.857	0.709	0	0	0	0.304032	0	-0.304032	1.82578e-53	5.25058e-51
1533	19	38227034	T	C	ZNF573	IGR	Alu_Repeats	25	39.683	0.766	0	0	0	0.303952	0	-0.303952	1.79265e-49	4.03092e-47
1534	20	3160606	T	C	Unknown	IGR	Alu_Repeats	33	52.381	0.58	0	0	0	0.303905	0	-0.303905	1.34667e-65	8.30909e-63
1535	11	71272420	G	A	Unknown	IGR	Non_Alu_Repeats	21	33.333	0.997	15	2.836	1	0.332206	0.0283554	-0.303851	1.47387e-21	5.40803e-20
1536	11	6512188	A	G	TIMM10B	Intron	Alu_Repeats	36	57.143	0.551	14	2.647	0.415	0.314841	0.0109943	-0.303847	8.07185e-50	1.9947e-47
1537	6	56922445	A	G	KIAA1586	IGR	Alu_Repeats	34	53.968	0.563	0	0	0	0.30381	0	-0.30381	1.21372e-67	8.70024e-65
1538	1	65517707	T	C	Unknown	IGR	Alu_Repeats	38	60.317	0.512	7	1.323	0.394	0.308921	0.00521361	-0.303707	3.37398e-63	1.80296e-60
1539	11	16777886	A	G	C11orf58	IGR	Alu_Repeats	32	50.794	0.598	0	0	0	0.303651	0	-0.303651	1.47165e-63	7.95006e-61
1540	17	4930557	A	G	KIF1C	3'UTR	Alu_Repeats	29	46.032	0.66	0	0	0	0.303587	0	-0.303587	1.75233e-57	6.44615e-55
1541	20	48736686	T	C	TMEM189-UBE2V1	Intron	Alu_Repeats	29	46.032	0.659	0	0	0	0.30354	0	-0.30354	1.75219e-57	6.44615e-55
1542	12	69160102	A	G	SLC35E3	3'UTR	Alu_Repeats	32	50.794	0.597	0	0	0	0.303492	0	-0.303492	1.46988e-63	7.95006e-61
1543	1	154136895	T	C	TPM3	Intron	Alu_Repeats	25	39.683	0.765	0	0	0	0.303476	0	-0.303476	1.7927e-49	4.03092e-47
1544	X	2824433	T	C	ARSD	3'UTR	Alu_Repeats	26	41.27	0.768	9	1.701	0.788	0.316825	0.0133989	-0.303427	4.79946e-36	5.06961e-34
1545	14	104148530	A	G	KLC1	Intron	Alu_Repeats	37	58.73	0.517	0	0	0	0.303381	0	-0.303381	8.09019e-74	8.70239e-71
1546	10	88803813	T	C	RNU6-529P	RNA	Alu_Repeats	27	42.857	0.708	0	0	0	0.303365	0	-0.303365	1.82578e-53	5.25058e-51
1547	6	42855979	A	G	RPL7L1	3'UTR	Alu_Repeats	54	85.714	0.394	70	13.233	0.261	0.337937	0.034603	-0.303333	5.26438e-50	1.30417e-47
1548	19	1376181	A	G	MUM1	Intron	Alu_Repeats	38	60.317	0.53	35	6.616	0.249	0.319778	0.016465	-0.303313	7.78557e-39	9.35618e-37
1549	20	32292944	T	C	PXMP4	IGR	Alu_Repeats	33	52.381	0.579	0	0	0	0.303159	0	-0.303159	1.34663e-65	8.30909e-63
1550	7	64319556	A	G	Unknown	IGR	Alu_Repeats	36	57.143	0.53	0	0	0	0.303095	0	-0.303095	9.40658e-72	8.75009e-69
1551	3	37085914	A	G	MLH1	Intron	Alu_Repeats	27	42.857	0.733	13	2.457	0.45	0.313984	0.0110699	-0.302914	8.48085e-35	8.02572e-33
1552	4	585119	A	G	RN7SL358P	RNA	Non_Alu_Non_Repeats	37	58.73	0.518	2	0.378	0.45	0.304508	0.00170132	-0.302807	1.16767e-69	9.55681e-67
1553	19	8328934	A	G	CERS4	IGR	Alu_Repeats	40	63.492	0.478	2	0.378	0.297	0.30381	0.00112476	-0.302685	3.73977e-76	5.08433e-73
1554	X	218422	A	G	PLCXD1	3'UTR	Alu_Repeats	43	68.254	0.443	0	0	0	0.302667	0	-0.302667	2.35149e-86	5.55141e-83
1555	22	32897830	T	C	Unknown	IGR	Alu_Repeats	44	69.841	0.456	26	4.915	0.32	0.318397	0.0157467	-0.30265	5.35567e-54	1.68461e-51
1556	2	210891769	A	G	KANSL1L	Intron	Alu_Repeats	37	58.73	0.515	0	0	0	0.302524	0	-0.302524	8.09261e-74	8.70239e-71
1557	9	68420544	G	C	Unknown	IGR	Non_Alu_Non_Repeats	31	49.206	0.743	90	17.013	0.371	0.365698	0.0632023	-0.302496	6.93387e-13	1.19767e-11
1558	11	69474281	T	C	ORAOV1	5'Flank	Alu_Repeats	24	38.095	0.816	6	1.134	0.751	0.311	0.00851229	-0.302488	7.27845e-37	7.77629e-35
1559	22	18983918	A	G	DGCR5	RNA	Alu_Repeats	21	33.333	0.907	0	0	0	0.30246	0	-0.30246	1.44977e-41	2.00995e-39
1560	16	262941	T	C	LUC7L	Intron	Alu_Repeats	38	60.317	0.587	55	10.397	0.496	0.354016	0.0515898	-0.302426	7.87471e-27	4.47695e-25
1561	10	103549702	T	C	MGEA5	Intron	Alu_Repeats	41	65.079	0.497	25	4.726	0.45	0.323571	0.0212457	-0.302326	9.24113e-48	2.01091e-45
1562	3	155539726	T	C	SLC33A1	3'UTR	Alu_Repeats	38	60.317	0.509	4	0.756	0.581	0.306714	0.00439509	-0.302319	1.93916e-67	1.37676e-64
1563	19	58379203	A	G	ZNF587	IGR	Alu_Repeats	34	53.968	0.56	0	0	0	0.302238	0	-0.302238	1.21356e-67	8.70024e-65
1564	12	133347372	T	C	GOLGA3	3'UTR	Alu_Repeats	36	57.143	0.586	64	12.098	0.267	0.334571	0.0323403	-0.302231	9.02713e-25	4.46476e-23
1565	21	44330253	A	G	NDUFV3	3'UTR	Alu_Repeats	21	33.333	0.907	0	0	0	0.302206	0	-0.302206	1.45112e-41	2.00995e-39
1566	9	130991694	A	G	DNM1	Intron	Alu_Repeats	47	74.603	0.416	8	1.512	0.521	0.310079	0.00787524	-0.302204	4.97876e-78	7.62646e-75
1567	1	47513810	A	G	CYP4X1	Intron	Alu_Repeats	30	47.619	0.634	0	0	0	0.302143	0	-0.302143	1.67837e-59	7.02037e-57
1568	2	32237064	A	G	MEMO1	5'Flank	Alu_Repeats	42	66.667	0.453	0	0	0	0.302032	0	-0.302032	3.00696e-84	6.04596e-81
1569	19	4653238	A	G	TNFAIP8L1	3'UTR	Alu_Repeats	54	85.714	0.424	97	18.336	0.336	0.363587	0.0616862	-0.301901	1.21336e-37	1.325e-35
1570	6	102374634	A	G	GRIK2	Intron	Non_Alu_Non_Repeats	39	61.905	0.489	1	0.189	0.3	0.302444	0.000567108	-0.301877	5.40076e-76	7.23257e-73
1571	2	114465355	T	C	Unknown	IGR	Alu_Repeats	51	80.952	0.543	181	34.216	0.401	0.439175	0.137314	-0.301861	4.40425e-20	1.37476e-18
1572	3	179055393	A	G	ZNF639	IGR	Alu_Repeats	33	52.381	0.576	0	0	0	0.301825	0	-0.301825	1.34667e-65	8.30909e-63
1573	17	43718669	A	G	CRHR1	Intron	Alu_Repeats	40	63.492	0.479	3	0.567	0.435	0.304222	0.00246692	-0.301755	9.66982e-74	1.03721e-70
1574	1	78490455	A	G	GIPC2	Intron	Alu_Repeats	45	71.429	0.638	147	27.788	0.555	0.456063	0.154336	-0.301727	5.09107e-15	1.09049e-13
1575	1	78490362	A	G	GIPC2	Intron	Alu_Repeats	42	66.667	0.615	113	21.361	0.506	0.409778	0.108187	-0.301591	1.21251e-18	3.72561e-17
1576	X	153775343	A	C	IKBKG	5'Flank	Non_Alu_Non_Repeats	19	30.159	1	0	0	0	0.301587	0	-0.301587	1.16536e-37	1.31085e-35
1577	6	43037335	A	G	KLC4	Intron	Alu_Repeats	28	44.444	0.684	2	0.378	0.65	0.304016	0.00245747	-0.301558	2.58361e-51	6.5155e-49
1578	9	130989394	A	G	DNM1	Intron	Alu_Repeats	30	47.619	0.633	0	0	0	0.30154	0	-0.30154	1.67819e-59	7.02037e-57
1579	22	26120867	A	G	ADRBK2	3'UTR	Alu_Repeats	46	73.016	0.504	111	20.983	0.318	0.368175	0.0667202	-0.301454	2.7445e-26	1.55046e-24
1580	19	36936613	T	C	ZNF566	IGR	Alu_Repeats	33	52.381	0.579	2	0.378	0.545	0.303492	0.00206238	-0.30143	2.27755e-61	1.06951e-58
1581	X	47068307	A	G	UBA1	Intron	Alu_Repeats	40	63.492	0.486	11	2.079	0.333	0.308302	0.00692439	-0.301377	9.72082e-62	5.07053e-59
1582	12	53568573	T	C	CSAD	Intron	Alu_Repeats	57	90.476	0.369	48	9.074	0.363	0.334286	0.0329622	-0.301324	4.61866e-57	1.67547e-54
1583	14	68030934	A	G	PLEKHH1	Intron	Alu_Repeats	43	68.254	0.441	0	0	0	0.301238	0	-0.301238	2.3513e-86	5.55141e-83
1584	19	44342540	A	G	ZNF283	Intron	Alu_Repeats	27	42.857	0.703	0	0	0	0.30119	0	-0.30119	1.82578e-53	5.25058e-51
1585	2	206982358	T	C	NDUFS1	3'UTR	Alu_Repeats	50	79.365	0.569	195	36.862	0.409	0.451905	0.150824	-0.301081	9.76377e-19	3.00378e-17
1586	22	18984766	A	G	DGCR5	RNA	Non_Alu_Non_Repeats	28	44.444	0.694	6	1.134	0.652	0.308349	0.00739698	-0.300952	1.74032e-44	3.01537e-42
1587	11	6514007	A	G	TIMM10B	Intron	Alu_Repeats	32	50.794	0.82	115	21.739	0.532	0.416556	0.115677	-0.300879	4.10953e-11	5.51329e-10
1588	2	172373834	G	A	Unknown	IGR	Non_Alu_Non_Repeats	19	30.159	0.997	0	0	0	0.30081	0	-0.30081	1.17509e-37	1.31085e-35
1589	15	90440595	T	C	C15orf38-AP3S2	Intron	Alu_Repeats	48	76.19	0.443	32	6.049	0.605	0.337317	0.0365671	-0.30075	2.20298e-48	4.83493e-46
1590	4	87844502	T	C	C4orf36	Intron	Alu_Repeats	28	44.444	0.693	7	1.323	0.555	0.308095	0.00734594	-0.300749	3.69632e-43	5.6844e-41
1591	11	71274693	T	C	KRTAP5-10	5'Flank	Non_Alu_Repeats	21	33.333	0.968	12	2.268	0.962	0.322571	0.0218242	-0.300747	6.72443e-24	2.90912e-22
1592	19	53071552	A	G	ZNF701	5'Flank	Alu_Repeats	26	41.27	0.743	9	1.701	0.343	0.306492	0.00583743	-0.300655	1.83144e-37	1.9806e-35
1593	17	57352296	A	G	GDPD1	IGR	Alu_Repeats	33	52.381	0.574	0	0	0	0.300635	0	-0.300635	1.34656e-65	8.30909e-63
1594	10	43014232	T	C	ZNF37BP	RNA	Alu_Repeats	24	38.095	0.789	0	0	0	0.300635	0	-0.300635	1.73759e-47	3.48679e-45
1595	15	25229998	C	G	SNURF	Intron	Non_Alu_Non_Repeats	21	33.333	0.998	17	3.214	1	0.332667	0.0321361	-0.300531	4.32037e-20	1.34914e-18
1596	3	40577745	A	G	ZNF621	3'UTR	Alu_Repeats	35	55.556	0.582	22	4.159	0.545	0.323206	0.0226805	-0.300526	2.69322e-39	3.2549e-37
1597	7	5887954	A	G	ZNF815P	RNA	Alu_Repeats	29	46.032	0.764	43	8.129	0.627	0.351476	0.0510019	-0.300474	2.07828e-19	6.43844e-18
1598	16	9200238	A	G	C16orf72	Intron	Alu_Repeats	50	79.365	0.764	252	47.637	0.642	0.60619	0.305877	-0.300313	6.74213e-08	5.07758e-07
1599	19	57964085	C	A	AC004076.9	Intron	Non_Alu_Non_Repeats	24	38.095	0.788	0	0	0	0.300206	0	-0.300206	1.72508e-47	3.48679e-45
1600	20	23357329	A	C	NAPB	3'UTR	Non_Alu_Non_Repeats	45	71.429	0.68	163	30.813	0.603	0.485984	0.185779	-0.300205	2.22102e-10	2.28866e-09
1601	7	97600813	T	C	Unknown	IGR	Alu_Repeats	28	44.444	0.677	1	0.189	0.455	0.300984	0.000860113	-0.300124	2.14959e-53	6.14168e-51
1602	12	124411823	T	C	DNAH10OS	3'UTR	Alu_Repeats	21	33.333	0.916	4	0.756	0.698	0.305397	0.0052741	-0.300123	2.07851e-34	1.95888e-32
1603	22	51062296	T	C	ARSA	IGR	Alu_Repeats	27	42.857	0.7	0	0	0	0.300111	0	-0.300111	1.82563e-53	5.25058e-51
1604	2	114226765	A	G	CBWD2	Intron	Alu_Repeats	26	41.27	0.727	0	0	0	0.299984	0	-0.299984	1.82261e-51	4.62313e-49
1605	X	82764040	A	G	POU3F4	Silent	Non_Alu_Non_Repeats	19	30.159	1	1	0.189	1	0.301587	0.00189036	-0.299697	1.7045e-35	1.63184e-33
1606	11	71272448	C	G	Unknown	IGR	Non_Alu_Repeats	19	30.159	0.994	0	0	0	0.299667	0	-0.299667	1.17917e-37	1.31085e-35
1607	11	71274367	T	C	KRTAP5-10	5'Flank	Non_Alu_Repeats	19	30.159	0.993	0	0	0	0.299603	0	-0.299603	1.17048e-37	1.31085e-35
1608	19	55554741	T	C	RDH13	IGR	Alu_Repeats	38	60.317	0.516	13	2.457	0.482	0.311429	0.0118488	-0.29958	4.287e-54	1.35084e-51
1609	9	80888620	A	G	CEP78	3'UTR	Alu_Repeats	32	50.794	0.595	3	0.567	0.494	0.302349	0.0028034	-0.299546	1.40657e-57	5.69098e-55
1610	6	31640299	A	G	CSNK2B-LY6G5B-1181	3'UTR	Alu_Repeats	25	39.683	0.755	0	0	0	0.29954	0	-0.29954	1.79279e-49	4.03092e-47
1611	4	764651	T	C	PCGF3	IGR	Alu_Repeats	29	46.032	0.651	0	0	0	0.299492	0	-0.299492	1.75233e-57	6.44615e-55
1612	16	549101	A	G	RAB11FIP3	Intron	Alu_Repeats	37	58.73	0.51	0	0	0	0.299444	0	-0.299444	8.08733e-74	8.70239e-71
1613	3	44791351	T	C	KIAA1143	3'UTR	Alu_Repeats	44	69.841	0.43	2	0.378	0.3	0.300524	0.00113422	-0.29939	1.8263e-84	4.18912e-81
1614	1	19542631	T	C	EMC1	3'UTR	Alu_Repeats	54	85.714	0.462	181	34.216	0.283	0.396	0.0966692	-0.299331	1.22729e-27	7.03644e-26
1615	1	150281533	A	G	MRPS21	IGR	Alu_Repeats	49	77.778	0.385	0	0	0	0.299302	0	-0.299302	3.82783e-99	2.34572e-95
1616	X	23719947	T	C	ACOT9	IGR	Alu_Repeats	35	55.556	0.539	0	0	0	0.299286	0	-0.299286	1.07692e-69	8.83933e-67
1617	19	3287657	A	G	CELF5	Intron	Alu_Repeats	30	47.619	0.628	0	0	0	0.299254	0	-0.299254	1.67707e-59	7.02037e-57
1618	1	10448958	A	G	RN7SL721P	RNA	Alu_Repeats	41	65.079	0.46	0	0	0	0.299206	0	-0.299206	3.78437e-82	6.66469e-79
1619	20	36019751	A	G	SRC	Intron	Alu_Repeats	34	53.968	0.559	2	0.378	0.591	0.301429	0.00223629	-0.299192	2.65073e-63	1.41907e-60
1620	8	30043702	A	G	DCTN6	IGR	Alu_Repeats	30	47.619	0.628	0	0	0	0.299127	0	-0.299127	1.67841e-59	7.02037e-57
1621	19	37736511	A	G	ZNF383	IGR	Alu_Repeats	32	50.794	0.622	21	3.97	0.43	0.316095	0.0170888	-0.299006	1.05454e-36	1.12358e-34
1622	19	13884742	A	G	C19orf53	5'Flank	Alu_Repeats	63	100	0.442	253	47.826	0.298	0.441619	0.142628	-0.298991	2.24355e-31	1.66571e-29
1623	1	38327584	T	C	MTF1	5'Flank	Alu_Repeats	51	80.952	0.369	0	0	0	0.298746	0	-0.298746	1.8322e-103	1.708e-99
1624	19	54488009	A	G	CACNG8	3'UTR	Alu_Repeats	56	88.889	0.392	54	10.208	0.49	0.348698	0.05	-0.298698	7.60384e-46	1.46915e-43
1625	19	35640742	A	G	FXYD7	Intron	Alu_Repeats	38	60.317	0.541	41	7.75	0.356	0.326222	0.027569	-0.298653	4.16627e-34	3.91617e-32
1626	12	11324364	G	A	TAS2R14	5'Flank	Non_Alu_Non_Repeats	36	57.143	0.559	14	2.647	0.785	0.319365	0.0207675	-0.298598	5.90738e-48	1.28955e-45
1627	16	70283238	T	C	AARS	IGR	Alu_Repeats	51	80.952	0.369	0	0	0	0.298365	0	-0.298365	1.83282e-103	1.708e-99
1628	15	41873332	A	G	TYRO3	IGR	Alu_Repeats	44	69.841	0.498	67	12.665	0.391	0.347841	0.049482	-0.298359	1.37291e-31	1.02527e-29
1629	1	145512078	A	G	RBM8A	3'UTR	Alu_Repeats	44	69.841	0.705	172	32.514	0.597	0.492556	0.194233	-0.298323	9.22051e-13	1.41855e-11
1630	19	37495024	A	G	Unknown	IGR	Alu_Repeats	31	49.206	0.606	0	0	0	0.29827	0	-0.29827	1.58277e-61	7.46865e-59
1631	12	53568029	T	C	CSAD	Intron	Alu_Repeats	49	77.778	0.383	0	0	0	0.298238	0	-0.298238	3.82772e-99	2.34572e-95
1632	11	94149777	T	C	AP000765.1	RNA	Alu_Repeats	21	33.333	0.894	0	0	0	0.298127	0	-0.298127	1.43832e-41	2.00995e-39
1633	15	25228793	A	G	SNURF	Intron	Alu_Repeats	31	49.206	0.669	25	4.726	0.658	0.329143	0.0310983	-0.298045	1.85218e-30	1.36158e-28
1634	16	1409864	A	G	GNPTG	Intron	Alu_Repeats	25	39.683	0.755	1	0.189	0.727	0.299413	0.00137429	-0.298038	2.49798e-47	4.95285e-45
1635	16	1409869	A	G	GNPTG	Intron	Alu_Repeats	20	31.746	0.939	0	0	0	0.298032	0	-0.298032	1.32353e-39	1.63126e-37
1636	7	65994330	T	C	GS1-124K5.11	lincRNA	Alu_Repeats	32	50.794	0.587	0	0	0	0.297921	0	-0.297921	1.47153e-63	7.95006e-61
1637	19	53120901	T	C	ZNF83	5'UTR	Alu_Repeats	21	33.333	0.932	7	1.323	0.971	0.310762	0.0128544	-0.297907	2.80921e-29	1.84254e-27
1638	4	48859782	A	G	OCIAD1	Intron	Alu_Repeats	29	46.032	0.651	2	0.378	0.468	0.299667	0.00176938	-0.297897	1.85305e-53	5.3182e-51
1639	2	201842492	T	C	FAM126B	3'UTR	Alu_Repeats	48	76.19	0.451	56	10.586	0.433	0.343746	0.0458601	-0.297886	7.6026e-39	9.14121e-37
1640	10	93170250	C	G	HECTD2	Missense_Mutation	Non_Alu_Non_Repeats	27	42.857	0.999	69	13.043	1	0.428254	0.13038	-0.297874	1.57943e-09	1.61562e-08
1641	17	29114828	A	G	CRLF3	Intron	Alu_Repeats	22	34.921	0.853	0	0	0	0.297873	0	-0.297873	1.56363e-43	2.44781e-41
1642	7	104744399	T	C	KMT2E	Intron	Alu_Repeats	35	55.556	0.538	1	0.189	0.636	0.299016	0.00120227	-0.297814	2.28264e-67	1.61549e-64
1643	16	549677	A	G	RAB11FIP3	Intron	Alu_Repeats	36	57.143	0.525	2	0.378	0.541	0.299825	0.00204726	-0.297778	2.61665e-67	1.84313e-64
1644	15	75646086	A	G	MAN2C1	IGR	Non_Alu_Non_Repeats	56	88.889	0.916	324	61.248	0.844	0.814619	0.516921	-0.297698	3.08965e-10	3.17947e-09
1645	13	20253097	T	C	PSPC1	5'Flank	Alu_Repeats	26	41.27	0.724	1	0.189	0.7	0.298952	0.00132325	-0.297629	2.60017e-49	5.79626e-47
1646	4	56280316	A	G	TMEM165	Intron	Alu_Repeats	22	34.921	0.862	2	0.378	0.885	0.300841	0.00334405	-0.297497	2.46951e-39	2.98816e-37
1647	1	150591586	T	C	ENSA	Intron	Alu_Repeats	47	74.603	0.399	1	0.189	0.25	0.297937	0.00047259	-0.297464	6.08341e-93	2.38686e-89
1648	15	21933394	G	A	Unknown	IGR	Non_Alu_Non_Repeats	22	34.921	0.973	25	4.726	0.897	0.339825	0.0424121	-0.297413	3.99552e-17	1.03668e-15
1649	21	47612466	A	G	LSS	Intron	Non_Alu_Repeats	42	66.667	0.491	28	5.293	0.566	0.327365	0.0299584	-0.297407	6.26546e-45	1.08917e-42
1650	17	421931	T	C	VPS53	3'UTR	Alu_Repeats	33	52.381	0.568	0	0	0	0.297397	0	-0.297397	1.34681e-65	8.30909e-63
1651	19	41303953	A	G	RAB4B-EGLN2	Intron	Alu_Repeats	35	55.556	0.55	8	1.512	0.542	0.30546	0.00819093	-0.297269	6.02363e-55	1.91559e-52
1652	17	5286154	A	G	RABEP1	Intron	Alu_Repeats	42	66.667	0.446	0	0	0	0.297127	0	-0.297127	3.00696e-84	6.04596e-81
1653	1	1215496	A	G	SCNN1D	5'Flank	Alu_Repeats	35	55.556	0.535	0	0	0	0.297063	0	-0.297063	1.07701e-69	8.83933e-67
1654	1	19655630	A	G	PQLC2	3'UTR	Alu_Repeats	50	79.365	0.374	0	0	0	0.296984	0	-0.296984	2.66905e-101	1.89625e-97
1655	17	4887540	T	C	CAMTA2	Intron	Alu_Repeats	31	49.206	0.618	5	0.945	0.741	0.303937	0.007	-0.296937	2.98497e-51	7.50075e-49
1656	19	1925389	G	A	SCAMP4	3'UTR	Alu_Repeats	54	85.714	0.712	276	52.174	0.6	0.609937	0.313	-0.296937	6.90859e-11	8.41952e-10
1657	19	54025201	A	G	ZNF331	5'UTR	Non_Alu_Non_Repeats	32	50.794	0.808	82	15.501	0.731	0.410238	0.113329	-0.296909	7.50409e-12	1.01379e-10
1658	5	86616395	T	C	RASA1	Intron	Non_Alu_Repeats	40	63.492	0.577	58	10.964	0.633	0.366302	0.0694348	-0.296867	1.22847e-24	6.06586e-23
1659	11	66284164	A	G	CTD-3074O7.11	Intron	Alu_Repeats	29	46.032	0.647	1	0.189	0.4	0.297619	0.000756144	-0.296863	1.90822e-55	6.1782e-53
1660	9	131392837	A	G	SPTAN1	Intron	Alu_Repeats	33	52.381	0.568	1	0.189	0.5	0.297778	0.00094518	-0.296833	1.8473e-63	9.93709e-61
1661	16	3728735	T	C	TRAP1	Intron	Alu_Repeats	37	58.73	0.525	11	2.079	0.568	0.308603	0.0118185	-0.296785	4.59612e-54	1.44773e-51
1662	1	226791920	A	G	C1orf95	3'UTR	Non_Alu_Non_Repeats	43	68.254	0.681	109	20.605	0.816	0.46481	0.168229	-0.296581	4.17167e-11	5.59514e-10
1663	1	19620729	T	C	Unknown	IGR	Alu_Repeats	26	41.27	0.718	0	0	0	0.296508	0	-0.296508	1.82199e-51	4.62313e-49
1664	1	207942343	A	G	CD46	Intron	Alu_Repeats	46	73.016	0.427	28	5.293	0.284	0.311492	0.0150529	-0.296439	1.4253e-56	5.13918e-54
1665	7	17384774	A	G	AHR	3'UTR	Alu_Repeats	35	55.556	0.534	0	0	0	0.296429	0	-0.296429	1.07672e-69	8.83933e-67
1666	19	37494880	A	G	Unknown	IGR	Alu_Repeats	29	46.032	0.644	0	0	0	0.296381	0	-0.296381	1.75089e-57	6.44615e-55
1667	14	104148592	A	G	KLC1	Intron	Alu_Repeats	45	71.429	0.415	0	0	0	0.296317	0	-0.296317	1.3704e-90	4.15648e-87
1668	19	45168781	A	G	PVR	IGR	Alu_Repeats	33	52.381	0.566	0	0	0	0.296302	0	-0.296302	1.34598e-65	8.30909e-63
1669	16	66924012	A	G	PDP2	IGR	Alu_Repeats	41	65.079	0.455	0	0	0	0.296286	0	-0.296286	3.78312e-82	6.66469e-79
1670	9	114800928	T	C	SUSD1	IGR	Alu_Repeats	20	31.746	0.96	6	1.134	0.755	0.304841	0.008569	-0.296272	1.10093e-29	7.27743e-28
1671	3	44790781	T	C	KIAA1143	3'UTR	Alu_Repeats	52	82.54	0.404	73	13.8	0.271	0.333571	0.0373327	-0.296239	4.63349e-45	8.06888e-43
1672	14	50792723	A	G	ATP5S	IGR	Alu_Repeats	42	66.667	0.445	1	0.189	0.2	0.296571	0.000378072	-0.296193	2.59128e-82	5.11854e-79
1673	10	15148273	T	C	NMT2	IGR	Alu_Repeats	33	52.381	0.593	12	2.268	0.629	0.310397	0.0142722	-0.296125	2.8915e-45	5.06988e-43
1674	11	118880627	A	G	CCDC84	Intron	Alu_Repeats	50	79.365	0.429	76	14.367	0.308	0.340254	0.0442798	-0.295974	4.92927e-38	5.88335e-36
1675	21	44452052	A	G	PKNOX1	3'UTR	Alu_Repeats	39	61.905	0.514	46	8.696	0.258	0.318429	0.0224594	-0.295969	5.72623e-35	5.43041e-33
1676	22	34589132	T	C	Unknown	IGR	Non_Alu_Repeats	22	34.921	0.857	3	0.567	0.577	0.299238	0.00327221	-0.295966	9.85848e-38	1.17026e-35
1677	21	34636216	A	G	IL10RB	5'Flank	Alu_Repeats	33	52.381	0.565	0	0	0	0.295952	0	-0.295952	1.3467e-65	8.30909e-63
1678	2	55206402	T	C	RTN4	Intron	Alu_Repeats	36	57.143	0.521	3	0.567	0.294	0.297587	0.00166919	-0.295918	4.65534e-66	3.22082e-63
1679	19	55554984	T	C	RDH13	IGR	Alu_Repeats	38	60.317	0.491	0	0	0	0.295889	0	-0.295889	6.85254e-76	8.43317e-73
1680	22	19440290	T	C	UFD1L	Intron	Alu_Repeats	33	52.381	0.567	3	0.567	0.2	0.296905	0.00113422	-0.295771	5.55177e-60	2.56002e-57
1681	2	24225548	A	G	UBXN2A	3'UTR	Alu_Repeats	34	53.968	0.549	1	0.189	0.3	0.296333	0.000567108	-0.295766	1.30909e-65	8.30909e-63
1682	14	85985203	G	A	CTD-2128A3.2	lincRNA	Alu_Repeats	28	44.444	0.665	0	0	0	0.295762	0	-0.295762	1.79906e-55	5.84356e-53
1683	9	140505890	A	G	ARRDC1	Intron	Alu_Repeats	41	65.079	0.495	50	9.452	0.28	0.322143	0.0264348	-0.295708	3.01727e-36	3.19767e-34
1684	15	50850717	T	C	TRPM7	IGR	Alu_Repeats	40	63.492	0.466	0	0	0	0.295603	0	-0.295603	4.68474e-80	7.39083e-77
1685	7	38764286	T	C	VPS41	3'UTR	Alu_Repeats	54	85.714	0.502	247	46.692	0.289	0.430317	0.134724	-0.295593	5.37297e-25	2.66303e-23
1686	11	43884171	A	G	RP11-613D13.5	RNA	Alu_Repeats	28	44.444	0.675	5	0.945	0.483	0.300079	0.004569	-0.29551	2.03571e-46	3.96147e-44
1687	19	9865768	T	C	ZNF846	IGR	Alu_Repeats	28	44.444	0.665	0	0	0	0.295429	0	-0.295429	1.80116e-55	5.84356e-53
1688	1	78166199	T	C	USP33	Intron	Alu_Repeats	20	31.746	0.93	0	0	0	0.295365	0	-0.295365	1.32349e-39	1.63126e-37
1689	19	44475671	C	T	Unknown	IGR	Non_Alu_Repeats	26	41.27	0.731	6	1.134	0.557	0.301635	0.0063138	-0.295321	1.05749e-40	1.42792e-38
1690	22	18281899	T	C	MICAL3	Intron	Alu_Repeats	30	47.619	0.642	13	2.457	0.422	0.30554	0.0103611	-0.295179	2.65535e-40	3.57364e-38
1691	20	3768540	A	G	CENPB	5'Flank	Alu_Repeats	27	42.857	0.689	0	0	0	0.295111	0	-0.295111	1.82573e-53	5.25058e-51
1692	2	201747968	T	C	PPIL3	Intron	Alu_Repeats	20	31.746	0.988	10	1.89	0.983	0.313603	0.0185879	-0.295015	2.33595e-24	1.1483e-22
1693	6	90068033	T	C	Unknown	IGR	Alu_Repeats	39	61.905	0.734	155	29.301	0.545	0.454683	0.159732	-0.294951	7.27456e-12	9.82873e-11
1694	1	150593888	T	C	ENSA	Intron	Alu_Repeats	33	52.381	0.563	0	0	0	0.294921	0	-0.294921	1.3466e-65	8.30909e-63
1695	22	31831465	A	G	EIF4ENIF1	5'Flank	Alu_Repeats	34	53.968	0.638	45	8.507	0.578	0.344095	0.0491758	-0.294919	1.16719e-24	5.7652e-23
1696	15	90621108	C	T	ZNF710	Intron	Alu_Repeats	39	61.905	0.535	58	10.964	0.332	0.331286	0.03638	-0.294906	2.03613e-29	1.33685e-27
1697	2	170610985	A	G	KLHL23	IGR	Alu_Repeats	36	57.143	0.54	16	3.025	0.455	0.308619	0.0137524	-0.294867	2.05614e-47	4.10023e-45
1698	16	67041751	A	G	CES4A	Intron	Alu_Repeats	41	65.079	0.453	0	0	0	0.294857	0	-0.294857	3.78343e-82	6.66469e-79
1699	16	2145229	T	C	PKD1	Intron	Alu_Repeats	27	42.857	0.69	2	0.378	0.297	0.295873	0.00112287	-0.29475	1.39756e-49	3.44318e-47
1700	16	31134607	A	G	KAT8	Intron	Alu_Repeats	39	61.905	0.476	0	0	0	0.294746	0	-0.294746	5.71115e-78	7.92292e-75
1701	7	25160527	T	C	CYCS	3'UTR	Alu_Repeats	42	66.667	0.446	3	0.567	0.437	0.297143	0.00247637	-0.294666	5.14861e-78	7.87231e-75
1702	19	16353850	A	G	Unknown	IGR	Alu_Repeats	35	55.556	0.531	1	0.189	0.5	0.295254	0.00094518	-0.294309	1.5664e-67	1.11565e-64
1703	16	2146791	T	C	PKD1	Intron	Alu_Repeats	33	52.381	0.562	0	0	0	0.294206	0	-0.294206	1.34631e-65	8.30909e-63
1704	X	118672469	T	C	CXorf56	3'UTR	Alu_Repeats	39	61.905	0.481	3	0.567	0.601	0.297556	0.00340832	-0.294147	3.48932e-71	3.1884e-68
1705	4	56278396	A	G	TMEM165	Intron	Alu_Repeats	29	46.032	0.644	2	0.378	0.557	0.296222	0.00210586	-0.294116	2.77889e-53	7.91439e-51
1706	12	29654944	G	T	TMTC1	3'UTR	Non_Alu_Non_Repeats	39	61.905	0.767	133	25.142	0.719	0.474762	0.18065	-0.294112	7.1747e-10	7.36691e-09
1707	19	55791091	C	T	HSPBP1	5'UTR	Non_Alu_Non_Repeats	45	71.429	0.688	141	26.654	0.741	0.491556	0.197509	-0.294047	2.87677e-11	3.86425e-10
1708	2	97491555	T	C	CNNM3	Intron	Alu_Repeats	28	44.444	0.661	0	0	0	0.294	0	-0.294	1.80211e-55	5.84356e-53
1709	17	79528269	T	C	NPLOC4	Intron	Alu_Repeats	30	47.619	0.667	22	4.159	0.567	0.317556	0.0235652	-0.29399	1.61672e-31	1.20362e-29
1710	7	150777520	T	C	FASTK	Intron	Alu_Repeats	46	73.016	0.482	92	17.391	0.335	0.35227	0.058327	-0.293943	1.08727e-28	7.09079e-27
1711	15	79482620	T	C	Unknown	IGR	Non_Alu_Non_Repeats	22	34.921	0.842	0	0	0	0.293937	0	-0.293937	1.53644e-43	2.44781e-41
1712	1	43245832	A	G	C1orf50	Intron	Alu_Repeats	27	42.857	0.849	49	9.263	0.757	0.364	0.070087	-0.293913	5.64394e-15	1.20775e-13
1713	X	1515848	A	G	LINC00106	lincRNA	Alu_Repeats	23	36.508	0.805	0	0	0	0.293889	0	-0.293889	1.66023e-45	2.94961e-43
1714	10	112837089	T	C	ADRA2A	5'UTR	Non_Alu_Non_Repeats	19	30.159	0.999	4	0.756	1	0.301413	0.00756144	-0.293851	4.40593e-30	3.22037e-28
1715	5	64963865	T	C	SGTB	3'UTR	Alu_Repeats	39	61.905	0.475	0	0	0	0.293841	0	-0.293841	5.71256e-78	7.92292e-75
1716	12	117289503	A	G	RNFT2	3'UTR	Alu_Repeats	32	50.794	0.587	6	1.134	0.372	0.297968	0.00421739	-0.293751	7.27536e-53	2.04664e-50
1717	18	77728597	T	C	HSBP1L1	Intron	Alu_Repeats	35	55.556	0.567	19	3.592	0.585	0.314746	0.0210095	-0.293737	2.18503e-41	2.99657e-39
1718	9	140090782	T	C	TPRN	Intron	Alu_Repeats	33	52.381	0.561	0	0	0	0.29373	0	-0.29373	1.34652e-65	8.30909e-63
1719	2	136476266	A	G	R3HDM1	Intron	Alu_Repeats	25	39.683	0.74	0	0	0	0.293667	0	-0.293667	1.7926e-49	4.03092e-47
1720	6	86372096	T	C	Unknown	IGR	Alu_Repeats	35	55.556	0.53	2	0.378	0.2	0.294413	0.000756144	-0.293657	7.35831e-66	5.06738e-63
1721	14	31564700	A	G	AP4S1	IGR	Alu_Repeats	41	65.079	0.891	197	37.24	0.769	0.579841	0.286204	-0.293637	1.90977e-09	1.95186e-08
1722	17	26936907	T	C	SGK494	IGR	Alu_Repeats	25	39.683	0.742	1	0.189	0.4	0.294333	0.000756144	-0.293577	1.87466e-47	3.75253e-45
1723	4	774115	T	C	RP11-440L14.1	RNA	Alu_Repeats	42	66.667	0.44	0	0	0	0.293492	0	-0.293492	3.00662e-84	6.04596e-81
1724	19	58784859	C	A	CTD-3138B18.4	Intron	Alu_Repeats	23	36.508	0.814	5	0.945	0.4	0.297079	0.00378072	-0.293299	1.1789e-36	1.25534e-34
1725	19	19870381	T	G	CTC-559E9.4	lincRNA	Non_Alu_Repeats	32	50.794	0.853	90	17.013	0.823	0.433095	0.13996	-0.293135	3.88369e-10	3.99333e-09
1726	15	50655796	A	G	GABPB1-AS1	RNA	Alu_Repeats	25	39.683	0.749	4	0.756	0.557	0.297302	0.00421361	-0.293088	4.30286e-42	6.54739e-40
1727	19	38896882	A	G	FAM98C	Intron	Alu_Repeats	39	61.905	0.473	0	0	0	0.293079	0	-0.293079	5.70943e-78	7.92292e-75
1728	4	2012983	T	C	NELFA	5'Flank	Alu_Repeats	46	73.016	0.401	0	0	0	0.292968	0	-0.292968	1.02098e-92	3.61065e-89
1729	14	92586869	T	C	NDUFB1	Intron	Alu_Repeats	24	38.095	0.769	0	0	0	0.292968	0	-0.292968	1.72508e-47	3.48679e-45
1730	7	38764342	T	C	VPS41	3'UTR	Alu_Repeats	48	76.19	0.384	0	0	0	0.292889	0	-0.292889	5.39604e-97	2.69733e-93
1731	19	35628569	T	C	LGI4	5'Flank	Alu_Repeats	35	55.556	0.527	0	0	0	0.292889	0	-0.292889	1.07669e-69	8.83933e-67
1732	17	36695576	T	C	SRCIN1	Intron	Alu_Repeats	44	69.841	0.425	8	1.512	0.27	0.296889	0.00408696	-0.292802	1.1785e-74	1.42852e-71
1733	11	67854930	T	C	CHKA	Intron	Alu_Repeats	24	38.095	0.769	0	0	0	0.292778	0	-0.292778	1.73786e-47	3.48679e-45
1734	19	38220713	T	C	CTD-2528L19.6	lincRNA	Alu_Repeats	25	39.683	0.74	1	0.189	0.385	0.293492	0.000727788	-0.292764	1.87399e-47	3.75253e-45
1735	1	19585553	A	G	MRTO4	3'UTR	Alu_Repeats	45	71.429	0.41	0	0	0	0.292714	0	-0.292714	1.37056e-90	4.15648e-87
1736	X	1467974	T	C	IL3RA	Intron	Alu_Repeats	24	38.095	0.78	4	0.756	0.584	0.297127	0.00441777	-0.292709	4.1214e-40	5.53503e-38
1737	8	12886275	A	G	KIAA1456	Intron	Alu_Repeats	42	66.667	0.488	38	7.183	0.46	0.325667	0.0330586	-0.292608	2.10213e-39	2.54811e-37
1738	11	71999335	T	C	Unknown	IGR	Alu_Repeats	20	31.746	0.922	0	0	0	0.292603	0	-0.292603	1.32848e-39	1.63126e-37
1739	7	92122910	A	G	PEX1	Intron	Alu_Repeats	57	90.476	0.578	294	55.577	0.415	0.523333	0.230781	-0.292553	2.33951e-18	6.20068e-17
1740	3	49359039	T	C	USP4	Intron	Alu_Repeats	25	39.683	0.751	4	0.756	0.738	0.298111	0.00557656	-0.292535	1.21314e-41	1.83535e-39
1741	16	88746956	A	G	SNAI3	Intron	Alu_Repeats	32	50.794	0.576	0	0	0	0.292524	0	-0.292524	1.47145e-63	7.95006e-61
1742	6	159396964	T	C	RSPH3	3'UTR	Alu_Repeats	28	44.444	0.661	2	0.378	0.345	0.293794	0.00130435	-0.292489	1.75264e-51	4.62313e-49
1743	10	5903289	T	C	ANKRD16	IGR	Alu_Repeats	24	38.095	0.772	1	0.189	0.818	0.293968	0.00154631	-0.292422	2.99957e-45	5.25138e-43
1744	2	152334421	A	G	RIF1	3'UTR	Alu_Repeats	35	55.556	0.537	10	1.89	0.324	0.298476	0.00612476	-0.292351	3.01054e-53	8.56325e-51
1745	6	135625403	T	C	AHI1	Intron	Alu_Repeats	22	34.921	0.837	0	0	0	0.292349	0	-0.292349	1.56314e-43	2.44781e-41
1746	11	66561191	A	G	C11orf80	Intron	Alu_Repeats	22	34.921	0.837	0	0	0	0.292317	0	-0.292317	1.55712e-43	2.44781e-41
1747	20	44524444	A	G	CTSA	Intron	Alu_Repeats	32	50.794	0.619	35	6.616	0.338	0.31446	0.0223384	-0.292122	1.84278e-28	1.19969e-26
1748	15	90375788	T	C	C15orf38-AP3S2	IGR	Alu_Repeats	33	52.381	0.558	0	0	0	0.292079	0	-0.292079	1.3467e-65	8.30909e-63
1749	16	48388383	A	G	LONP2	3'UTR	Alu_Repeats	56	88.889	0.332	8	1.512	0.226	0.295429	0.0034121	-0.292016	7.72333e-101	5.35586e-97
1750	10	43014222	T	C	ZNF37BP	RNA	Alu_Repeats	33	52.381	0.557	0	0	0	0.292016	0	-0.292016	1.34681e-65	8.30909e-63
1751	4	17628635	A	G	MED28	3'UTR	Alu_Repeats	34	53.968	0.542	1	0.189	0.2	0.292333	0.000378072	-0.291955	1.14845e-65	7.88463e-63
1752	9	90581181	T	C	CDK20	IGR	Alu_Repeats	26	41.27	0.707	0	0	0	0.291952	0	-0.291952	1.8227e-51	4.62313e-49
1753	7	44616718	T	C	TMED4	IGR	Alu_Repeats	31	49.206	0.594	1	0.189	0.231	0.29227	0.000436673	-0.291833	1.55483e-59	7.02037e-57
1754	17	17762085	T	C	TOM1L2	Intron	Alu_Repeats	32	50.794	0.575	0	0	0	0.291825	0	-0.291825	1.47165e-63	7.95006e-61
1755	1	21101899	T	C	HP1BP3	Intron	Non_Alu_Repeats	37	58.73	0.499	3	0.567	0.205	0.292825	0.00116068	-0.291665	3.1023e-68	2.49795e-65
1756	11	73591087	A	G	PAAF1	Intron	Alu_Repeats	31	49.206	0.67	34	6.427	0.591	0.329667	0.0380095	-0.291657	9.47937e-26	4.73291e-24
1757	19	53206633	T	C	ZNF611	IGR	Alu_Repeats	42	66.667	0.482	46	8.696	0.344	0.321571	0.0299433	-0.291628	3.29664e-38	3.94051e-36
1758	22	23732931	T	C	ZDHHC8P1	RNA	Alu_Repeats	46	73.016	0.399	0	0	0	0.291619	0	-0.291619	1.0207e-92	3.61065e-89
1759	19	59078123	T	C	MZF1	Intron	Alu_Repeats	45	71.429	0.439	34	6.427	0.344	0.313556	0.0220775	-0.291478	4.87993e-49	1.07842e-46
1760	6	56921927	A	G	KIAA1586	IGR	Alu_Repeats	29	46.032	0.633	0	0	0	0.291444	0	-0.291444	1.75228e-57	6.44615e-55
1761	11	93467980	T	C	TAF1D	IGR	Alu_Repeats	50	79.365	0.495	182	34.405	0.294	0.392651	0.101208	-0.291443	5.53144e-22	2.04246e-20
1762	19	58520217	A	G	CTD-2368P22.1	3'UTR	Alu_Repeats	35	55.556	0.524	0	0	0	0.291381	0	-0.291381	1.07681e-69	8.83933e-67
1763	9	88160433	T	C	AGTPBP1	IGR	Alu_Repeats	41	65.079	0.448	0	0	0	0.291302	0	-0.291302	3.78395e-82	6.66469e-79
1764	18	44250496	T	C	Unknown	IGR	Alu_Repeats	40	63.492	0.46	2	0.378	0.262	0.292238	0.000988658	-0.291249	4.12109e-76	5.57731e-73
1765	8	121066210	A	G	RP11-760H22.2	lincRNA	Alu_Repeats	29	46.032	0.633	0	0	0	0.291175	0	-0.291175	1.75237e-57	6.44615e-55
1766	5	125961047	A	G	PHAX	3'UTR	Alu_Repeats	49	77.778	0.374	0	0	0	0.291127	0	-0.291127	3.82805e-99	2.34572e-95
1767	8	21896521	A	G	NPM2	IGR	Alu_Repeats	21	33.333	0.953	16	3.025	0.876	0.317556	0.0264802	-0.291075	2.19853e-21	8.05445e-20
1768	19	56148390	A	G	ZNF581	Intron	Alu_Repeats	34	53.968	0.588	22	4.159	0.629	0.317175	0.0261569	-0.291018	7.05244e-37	7.53572e-35
1769	2	136479209	A	G	R3HDM1	Intron	Alu_Repeats	37	58.73	0.5	3	0.567	0.467	0.293571	0.0026465	-0.290925	1.32817e-67	9.48996e-65
1770	X	123047295	A	G	XIAP	3'UTR	Alu_Repeats	54	85.714	0.341	2	0.378	0.269	0.291889	0.00101701	-0.290872	4.92426e-106	5.95283e-102
1771	11	66450312	T	C	SPTBN2	IGR	Alu_Repeats	28	44.444	0.654	0	0	0	0.290841	0	-0.290841	1.80215e-55	5.84356e-53
1772	9	37775733	T	C	RP11-613M10.9	Intron	Alu_Repeats	38	60.317	0.538	43	8.129	0.417	0.324667	0.0338582	-0.290808	1.66727e-32	1.38795e-30
1773	17	40008468	T	C	KLHL11	IGR	Alu_Repeats	44	69.841	0.597	132	24.953	0.507	0.417111	0.126386	-0.290725	1.90397e-16	4.16816e-15
1774	6	43035230	A	G	KLC4	Intron	Non_Alu_Non_Repeats	30	47.619	0.621	6	1.134	0.434	0.295556	0.00492439	-0.290631	7.17197e-49	1.58181e-46
1775	22	26121085	A	G	ADRBK2	3'UTR	Alu_Repeats	47	74.603	0.424	48	9.074	0.28	0.315984	0.0253875	-0.290597	7.51641e-47	1.47004e-44
1776	17	26937009	T	C	SGK494	IGR	Alu_Repeats	41	65.079	0.452	4	0.756	0.479	0.294175	0.00362004	-0.290555	1.08104e-73	1.15539e-70
1777	7	17384440	A	G	AHR	3'UTR	Alu_Repeats	30	47.619	0.61	0	0	0	0.290524	0	-0.290524	1.67841e-59	7.02037e-57
1778	19	40866625	A	G	PLD3	Intron	Non_Alu_Repeats	25	39.683	0.732	0	0	0	0.290508	0	-0.290508	1.79265e-49	4.03092e-47
1779	11	1624961	T	C	Unknown	IGR	Non_Alu_Non_Repeats	32	50.794	0.629	23	4.348	0.662	0.31927	0.0287826	-0.290487	7.89751e-33	6.60515e-31
1780	7	25160735	T	C	CYCS	3'UTR	Alu_Repeats	57	90.476	0.566	228	43.1	0.515	0.512429	0.222013	-0.290415	4.19922e-15	9.01012e-14
1781	12	99127478	T	C	ANKS1B	IGR	Alu_Repeats	48	76.19	0.405	38	7.183	0.254	0.308651	0.0182552	-0.290396	2.27062e-54	7.18509e-52
1782	15	91507489	A	G	RCCD1	IGR	Non_Alu_Repeats	28	44.444	0.653	0	0	0	0.290381	0	-0.290381	1.80215e-55	5.84356e-53
1783	4	17802819	T	C	DCAF16	3'UTR	Alu_Repeats	49	77.778	0.373	0	0	0	0.29019	0	-0.29019	3.8274e-99	2.34572e-95
1784	15	83512067	T	C	Unknown	IGR	Alu_Repeats	39	61.905	0.658	80	15.123	0.776	0.407444	0.117293	-0.290151	2.25594e-15	4.85084e-14
1785	11	71999486	T	C	Unknown	IGR	Alu_Repeats	33	52.381	0.657	41	7.75	0.698	0.344143	0.0540681	-0.290075	4.0077e-23	1.71498e-21
1786	1	156576549	A	G	Unknown	IGR	Alu_Repeats	27	42.857	0.677	0	0	0	0.290063	0	-0.290063	1.82587e-53	5.25058e-51
1787	4	769384	T	C	RP11-440L14.1	RNA	Alu_Repeats	30	47.619	0.61	1	0.189	0.385	0.290698	0.000727788	-0.289971	1.66724e-57	6.44615e-55
1788	16	549078	A	G	RAB11FIP3	Intron	Alu_Repeats	35	55.556	0.532	5	0.945	0.619	0.29573	0.00585066	-0.289879	2.27503e-59	9.4396e-57
1789	17	1941355	A	G	DPH1	Intron	Alu_Repeats	36	57.143	0.513	7	1.323	0.268	0.293365	0.00354064	-0.289824	1.21136e-59	5.54862e-57
1790	2	128603705	T	C	POLR2D	IGR	Alu_Repeats	36	57.143	0.507	0	0	0	0.289667	0	-0.289667	9.40429e-72	8.75009e-69
1791	X	139865334	G	A	CDR1	IGR	Non_Alu_Non_Repeats	34	53.968	0.673	50	9.452	0.776	0.362952	0.0733384	-0.289614	3.95939e-20	1.23953e-18
1792	20	62573697	A	G	UCKL1	Intron	Non_Alu_Repeats	30	47.619	0.627	9	1.701	0.539	0.298762	0.00916635	-0.289596	6.39999e-44	1.10313e-41
1793	15	50643555	T	C	GABPB1	Intron	Alu_Repeats	36	57.143	0.565	47	8.885	0.372	0.322651	0.0330605	-0.28959	3.15049e-29	2.06562e-27
1794	11	94150170	T	C	MRE11A	IGR	Alu_Repeats	30	47.619	0.608	0	0	0	0.289587	0	-0.289587	1.67837e-59	7.02037e-57
1795	12	133683750	C	A	ZNF140	IGR	Non_Alu_Non_Repeats	26	41.27	0.702	0	0	0	0.289556	0	-0.289556	1.80912e-51	4.62313e-49
1796	15	90817585	A	G	RP11-697E2.6	IGR	Alu_Repeats	34	53.968	0.536	0	0	0	0.289381	0	-0.289381	1.21343e-67	8.70024e-65
1797	X	77163568	A	G	ATP7A	5'Flank	Alu_Repeats	22	34.921	0.904	15	2.836	0.93	0.31573	0.0263573	-0.289373	4.94653e-23	2.1145e-21
1798	13	20252949	T	C	PSPC1	5'Flank	Alu_Repeats	28	44.444	0.657	4	0.756	0.363	0.292063	0.00274291	-0.289321	4.42215e-48	9.67217e-46
1799	17	4929783	A	G	KIF1C	3'UTR	Alu_Repeats	43	68.254	0.482	45	8.507	0.467	0.328952	0.0396919	-0.289261	2.66806e-36	2.83094e-34
1800	19	38124347	T	C	ZFP30	3'UTR	Alu_Repeats	22	34.921	0.828	0	0	0	0.289238	0	-0.289238	1.56367e-43	2.44781e-41
1801	1	50903195	T	C	FAF1	IGR	Alu_Repeats	30	47.619	0.899	76	14.367	0.967	0.428143	0.138928	-0.289215	7.2913e-09	5.53704e-08
1802	12	120898729	A	G	AL021546.6	IGR	Alu_Repeats	31	49.206	0.588	0	0	0	0.28919	0	-0.28919	1.58365e-61	7.46865e-59
1803	19	53071568	A	G	ZNF701	5'Flank	Alu_Repeats	36	57.143	0.536	27	5.104	0.334	0.30619	0.0170662	-0.289124	1.96953e-39	2.39159e-37
1804	19	20726839	T	C	ZNF737	3'UTR	Alu_Repeats	31	49.206	0.608	17	3.214	0.324	0.299413	0.0104064	-0.289006	1.38751e-38	1.66384e-36
1805	12	22615764	T	C	C2CD5	Intron	Alu_Repeats	37	58.73	0.509	17	3.214	0.303	0.298667	0.00972401	-0.288943	2.74024e-49	6.09937e-47
1806	3	49357501	T	C	USP4	Intron	Alu_Repeats	26	41.27	0.7	0	0	0	0.288937	0	-0.288937	1.82246e-51	4.62313e-49
1807	9	130875518	T	C	RP11-395P17.3	RNA	Alu_Repeats	32	50.794	0.569	0	0	0	0.288921	0	-0.288921	1.47008e-63	7.95006e-61
1808	11	71999527	T	C	Unknown	IGR	Alu_Repeats	39	61.905	0.479	8	1.512	0.513	0.296651	0.00775803	-0.288893	1.52376e-62	8.04671e-60
1809	1	33396208	T	C	Unknown	IGR	Alu_Repeats	32	50.794	0.571	1	0.189	0.5	0.289825	0.00094518	-0.28888	2.10917e-61	9.91488e-59
1810	19	58375196	A	G	ZNF587	3'UTR	Alu_Repeats	48	76.19	0.397	17	3.214	0.42	0.302333	0.0135047	-0.288829	4.12517e-68	3.30965e-65
1811	20	23357328	A	G	NAPB	3'UTR	Non_Alu_Non_Repeats	46	73.016	0.676	178	33.648	0.609	0.493556	0.204834	-0.288722	1.92825e-09	1.97059e-08
1812	16	4165432	T	C	ADCY9	Silent	Non_Alu_Non_Repeats	22	34.921	1	32	6.049	1	0.349206	0.0604915	-0.288715	5.61716e-14	9.81357e-13
1813	14	45601666	T	C	FKBP3	Intron	Alu_Repeats	36	57.143	0.505	0	0	0	0.288698	0	-0.288698	9.40939e-72	8.75009e-69
1814	12	49322323	T	C	RP11-302B13.5	Intron	Alu_Repeats	42	66.667	0.435	2	0.378	0.413	0.290254	0.00156144	-0.288693	5.61694e-80	8.81535e-77
1815	1	53378537	T	C	ECHDC2	Intron	Alu_Repeats	35	55.556	0.52	0	0	0	0.288651	0	-0.288651	1.0766e-69	8.83933e-67
1816	11	86622876	T	C	PRSS23	Intron	Alu_Repeats	27	42.857	0.673	0	0	0	0.288587	0	-0.288587	1.82544e-53	5.25058e-51
1817	7	56008717	A	G	MRPS17	Intron	Alu_Repeats	25	39.683	0.729	1	0.189	0.321	0.28919	0.000606805	-0.288584	1.93567e-47	3.86564e-45
1818	3	136050820	A	G	PCCB	Intron	Alu_Repeats	38	60.317	0.478	0	0	0	0.288397	0	-0.288397	6.84636e-76	8.43317e-73
1819	11	118875587	A	G	CCDC84	Intron	Alu_Repeats	30	47.619	0.612	4	0.756	0.424	0.291571	0.00320794	-0.288363	3.98045e-52	1.1124e-49
1820	7	66176026	A	G	Unknown	IGR	Alu_Repeats	19	30.159	0.956	0	0	0	0.288302	0	-0.288302	1.19321e-37	1.31085e-35
1821	11	67851509	T	C	CHKA	Intron	Alu_Repeats	43	68.254	0.423	1	0.189	0.2	0.288667	0.000378072	-0.288289	2.03058e-84	4.62212e-81
1822	16	262931	T	C	LUC7L	Intron	Alu_Repeats	30	47.619	0.76	53	10.019	0.737	0.362016	0.0738488	-0.288167	3.11974e-16	6.75531e-15
1823	1	150593432	T	C	ENSA	Intron	Alu_Repeats	34	53.968	0.534	0	0	0	0.288143	0	-0.288143	1.21349e-67	8.70024e-65
1824	11	65318233	T	C	LTBP3	Intron	Alu_Repeats	22	34.921	0.827	1	0.189	0.4	0.288857	0.000756144	-0.288101	1.67498e-41	2.31318e-39
1825	11	46387478	A	G	DGKZ	Intron	Non_Alu_Non_Repeats	39	61.905	0.466	1	0.189	0.357	0.288683	0.000674858	-0.288008	7.27653e-76	8.94143e-73
1826	17	75090826	A	G	SEC14L1	Intron	Alu_Repeats	52	82.54	0.959	304	57.467	0.877	0.791667	0.503698	-0.287969	4.70154e-06	2.4624e-05
1827	14	64938077	A	G	ZBTB25	Intron	Alu_Repeats	21	33.333	0.864	0	0	0	0.287968	0	-0.287968	1.45153e-41	2.00995e-39
1828	14	51459093	T	C	TRIM9	Intron	Alu_Repeats	31	49.206	0.627	37	6.994	0.293	0.308429	0.020465	-0.287964	1.08534e-25	5.4087e-24
1829	17	29107922	A	G	CRLF3	IGR	Alu_Repeats	34	53.968	0.534	0	0	0	0.287937	0	-0.287937	1.21307e-67	8.70024e-65
1830	18	4011734	A	G	DLGAP1	Intron	Alu_Repeats	31	49.206	0.585	0	0	0	0.287762	0	-0.287762	1.5837e-61	7.46865e-59
1831	14	53243411	T	C	GNPNAT1	Intron	Alu_Repeats	45	71.429	0.403	1	0.189	0.2	0.288095	0.000378072	-0.287717	1.12942e-88	3.29102e-85
1832	20	3849488	A	G	MAVS	IGR	Alu_Repeats	42	66.667	0.435	4	0.756	0.333	0.290206	0.00251607	-0.28769	1.8701e-76	2.55801e-73
1833	12	112334727	A	G	RP3-462E2.5	lincRNA	Alu_Repeats	32	50.794	0.566	0	0	0	0.287476	0	-0.287476	1.47142e-63	7.95006e-61
1834	9	131187709	A	G	CERCAM	Intron	Alu_Repeats	34	53.968	0.593	27	5.104	0.641	0.320175	0.0327089	-0.287466	1.07852e-32	8.99758e-31
1835	15	42131246	A	G	JMJD7-PLA2G4B	Intron	Non_Alu_Non_Repeats	38	60.317	0.575	94	17.769	0.336	0.347095	0.0596465	-0.287449	1.23299e-19	3.82837e-18
1836	22	50643629	G	A	SELO	Intron	Non_Alu_Repeats	33	52.381	0.751	94	17.769	0.596	0.393302	0.105934	-0.287368	2.65887e-11	3.57214e-10
1837	15	41869184	A	G	TYRO3	Intron	Non_Alu_Non_Repeats	39	61.905	0.467	3	0.567	0.322	0.28919	0.00182609	-0.287364	4.11842e-72	4.26908e-69
1838	22	51147471	A	G	SHANK3	Intron	Alu_Repeats	20	31.746	0.905	0	0	0	0.287333	0	-0.287333	1.32721e-39	1.63126e-37
1839	11	76734901	A	G	ACER3	3'UTR	Alu_Repeats	42	66.667	0.431	0	0	0	0.287317	0	-0.287317	3.00721e-84	6.04596e-81
1840	11	107188772	T	C	RP11-819C21.1	lincRNA	Non_Alu_Repeats	26	41.27	0.803	30	5.671	0.777	0.331333	0.0440454	-0.287288	8.10543e-20	2.5209e-18
1841	19	38220843	T	C	CTD-2528L19.6	lincRNA	Alu_Repeats	27	42.857	0.67	0	0	0	0.28727	0	-0.28727	1.82587e-53	5.25058e-51
1842	19	58372723	A	G	ZNF587	3'UTR	Alu_Repeats	50	79.365	0.488	126	23.819	0.42	0.387175	0.0999395	-0.287235	6.0165e-23	2.56992e-21
1843	3	197263902	T	C	BDH1	Intron	Alu_Repeats	20	31.746	0.905	0	0	0	0.287175	0	-0.287175	1.32721e-39	1.63126e-37
1844	19	53639751	T	C	ZNF347	IGR	Alu_Repeats	33	52.381	0.56	14	2.647	0.237	0.29327	0.00627032	-0.287	1.92499e-45	3.4066e-43
1845	8	42877086	A	G	HOOK3	3'UTR	Alu_Repeats	32	50.794	0.566	1	0.189	0.25	0.287429	0.00047259	-0.286956	1.42775e-61	7.40006e-59
1846	5	131287552	T	C	ACSL6	IGR	Alu_Repeats	51	80.952	0.55	142	26.843	0.59	0.445238	0.158291	-0.286947	2.57107e-15	5.52646e-14
1847	8	42876124	A	G	HOOK3	3'UTR	Alu_Repeats	38	60.317	0.476	0	0	0	0.286921	0	-0.286921	6.85048e-76	8.43317e-73
1848	19	16350127	A	G	Unknown	IGR	Alu_Repeats	27	42.857	0.669	0	0	0	0.286889	0	-0.286889	1.82573e-53	5.25058e-51
1849	11	84213038	T	C	DLG2	Intron	Alu_Repeats	35	55.556	0.517	1	0.189	0.2	0.287206	0.000378072	-0.286828	1.00607e-67	7.98582e-65
1850	1	204524555	A	G	MDM4	3'UTR	Alu_Repeats	36	57.143	0.517	9	1.701	0.522	0.295698	0.00888658	-0.286812	2.49071e-55	8.01192e-53
1851	6	150045951	T	C	NUP43	IGR	Alu_Repeats	44	69.841	0.411	0	0	0	0.28681	0	-0.28681	1.80933e-88	4.81905e-85
1852	20	3160505	T	C	Unknown	IGR	Alu_Repeats	34	53.968	0.584	24	4.537	0.629	0.315111	0.0285388	-0.286572	6.59018e-35	6.2451e-33
1853	1	10520258	T	C	DFFA	3'UTR	Alu_Repeats	36	57.143	0.501	0	0	0	0.286524	0	-0.286524	9.40888e-72	8.75009e-69
1854	12	121772025	T	C	ANAPC5	Intron	Alu_Repeats	30	47.619	0.63	12	2.268	0.594	0.299952	0.0134726	-0.28648	1.90339e-40	2.5651e-38
1855	16	29920273	T	C	KCTD13	Intron	Alu_Repeats	29	46.032	0.662	17	3.214	0.571	0.304746	0.0183497	-0.286396	7.13572e-34	6.6744e-32
1856	16	28966447	A	G	NFATC2IP	Intron	Alu_Repeats	22	34.921	0.841	5	0.945	0.774	0.293651	0.00731569	-0.286335	1.3205e-34	1.24647e-32
1857	1	36924900	T	C	MRPS15	Intron	Alu_Repeats	22	34.921	0.826	3	0.567	0.382	0.288381	0.00216446	-0.286216	6.4587e-38	7.69753e-36
1858	1	10450058	A	G	RN7SL721P	RNA	Alu_Repeats	31	49.206	0.581	0	0	0	0.286079	0	-0.286079	1.58344e-61	7.46865e-59
1859	2	97492052	T	C	CNNM3	Intron	Alu_Repeats	34	53.968	0.642	47	8.885	0.68	0.346444	0.0604008	-0.286044	3.08519e-22	1.23316e-20
1860	21	30953750	T	C	GRIK1	Missense_Mutation	Non_Alu_Non_Repeats	37	58.73	0.488	1	0.189	0.333	0.286651	0.00062949	-0.286021	8.68095e-72	8.75009e-69
1861	12	49323114	T	C	RP11-302B13.5	Intron	Alu_Repeats	24	38.095	0.751	0	0	0	0.285984	0	-0.285984	1.7375e-47	3.48679e-45
1862	4	2013032	T	C	NELFA	5'Flank	Alu_Repeats	43	68.254	0.515	98	18.526	0.352	0.351238	0.0652873	-0.285951	7.33588e-24	3.16767e-22
1863	19	58375743	A	G	ZNF587	3'UTR	Alu_Repeats	46	73.016	0.392	0	0	0	0.285921	0	-0.285921	1.02084e-92	3.61065e-89
1864	2	231916742	A	G	C2orf72	IGR	Alu_Repeats	38	60.317	0.474	0	0	0	0.285905	0	-0.285905	6.84936e-76	8.43317e-73
1865	22	44347068	A	G	Unknown	IGR	Alu_Repeats	29	46.032	0.626	2	0.378	0.584	0.288079	0.00220605	-0.285873	2.69323e-53	7.67287e-51
1866	3	33589527	T	C	CLASP2	Intron	Alu_Repeats	38	60.317	0.495	19	3.592	0.353	0.29854	0.012673	-0.285867	3.78699e-49	8.39378e-47
1867	2	206987190	T	C	NDUFS1	3'UTR	Alu_Repeats	42	66.667	0.429	0	0	0	0.285825	0	-0.285825	3.00562e-84	6.04596e-81
1868	5	34906162	T	C	RAD1	3'UTR	Alu_Repeats	37	58.73	0.487	1	0.189	0.273	0.286254	0.000516068	-0.285738	8.1272e-72	8.29949e-69
1869	9	140505790	T	C	ARRDC1	Intron	Alu_Repeats	36	57.143	0.5	0	0	0	0.285683	0	-0.285683	9.40786e-72	8.75009e-69
1870	19	5684080	A	G	HSD11B1L	5'UTR	Alu_Repeats	35	55.556	0.516	1	0.189	0.4	0.286413	0.000756144	-0.285657	1.2866e-67	9.21501e-65
1871	2	206984425	T	C	NDUFS1	3'UTR	Alu_Repeats	39	61.905	0.584	78	14.745	0.515	0.361571	0.0759924	-0.285579	9.42359e-21	3.42602e-19
1872	1	19625214	T	C	Unknown	IGR	Alu_Repeats	38	60.317	0.484	6	1.134	0.587	0.292159	0.00665406	-0.285505	1.24112e-63	7.38212e-61
1873	17	3395312	A	G	ASPA	Intron	Alu_Repeats	20	31.746	0.916	3	0.567	0.935	0.290746	0.00530435	-0.285442	1.42826e-33	1.21163e-31
1874	6	159395997	T	C	RSPH3	3'UTR	Alu_Repeats	33	52.381	0.545	0	0	0	0.285429	0	-0.285429	1.34678e-65	8.30909e-63
1875	6	3022643	A	G	NQO2	IGR	Alu_Repeats	44	69.841	0.417	8	1.512	0.408	0.291571	0.00617769	-0.285394	2.93344e-73	3.08363e-70
1876	18	20876394	T	C	TMEM241	3'UTR	Alu_Repeats	47	74.603	0.383	0	0	0	0.285365	0	-0.285365	7.48208e-95	3.05731e-91
1877	12	83360	G	A	Unknown	IGR	Non_Alu_Non_Repeats	33	52.381	0.618	32	6.049	0.632	0.323571	0.0382098	-0.285362	2.49856e-28	1.62308e-26
1878	2	203743839	T	C	WDR12	3'UTR	Alu_Repeats	31	49.206	0.58	0	0	0	0.285317	0	-0.285317	1.5837e-61	7.46865e-59
1879	8	12868676	A	G	KIAA1456	Intron	Alu_Repeats	26	41.27	0.691	0	0	0	0.28527	0	-0.28527	1.82266e-51	4.62313e-49
1880	11	117081213	T	C	PCSK7	Intron	Alu_Repeats	22	34.921	0.817	0	0	0	0.28527	0	-0.28527	1.56363e-43	2.44781e-41
1881	10	88968059	T	C	NUTM2A-AS1	RNA	Alu_Repeats	48	76.19	0.465	96	18.147	0.382	0.354508	0.069293	-0.285215	9.46365e-28	5.45659e-26
1882	7	4942651	T	C	MMD2	IGR	Alu_Repeats	35	55.556	0.557	43	8.129	0.3	0.309571	0.0244045	-0.285167	1.05534e-29	6.98076e-28
1883	15	72639635	G	A	HEXA	Intron	Alu_Repeats	18	28.571	0.998	0	0	0	0.285127	0	-0.285127	1.04646e-35	1.03473e-33
1884	20	25209152	A	G	ENTPD6	IGR	Alu_Repeats	18	28.571	0.998	0	0	0	0.285111	0	-0.285111	1.04646e-35	1.03473e-33
1885	4	77866284	T	C	Unknown	IGR	Alu_Repeats	40	63.492	0.449	0	0	0	0.285016	0	-0.285016	4.68628e-80	7.39083e-77
1886	4	41267480	A	G	UCHL1	Intron	Alu_Repeats	42	66.667	0.432	3	0.567	0.505	0.287857	0.00286578	-0.284991	1.64172e-77	2.25944e-74
1887	1	166028768	T	C	AL626787.1	5'Flank	Non_Alu_Repeats	40	63.492	0.51	49	9.263	0.42	0.323841	0.038879	-0.284962	3.32063e-32	2.75228e-30
1888	20	34218212	T	C	CPNE1	Intron	Alu_Repeats	32	50.794	0.596	20	3.781	0.465	0.302476	0.0175633	-0.284913	7.81687e-37	8.34755e-35
1889	12	117647105	T	C	NOS1	3'UTR	Non_Alu_Repeats	30	47.619	0.718	49	9.263	0.615	0.341746	0.0569206	-0.284825	7.95411e-18	2.07752e-16
1890	19	57816297	A	G	CTC-444N24.11	lincRNA	Alu_Repeats	47	74.603	0.382	0	0	0	0.284778	0	-0.284778	7.48398e-95	3.05731e-91
1891	22	38343618	A	G	C22orf23	Intron	Alu_Repeats	22	34.921	0.816	0	0	0	0.284778	0	-0.284778	1.56371e-43	2.44781e-41
1892	17	29122847	A	G	CRLF3	Intron	Alu_Repeats	47	74.603	0.42	40	7.561	0.375	0.313111	0.0283346	-0.284777	6.18975e-48	1.35053e-45
1893	12	98996036	A	G	SLC25A3	IGR	Alu_Repeats	48	76.19	0.425	70	13.233	0.297	0.323984	0.0392647	-0.284719	7.74176e-39	9.30478e-37
1894	1	207943187	A	G	CD46	Intron	Alu_Repeats	33	52.381	0.557	7	1.323	0.54	0.29181	0.00714934	-0.28466	1.87542e-52	5.25759e-50
1895	18	44250608	T	C	Unknown	IGR	Alu_Repeats	48	76.19	0.395	32	6.049	0.27	0.301	0.0163422	-0.284658	2.38193e-58	9.76088e-56
1896	11	108236636	A	G	ATM	3'UTR	Alu_Repeats	36	57.143	0.498	0	0	0	0.284635	0	-0.284635	9.40939e-72	8.75009e-69
1897	1	150593325	T	C	ENSA	Intron	Alu_Repeats	38	60.317	0.48	7	1.323	0.379	0.289619	0.00501323	-0.284606	4.6184e-63	2.45775e-60
1898	19	16753197	T	C	SMIM7	IGR	Alu_Repeats	38	60.317	0.472	0	0	0	0.284587	0	-0.284587	6.8531e-76	8.43317e-73
1899	4	99796879	T	C	EIF4E	3'UTR	Alu_Repeats	34	53.968	0.527	0	0	0	0.284524	0	-0.284524	1.21307e-67	8.70024e-65
1900	4	103732651	T	C	UBE2D3	Intron	Alu_Repeats	25	39.683	0.717	0	0	0	0.284524	0	-0.284524	1.7927e-49	4.03092e-47
1901	11	72002898	T	C	CLPB	IGR	Alu_Repeats	20	31.746	0.896	0	0	0	0.284508	0	-0.284508	1.32724e-39	1.63126e-37
1902	16	70283218	T	C	AARS	IGR	Alu_Repeats	47	74.603	0.381	0	0	0	0.28446	0	-0.28446	7.48377e-95	3.05731e-91
1903	1	78490384	A	G	GIPC2	Intron	Alu_Repeats	38	60.317	0.638	111	20.983	0.479	0.384952	0.100509	-0.284444	1.3646e-15	2.94046e-14
1904	12	6558240	T	C	TAPBPL	5'Flank	Alu_Repeats	26	41.27	0.689	0	0	0	0.284397	0	-0.284397	1.82256e-51	4.62313e-49
1905	3	48787684	T	C	PRKAR2A	3'UTR	Alu_Repeats	43	68.254	0.429	15	2.836	0.306	0.293048	0.00868809	-0.28436	4.4715e-63	2.38099e-60
1906	1	92654645	A	G	RP4-621B10.8	lincRNA	Alu_Repeats	40	63.492	0.462	8	1.512	0.581	0.293127	0.00879206	-0.284335	1.63899e-63	8.83248e-61
1907	6	31733140	T	C	VWA7	IGR	Alu_Repeats	18	28.571	0.995	0	0	0	0.284333	0	-0.284333	1.05334e-35	1.03473e-33
1908	11	71274578	A	C	KRTAP5-10	5'Flank	Non_Alu_Repeats	21	33.333	0.987	24	4.537	0.986	0.329032	0.0447429	-0.284289	4.91345e-16	1.06211e-14
1909	7	7676067	T	C	RPA3	IGR	Alu_Repeats	28	44.444	0.64	0	0	0	0.28427	0	-0.28427	1.80201e-55	5.84356e-53
1910	22	26121822	A	G	ADRBK2	3'UTR	Alu_Repeats	25	39.683	0.716	0	0	0	0.284143	0	-0.284143	1.79288e-49	4.03092e-47
1911	15	75645310	A	G	MAN2C1	IGR	Alu_Repeats	42	66.667	0.426	0	0	0	0.284111	0	-0.284111	3.00637e-84	6.04596e-81
1912	3	15452554	T	C	METTL6	3'UTR	Alu_Repeats	21	33.333	0.852	0	0	0	0.284032	0	-0.284032	1.45112e-41	2.00995e-39
1913	17	72983888	A	C	CDR2L	5'UTR	Non_Alu_Non_Repeats	18	28.571	1	1	0.189	1	0.285714	0.00189036	-0.283824	1.5042e-33	1.27401e-31
1914	8	21892957	A	G	NPM2	Intron	Alu_Repeats	42	66.667	0.429	2	0.378	0.618	0.286159	0.00233648	-0.283822	2.46128e-79	3.82919e-76
1915	19	37319663	A	G	ZNF790	Intron	Alu_Repeats	29	46.032	0.621	4	0.756	0.25	0.285683	0.00189036	-0.283792	3.66078e-50	9.07404e-48
1916	19	39386629	T	C	SIRT2	Intron	Alu_Repeats	45	71.429	0.397	0	0	0	0.283762	0	-0.283762	1.36922e-90	4.15648e-87
1917	11	71274368	G	A	KRTAP5-10	5'Flank	Non_Alu_Repeats	18	28.571	0.993	0	0	0	0.28373	0	-0.28373	1.04646e-35	1.03473e-33
1918	X	1471624	T	G	IL3RA	Intron	Non_Alu_Repeats	24	38.095	0.884	33	6.238	0.849	0.336683	0.0529679	-0.283715	4.31218e-16	9.32541e-15
1919	4	56284972	A	G	TMEM165	Intron	Alu_Repeats	28	44.444	0.638	0	0	0	0.283667	0	-0.283667	1.80215e-55	5.84356e-53
1920	3	183916710	A	G	EIF2B5	Intron	Alu_Repeats	37	58.73	0.5	12	2.268	0.456	0.293698	0.010344	-0.283354	1.78683e-53	5.25058e-51
1921	6	3024663	A	G	RP1-90J20.11	RNA	Alu_Repeats	30	47.619	0.595	0	0	0	0.283349	0	-0.283349	1.67859e-59	7.02037e-57
1922	X	1468629	T	C	IL3RA	Intron	Alu_Repeats	29	46.032	0.615	0	0	0	0.283206	0	-0.283206	1.75233e-57	6.44615e-55
1923	19	20804796	T	C	ZNF626	3'UTR	Alu_Repeats	28	44.444	0.637	0	0	0	0.283206	0	-0.283206	1.80215e-55	5.84356e-53
1924	19	39358724	T	C	RINL	IGR	Alu_Repeats	42	66.667	0.425	0	0	0	0.283175	0	-0.283175	3.00721e-84	6.04596e-81
1925	15	72616596	T	C	RP11-106M3.2	RNA	Alu_Repeats	34	53.968	0.552	19	3.592	0.405	0.297698	0.0145331	-0.283165	2.33336e-41	3.1907e-39
1926	17	36691581	T	C	SRCIN1	Intron	Alu_Repeats	24	38.095	0.743	0	0	0	0.283143	0	-0.283143	1.73763e-47	3.48679e-45
1927	11	71274377	G	A	KRTAP5-10	5'Flank	Non_Alu_Repeats	18	28.571	0.991	0	0	0	0.283063	0	-0.283063	1.05011e-35	1.03473e-33
1928	15	50658044	A	G	GABPB1-AS1	RNA	Alu_Repeats	36	57.143	0.72	113	21.361	0.6	0.411222	0.128174	-0.283048	1.08954e-12	1.49328e-11
1929	9	68416653	G	A	MIR4477B	RNA	Alu_Repeats	18	28.571	0.991	0	0	0	0.283048	0	-0.283048	1.05614e-35	1.03473e-33
1930	17	49041827	T	C	SPAG9	IGR	Alu_Repeats	45	71.429	0.396	0	0	0	0.283016	0	-0.283016	1.37002e-90	4.15648e-87
1931	19	37173155	T	C	Unknown	IGR	Alu_Repeats	20	31.746	0.905	3	0.567	0.806	0.28746	0.004569	-0.282891	1.31075e-33	1.11449e-31
1932	18	3998249	A	C	DLGAP1	Intron	Non_Alu_Repeats	21	33.333	0.849	0	0	0	0.282857	0	-0.282857	1.42663e-41	2.00995e-39
1933	19	37489356	C	T	ZNF568	IGR	Alu_Repeats	25	39.683	0.713	0	0	0	0.282841	0	-0.282841	1.78726e-49	4.03092e-47
1934	22	19010088	A	G	DGCR9	lincRNA	Alu_Repeats	36	57.143	0.495	0	0	0	0.28281	0	-0.28281	9.40582e-72	8.75009e-69
1935	9	131089068	A	G	COQ4	Intron	Alu_Repeats	39	61.905	0.459	3	0.567	0.251	0.284222	0.00142533	-0.282797	2.82043e-72	2.92699e-69
1936	13	33099775	T	C	N4BP2L2	Intron	Alu_Repeats	35	55.556	0.758	103	19.471	0.71	0.420841	0.138187	-0.282654	1.16008e-11	1.56496e-10
1937	9	131088929	A	G	COQ4	Intron	Alu_Repeats	24	38.095	0.742	0	0	0	0.282635	0	-0.282635	1.73777e-47	3.48679e-45
1938	17	76418993	A	G	PGS1	Intron	Alu_Repeats	32	50.794	0.556	0	0	0	0.28254	0	-0.28254	1.47165e-63	7.95006e-61
1939	11	66404682	A	G	RBM14-RBM4	Intron	Alu_Repeats	32	50.794	0.556	0	0	0	0.282429	0	-0.282429	1.47157e-63	7.95006e-61
1940	19	7087431	A	G	ZNF557	3'UTR	Alu_Repeats	35	55.556	0.537	26	4.915	0.32	0.298159	0.0157505	-0.282408	1.83604e-38	2.19934e-36
1941	16	66923393	A	G	PDP2	IGR	Alu_Repeats	40	63.492	0.457	9	1.701	0.474	0.29046	0.00806049	-0.2824	2.57721e-63	1.38054e-60
1942	21	34806091	A	G	IFNGR2	Intron	Non_Alu_Repeats	23	36.508	0.776	1	0.189	0.4	0.283143	0.000756144	-0.282387	1.81049e-43	2.82754e-41
1943	21	38989755	T	C	KCNJ6	3'UTR	Alu_Repeats	41	65.079	0.435	1	0.189	0.364	0.283016	0.000688091	-0.282328	4.69275e-80	7.39083e-77
1944	20	32234467	A	G	CBFA2T2	IGR	Alu_Repeats	32	50.794	0.556	0	0	0	0.282222	0	-0.282222	1.47169e-63	7.95006e-61
1945	19	21559411	A	G	ZNF738	Intron	Alu_Repeats	22	34.921	0.815	2	0.378	0.666	0.284683	0.00251985	-0.282163	1.6442e-39	2.0058e-37
1946	4	774253	T	C	RP11-440L14.1	RNA	Alu_Repeats	38	60.317	0.468	0	0	0	0.282143	0	-0.282143	6.85123e-76	8.43317e-73
1947	11	67853291	T	C	CHKA	Intron	Alu_Repeats	32	50.794	0.555	0	0	0	0.281968	0	-0.281968	1.4711e-63	7.95006e-61
1948	5	156905560	T	C	ADAM19	3'UTR	Non_Alu_Repeats	42	66.667	0.533	92	17.391	0.422	0.355349	0.0733819	-0.281967	2.67538e-22	1.13245e-20
1949	3	52448969	A	G	PHF7	Intron	Alu_Repeats	31	49.206	0.658	49	9.263	0.454	0.324	0.0420491	-0.281951	1.17173e-20	4.25422e-19
1950	11	71272438	C	A	Unknown	IGR	Non_Alu_Repeats	18	28.571	0.987	0	0	0	0.281921	0	-0.281921	1.05334e-35	1.03473e-33
1951	19	54491786	A	G	CACNG8	3'UTR	Alu_Repeats	49	77.778	0.363	1	0.189	0.273	0.282381	0.000516068	-0.281865	3.82358e-97	2.22108e-93
1952	12	121770778	T	C	ANAPC5	Intron	Alu_Repeats	27	42.857	0.678	6	1.134	0.752	0.290365	0.00852552	-0.28184	4.67324e-42	7.10614e-40
1953	1	19543247	T	C	EMC1	3'UTR	Alu_Repeats	49	77.778	0.453	136	25.709	0.275	0.352619	0.070794	-0.281825	1.08988e-26	6.18718e-25
1954	5	175806311	A	G	ARL10	3'UTR	Alu_Repeats	35	55.556	0.507	0	0	0	0.28181	0	-0.28181	1.0766e-69	8.83933e-67
1955	16	1411020	A	G	GNPTG	Intron	Alu_Repeats	42	66.667	0.423	0	0	0	0.281762	0	-0.281762	3.00562e-84	6.04596e-81
1956	9	136284234	A	G	REXO4	5'Flank	Alu_Repeats	25	39.683	0.71	0	0	0	0.281603	0	-0.281603	1.79115e-49	4.03092e-47
1957	20	32235273	A	G	CBFA2T2	IGR	Alu_Repeats	48	76.19	0.37	1	0.189	0.3	0.282159	0.000567108	-0.281592	4.85888e-95	2.32439e-91
1958	5	79776615	T	C	ZFYVE16	IGR	Alu_Repeats	37	58.73	0.615	73	13.8	0.577	0.361111	0.0795822	-0.281529	8.76589e-19	2.6979e-17
1959	22	18991840	A	G	DGCR5	RNA	Alu_Repeats	30	47.619	0.592	1	0.189	0.214	0.281905	0.000404537	-0.2815	1.66699e-57	6.44615e-55
1960	5	156560970	T	C	Unknown	IGR	Alu_Repeats	47	74.603	0.434	48	9.074	0.464	0.323571	0.0420775	-0.281494	1.67904e-39	2.04607e-37
1961	1	92488750	T	C	Unknown	IGR	Alu_Repeats	33	52.381	0.537	0	0	0	0.281476	0	-0.281476	1.3466e-65	8.30909e-63
1962	19	57818376	A	G	CTC-444N24.11	lincRNA	Alu_Repeats	48	76.19	0.4	49	9.263	0.255	0.305063	0.0235936	-0.28147	7.83416e-48	1.70682e-45
1963	1	150281151	A	G	MRPS21	3'UTR	Alu_Repeats	56	88.889	0.341	49	9.263	0.238	0.303429	0.0220567	-0.281372	1.01519e-62	5.37052e-60
1964	20	32235220	A	G	CBFA2T2	IGR	Alu_Repeats	52	82.54	0.341	0	0	0	0.28127	0	-0.28127	1.23643e-105	1.30185e-101
1965	10	46962985	C	T	SYT15	Intron	Alu_Repeats	28	44.444	0.674	12	2.268	0.811	0.299651	0.0183951	-0.281256	1.45564e-35	1.39823e-33
1966	1	155704215	A	G	DAP3	Intron	Alu_Repeats	32	50.794	0.554	0	0	0	0.281222	0	-0.281222	1.47126e-63	7.95006e-61
1967	10	7848481	G	A	ATP5C1	Intron	Alu_Repeats	27	42.857	0.656	0	0	0	0.281206	0	-0.281206	1.82424e-53	5.25058e-51
1968	5	149574628	A	G	SLC6A7	Intron	Non_Alu_Non_Repeats	24	38.095	0.738	0	0	0	0.281063	0	-0.281063	1.73791e-47	3.48679e-45
1969	22	29835510	T	C	RFPL1	Intron	Alu_Repeats	52	82.54	0.445	77	14.556	0.591	0.367127	0.0860888	-0.281038	1.34675e-27	7.71394e-26
1970	9	68422303	G	A	Unknown	IGR	Non_Alu_Non_Repeats	19	30.159	0.936	1	0.189	0.75	0.282365	0.00141777	-0.280947	1.42965e-35	1.37533e-33
1971	13	113751275	C	G	MCF2L	3'UTR	Non_Alu_Non_Repeats	55	87.302	0.966	298	56.333	0.998	0.843381	0.562446	-0.280935	0.000480565	0.00154593
1972	6	36108633	A	G	MAPK13	IGR	Alu_Repeats	38	60.317	0.48	10	1.89	0.445	0.289302	0.00841588	-0.280886	3.324e-58	1.35841e-55
1973	22	23732940	T	C	ZDHHC8P1	RNA	Alu_Repeats	48	76.19	0.368	0	0	0	0.28073	0	-0.28073	5.39634e-97	2.69733e-93
1974	21	30914139	T	G	GRIK1	Intron	Non_Alu_Non_Repeats	22	34.921	0.804	0	0	0	0.28073	0	-0.28073	1.56233e-43	2.44781e-41
1975	1	19954702	A	G	MINOS1	3'UTR	Alu_Repeats	39	61.905	0.453	0	0	0	0.280619	0	-0.280619	5.71193e-78	7.92292e-75
1976	17	41400010	C	G	Unknown	IGR	Alu_Repeats	18	28.571	0.982	0	0	0	0.280571	0	-0.280571	1.06404e-35	1.03473e-33
1977	3	136050806	A	G	PCCB	Intron	Alu_Repeats	28	44.444	0.631	0	0	0	0.280508	0	-0.280508	1.80182e-55	5.84356e-53
1978	2	203745170	T	C	WDR12	3'UTR	Alu_Repeats	37	58.73	0.482	5	0.945	0.283	0.283175	0.00267864	-0.280496	1.10772e-64	6.70453e-62
1979	7	30556248	T	C	GGCT	Intron	Alu_Repeats	29	46.032	0.612	1	0.189	0.615	0.281635	0.00116257	-0.280472	2.85529e-55	9.15832e-53
1980	14	92525948	T	C	ATXN3	IGR	Alu_Repeats	32	50.794	0.552	0	0	0	0.280429	0	-0.280429	1.47161e-63	7.95006e-61
1981	11	93466874	T	C	TAF1D	IGR	Alu_Repeats	39	61.905	0.63	150	28.355	0.386	0.390016	0.109588	-0.280428	4.91289e-13	8.5e-12
1982	X	1532137	C	G	ASMTL	Intron	Alu_Repeats	26	41.27	0.725	13	2.457	0.764	0.299159	0.0187656	-0.280393	1.92185e-31	1.42793e-29
1983	2	91811877	T	C	AC027612.6	RNA	Alu_Repeats	28	44.444	0.631	0	0	0	0.280381	0	-0.280381	1.80196e-55	5.84356e-53
1984	19	53302899	G	C	ZNF28	IGR	Non_Alu_Non_Repeats	20	31.746	0.883	0	0	0	0.280254	0	-0.280254	1.31676e-39	1.63126e-37
1985	14	50794040	A	G	CDKL1	IGR	Alu_Repeats	44	69.841	0.438	35	6.616	0.384	0.305619	0.0254234	-0.280196	1.38496e-45	2.66267e-43
1986	19	16751692	T	C	CTC-429P9.4	Intron	Alu_Repeats	27	42.857	0.654	0	0	0	0.280175	0	-0.280175	1.82597e-53	5.25058e-51
1987	19	53639735	T	C	ZNF347	IGR	Alu_Repeats	34	53.968	0.576	52	9.83	0.314	0.311016	0.0308469	-0.280169	9.35807e-25	4.62741e-23
1988	12	125267862	T	C	SCARB1	Intron	Alu_Repeats	30	47.619	0.588	0	0	0	0.280143	0	-0.280143	1.67828e-59	7.02037e-57
1989	3	9860304	A	G	TTLL3	5'Flank	Alu_Repeats	45	71.429	0.392	0	0	0	0.280127	0	-0.280127	1.36941e-90	4.15648e-87
1990	19	16348792	A	G	AP1M1	IGR	Alu_Repeats	21	33.333	0.84	0	0	0	0.280032	0	-0.280032	1.45168e-41	2.00995e-39
1991	19	54489871	A	G	CACNG8	3'UTR	Alu_Repeats	52	82.54	0.504	154	29.112	0.466	0.415794	0.135769	-0.280024	1.86585e-18	5.6367e-17
1992	19	38889352	A	G	SPRED3	IGR	Non_Alu_Non_Repeats	46	73.016	0.456	81	15.312	0.346	0.333048	0.0530416	-0.280006	1.10488e-30	8.14096e-29
1993	19	39121665	A	G	EIF3K	Intron	Alu_Repeats	33	52.381	0.534	0	0	0	0.279873	0	-0.279873	1.34627e-65	8.30909e-63
1994	15	34524020	T	C	SLC12A6	IGR	Alu_Repeats	46	73.016	0.383	0	0	0	0.279841	0	-0.279841	1.02101e-92	3.61065e-89
1995	2	176786070	T	C	KIAA1715	IGR	Alu_Repeats	26	41.27	0.678	0	0	0	0.27973	0	-0.27973	1.82261e-51	4.62313e-49
1996	11	118878244	A	G	CCDC84	Intron	Alu_Repeats	44	69.841	0.442	44	8.318	0.348	0.308651	0.0289282	-0.279723	6.47367e-41	8.7559e-39
1997	4	89179595	T	C	PPM1K	3'UTR	Alu_Repeats	47	74.603	0.375	0	0	0	0.279683	0	-0.279683	7.48461e-95	3.05731e-91
[truncated: 3,022 more rows]
