# Supplementary material for: Global RNA editome landscape discovers reduced RNA editing in glioma: loss of editing of gamma-amino butyric acid receptor alpha subunit 3 (GABRA3) favors glioma migration and invasion
Source: PeerJ. 2020 Sep 29;8:e9755. doi: 10.7717/peerj.9755 (PMC7531343; doi:10.7717/peerj.9755)
Supplement: Supplemental Information 10 [file peerj-08-9755-s010.xlsx]

## Sheet: sheet1
Supplementary Table S9: Differentially RNA editing events between control brain samples versus CGGA LGG tumors.
Sr. No.	Chromosome	Position	Reference allele	Alternate allele	Gene symbol	Variant Classification	Region	Number of editided samples in control brain	Percentage of editided samples in control brain	Average editing ratio in control brain edited samples	Number of editided samples in TCGA LGG	Percentage of editided samples in TCGA LGG	Average editing ratio in TCGA LGG edited samples	Average editing ratio in all control brain samples	Average editing ratio in all TCGA LGG samples	Editing ratio difference	p value	FDR
Downregulated RNA editing events in CGGA LGG
1	11	61300704	G	C	SYT7	Intron	Non_Alu_Non_Repeats	48	76.19	0.991	1	0.575	1	0.754921	0.00574713	-0.749174	1.41901e-36	1.94249e-31
2	19	10821853	C	T	QTRT1	Intron	Alu_Repeats	49	77.778	1	17	9.77	1	0.777778	0.0977011	-0.680077	7.41444e-25	2.67299e-21
3	6	102374643	A	G	GRIK2	Intron	Non_Alu_Non_Repeats	47	74.603	0.973	18	10.345	0.673	0.725619	0.0695747	-0.656044	7.23032e-26	3.6836e-22
4	13	113746710	G	A	MCF2L	Intron	Non_Alu_Non_Repeats	50	79.365	0.959	19	10.92	0.995	0.761286	0.108621	-0.652665	2.32401e-23	5.32961e-20
5	19	48999381	G	T	LMTK3	Intron	Alu_Repeats	49	77.778	0.833	10	5.747	0.613	0.647619	0.0352529	-0.612366	1.82291e-30	4.69985e-26
6	12	129556884	T	C	TMEM132D	3'UTR	Non_Alu_Non_Repeats	53	84.127	0.999	41	23.563	1	0.840492	0.235632	-0.60486	6.05022e-16	1.68057e-13
7	12	132330811	C	G	MMP17	Intron	Non_Alu_Repeats	54	85.714	0.881	27	15.517	1	0.75546	0.155172	-0.600288	6.13512e-21	6.39683e-18
8	X	153134521	G	C	L1CAM	Intron	Non_Alu_Non_Repeats	38	60.317	0.998	3	1.724	1	0.601952	0.0172414	-0.584711	8.45778e-26	4.20816e-22
9	16	2723350	C	G	ERVK13-1	RNA	Non_Alu_Non_Repeats	37	58.73	1	2	1.149	1	0.587302	0.0114943	-0.575807	5.79191e-26	2.98655e-22
10	16	58540595	A	G	NDRG4	Intron	Non_Alu_Non_Repeats	37	58.73	1	2	1.149	1	0.587302	0.0114943	-0.575807	5.79191e-26	2.98655e-22
11	X	53197750	T	C	RP11-258C19.7	lincRNA	Alu_Repeats	42	66.667	0.999	17	9.77	1	0.666333	0.0977011	-0.568632	5.68105e-19	3.35659e-16
12	11	6292838	G	A	CCKBR	IGR	Non_Alu_Non_Repeats	56	88.889	0.913	44	25.287	0.967	0.811905	0.244431	-0.567474	6.88954e-15	1.5057e-12
13	11	6292837	C	G	CCKBR	IGR	Non_Alu_Non_Repeats	56	88.889	0.877	39	22.414	0.961	0.779556	0.215362	-0.564193	5.79133e-16	1.61445e-13
14	11	71272256	T	C	Unknown	IGR	Non_Alu_Repeats	37	58.73	0.993	4	2.299	1	0.582984	0.0229885	-0.559996	9.03313e-24	2.34244e-20
15	17	30201309	C	T	UTP6	Intron	Alu_Repeats	45	71.429	0.891	14	8.046	0.971	0.636444	0.078092	-0.558352	2.02918e-22	3.51618e-19
16	11	71274758	G	A	KRTAP5-10	5'Flank	Non_Alu_Repeats	36	57.143	0.989	2	1.149	1	0.564873	0.0114943	-0.553379	7.38626e-25	2.67299e-21
17	17	1942430	A	G	OVCA2	5'Flank	Alu_Repeats	40	63.492	0.967	12	6.897	0.983	0.614127	0.0678161	-0.546311	2.13716e-19	1.44196e-16
18	4	48859798	A	G	OCIAD1	Intron	Alu_Repeats	37	58.73	0.989	7	4.023	0.993	0.581079	0.039954	-0.541125	2.38289e-21	2.70679e-18
19	20	62119559	C	G	EEF1A2	3'UTR	Non_Alu_Repeats	51	80.952	0.994	46	26.437	1	0.80481	0.26431	-0.540499	7.80902e-13	1.04828e-10
20	11	67852807	T	C	CHKA	Intron	Alu_Repeats	46	73.016	0.772	7	4.023	0.588	0.563683	0.0236724	-0.54001	4.50392e-30	9.57993e-26
21	13	113745941	G	A	MCF2L	Intron	Non_Alu_Non_Repeats	43	68.254	0.829	6	3.448	0.829	0.565857	0.028569	-0.537288	4.9265e-27	3.52227e-23
22	19	13878243	A	G	MRI1	Intron	Alu_Repeats	39	61.905	0.91	7	4.023	0.776	0.563397	0.0312241	-0.532173	1.16938e-23	2.84263e-20
23	19	16350155	A	G	Unknown	IGR	Alu_Repeats	35	55.556	0.968	2	1.149	0.863	0.537714	0.00992529	-0.527789	3.00779e-24	8.55869e-21
24	20	62275844	T	C	STMN3	Intron	Non_Alu_Non_Repeats	37	58.73	0.892	0	0	0	0.523905	0	-0.523905	6.67501e-28	6.60367e-24
25	10	104235855	C	A	TMEM180	3'UTR	Alu_Repeats	35	55.556	1	6	3.448	1	0.555556	0.0344828	-0.521073	8.96011e-21	9.10792e-18
26	22	42354389	A	C	LINC00634	RNA	Non_Alu_Non_Repeats	46	73.016	0.756	11	6.322	0.486	0.551698	0.0307414	-0.520957	9.55592e-28	8.29618e-24
27	14	101320975	A	G	RP11-123M6.2	RNA	Non_Alu_Non_Repeats	57	90.476	0.921	70	40.23	0.78	0.832841	0.313615	-0.519226	2.47567e-15	5.83792e-13
28	11	71274728	C	T	KRTAP5-10	5'Flank	Non_Alu_Repeats	33	52.381	0.991	0	0	0	0.519206	0	-0.519206	1.24747e-24	4.34982e-21
29	9	68420504	G	T	Unknown	IGR	Non_Alu_Non_Repeats	47	74.603	0.814	19	10.92	0.853	0.607	0.0931264	-0.513874	4.61818e-20	3.82589e-17
30	11	71272186	T	G	Unknown	IGR	Non_Alu_Repeats	33	52.381	0.991	1	0.575	1	0.519317	0.00574713	-0.51357	1.33486e-23	3.19019e-20
31	17	1941539	A	G	DPH1	Intron	Alu_Repeats	43	68.254	0.907	21	12.069	0.879	0.619	0.106121	-0.512879	5.80827e-18	2.67844e-15
32	18	5244173	C	T	LINC00667	lincRNA	Non_Alu_Non_Repeats	45	71.429	0.828	16	9.195	0.887	0.591317	0.0816092	-0.509708	4.60653e-21	4.94234e-18
33	15	83511149	T	C	Unknown	IGR	Alu_Repeats	40	63.492	0.875	9	5.172	0.895	0.555683	0.0462816	-0.509401	1.32467e-21	1.71805e-18
34	5	149575166	A	G	SLC6A7	Intron	Alu_Repeats	40	63.492	0.791	0	0	0	0.502175	0	-0.502175	2.71469e-30	6.0815e-26
35	5	17108353	T	C	CTD-2228A4.1	lincRNA	Alu_Repeats	47	74.603	0.701	5	2.874	0.753	0.522825	0.0216437	-0.501182	9.49347e-31	2.69237e-26
36	11	71274543	A	C	KRTAP5-10	5'Flank	Non_Alu_Repeats	32	50.794	0.986	0	0	0	0.500651	0	-0.500651	8.19216e-24	2.18494e-20
37	6	102374616	A	G	GRIK2	Intron	Non_Alu_Non_Repeats	41	65.079	0.828	15	8.621	0.449	0.539127	0.0387356	-0.500391	3.8939e-22	5.88448e-19
38	14	104148586	A	G	KLC1	Intron	Alu_Repeats	44	69.841	0.766	9	5.172	0.79	0.535317	0.0408391	-0.494478	4.81638e-25	1.84763e-21
39	9	130989561	A	G	DNM1	Intron	Alu_Repeats	42	66.667	0.746	1	0.575	0.75	0.497476	0.00431034	-0.493166	6.43226e-31	1.88711e-26
40	20	49498297	A	G	Unknown	IGR	Alu_Repeats	49	77.778	0.686	11	6.322	0.645	0.533556	0.0407529	-0.492803	1.08299e-28	1.64539e-24
41	22	38851078	A	G	KCNJ4	5'UTR	Non_Alu_Non_Repeats	43	68.254	0.999	33	18.966	1	0.682063	0.189655	-0.492408	1.12133e-12	1.47771e-10
42	19	56150729	A	G	ZNF581	Intron	Alu_Repeats	42	66.667	0.995	30	17.241	0.995	0.663381	0.171626	-0.491755	7.73692e-13	1.03958e-10
43	11	71272281	G	T	Unknown	IGR	Non_Alu_Repeats	31	49.206	0.991	0	0	0	0.487762	0	-0.487762	4.65512e-23	1.00779e-19
44	10	18828663	G	T	CACNB2	3'UTR	Non_Alu_Non_Repeats	37	58.73	0.889	6	3.448	1	0.521968	0.0344828	-0.487485	1.10974e-21	1.46432e-18
45	9	68425416	C	T	Unknown	IGR	Non_Alu_Non_Repeats	34	53.968	0.998	9	5.172	1	0.538349	0.0517241	-0.486625	1.17948e-17	4.98069e-15
46	12	124410536	T	C	DNAH10OS	IGR	Alu_Repeats	43	68.254	0.914	26	14.943	0.931	0.623794	0.13904	-0.484753	5.2103e-14	8.8225e-12
47	5	137778429	A	G	REEP2	Intron	Alu_Repeats	44	69.841	0.718	4	2.299	0.73	0.501492	0.0167701	-0.484722	1.95212e-29	3.46016e-25
48	X	77164258	A	G	ATP7A	5'Flank	Alu_Repeats	39	61.905	0.921	16	9.195	0.942	0.569841	0.0866609	-0.48318	7.28875e-16	1.9931e-13
49	1	10456601	A	G	PGD	5'Flank	Alu_Repeats	34	53.968	0.972	8	4.598	0.932	0.52446	0.0428391	-0.481621	2.87798e-18	1.40563e-15
50	22	23733392	A	G	ZDHHC8P1	RNA	Non_Alu_Non_Repeats	45	71.429	0.818	19	10.92	0.945	0.584032	0.103241	-0.48079	1.26043e-18	7.0228e-16
51	9	68420506	T	A	Unknown	IGR	Non_Alu_Non_Repeats	47	74.603	0.814	27	15.517	0.816	0.607	0.12658	-0.48042	5.29106e-17	1.96924e-14
52	19	10820030	A	G	QTRT1	Intron	Alu_Repeats	50	79.365	0.719	25	14.368	0.629	0.570524	0.0903966	-0.480127	3.0655e-23	6.84555e-20
53	9	130991433	A	G	DNM1	Intron	Alu_Repeats	38	60.317	0.837	5	2.874	0.914	0.504825	0.0262586	-0.478567	2.55718e-23	5.8329e-20
54	1	50903135	T	C	FAF1	IGR	Alu_Repeats	33	52.381	0.955	4	2.299	0.958	0.500333	0.0220287	-0.478305	1.40608e-20	1.30316e-17
55	18	70203793	A	G	CBLN2	IGR	Non_Alu_Non_Repeats	39	61.905	0.858	11	6.322	0.846	0.531032	0.0534885	-0.477543	4.66304e-20	3.85929e-17
56	20	29653330	T	C	Unknown	IGR	Non_Alu_Repeats	47	74.603	0.829	33	18.966	0.749	0.618333	0.141971	-0.476362	8.51175e-17	2.92364e-14
57	X	122616331	A	G	GRIA3	Intron	Non_Alu_Non_Repeats	44	69.841	0.689	3	1.724	0.397	0.480952	0.00683908	-0.474113	2.10164e-31	7.7743e-27
58	X	153579738	T	C	FLNA	Intron	Non_Alu_Non_Repeats	48	76.19	0.743	48	27.586	0.334	0.565952	0.0921149	-0.473837	4.88806e-20	4.03767e-17
59	16	2237761	C	T	CASKIN1	Intron	Alu_Repeats	32	50.794	0.984	5	2.874	1	0.499778	0.0287356	-0.471042	4.08924e-19	2.47099e-16
60	12	124411658	T	C	DNAH10OS	3'UTR	Alu_Repeats	36	57.143	0.92	10	5.747	0.975	0.525444	0.0560345	-0.46941	1.17921e-17	4.98069e-15
61	16	67041397	A	G	CES4A	Intron	Alu_Repeats	56	88.889	0.551	6	3.448	0.655	0.489619	0.0226034	-0.467016	3.85082e-37	8.19078e-32
62	22	18911503	T	C	PRODH	Intron	Alu_Repeats	39	61.905	0.831	11	6.322	0.758	0.514508	0.047908	-0.4666	6.25593e-21	6.49889e-18
63	2	136476084	A	G	R3HDM1	Intron	Alu_Repeats	38	60.317	0.771	0	0	0	0.465	0	-0.465	1.2757e-28	1.75397e-24
64	19	57816924	A	G	CTC-444N24.11	lincRNA	Alu_Repeats	50	79.365	0.769	36	20.69	0.705	0.610286	0.145925	-0.46436	8.5318e-18	3.82451e-15
65	19	54490560	A	G	CACNG8	3'UTR	Alu_Repeats	41	65.079	0.728	3	1.724	0.747	0.473937	0.0128736	-0.461063	5.24399e-28	5.37546e-24
66	12	27574433	A	G	ARNTL2	IGR	Alu_Repeats	43	68.254	0.765	17	9.77	0.627	0.521841	0.0612759	-0.460565	8.00954e-22	1.11168e-18
67	20	49497071	A	G	Unknown	IGR	Alu_Repeats	46	73.016	0.689	11	6.322	0.683	0.50319	0.0431839	-0.460007	4.22066e-26	2.3019e-22
68	16	67041555	A	G	CES4A	Intron	Alu_Repeats	47	74.603	0.629	2	1.149	0.885	0.469587	0.0101667	-0.459421	1.54728e-33	8.77626e-29
69	9	131873638	T	G	PPP2R4	5'Flank	Non_Alu_Non_Repeats	38	60.317	0.999	25	14.368	1	0.602619	0.143678	-0.458941	3.99731e-12	4.55341e-10
70	10	15148927	T	C	NMT2	IGR	Alu_Repeats	44	69.841	0.74	18	10.345	0.578	0.517	0.0597471	-0.457253	1.12575e-21	1.48265e-18
71	3	197264146	T	C	BDH1	Intron	Alu_Repeats	29	46.032	0.992	0	0	0	0.45673	0	-0.45673	1.77309e-21	2.2316e-18
72	12	79258708	C	G	SYT1	5'UTR	Non_Alu_Non_Repeats	57	90.476	0.999	78	44.828	0.999	0.903857	0.44804	-0.455817	7.04018e-08	2.81108e-06
73	1	109746679	A	G	KIAA1324	IGR	Alu_Repeats	40	63.492	0.753	5	2.874	0.789	0.477905	0.0226724	-0.455232	5.35207e-25	1.98847e-21
74	12	79258709	G	C	SYT1	5'UTR	Non_Alu_Non_Repeats	57	90.476	0.998	78	44.828	1	0.903222	0.448276	-0.454946	7.95608e-07	2.22961e-05
75	2	8862929	T	C	KIDINS220	5'Flank	Alu_Repeats	54	85.714	0.709	44	25.287	0.605	0.60781	0.15292	-0.45489	1.70959e-19	1.1864e-16
76	9	68420455	T	C	Unknown	IGR	Non_Alu_Non_Repeats	33	52.381	0.997	12	6.897	0.988	0.522143	0.0681264	-0.454016	2.60745e-15	6.13337e-13
77	19	58416302	T	C	CTD-2583A14.9	Intron	Alu_Repeats	36	57.143	0.904	12	6.897	0.913	0.516444	0.062977	-0.453467	1.21708e-16	4.0576e-14
78	9	70458906	T	C	CBWD5	Intron	Alu_Repeats	47	74.603	0.613	2	1.149	0.775	0.457571	0.00891379	-0.448658	1.03181e-33	6.27054e-29
79	11	17396128	T	G	NCR3LG1	3'UTR	Non_Alu_Repeats	41	65.079	0.997	35	20.115	1	0.649143	0.201149	-0.447993	1.78031e-10	1.2867e-08
80	19	54490598	A	G	CACNG8	3'UTR	Alu_Repeats	49	77.778	0.681	19	10.92	0.751	0.529317	0.0820057	-0.447312	2.85824e-21	3.19135e-18
81	11	118880839	A	G	CCDC84	Intron	Alu_Repeats	58	92.063	0.644	56	32.184	0.456	0.592667	0.14669	-0.445977	1.63474e-23	3.86347e-20
82	9	130991769	A	G	DNM1	Intron	Alu_Repeats	51	80.952	0.6	9	5.172	0.778	0.485794	0.0402241	-0.44557	3.01419e-29	5.02842e-25
83	6	102337702	A	G	GRIK2	Missense_Mutation	Non_Alu_Non_Repeats	42	66.667	0.755	20	11.494	0.51	0.503429	0.0585862	-0.444842	8.49111e-20	6.33711e-17
84	9	140101685	G	A	NDOR1	Intron	Non_Alu_Non_Repeats	33	52.381	0.9	5	2.874	1	0.471365	0.0287356	-0.442629	1.02724e-19	7.46355e-17
85	6	31732770	T	C	VWA7	IGR	Alu_Repeats	51	80.952	0.61	13	7.471	0.694	0.494063	0.0518218	-0.442242	6.23431e-27	4.27758e-23
86	19	11578891	T	C	CTC-398G3.6	Intron	Alu_Repeats	46	73.016	0.61	1	0.575	0.727	0.445429	0.00417816	-0.44125	3.30484e-34	2.34315e-29
87	X	284222	A	C	LINC00685	RNA	Non_Alu_Non_Repeats	42	66.667	0.759	15	8.621	0.757	0.506048	0.0652931	-0.440755	7.01106e-20	5.31646e-17
88	14	23786635	A	G	BCL2L2-PABPN1	Intron	Alu_Repeats	30	47.619	0.944	2	1.149	0.791	0.449349	0.0090977	-0.440252	2.16779e-20	1.90535e-17
89	14	23786636	C	A	BCL2L2-PABPN1	Intron	Alu_Repeats	30	47.619	0.942	2	1.149	0.807	0.44846	0.00928161	-0.439179	2.16779e-20	1.90535e-17
90	16	88727226	T	C	MVD	Intron	Alu_Repeats	31	49.206	0.919	3	1.724	0.776	0.452286	0.0133736	-0.438912	1.54185e-20	1.41056e-17
91	9	140101687	A	G	NDOR1	Intron	Non_Alu_Non_Repeats	33	52.381	0.902	6	3.448	1	0.472381	0.0344828	-0.437898	6.94476e-19	4.05258e-16
92	10	102777342	T	C	PDZD7	Nonstop_Mutation	Alu_Repeats	43	68.254	0.717	14	8.046	0.659	0.489603	0.0530057	-0.436597	1.05194e-21	1.40858e-18
93	6	24428178	T	C	GPLD1	IGR	Non_Alu_Repeats	34	53.968	0.878	7	4.023	0.951	0.473825	0.0382586	-0.435567	2.73216e-18	1.34366e-15
94	14	104147861	A	G	KLC1	Intron	Alu_Repeats	42	66.667	0.727	12	6.897	0.744	0.484968	0.0512874	-0.433681	1.19415e-21	1.56066e-18
95	19	57731307	T	C	Unknown	IGR	Non_Alu_Non_Repeats	35	55.556	0.828	9	5.172	0.526	0.460048	0.0271954	-0.432852	1.41088e-19	9.92959e-17
96	19	38897234	A	G	FAM98C	Intron	Alu_Repeats	35	55.556	0.873	11	6.322	0.838	0.485222	0.053	-0.432222	3.62904e-17	1.38334e-14
97	17	26935448	T	C	SGK494	IGR	Alu_Repeats	54	85.714	0.713	47	27.011	0.664	0.610984	0.179425	-0.431559	2.10294e-16	6.72127e-14
98	17	75558864	C	T	RP11-13K12.1	lincRNA	Non_Alu_Non_Repeats	35	55.556	0.818	7	4.023	0.585	0.454571	0.023523	-0.431048	1.76442e-20	1.597e-17
99	22	25574407	A	G	KIAA1671	Intron	Non_Alu_Non_Repeats	47	74.603	0.991	54	31.034	0.995	0.739159	0.308713	-0.430446	1.22358e-05	0.00022249
100	20	29653319	C	G	Unknown	IGR	Non_Alu_Repeats	44	69.841	0.831	35	20.115	0.746	0.580381	0.149971	-0.43041	4.26676e-14	7.7968e-12
101	2	132271513	A	G	AC093838.4	RNA	Alu_Repeats	47	74.603	0.665	19	10.92	0.607	0.496016	0.0662414	-0.429774	2.12487e-22	3.66704e-19
102	2	136479426	A	G	R3HDM1	Intron	Alu_Repeats	40	63.492	0.676	0	0	0	0.429048	0	-0.429048	2.7145e-30	6.0815e-26
103	2	132271532	A	G	AC093838.4	RNA	Alu_Repeats	40	63.492	0.774	19	10.92	0.589	0.491587	0.0643448	-0.427242	2.3171e-18	1.1522e-15
104	12	132403654	T	G	ULK1	Intron	Non_Alu_Non_Repeats	28	44.444	1	3	1.724	1	0.444444	0.0172414	-0.427203	8.20937e-18	3.68775e-15
105	7	48146183	A	G	UPP1	Intron	Alu_Repeats	40	63.492	0.881	37	21.264	0.626	0.559143	0.133017	-0.426126	8.67909e-14	1.43078e-11
106	1	10456607	A	G	PGD	5'Flank	Alu_Repeats	41	65.079	0.711	11	6.322	0.614	0.462794	0.0387989	-0.423995	1.07505e-22	1.94608e-19
107	9	68421878	A	C	Unknown	IGR	Alu_Repeats	27	42.857	0.989	0	0	0	0.423794	0	-0.423794	6.11482e-20	4.99284e-17
108	11	115036418	C	T	Unknown	IGR	Non_Alu_Repeats	34	53.968	0.789	1	0.575	0.4	0.425984	0.00229885	-0.423685	1.53946e-24	4.67779e-21
109	22	50693521	C	T	MAPK12	Intron	Non_Alu_Non_Repeats	38	60.317	0.824	18	10.345	0.715	0.497175	0.0739713	-0.423203	8.0039e-16	2.17149e-13
110	X	1471617	C	T	IL3RA	Intron	Non_Alu_Repeats	30	47.619	0.91	2	1.149	0.893	0.433413	0.0102644	-0.423148	2.86189e-20	2.462e-17
111	20	29652648	A	G	Unknown	IGR	Alu_Repeats	31	49.206	0.941	7	4.023	1	0.462968	0.0402299	-0.422738	2.42752e-16	7.70081e-14
112	14	31565197	A	G	AP4S1	IGR	Alu_Repeats	39	61.905	0.808	19	10.92	0.713	0.500349	0.0778333	-0.422516	4.72834e-17	1.77221e-14
113	X	151358319	T	C	GABRA3	Missense_Mutation	Non_Alu_Non_Repeats	46	73.016	0.798	55	31.609	0.508	0.582841	0.160695	-0.422146	2.44862e-13	3.79265e-11
114	5	137779257	A	G	REEP2	Intron	Alu_Repeats	42	66.667	0.633	0	0	0	0.422079	0	-0.422079	5.41252e-32	2.55834e-27
115	2	55205490	T	C	RTN4	Intron	Alu_Repeats	41	65.079	0.664	5	2.874	0.384	0.432317	0.0110345	-0.421283	2.32555e-27	1.79869e-23
116	14	53108116	A	G	ERO1L	3'UTR	Alu_Repeats	36	57.143	0.978	24	13.793	1	0.559095	0.137931	-0.421164	2.96275e-11	2.7946e-09
117	10	101152720	G	T	CNNM1	3'UTR	Alu_Repeats	40	63.492	0.718	9	5.172	0.687	0.455683	0.0355345	-0.420148	4.04056e-22	6.08213e-19
118	20	30921431	C	A	KIF3B	3'UTR	Alu_Repeats	38	60.317	1	32	18.391	1	0.603175	0.183908	-0.419267	4.49591e-10	3.09604e-08
119	1	78490481	A	G	GIPC2	Intron	Alu_Repeats	45	71.429	0.653	13	7.471	0.631	0.46627	0.0471207	-0.419149	1.0706e-23	2.65435e-20
120	16	1409326	A	G	GNPTG	Intron	Alu_Repeats	48	76.19	0.843	50	28.736	0.778	0.642302	0.223649	-0.418652	3.8887e-12	4.43801e-10
121	1	109748657	A	G	KIAA1324	IGR	Alu_Repeats	48	76.19	0.609	11	6.322	0.716	0.463921	0.0452701	-0.418651	8.20999e-26	4.1089e-22
122	6	102372589	A	G	GRIK2	Missense_Mutation	Non_Alu_Non_Repeats	41	65.079	0.706	16	9.195	0.451	0.459429	0.041477	-0.417952	1.3326e-20	1.24455e-17
123	13	113745961	C	T	MCF2L	Intron	Non_Alu_Non_Repeats	37	58.73	0.787	9	5.172	0.867	0.462492	0.0448276	-0.417664	1.60573e-19	1.11706e-16
124	17	26935440	T	C	SGK494	IGR	Alu_Repeats	54	85.714	0.567	30	17.241	0.398	0.486048	0.068569	-0.417479	3.41533e-26	2.01791e-22
125	17	36691715	T	C	SRCIN1	Intron	Alu_Repeats	29	46.032	0.918	1	0.575	1	0.422762	0.00574713	-0.417015	3.33294e-20	2.84137e-17
126	12	132331048	A	G	MMP17	Intron	Alu_Repeats	34	53.968	0.811	4	2.299	0.927	0.437873	0.0213103	-0.416563	7.30581e-21	7.50705e-18
127	22	19009989	A	G	DGCR9	lincRNA	Alu_Repeats	35	55.556	0.751	1	0.575	0.2	0.417444	0.00114943	-0.416295	2.2901e-25	9.89439e-22
128	14	45600672	T	C	FKBP3	Intron	Alu_Repeats	46	73.016	0.618	16	9.195	0.382	0.451175	0.0351034	-0.416071	8.79812e-26	4.32689e-22
129	19	537694	T	C	CDC34	Intron	Alu_Repeats	28	44.444	1	5	2.874	1	0.444444	0.0287356	-0.415709	3.71617e-16	1.0642e-13
130	5	17109499	T	C	CTD-2228A4.1	lincRNA	Alu_Repeats	28	44.444	0.935	0	0	0	0.415635	0	-0.415635	1.17319e-20	1.10913e-17
131	12	49313240	T	C	CCDC65	Intron	Alu_Repeats	37	58.73	0.707	0	0	0	0.415254	0	-0.415254	8.5621e-28	7.58926e-24
132	5	149574556	A	G	SLC6A7	Intron	Non_Alu_Non_Repeats	33	52.381	0.793	0	0	0	0.415127	0	-0.415127	1.48005e-24	4.58117e-21
133	1	226793282	A	G	C1orf95	3'UTR	Non_Alu_Non_Repeats	39	61.905	0.714	6	3.448	0.797	0.442079	0.0274943	-0.414585	5.8647e-23	1.12381e-19
134	4	184632398	A	G	TRAPPC11	Intron	Non_Alu_Repeats	39	61.905	0.673	1	0.575	0.4	0.416794	0.00229885	-0.414495	1.31731e-28	1.77862e-24
135	1	92488117	T	C	Unknown	IGR	Alu_Repeats	46	73.016	0.671	22	12.644	0.607	0.490143	0.0768046	-0.413338	9.04476e-20	6.69743e-17
136	14	45600669	T	C	FKBP3	Intron	Alu_Repeats	44	69.841	0.695	19	10.92	0.665	0.485508	0.0726264	-0.412881	1.1742e-19	8.4305e-17
137	16	330678	G	A	ARHGDIG	5'UTR	Non_Alu_Repeats	51	80.952	1	69	39.655	1	0.809333	0.396552	-0.412782	6.27777e-08	2.51905e-06
138	17	26935511	T	C	SGK494	IGR	Alu_Repeats	46	73.016	0.738	31	17.816	0.709	0.539079	0.126322	-0.412758	3.9513e-16	1.1285e-13
139	16	67041984	A	G	CES4A	Intron	Alu_Repeats	56	88.889	0.475	4	2.299	0.409	0.422095	0.0093908	-0.412704	3.23507e-41	2.75242e-35
140	4	2903750	A	G	ADD1	Intron	Alu_Repeats	32	50.794	0.841	3	1.724	0.839	0.427175	0.0144713	-0.412703	7.90245e-21	8.06171e-18
141	13	113745962	A	G	MCF2L	Intron	Non_Alu_Non_Repeats	37	58.73	0.779	9	5.172	0.867	0.457286	0.0448276	-0.412458	1.90585e-19	1.30242e-16
142	15	75645401	A	G	MAN2C1	IGR	Alu_Repeats	49	77.778	0.652	38	21.839	0.435	0.507238	0.0950287	-0.412209	5.18765e-20	4.26857e-17
143	1	78490455	A	G	GIPC2	Intron	Alu_Repeats	45	71.429	0.638	12	6.897	0.648	0.456063	0.0447184	-0.411345	4.39296e-24	1.22143e-20
144	11	64377040	T	C	NRXN2	Intron	Non_Alu_Non_Repeats	37	58.73	0.709	2	1.149	0.472	0.416508	0.00542529	-0.411083	3.52601e-26	2.02811e-22
145	1	11088223	A	G	MASP2	Intron	Alu_Repeats	46	73.016	0.658	25	14.368	0.485	0.480524	0.0697471	-0.410777	5.24012e-21	5.54519e-18
146	1	47513860	A	G	CYP4X1	Intron	Alu_Repeats	33	52.381	0.783	0	0	0	0.410143	0	-0.410143	1.48054e-24	4.58117e-21
147	8	21892918	A	G	NPM2	Intron	Alu_Repeats	28	44.444	0.932	1	0.575	0.75	0.414429	0.00431034	-0.410118	8.38799e-20	6.26565e-17
148	1	46692868	A	G	Unknown	IGR	Alu_Repeats	51	80.952	0.598	23	13.218	0.56	0.483873	0.0739828	-0.40989	4.174e-23	9.10583e-20
149	14	68030209	A	G	PLEKHH1	Intron	Alu_Repeats	39	61.905	0.766	15	8.621	0.757	0.474397	0.0652184	-0.409178	1.73359e-17	6.97047e-15
150	9	130991489	A	G	DNM1	Intron	Alu_Repeats	46	73.016	0.581	4	2.299	0.659	0.424048	0.0151494	-0.408898	5.96014e-31	1.81105e-26
151	1	10456092	A	G	Unknown	IGR	Alu_Repeats	48	76.19	0.681	31	17.816	0.621	0.51873	0.110575	-0.408155	4.05005e-18	1.92075e-15
152	17	29121584	A	G	CRLF3	Intron	Alu_Repeats	46	73.016	0.684	24	13.793	0.666	0.499365	0.0918851	-0.40748	3.67367e-18	1.75201e-15
153	11	67851436	C	G	CHKA	Intron	Alu_Repeats	37	58.73	0.739	5	2.874	0.938	0.43381	0.0269655	-0.406844	2.27436e-22	3.91709e-19
154	18	44250622	T	C	Unknown	IGR	Alu_Repeats	50	79.365	0.629	29	16.667	0.553	0.498968	0.0922471	-0.406721	2.88998e-20	2.48366e-17
155	16	67039707	A	G	CES4A	Intron	Alu_Repeats	55	87.302	0.493	9	5.172	0.469	0.430254	0.0242816	-0.405972	2.48921e-35	1.92531e-30
156	5	149575036	A	G	SLC6A7	Intron	Alu_Repeats	31	49.206	0.825	0	0	0	0.40581	0	-0.40581	5.62538e-23	1.08318e-19
157	19	35640959	A	G	FXYD7	Intron	Alu_Repeats	36	57.143	0.793	13	7.471	0.636	0.453063	0.0475057	-0.405558	8.01175e-18	3.60278e-15
158	1	50903195	T	C	FAF1	IGR	Alu_Repeats	30	47.619	0.899	4	2.299	1	0.428143	0.0229885	-0.405154	9.75201e-18	4.33721e-15
159	12	132332821	A	G	MMP17	Intron	Alu_Repeats	52	82.54	0.538	16	9.195	0.431	0.444032	0.0395977	-0.404434	3.93782e-29	6.20432e-25
160	17	29114885	A	G	CRLF3	Intron	Alu_Repeats	31	49.206	0.821	0	0	0	0.404206	0	-0.404206	5.62647e-23	1.08318e-19
161	9	98778045	C	A	ERCC6L2	IGR	Alu_Repeats	35	55.556	0.985	25	14.368	0.997	0.547	0.143201	-0.403799	3.35318e-09	1.90397e-07
162	12	4802047	A	G	RP11-234B24.6	Intron	Non_Alu_Repeats	30	47.619	0.94	8	4.598	0.952	0.44754	0.0437816	-0.403758	5.26074e-15	1.17139e-12
163	X	47068579	A	G	UBA1	Intron	Alu_Repeats	42	66.667	0.778	30	17.241	0.67	0.518889	0.115569	-0.40332	2.00024e-15	4.75634e-13
164	20	29653248	G	A	Unknown	IGR	Non_Alu_Repeats	39	61.905	0.794	24	13.793	0.638	0.491302	0.088023	-0.403279	3.62686e-15	8.32638e-13
165	19	37121740	A	G	ZNF382	IGR	Alu_Repeats	35	55.556	0.737	3	1.724	0.388	0.409587	0.00668966	-0.402898	6.81884e-24	1.83593e-20
166	7	104744425	T	C	KMT2E	Intron	Alu_Repeats	30	47.619	0.863	2	1.149	0.7	0.41073	0.00804598	-0.402684	1.78991e-20	1.61835e-17
167	9	111898400	T	C	FRRS1L	3'UTR	Alu_Repeats	35	55.556	0.833	12	6.897	0.872	0.462556	0.0601437	-0.402412	4.90985e-16	1.38736e-13
168	17	29115379	G	A	CRLF3	Intron	Non_Alu_Non_Repeats	30	47.619	0.847	1	0.575	0.273	0.403317	0.00156897	-0.401748	2.16001e-21	2.49356e-18
169	5	149574570	A	G	SLC6A7	Intron	Non_Alu_Non_Repeats	32	50.794	0.791	0	0	0	0.401746	0	-0.401746	9.19207e-24	2.34244e-20
170	20	48735434	T	C	TMEM189-UBE2V1	Intron	Alu_Repeats	38	60.317	0.733	11	6.322	0.644	0.442302	0.0406954	-0.401606	3.01053e-20	2.57944e-17
171	6	102374572	A	G	GRIK2	Intron	Non_Alu_Non_Repeats	36	57.143	0.758	13	7.471	0.425	0.433111	0.0317874	-0.401324	1.19174e-18	6.67947e-16
172	5	17113041	T	C	Unknown	IGR	Alu_Repeats	38	60.317	0.665	0	0	0	0.40127	0	-0.40127	1.27815e-28	1.75397e-24
173	22	50693534	A	G	MAPK12	Intron	Non_Alu_Non_Repeats	32	50.794	0.867	10	5.747	0.695	0.440381	0.039931	-0.40045	4.26583e-16	1.21344e-13
174	16	28620826	T	C	SULT1A1	Intron	Alu_Repeats	44	69.841	0.58	2	1.149	0.45	0.40519	0.00517241	-0.400018	4.56817e-32	2.28626e-27
175	1	109746664	A	G	KIAA1324	IGR	Alu_Repeats	44	69.841	0.604	6	3.448	0.642	0.422048	0.0221264	-0.399921	1.89987e-27	1.51068e-23
176	17	16250238	T	C	CENPV	Intron	Alu_Repeats	40	63.492	0.639	2	1.149	0.513	0.405762	0.0059023	-0.39986	2.33807e-28	2.84178e-24
177	19	54490504	A	G	CACNG8	3'UTR	Alu_Repeats	37	58.73	0.708	4	2.299	0.692	0.415746	0.0159138	-0.399832	5.9725e-24	1.61316e-20
178	19	14594688	T	C	GIPC1	Intron	Alu_Repeats	54	85.714	0.559	27	15.517	0.516	0.47954	0.0800057	-0.399534	9.5144e-24	2.39495e-20
179	19	59078501	T	C	MZF1	Intron	Alu_Repeats	39	61.905	0.784	23	13.218	0.65	0.48527	0.0858678	-0.399402	1.15337e-15	3.03526e-13
180	X	77164106	A	G	ATP7A	5'Flank	Alu_Repeats	33	52.381	0.876	14	8.046	0.753	0.458619	0.0606092	-0.39801	8.20383e-15	1.77696e-12
181	20	295817	T	C	Unknown	IGR	Alu_Repeats	45	71.429	0.71	26	14.943	0.73	0.506873	0.109121	-0.397752	8.00362e-16	2.17149e-13
182	9	70458951	T	A	CBWD5	Intron	Alu_Repeats	27	42.857	0.928	0	0	0	0.397667	0	-0.397667	6.28678e-20	5.11362e-17
183	15	83511184	T	C	Unknown	IGR	Alu_Repeats	42	66.667	0.614	3	1.724	0.673	0.40919	0.0116092	-0.397581	1.10436e-28	1.64842e-24
184	19	37128172	T	C	ZNF461	IGR	Alu_Repeats	34	53.968	0.891	16	9.195	0.908	0.481063	0.0835115	-0.397552	2.50155e-13	3.8344e-11
185	20	29652569	A	G	Unknown	IGR	Alu_Repeats	38	60.317	0.805	24	13.793	0.639	0.485619	0.0880977	-0.397521	6.3343e-15	1.3915e-12
186	2	132270966	A	G	AC093838.4	RNA	Alu_Repeats	29	46.032	0.88	2	1.149	0.712	0.405016	0.00817816	-0.396838	1.47736e-19	1.03623e-16
187	19	54490402	A	G	CACNG8	3'UTR	Alu_Repeats	55	87.302	0.583	38	21.839	0.517	0.508968	0.112833	-0.396135	1.55833e-21	1.98777e-18
188	15	83512067	T	C	Unknown	IGR	Alu_Repeats	39	61.905	0.658	2	1.149	1	0.407444	0.0114943	-0.39595	9.39975e-27	6.05862e-23
189	1	109746745	A	G	KIAA1324	IGR	Alu_Repeats	33	52.381	0.78	3	1.724	0.733	0.408524	0.0126437	-0.39588	8.64631e-22	1.19228e-18
190	19	17887638	A	G	FCHO1	Intron	Alu_Repeats	25	39.683	0.997	0	0	0	0.39546	0	-0.39546	1.93185e-18	1.04491e-15
191	11	701723	G	A	TMEM80	Intron	Alu_Repeats	37	58.73	0.847	24	13.793	0.746	0.497302	0.102833	-0.394468	1.05061e-12	1.38993e-10
192	9	68420472	C	T	Unknown	IGR	Non_Alu_Non_Repeats	40	63.492	0.722	14	8.046	0.795	0.458095	0.0639943	-0.394101	2.39306e-18	1.18788e-15
193	19	54489924	A	G	CACNG8	3'UTR	Alu_Repeats	58	92.063	0.729	59	33.908	0.818	0.670778	0.277345	-0.393433	9.4847e-09	4.62889e-07
194	22	24971322	A	G	SNRPD3	IGR	Alu_Repeats	36	57.143	0.755	9	5.172	0.74	0.431571	0.0382931	-0.393278	2.00135e-19	1.36112e-16
195	19	35640743	A	G	FXYD7	Intron	Alu_Repeats	41	65.079	0.723	18	10.345	0.749	0.470302	0.077477	-0.392825	3.81258e-17	1.44811e-14
196	19	54488967	A	G	CACNG8	3'UTR	Alu_Repeats	57	90.476	0.7	61	35.057	0.687	0.633667	0.240851	-0.392816	7.2001e-12	7.34962e-10
197	17	36691737	T	C	SRCIN1	Intron	Alu_Repeats	32	50.794	0.782	1	0.575	0.75	0.397111	0.00431034	-0.392801	9.70243e-23	1.77907e-19
198	5	137779370	A	G	REEP2	Intron	Alu_Repeats	43	68.254	0.643	12	6.897	0.668	0.438619	0.0460345	-0.392585	5.61036e-22	8.09041e-19
199	12	133359770	T	C	GOLGA3	Intron	Alu_Repeats	26	41.27	0.989	3	1.724	0.933	0.408206	0.016092	-0.392114	2.38063e-16	7.56049e-14
200	11	93468086	T	C	TAF1D	IGR	Alu_Repeats	53	84.127	0.557	40	22.989	0.338	0.468825	0.0776897	-0.391136	4.21159e-23	9.16433e-20
201	19	3287653	C	A	CELF5	Intron	Alu_Repeats	36	57.143	0.684	0	0	0	0.390968	0	-0.390968	5.58835e-27	3.90773e-23
202	X	137698210	T	C	Unknown	IGR	Non_Alu_Repeats	47	74.603	0.571	9	5.172	0.699	0.426317	0.0361379	-0.39018	1.88273e-26	1.13606e-22
203	20	29653358	G	A	Unknown	IGR	Non_Alu_Non_Repeats	36	57.143	0.871	26	14.943	0.727	0.497603	0.108701	-0.388902	2.10793e-12	2.51393e-10
204	12	130886721	T	C	RIMBP2	Intron	Non_Alu_Non_Repeats	25	39.683	0.98	0	0	0	0.388889	0	-0.388889	1.89915e-18	1.02853e-15
205	2	132270956	A	G	AC093838.4	RNA	Alu_Repeats	32	50.794	0.779	2	1.149	0.605	0.395571	0.00695402	-0.388617	8.89942e-22	1.21536e-18
206	17	36691645	T	C	SRCIN1	Intron	Alu_Repeats	30	47.619	0.816	0	0	0	0.38854	0	-0.38854	3.39327e-22	5.2119e-19
207	12	130886720	C	G	RIMBP2	Intron	Non_Alu_Non_Repeats	25	39.683	0.979	0	0	0	0.388365	0	-0.388365	1.89915e-18	1.02853e-15
208	4	56287087	A	G	TMEM165	Intron	Alu_Repeats	33	52.381	0.789	6	3.448	0.723	0.413238	0.0249138	-0.388324	1.54632e-19	1.07838e-16
209	12	121769911	T	C	ANAPC5	Intron	Alu_Repeats	42	66.667	0.801	32	18.391	0.796	0.533841	0.146466	-0.387376	1.97882e-12	2.36893e-10
210	16	74943890	A	G	WDR59	Intron	Alu_Repeats	27	42.857	0.997	7	4.023	1	0.427397	0.0402299	-0.387167	7.04886e-14	1.17662e-11
211	9	88159432	T	C	AGTPBP1	IGR	Alu_Repeats	47	74.603	0.686	38	21.839	0.576	0.512095	0.125695	-0.3864	4.03965e-16	1.15296e-13
212	19	16348424	A	G	AP1M1	IGR	Alu_Repeats	35	55.556	0.703	1	0.575	0.75	0.39046	0.00431034	-0.38615	4.8652e-25	1.85621e-21
213	19	49146318	T	C	CA11	Intron	Alu_Repeats	27	42.857	0.901	0	0	0	0.386063	0	-0.386063	6.8073e-20	5.19026e-17
214	2	201774393	T	C	ORC2	3'UTR	Alu_Repeats	29	46.032	0.879	4	2.299	0.813	0.404714	0.0186897	-0.386025	7.4545e-18	3.36822e-15
215	16	89969593	T	C	TCF25	Intron	Non_Alu_Non_Repeats	40	63.492	0.717	14	8.046	0.863	0.455381	0.0694713	-0.38591	4.50898e-18	2.12184e-15
216	13	46105645	G	T	COG3	Intron	Alu_Repeats	30	47.619	0.809	0	0	0	0.385413	0	-0.385413	3.11632e-22	5.2119e-19
217	16	89782768	T	C	VPS9D1	Intron	Alu_Repeats	41	65.079	0.598	1	0.575	0.636	0.388984	0.00365517	-0.385329	6.85948e-30	1.38955e-25
218	12	49322401	T	C	RP11-302B13.5	Intron	Alu_Repeats	44	69.841	0.577	5	2.874	0.619	0.403111	0.0177931	-0.385318	4.42566e-28	4.76631e-24
219	17	15332770	A	C	Unknown	IGR	Non_Alu_Non_Repeats	37	58.73	0.699	7	4.023	0.627	0.410238	0.0252126	-0.385025	1.28421e-21	1.66812e-18
220	2	201843295	T	C	FAM126B	3'UTR	Alu_Repeats	34	53.968	0.763	6	3.448	0.774	0.411619	0.0267069	-0.384912	1.19975e-19	8.5922e-17
221	10	88963038	G	A	NUTM2A-AS1	RNA	Alu_Repeats	30	47.619	0.883	11	6.322	0.564	0.420302	0.0356782	-0.384623	9.71358e-15	2.01251e-12
222	11	64377024	T	C	NRXN2	Intron	Non_Alu_Non_Repeats	36	57.143	0.675	1	0.575	0.333	0.385968	0.00191379	-0.384054	3.59528e-26	2.02811e-22
223	16	67041291	A	G	CES4A	Intron	Alu_Repeats	49	77.778	0.501	2	1.149	0.538	0.389794	0.00618966	-0.383604	6.1159e-36	5.78162e-31
224	17	413608	G	A	VPS53	3'UTR	Non_Alu_Non_Repeats	29	46.032	0.886	6	3.448	0.701	0.407762	0.0241609	-0.383601	2.53618e-16	8.01264e-14
225	7	74997682	A	G	AC006014.1	IGR	Alu_Repeats	29	46.032	0.896	6	3.448	0.833	0.41227	0.0287126	-0.383557	2.16338e-16	6.89887e-14
226	1	145693958	A	G	RNF115	3'UTR	Alu_Repeats	40	63.492	0.617	3	1.724	0.48	0.391635	0.00828161	-0.383353	1.07982e-27	9.00704e-24
227	19	45168822	A	G	PVR	IGR	Alu_Repeats	32	50.794	0.754	0	0	0	0.383159	0	-0.383159	9.19207e-24	2.34244e-20
228	9	34681687	A	G	RP11-195F19.9	RNA	Alu_Repeats	43	68.254	0.62	12	6.897	0.586	0.42346	0.0404368	-0.383024	4.80883e-23	1.03579e-19
229	22	44565950	A	G	PARVB	IGR	Alu_Repeats	40	63.492	0.649	9	5.172	0.567	0.41227	0.0293506	-0.382919	4.14635e-23	9.06877e-20
230	22	50693554	A	G	MAPK12	Intron	Non_Alu_Non_Repeats	31	49.206	0.895	12	6.897	0.836	0.440238	0.0576782	-0.38256	6.43634e-14	1.07797e-11
231	4	56287255	A	G	TMEM165	Intron	Alu_Repeats	38	60.317	0.649	4	2.299	0.421	0.39127	0.00967816	-0.381592	2.56947e-25	1.06123e-21
232	12	132331847	A	G	MMP17	Intron	Alu_Repeats	31	49.206	0.785	1	0.575	0.867	0.386317	0.00498276	-0.381335	9.64856e-22	1.29929e-18
233	16	67042555	A	G	CES4A	Intron	Alu_Repeats	31	49.206	0.774	0	0	0	0.38073	0	-0.38073	5.62466e-23	1.08318e-19
234	10	133772995	T	C	PPP2R2D	IGR	Non_Alu_Non_Repeats	38	60.317	0.727	17	9.77	0.599	0.438524	0.058477	-0.380047	1.59797e-16	5.20707e-14
235	2	130916653	T	C	SMPD4	Intron	Alu_Repeats	30	47.619	0.976	15	8.621	0.997	0.464794	0.0859195	-0.378874	1.24469e-10	1.0017e-08
236	5	45256724	T	C	HCN1	IGR	Alu_Repeats	39	61.905	0.64	5	2.874	0.614	0.39646	0.0176494	-0.378811	6.31394e-25	2.30556e-21
237	5	175805765	A	G	ARL10	3'UTR	Alu_Repeats	28	44.444	0.964	9	5.172	0.962	0.428317	0.0497471	-0.37857	6.83111e-13	9.27095e-11
238	17	26937008	T	C	SGK494	IGR	Alu_Repeats	42	66.667	0.586	4	2.299	0.523	0.390476	0.0120345	-0.378442	2.68429e-28	3.08624e-24
239	12	121097364	A	G	CABP1	Intron	Alu_Repeats	53	84.127	0.465	5	2.874	0.444	0.391175	0.0127586	-0.378416	6.71594e-37	1.14279e-31
240	X	137793653	C	G	FGF13	5'UTR	Non_Alu_Repeats	43	68.254	1	53	30.46	1	0.68227	0.304598	-0.377672	2.61156e-07	8.70018e-06
241	12	51904090	A	G	SLC4A8	IGR	Alu_Repeats	31	49.206	0.825	6	3.448	0.824	0.405746	0.0284253	-0.377321	2.50635e-17	9.79074e-15
242	11	71274579	A	G	KRTAP5-10	5'Flank	Non_Alu_Repeats	24	38.095	0.989	0	0	0	0.376667	0	-0.376667	1.1319e-17	4.98069e-15
243	7	5888169	A	G	ZNF815P	RNA	Alu_Repeats	34	53.968	0.792	12	6.897	0.74	0.427571	0.0510172	-0.376554	6.37233e-16	1.76313e-13
244	19	58377386	A	G	ZNF587	IGR	Alu_Repeats	32	50.794	0.908	16	9.195	0.923	0.461444	0.084908	-0.376536	9.55925e-12	9.65123e-10
245	1	109746734	A	G	KIAA1324	IGR	Alu_Repeats	34	53.968	0.704	1	0.575	0.667	0.380143	0.00383333	-0.37631	2.24798e-24	6.57252e-21
246	5	17113117	T	C	Unknown	IGR	Alu_Repeats	38	60.317	0.623	0	0	0	0.375619	0	-0.375619	1.27815e-28	1.75397e-24
247	20	29652605	A	T	Unknown	IGR	Alu_Repeats	36	57.143	0.792	20	11.494	0.672	0.452794	0.0772874	-0.375506	2.58678e-14	4.86915e-12
248	1	223378613	T	C	Unknown	IGR	Non_Alu_Repeats	27	42.857	0.889	2	1.149	0.485	0.380984	0.00557471	-0.375409	3.15973e-18	1.53356e-15
249	13	113745964	T	C	MCF2L	Intron	Non_Alu_Non_Repeats	33	52.381	0.8	9	5.172	0.867	0.419254	0.0448276	-0.374426	1.22586e-16	4.08292e-14
250	12	49325791	T	C	RP11-302B13.5	Intron	Alu_Repeats	24	38.095	0.982	0	0	0	0.374143	0	-0.374143	1.14379e-17	4.98069e-15
251	X	9686187	T	C	TBL1X	3'UTR	Non_Alu_Non_Repeats	39	61.905	0.852	30	17.241	0.891	0.527587	0.153701	-0.373886	1.02176e-10	8.30781e-09
252	X	137793642	C	G	FGF13	5'UTR	Non_Alu_Repeats	42	66.667	1	51	29.31	1	0.666667	0.293103	-0.373563	2.09367e-07	7.04167e-06
253	10	12193804	A	G	SEC61A2	Intron	Alu_Repeats	27	42.857	0.906	3	1.724	0.867	0.388286	0.0149425	-0.373343	7.3813e-17	2.54563e-14
254	21	45166896	A	G	PDXK	Intron	Alu_Repeats	28	44.444	0.852	1	0.575	1	0.378587	0.00574713	-0.37284	1.94026e-19	1.32381e-16
255	12	93902695	A	G	RN7SL737P	RNA	Alu_Repeats	37	58.73	0.722	12	6.897	0.739	0.423746	0.0509828	-0.372763	6.51378e-18	2.97476e-15
256	12	123342229	A	G	HIP1R	Intron	Non_Alu_Repeats	41	65.079	0.95	53	30.46	0.807	0.618349	0.245764	-0.372585	2.67498e-08	1.11711e-06
257	19	37173063	T	C	Unknown	IGR	Alu_Repeats	28	44.444	0.858	2	1.149	0.772	0.38119	0.00887931	-0.372311	1.19053e-18	6.67705e-16
258	12	53568343	T	C	CSAD	Intron	Alu_Repeats	48	76.19	0.605	25	14.368	0.618	0.460841	0.0888506	-0.371991	3.32511e-18	1.60376e-15
259	12	124410742	T	C	DNAH10OS	IGR	Alu_Repeats	25	39.683	0.937	0	0	0	0.371921	0	-0.371921	2.17203e-18	1.09144e-15
260	9	130989800	A	G	DNM1	Intron	Alu_Repeats	46	73.016	0.526	3	1.724	0.709	0.383778	0.0122299	-0.371548	1.31436e-31	5.32509e-27
261	18	44255816	T	C	Unknown	IGR	Alu_Repeats	43	68.254	0.56	4	2.299	0.483	0.382095	0.0111092	-0.370986	3.60748e-29	5.90245e-25
262	19	39121191	A	G	EIF3K	Intron	Alu_Repeats	30	47.619	0.816	4	2.299	0.788	0.38873	0.0181149	-0.370615	1.79978e-18	9.80951e-16
263	X	47068692	A	G	UBA1	Intron	Alu_Repeats	34	53.968	0.762	13	7.471	0.553	0.411349	0.0413506	-0.369999	9.14538e-17	3.11862e-14
264	16	67039629	A	G	CES4A	Intron	Alu_Repeats	59	93.651	0.42	11	6.322	0.375	0.39373	0.0237356	-0.369995	1.91478e-38	5.43036e-33
265	17	29108532	A	G	CRLF3	IGR	Alu_Repeats	33	52.381	0.706	0	0	0	0.369857	0	-0.369857	1.47928e-24	4.58117e-21
266	10	43013387	T	C	ZNF37BP	RNA	Alu_Repeats	41	65.079	0.933	44	25.287	0.939	0.60719	0.237368	-0.369823	9.36358e-07	2.59372e-05
267	7	74298709	T	C	STAG3L2	RNA	Alu_Repeats	29	46.032	0.953	12	6.897	1	0.438667	0.0689655	-0.369701	1.39729e-11	1.37995e-09
268	11	67856293	T	C	CHKA	Intron	Alu_Repeats	32	50.794	0.766	5	2.874	0.667	0.388841	0.0191552	-0.369686	2.61259e-19	1.74065e-16
269	7	48146008	A	G	UPP1	Intron	Alu_Repeats	35	55.556	0.752	13	7.471	0.655	0.418	0.0489368	-0.369063	9.36815e-17	3.18565e-14
270	2	160093288	T	C	WDSUB1	Intron	Alu_Repeats	33	52.381	0.719	2	1.149	0.657	0.376381	0.00755172	-0.368829	1.26625e-22	2.26807e-19
271	X	1532146	G	T	ASMTL	Intron	Alu_Repeats	38	60.317	0.74	16	9.195	0.846	0.446635	0.0778161	-0.368819	1.20114e-15	3.15512e-13
272	12	109303119	T	C	SVOP	IGR	Alu_Repeats	45	71.429	0.619	21	12.069	0.607	0.441968	0.0732586	-0.36871	3.69245e-19	2.36282e-16
273	5	175806241	A	G	ARL10	3'UTR	Alu_Repeats	30	47.619	0.954	16	9.195	0.932	0.454365	0.0857414	-0.368624	8.07737e-11	6.66051e-09
274	22	50645821	A	G	SELO	Intron	Alu_Repeats	52	82.54	0.564	45	25.862	0.376	0.465571	0.0972356	-0.368336	4.23499e-20	3.51871e-17
275	16	67039645	A	G	CES4A	Intron	Alu_Repeats	59	93.651	0.412	9	5.172	0.345	0.385873	0.0178621	-0.368011	4.4316e-40	1.88522e-34
276	7	74297494	T	C	STAG3L2	RNA	Alu_Repeats	30	47.619	0.853	8	4.598	0.834	0.406349	0.0383621	-0.367987	1.78025e-15	4.55915e-13
277	19	39122831	A	G	EIF3K	Intron	Alu_Repeats	48	76.19	0.607	30	17.241	0.548	0.462349	0.0944943	-0.367855	1.70447e-18	9.31992e-16
278	1	150593429	T	C	ENSA	Intron	Alu_Repeats	26	41.27	0.954	5	2.874	0.91	0.393714	0.0261552	-0.367559	8.85686e-15	1.91014e-12
279	16	74944031	A	G	WDR59	Intron	Alu_Repeats	43	68.254	0.993	54	31.034	1	0.677714	0.310345	-0.367369	1.90743e-06	4.39746e-05
280	2	136478923	A	G	R3HDM1	Intron	Alu_Repeats	31	49.206	0.746	0	0	0	0.36719	0	-0.36719	5.62357e-23	1.08318e-19
281	19	16794348	A	G	TMEM38A	Intron	Alu_Repeats	37	58.73	0.625	0	0	0	0.367143	0	-0.367143	8.54639e-28	7.58926e-24
282	16	67041757	A	G	CES4A	Intron	Alu_Repeats	42	66.667	0.554	1	0.575	0.4	0.369333	0.00229885	-0.367034	3.60881e-31	1.22816e-26
283	15	41869887	A	G	TYRO3	Intron	Alu_Repeats	48	76.19	0.484	1	0.575	0.3	0.368587	0.00172414	-0.366863	1.59818e-36	1.94249e-31
284	8	30044856	A	G	Unknown	IGR	Alu_Repeats	30	47.619	0.787	2	1.149	0.684	0.374635	0.00786782	-0.366767	2.20389e-20	1.93308e-17
285	11	93468592	T	C	TAF1D	IGR	Alu_Repeats	44	69.841	0.65	47	27.011	0.322	0.453762	0.0870747	-0.366687	2.07754e-14	3.98644e-12
286	17	72872675	T	C	FADS6	IGR	Alu_Repeats	33	52.381	0.723	3	1.724	0.697	0.378651	0.0120172	-0.366634	1.16627e-21	1.53128e-18
287	22	43434028	A	G	TTLL1	IGR	Alu_Repeats	30	47.619	0.823	5	2.874	0.892	0.392127	0.0256437	-0.366483	2.15567e-17	8.53844e-15
288	1	10456516	A	G	PGD	5'Flank	Alu_Repeats	28	44.444	0.857	3	1.724	0.833	0.380762	0.0143678	-0.366394	8.10475e-18	3.64268e-15
289	22	50693538	G	A	MAPK12	Intron	Non_Alu_Non_Repeats	30	47.619	0.882	12	6.897	0.784	0.419857	0.0540402	-0.365817	3.07292e-13	4.37348e-11
290	10	70103597	C	A	RUFY2	3'UTR	Non_Alu_Non_Repeats	31	49.206	1	22	12.644	1	0.492063	0.126437	-0.365627	2.62221e-09	1.50479e-07
291	4	166423469	A	G	Unknown	IGR	Alu_Repeats	42	66.667	0.643	16	9.195	0.687	0.428698	0.0631264	-0.365572	1.81022e-18	9.84753e-16
292	11	66450372	T	C	SPTBN2	IGR	Alu_Repeats	37	58.73	0.687	9	5.172	0.734	0.403444	0.037977	-0.365467	2.32251e-19	1.55714e-16
293	1	78487517	A	G	GIPC2	Intron	Alu_Repeats	33	52.381	0.725	4	2.299	0.633	0.379984	0.0145632	-0.365421	3.78882e-21	4.1222e-18
294	22	38488914	A	G	BAIAP2L2	Intron	Alu_Repeats	33	52.381	0.708	2	1.149	0.496	0.370889	0.0057069	-0.365182	7.55259e-23	1.40917e-19
295	9	97055905	A	G	ZNF169	Intron	Alu_Repeats	32	50.794	0.773	6	3.448	0.806	0.392635	0.0277816	-0.364853	5.75681e-18	2.65759e-15
296	9	140505944	A	G	ARRDC1	Intron	Alu_Repeats	51	80.952	0.488	18	10.345	0.294	0.395206	0.030454	-0.364752	1.02929e-29	1.99029e-25
297	16	81032317	G	A	CMC2	Intron	Non_Alu_Repeats	34	53.968	0.707	6	3.448	0.487	0.381492	0.0167874	-0.364705	3.37741e-20	2.87066e-17
298	X	1474549	G	T	IL3RA	Intron	Non_Alu_Non_Repeats	50	79.365	0.7	65	37.356	0.511	0.555429	0.190753	-0.364676	3.47958e-11	2.99732e-09
299	22	24221471	A	G	SLC2A11	Intron	Alu_Repeats	27	42.857	0.939	7	4.023	0.945	0.402603	0.038	-0.364603	9.84553e-14	1.60997e-11
300	12	49323059	T	C	RP11-302B13.5	Intron	Alu_Repeats	34	53.968	0.676	0	0	0	0.364587	0	-0.364587	2.34867e-25	9.89439e-22
301	8	42987684	A	G	Unknown	IGR	Alu_Repeats	32	50.794	0.744	4	2.299	0.59	0.377937	0.0135517	-0.364385	3.3453e-20	2.84905e-17
302	8	12881826	A	G	KIAA1456	Intron	Alu_Repeats	44	69.841	0.625	23	13.218	0.545	0.436159	0.072092	-0.364067	2.50501e-18	1.23984e-15
303	1	92488904	T	C	Unknown	IGR	Alu_Repeats	41	65.079	0.651	16	9.195	0.649	0.423683	0.0596552	-0.364027	1.58485e-18	8.68816e-16
304	1	10455461	A	G	Unknown	IGR	Alu_Repeats	36	57.143	0.688	10	5.747	0.511	0.393381	0.0293563	-0.364025	6.53464e-20	5.19026e-17
305	9	68414916	T	C	MIR4477B	RNA	Alu_Repeats	28	44.444	0.987	13	7.471	1	0.438714	0.0747126	-0.364002	1.00257e-10	8.16182e-09
306	1	226791920	A	G	C1orf95	3'UTR	Non_Alu_Non_Repeats	43	68.254	0.681	20	11.494	0.878	0.46481	0.100931	-0.363878	1.47677e-14	2.90172e-12
307	19	8328746	A	G	CERS4	IGR	Alu_Repeats	27	42.857	0.888	3	1.724	0.965	0.380508	0.0166379	-0.36387	1.07765e-16	3.62115e-14
308	3	155659901	A	G	GMPS	3'UTR	Alu_Repeats	46	73.016	0.609	28	16.092	0.504	0.444603	0.081069	-0.363534	1.51185e-18	8.32554e-16
309	12	53572046	T	C	CSAD	Intron	Alu_Repeats	39	61.905	0.697	22	12.644	0.539	0.431651	0.0681782	-0.363473	2.86001e-16	8.99232e-14
310	1	11088262	A	G	MASP2	Intron	Alu_Repeats	53	84.127	0.538	31	17.816	0.504	0.452857	0.0897126	-0.363144	5.10363e-21	5.42098e-18
311	11	94150140	T	G	MRE11A	IGR	Non_Alu_Non_Repeats	32	50.794	0.998	25	14.368	1	0.506714	0.143678	-0.363036	9.31887e-09	4.55377e-07
312	1	150593890	T	C	ENSA	Intron	Alu_Repeats	34	53.968	0.701	4	2.299	0.672	0.378349	0.0154483	-0.362901	1.20952e-21	1.57832e-18
313	3	155659956	A	G	GMPS	3'UTR	Alu_Repeats	36	57.143	0.647	2	1.149	0.649	0.369794	0.00745977	-0.362334	5.75845e-25	2.13015e-21
314	22	38488413	A	G	BAIAP2L2	Intron	Alu_Repeats	31	49.206	0.736	0	0	0	0.362302	0	-0.362302	5.62684e-23	1.08318e-19
315	3	197339583	T	C	AC024560.3	RNA	Alu_Repeats	52	82.54	0.835	85	48.851	0.669	0.688825	0.326615	-0.36221	1.04617e-12	1.3845e-10
316	1	78490362	A	G	GIPC2	Intron	Alu_Repeats	42	66.667	0.615	16	9.195	0.518	0.409778	0.0476322	-0.362146	1.14812e-20	1.10913e-17
317	17	36691654	T	C	SRCIN1	Intron	Alu_Repeats	31	49.206	0.745	1	0.575	0.818	0.366794	0.00470115	-0.362093	7.68839e-22	1.07411e-18
318	19	53608219	T	C	ZNF160	5'Flank	Alu_Repeats	38	60.317	0.682	12	6.897	0.712	0.411095	0.0490977	-0.361998	1.493e-18	8.22706e-16
319	17	38075873	T	C	ORMDL3	IGR	Alu_Repeats	26	41.27	0.916	3	1.724	0.933	0.378032	0.016092	-0.36194	3.60224e-16	1.03366e-13
320	7	48146170	A	G	UPP1	Intron	Alu_Repeats	39	61.905	0.809	34	19.54	0.713	0.500857	0.139247	-0.36161	3.3772e-11	2.91326e-09
321	12	121084342	A	G	CABP1	Intron	Alu_Repeats	25	39.683	0.91	0	0	0	0.361111	0	-0.361111	2.18073e-18	1.09144e-15
322	17	79431843	G	A	RP11-1055B8.7	3'UTR	Non_Alu_Non_Repeats	35	55.556	0.683	6	3.448	0.546	0.379619	0.0188276	-0.360791	7.42907e-21	7.61531e-18
323	4	166423463	A	G	Unknown	IGR	Alu_Repeats	37	58.73	0.733	14	8.046	0.866	0.430349	0.0696897	-0.36066	1.92236e-15	4.58267e-13
324	3	179089207	A	G	MFN1	Intron	Alu_Repeats	24	38.095	0.976	2	1.149	1	0.371825	0.0114943	-0.360331	1.61673e-15	4.19241e-13
325	X	139797557	G	A	LINC00632	IGR	Alu_Repeats	26	41.27	0.928	4	2.299	1	0.383063	0.0229885	-0.360075	3.55992e-15	8.17712e-13
326	17	36691128	T	C	SRCIN1	Intron	Alu_Repeats	25	39.683	0.919	1	0.575	0.8	0.36454	0.0045977	-0.359942	1.62998e-17	6.59439e-15
327	5	133728590	A	G	UBE2B	IGR	Alu_Repeats	31	49.206	0.744	2	1.149	0.541	0.366111	0.00622414	-0.359887	2.456e-21	2.77871e-18
328	19	41036491	G	A	SPTBN4	Intron	Non_Alu_Non_Repeats	34	53.968	0.669	1	0.575	0.333	0.361127	0.00191379	-0.359213	1.50106e-24	4.59393e-21
329	3	50150555	A	G	RBM5	Intron	Alu_Repeats	46	73.016	0.612	38	21.839	0.405	0.447175	0.0884655	-0.358709	5.10517e-18	2.3774e-15
330	20	33438331	T	C	GGT7	Intron	Alu_Repeats	35	55.556	0.662	6	3.448	0.269	0.367937	0.00927586	-0.358661	7.43271e-22	1.04169e-18
331	14	104148470	A	G	KLC1	Intron	Alu_Repeats	29	46.032	0.778	0	0	0	0.357952	0	-0.357952	2.01717e-21	2.34807e-18
332	8	21892848	A	G	NPM2	Intron	Alu_Repeats	48	76.19	0.472	1	0.575	0.417	0.35981	0.00239655	-0.357413	2.6429e-36	2.81075e-31
333	2	132272471	A	G	AC093838.4	RNA	Alu_Repeats	32	50.794	0.78	12	6.897	0.574	0.396429	0.0395747	-0.356854	1.37025e-15	3.57395e-13
334	6	56921834	A	G	KIAA1586	IGR	Alu_Repeats	32	50.794	0.954	24	13.793	0.928	0.484714	0.128046	-0.356668	3.20019e-09	1.82087e-07
335	15	22514247	T	G	MIR1268A	RNA	Non_Alu_Non_Repeats	25	39.683	1	7	4.023	1	0.396825	0.0402299	-0.356596	1.44486e-12	1.7479e-10
336	17	29109423	A	G	CRLF3	IGR	Alu_Repeats	41	65.079	0.578	5	2.874	0.69	0.376302	0.0198333	-0.356468	1.98396e-25	9.3258e-22
337	19	57816287	A	G	CTC-444N24.11	lincRNA	Alu_Repeats	42	66.667	0.859	48	27.586	0.783	0.572429	0.216011	-0.356417	1.08584e-09	6.52843e-08
338	19	50821325	T	C	KCNC3	Intron	Alu_Repeats	38	60.317	0.591	0	0	0	0.356413	0	-0.356413	1.27815e-28	1.75397e-24
339	4	47418616	C	G	GABRB1	Intron	Alu_Repeats	25	39.683	0.982	6	3.448	0.97	0.389762	0.0334368	-0.356325	3.66513e-13	5.16792e-11
340	20	29653368	A	C	Unknown	IGR	Non_Alu_Non_Repeats	37	58.73	0.771	23	13.218	0.734	0.452524	0.0970632	-0.355461	9.20928e-13	1.22484e-10
341	4	47418615	C	T	GABRB1	Intron	Alu_Repeats	25	39.683	0.979	6	3.448	0.97	0.38846	0.0334368	-0.355024	4.33381e-13	6.05657e-11
342	17	36691106	T	C	SRCIN1	Intron	Alu_Repeats	28	44.444	0.809	1	0.575	0.8	0.359587	0.0045977	-0.35499	1.12087e-19	8.09547e-17
343	11	93468796	T	C	TAF1D	3'UTR	Alu_Repeats	38	60.317	0.968	41	23.563	0.971	0.583698	0.228851	-0.354848	7.32075e-06	0.000157031
344	5	86616395	T	C	RASA1	Intron	Non_Alu_Repeats	40	63.492	0.577	3	1.724	0.667	0.366302	0.0115	-0.354802	5.26451e-27	3.73257e-23
345	12	121094685	A	G	CABP1	Intron	Alu_Repeats	50	79.365	0.459	4	2.299	0.401	0.363968	0.00921839	-0.35475	1.76803e-35	1.50425e-30
346	15	72883057	A	G	RP11-1006G14.4	RNA	Alu_Repeats	39	61.905	0.744	26	14.943	0.708	0.46046	0.10573	-0.35473	2.74892e-13	3.9268e-11
347	1	78490384	A	G	GIPC2	Intron	Alu_Repeats	38	60.317	0.638	10	5.747	0.539	0.384952	0.0309885	-0.353964	4.13842e-21	4.47395e-18
348	9	68420538	C	T	Unknown	IGR	Non_Alu_Non_Repeats	37	58.73	0.766	20	11.494	0.837	0.449762	0.0961724	-0.353589	8.66179e-13	1.156e-10
349	14	89088388	G	C	EML5	Intron	Non_Alu_Repeats	23	36.508	1	2	1.149	1	0.365079	0.0114943	-0.353585	5.72383e-15	1.26457e-12
350	1	33098926	T	C	ZBTB8OS	Intron	Alu_Repeats	34	53.968	0.691	5	2.874	0.676	0.372778	0.0194138	-0.353364	1.03903e-20	1.04618e-17
351	16	8744085	T	G	Unknown	IGR	Alu_Repeats	23	36.508	0.967	0	0	0	0.352984	0	-0.352984	5.96382e-17	2.21189e-14
352	6	36109370	A	G	MAPK13	IGR	Alu_Repeats	36	57.143	0.632	2	1.149	0.711	0.361063	0.00817241	-0.352891	1.19672e-24	4.19002e-21
353	19	35641179	A	G	FXYD7	Intron	Alu_Repeats	41	65.079	0.557	6	3.448	0.297	0.362762	0.0102356	-0.352526	7.83962e-27	5.13078e-23
354	20	29652660	G	C	Unknown	IGR	Alu_Repeats	32	50.794	0.745	6	3.448	0.752	0.378429	0.0259195	-0.352509	3.38651e-18	1.6306e-15
355	6	90068033	T	C	Unknown	IGR	Alu_Repeats	39	61.905	0.734	26	14.943	0.685	0.454683	0.102356	-0.352326	1.72117e-13	2.71009e-11
356	14	64928815	A	G	ZBTB25	Intron	Alu_Repeats	29	46.032	0.765	0	0	0	0.352254	0	-0.352254	2.01627e-21	2.34807e-18
357	12	124411650	T	C	DNAH10OS	3'UTR	Alu_Repeats	31	49.206	0.787	7	4.023	0.875	0.387429	0.0351954	-0.352233	1.41288e-16	4.64845e-14
358	19	55551790	T	C	GP6	5'Flank	Alu_Repeats	41	65.079	0.59	11	6.322	0.498	0.383698	0.0314943	-0.352204	1.41999e-22	2.51452e-19
359	12	132330946	A	G	MMP17	Intron	Alu_Repeats	39	61.905	0.614	6	3.448	0.81	0.379968	0.0279483	-0.35202	1.58606e-22	2.77661e-19
360	19	7995016	T	G	TIMM44	Intron	Alu_Repeats	24	38.095	0.999	5	2.874	1	0.380619	0.0287356	-0.351883	3.31747e-13	4.69404e-11
361	9	130923921	G	A	C9orf16	Intron	Alu_Repeats	26	41.27	0.88	2	1.149	1	0.36319	0.0114943	-0.351696	4.90633e-17	1.83568e-14
362	7	48146025	A	G	UPP1	Intron	Alu_Repeats	33	52.381	0.744	9	5.172	0.732	0.389524	0.0378563	-0.351667	6.98766e-17	2.41575e-14
363	19	13884525	A	G	C19orf53	5'Flank	Alu_Repeats	39	61.905	0.994	46	26.437	0.999	0.615476	0.264149	-0.351327	2.92158e-06	6.69948e-05
364	5	131698854	T	C	AC034220.3	RNA	Alu_Repeats	25	39.683	0.963	6	3.448	0.899	0.382175	0.031	-0.351175	3.26442e-13	4.62437e-11
365	15	22514237	A	G	MIR1268A	RNA	Non_Alu_Non_Repeats	25	39.683	1	8	4.598	1	0.396825	0.045977	-0.350848	6.15597e-12	6.86532e-10
366	16	74944006	C	T	WDR59	Intron	Alu_Repeats	41	65.079	0.989	51	29.31	1	0.643905	0.293103	-0.350801	1.36387e-05	0.000247735
367	1	145694111	A	G	RNF115	3'UTR	Alu_Repeats	35	55.556	0.672	7	4.023	0.562	0.373381	0.0226264	-0.350755	1.97064e-20	1.75979e-17
368	20	36016967	A	G	SRC	Intron	Alu_Repeats	32	50.794	0.707	2	1.149	0.759	0.359286	0.00872414	-0.350562	1.33731e-21	1.73091e-18
369	16	67039512	A	G	CES4A	3'UTR	Alu_Repeats	59	93.651	0.423	19	10.92	0.416	0.395825	0.045408	-0.350417	8.19317e-32	3.48541e-27
370	2	61284289	A	G	Unknown	IGR	Alu_Repeats	32	50.794	0.724	4	2.299	0.743	0.367492	0.0170862	-0.350406	8.68554e-20	6.47653e-17
371	1	155703676	A	G	DAP3	Intron	Alu_Repeats	37	58.73	0.682	15	8.621	0.585	0.400492	0.0503908	-0.350101	2.12504e-17	8.43283e-15
372	19	33074687	A	G	PDCD5	Intron	Alu_Repeats	30	47.619	0.748	2	1.149	0.545	0.356286	0.00627011	-0.350016	2.43683e-20	2.11991e-17
373	12	132330947	A	G	MMP17	Intron	Alu_Repeats	34	53.968	0.687	5	2.874	0.733	0.370794	0.0210632	-0.34973	1.97116e-20	1.75979e-17
374	2	136478866	A	G	R3HDM1	Intron	Alu_Repeats	30	47.619	0.734	0	0	0	0.349492	0	-0.349492	3.39262e-22	5.2119e-19
375	16	1411063	A	G	GNPTG	Intron	Alu_Repeats	53	84.127	0.662	53	30.46	0.682	0.557159	0.207799	-0.34936	2.73043e-11	2.58636e-09
376	6	36109331	A	G	MAPK13	IGR	Alu_Repeats	37	58.73	0.613	3	1.724	0.618	0.359921	0.0106552	-0.349265	1.02335e-24	3.61275e-21
377	9	131501388	T	C	ZER1	Intron	Alu_Repeats	25	39.683	0.879	0	0	0	0.348683	0	-0.348683	2.18234e-18	1.09144e-15
378	15	34440141	T	C	KATNBL1	Intron	Alu_Repeats	34	53.968	0.664	4	2.299	0.432	0.35854	0.00994253	-0.348597	4.70025e-22	6.92021e-19
379	1	33098912	T	C	ZBTB8OS	Intron	Alu_Repeats	33	52.381	0.704	4	2.299	0.875	0.368651	0.0201149	-0.348536	3.50099e-20	2.96681e-17
380	17	3726916	T	C	C17orf85	Intron	Alu_Repeats	31	49.206	0.781	10	5.747	0.627	0.38446	0.036046	-0.348414	1.17938e-15	3.10082e-13
381	1	85721807	T	C	C1orf52	Intron	Non_Alu_Non_Repeats	45	71.429	0.537	18	10.345	0.34	0.38354	0.0351494	-0.34839	4.02717e-23	8.8308e-20
382	22	39643764	A	G	Unknown	IGR	Alu_Repeats	27	42.857	0.813	0	0	0	0.348381	0	-0.348381	6.83073e-20	5.19026e-17
383	12	95420969	T	C	NR2C1	Intron	Alu_Repeats	37	58.73	0.604	3	1.724	0.373	0.354794	0.00642529	-0.348368	2.26369e-25	9.89439e-22
384	1	11088977	A	G	MASP2	Intron	Alu_Repeats	47	74.603	0.558	23	13.218	0.514	0.41627	0.0679023	-0.348368	4.07631e-20	3.3935e-17
385	22	21334873	G	C	LZTR1	5'Flank	Non_Alu_Non_Repeats	35	55.556	0.653	3	1.724	0.861	0.362794	0.0148448	-0.347949	9.48402e-23	1.74655e-19
386	19	37122997	C	T	CTD-3234P18.2	lincRNA	Non_Alu_Non_Repeats	34	53.968	0.676	4	2.299	0.751	0.365063	0.0172759	-0.347788	3.05715e-21	3.38678e-18
387	19	40823290	T	C	C19orf47	IGR	Alu_Repeats	26	41.27	0.893	4	2.299	0.911	0.368556	0.020954	-0.347602	2.6747e-15	6.28635e-13
388	7	48146007	A	G	UPP1	Intron	Alu_Repeats	37	58.73	0.683	15	8.621	0.621	0.400889	0.0535115	-0.347377	1.03929e-16	3.50886e-14
389	17	75564406	A	G	RP11-13K12.5	lincRNA	Alu_Repeats	28	44.444	0.926	12	6.897	0.937	0.411683	0.0646322	-0.34705	3.53909e-11	3.04797e-09
390	15	21937592	T	C	Unknown	IGR	Non_Alu_Non_Repeats	22	34.921	0.993	0	0	0	0.346937	0	-0.346937	3.26819e-16	1.02153e-13
391	1	36535559	A	G	AGO3	3'UTR	Alu_Repeats	34	53.968	0.725	11	6.322	0.703	0.391365	0.0444598	-0.346905	1.62407e-16	5.28808e-14
392	14	31564700	A	G	AP4S1	IGR	Alu_Repeats	41	65.079	0.891	46	26.437	0.881	0.579841	0.232943	-0.346899	2.57959e-07	8.60042e-06
393	16	263059	T	C	LUC7L	Intron	Alu_Repeats	27	42.857	0.826	2	1.149	0.628	0.354095	0.00721264	-0.346883	4.19154e-18	1.98342e-15
394	2	132272453	A	G	AC093838.4	RNA	Alu_Repeats	42	66.667	0.56	11	6.322	0.419	0.37319	0.026477	-0.346713	1.25723e-23	3.0302e-20
395	11	778802	A	G	AP006621.5	Intron	Alu_Repeats	34	53.968	0.993	33	18.966	0.998	0.535952	0.189259	-0.346694	4.89528e-07	1.39031e-05
396	22	19010064	A	G	DGCR9	lincRNA	Alu_Repeats	39	61.905	0.565	1	0.575	0.583	0.349857	0.00335057	-0.346507	2.54844e-28	2.97019e-24
397	18	44250471	T	C	Unknown	IGR	Alu_Repeats	45	71.429	0.512	7	4.023	0.478	0.365683	0.0192414	-0.346441	3.9627e-28	4.32243e-24
398	19	38897380	A	G	FAM98C	Intron	Alu_Repeats	44	69.841	0.526	10	5.747	0.367	0.367524	0.0211149	-0.346409	3.73548e-26	2.05044e-22
399	19	11588161	T	C	CTC-398G3.6	Intron	Alu_Repeats	34	53.968	0.642	0	0	0	0.346254	0	-0.346254	2.34914e-25	9.89439e-22
400	17	43720818	A	G	CRHR1	Intron	Alu_Repeats	38	60.317	0.633	9	5.172	0.69	0.381937	0.0357126	-0.346224	6.19218e-20	5.04149e-17
401	1	10453678	A	G	Unknown	IGR	Alu_Repeats	25	39.683	0.882	1	0.575	0.7	0.349937	0.00402299	-0.345914	1.63228e-17	6.5974e-15
402	16	265808	A	C	LUC7L	Intron	Alu_Repeats	26	41.27	0.862	2	1.149	0.85	0.355571	0.00977011	-0.345801	3.96461e-17	1.5025e-14
403	9	68425662	T	C	Unknown	IGR	Non_Alu_Non_Repeats	26	41.27	0.994	12	6.897	0.935	0.410286	0.0645057	-0.34578	1.14981e-10	9.28408e-09
404	15	72883442	A	G	RP11-1006G14.4	RNA	Alu_Repeats	43	68.254	0.653	28	16.092	0.623	0.445952	0.100195	-0.345757	8.39182e-15	1.81536e-12
405	9	131091851	A	G	COQ4	Intron	Alu_Repeats	43	68.254	0.759	42	24.138	0.714	0.518111	0.172374	-0.345738	3.04287e-10	2.14864e-08
406	11	118875436	A	G	CCDC84	Intron	Alu_Repeats	36	57.143	0.653	7	4.023	0.687	0.373333	0.0276322	-0.345701	2.99315e-20	2.56972e-17
407	X	73434142	T	C	RP3-368A4.5	RNA	Alu_Repeats	34	53.968	0.64	0	0	0	0.345429	0	-0.345429	2.34836e-25	9.89439e-22
408	17	2626432	A	C	Unknown	IGR	Non_Alu_Non_Repeats	51	80.952	0.98	78	44.828	1	0.793556	0.448276	-0.34528	4.29222e-06	9.62617e-05
409	17	55913311	T	C	RP11-60A24.3	lincRNA	Non_Alu_Non_Repeats	27	42.857	0.815	1	0.575	0.727	0.349444	0.00417816	-0.345266	6.57452e-19	3.84443e-16
410	16	1411003	A	G	GNPTG	Intron	Alu_Repeats	40	63.492	0.868	40	22.989	0.898	0.551254	0.206534	-0.344719	1.14005e-07	3.94006e-06
411	14	92584787	T	C	NDUFB1	Intron	Alu_Repeats	36	57.143	0.705	16	9.195	0.636	0.402698	0.0584828	-0.344216	6.65999e-16	1.83496e-13
412	14	45600756	T	C	FKBP3	Intron	Alu_Repeats	38	60.317	0.681	27	15.517	0.431	0.410524	0.0668736	-0.34365	9.42288e-15	2.01251e-12
413	7	48146088	A	G	UPP1	Intron	Alu_Repeats	30	47.619	0.799	13	7.471	0.498	0.38046	0.0372356	-0.343225	4.51769e-14	8.23471e-12
414	22	50651238	T	G	SELO	Intron	Non_Alu_Repeats	34	53.968	0.728	10	5.747	0.865	0.392889	0.0497126	-0.343176	1.92968e-16	6.2039e-14
415	15	83511142	T	C	Unknown	IGR	Alu_Repeats	42	66.667	0.599	17	9.77	0.574	0.399159	0.0561034	-0.343055	6.09822e-19	3.58812e-16
416	1	114258020	T	C	PHTF1	Intron	Alu_Repeats	31	49.206	0.697	0	0	0	0.342873	0	-0.342873	5.62611e-23	1.08318e-19
417	1	10456595	A	G	PGD	5'Flank	Alu_Repeats	40	63.492	0.579	8	4.598	0.539	0.367302	0.0247816	-0.34252	1.66396e-23	3.92164e-20
418	12	29546119	A	G	OVCH1-AS1	Intron	Alu_Repeats	26	41.27	0.989	12	6.897	0.957	0.408317	0.0660115	-0.342306	1.13842e-10	9.20172e-09
419	16	67041895	A	G	CES4A	Intron	Alu_Repeats	28	44.444	0.799	3	1.724	0.762	0.355238	0.0131379	-0.3421	7.86388e-18	3.53815e-15
420	12	53567845	T	C	CSAD	Intron	Alu_Repeats	44	69.841	0.516	6	3.448	0.532	0.360429	0.0183448	-0.342084	9.18779e-28	8.05881e-24
421	14	74164325	A	G	DNAL1	3'UTR	Alu_Repeats	38	60.317	0.607	9	5.172	0.465	0.366111	0.0240287	-0.342082	4.39379e-22	6.54688e-19
422	7	44841857	A	G	PPIA	3'UTR	Alu_Repeats	48	76.19	0.525	27	15.517	0.373	0.39973	0.0578161	-0.341914	1.49548e-21	1.91046e-18
423	16	28620963	T	C	SULT1A1	Intron	Alu_Repeats	29	46.032	0.749	1	0.575	0.529	0.344952	0.00304023	-0.341912	1.42968e-20	1.32072e-17
424	9	68415005	C	A	MIR4477B	RNA	Non_Alu_Repeats	26	41.27	0.995	12	6.897	0.996	0.410556	0.0687184	-0.341837	3.51976e-10	2.46027e-08
425	15	45775208	T	C	SLC30A4	3'UTR	Alu_Repeats	39	61.905	0.628	19	10.92	0.429	0.388571	0.0468333	-0.341738	7.53562e-18	3.39765e-15
426	21	34964548	T	C	CRYZL1	Intron	Alu_Repeats	33	52.381	0.715	9	5.172	0.635	0.374397	0.0328563	-0.341541	3.1122e-17	1.19977e-14
427	12	55352932	T	C	TESPA1	Intron	Non_Alu_Repeats	26	41.27	0.827	0	0	0	0.341492	0	-0.341492	3.73281e-19	2.36282e-16
428	6	158619523	A	G	GTF2H5	3'UTR	Alu_Repeats	41	65.079	0.796	39	22.414	0.788	0.518048	0.176626	-0.341421	2.55783e-09	1.46972e-07
429	2	152334893	A	G	RIF1	3'UTR	Alu_Repeats	27	42.857	0.927	12	6.897	0.808	0.397143	0.0557414	-0.341401	1.28585e-11	1.27791e-09
430	14	45600600	T	C	FKBP3	Intron	Alu_Repeats	39	61.905	0.735	32	18.391	0.619	0.455238	0.113874	-0.341365	3.5478e-12	4.06821e-10
431	13	22093483	T	C	MICU2	Intron	Alu_Repeats	28	44.444	0.767	0	0	0	0.341032	0	-0.341032	1.18164e-20	1.10913e-17
432	2	132272543	A	G	AC093838.4	RNA	Alu_Repeats	22	34.921	0.976	0	0	0	0.341	0	-0.341	3.46673e-16	1.02913e-13
433	19	38897326	A	G	FAM98C	Intron	Alu_Repeats	33	52.381	0.701	8	4.598	0.567	0.367032	0.026046	-0.340986	3.47503e-18	1.66662e-15
434	17	16250451	T	C	CENPV	Intron	Alu_Repeats	42	66.667	0.518	1	0.575	0.812	0.345651	0.00466667	-0.340984	1.37467e-30	3.77283e-26
435	4	71682036	T	C	GRSF1	3'UTR	Alu_Repeats	33	52.381	0.67	3	1.724	0.575	0.350778	0.00991954	-0.340858	6.40505e-22	9.06734e-19
436	17	36691511	T	C	SRCIN1	Intron	Alu_Repeats	34	53.968	0.631	0	0	0	0.340794	0	-0.340794	2.34883e-25	9.89439e-22
437	1	10455454	A	G	Unknown	IGR	Alu_Repeats	37	58.73	0.618	8	4.598	0.486	0.363032	0.0223391	-0.340693	1.56703e-21	1.99587e-18
438	3	155659937	A	G	GMPS	3'UTR	Alu_Repeats	39	61.905	0.591	7	4.023	0.619	0.365587	0.024908	-0.340679	2.07935e-22	3.59579e-19
439	3	197263998	T	C	BDH1	Intron	Alu_Repeats	36	57.143	0.599	1	0.575	0.333	0.342429	0.00191379	-0.340515	3.66196e-26	2.02811e-22
440	5	17110254	T	C	CTD-2228A4.1	lincRNA	Alu_Repeats	26	41.27	0.825	0	0	0	0.340302	0	-0.340302	3.89356e-19	2.36282e-16
441	22	26120961	A	G	ADRBK2	3'UTR	Alu_Repeats	29	46.032	0.968	20	11.494	0.917	0.445635	0.105345	-0.34029	8.18921e-09	4.03512e-07
442	16	8744086	C	T	Unknown	IGR	Alu_Repeats	23	36.508	0.932	0	0	0	0.340286	0	-0.340286	6.04815e-17	2.24121e-14
443	11	93468771	T	C	TAF1D	3'UTR	Alu_Repeats	44	69.841	0.617	39	22.414	0.404	0.430619	0.0904828	-0.340136	1.43577e-15	3.73795e-13
444	5	79777777	T	C	ZFYVE16	IGR	Alu_Repeats	33	52.381	0.728	11	6.322	0.649	0.381127	0.041023	-0.340104	8.52742e-16	2.30397e-13
445	1	150585661	T	C	ENSA	Intron	Alu_Repeats	36	57.143	0.639	7	4.023	0.626	0.365159	0.0251667	-0.339992	9.8856e-21	9.98901e-18
446	9	133762553	A	G	ABL1	3'UTR	Non_Alu_Non_Repeats	34	53.968	0.711	15	8.621	0.509	0.383762	0.0438506	-0.339911	3.89e-15	8.88494e-13
447	8	12881759	A	G	KIAA1456	Intron	Alu_Repeats	26	41.27	0.931	8	4.598	0.963	0.384143	0.0442701	-0.339873	3.75339e-12	4.29107e-10
448	12	53572359	T	C	CSAD	Intron	Alu_Repeats	27	42.857	0.929	11	6.322	0.92	0.397984	0.0581322	-0.339852	2.25595e-11	2.15928e-09
449	19	30190185	T	C	C19orf12	IGR	Alu_Repeats	31	49.206	0.832	15	8.621	0.804	0.409175	0.0693448	-0.33983	2.75712e-12	3.22488e-10
450	19	3287148	A	G	CELF5	Intron	Non_Alu_Repeats	35	55.556	0.617	1	0.575	0.545	0.342857	0.00313218	-0.339725	5.18174e-25	1.93363e-21
451	7	5888102	A	G	ZNF815P	RNA	Alu_Repeats	33	52.381	0.69	6	3.448	0.636	0.361635	0.021931	-0.339704	3.71561e-19	2.36282e-16
452	22	19003706	A	G	DGCR9	lincRNA	Non_Alu_Non_Repeats	44	69.841	0.486	0	0	0	0.339683	0	-0.339683	1.0114e-33	6.27054e-29
453	1	145694017	A	G	RNF115	3'UTR	Alu_Repeats	40	63.492	0.55	3	1.724	0.546	0.349016	0.00941954	-0.339596	4.13726e-27	3.06088e-23
454	9	34681681	A	G	RP11-195F19.9	RNA	Alu_Repeats	41	65.079	0.578	11	6.322	0.575	0.375937	0.0363793	-0.339557	1.47425e-21	1.88618e-18
455	7	886570	A	G	SUN1	Intron	Alu_Repeats	31	49.206	0.798	11	6.322	0.85	0.392492	0.0537586	-0.338733	1.65434e-13	2.61136e-11
456	19	58378349	A	G	ZNF587	IGR	Alu_Repeats	43	68.254	0.729	38	21.839	0.726	0.49727	0.158598	-0.338672	7.6792e-11	6.35557e-09
457	19	10820076	A	G	QTRT1	Intron	Alu_Repeats	47	74.603	0.491	11	6.322	0.444	0.366603	0.0280517	-0.338551	6.40572e-27	4.32543e-23
458	11	71275226	G	A	KRTAP5-10	5'Flank	Non_Alu_Repeats	22	34.921	0.986	1	0.575	1	0.34419	0.00574713	-0.338443	4.11377e-15	9.34089e-13
459	12	121089864	A	G	CABP1	Intron	Alu_Repeats	44	69.841	0.544	11	6.322	0.659	0.379889	0.0416552	-0.338234	2.8463e-22	4.84331e-19
460	11	67852887	T	C	CHKA	Intron	Alu_Repeats	25	39.683	0.878	2	1.149	0.885	0.348365	0.0101667	-0.338198	2.25476e-16	7.18221e-14
461	12	53570391	T	C	CSAD	Intron	Alu_Repeats	35	55.556	0.738	23	13.218	0.542	0.409841	0.0716494	-0.338192	1.89813e-13	2.97467e-11
462	1	161340806	A	G	RP11-122G18.5	lincRNA	Alu_Repeats	33	52.381	0.724	12	6.897	0.598	0.379302	0.0412069	-0.338095	6.34705e-16	1.75842e-13
463	14	31565212	A	G	AP4S1	IGR	Alu_Repeats	43	68.254	0.6	23	13.218	0.54	0.409349	0.0713218	-0.338027	1.40501e-17	5.73055e-15
464	14	45602554	T	C	FANCM	5'Flank	Alu_Repeats	34	53.968	0.667	6	3.448	0.638	0.359905	0.0219943	-0.337911	7.38981e-20	5.5788e-17
465	2	136476130	A	G	R3HDM1	Intron	Alu_Repeats	32	50.794	0.665	0	0	0	0.337667	0	-0.337667	9.19386e-24	2.34244e-20
466	11	71237306	C	G	KRTAP5-7	5'Flank	Non_Alu_Repeats	27	42.857	0.796	1	0.575	0.571	0.340937	0.00328161	-0.337655	5.3333e-19	3.16872e-16
467	8	117800528	A	G	UTP23	Intron	Alu_Repeats	34	53.968	0.651	3	1.724	0.795	0.351175	0.0137011	-0.337473	5.49396e-22	7.9495e-19
468	15	75645756	A	G	MAN2C1	IGR	Alu_Repeats	52	82.54	0.567	57	32.759	0.399	0.467794	0.130816	-0.336978	3.66771e-16	1.05139e-13
469	1	78165150	T	C	USP33	Intron	Alu_Repeats	40	63.492	0.531	0	0	0	0.336889	0	-0.336889	2.71507e-30	6.0815e-26
470	17	1940702	A	G	DPH1	Intron	Non_Alu_Non_Repeats	35	55.556	0.606	0	0	0	0.336492	0	-0.336492	3.66901e-26	2.02811e-22
471	13	22091869	T	C	MICU2	Intron	Alu_Repeats	28	44.444	0.757	0	0	0	0.336429	0	-0.336429	1.18216e-20	1.10913e-17
472	19	58372069	A	G	ZNF587	3'UTR	Alu_Repeats	51	80.952	0.683	63	36.207	0.599	0.553048	0.216713	-0.336335	4.16544e-12	4.73606e-10
473	12	49326171	T	C	RP11-302B13.5	Intron	Alu_Repeats	31	49.206	0.698	2	1.149	0.628	0.343524	0.00721264	-0.336311	5.55446e-21	5.83527e-18
474	16	75626730	T	C	RP11-77K12.8	RNA	Alu_Repeats	35	55.556	0.621	4	2.299	0.377	0.344905	0.00866092	-0.336244	5.7042e-23	1.09553e-19
475	17	36350517	T	A	TBC1D3	5'Flank	Alu_Repeats	29	46.032	0.73	0	0	0	0.336238	0	-0.336238	1.93208e-21	2.34807e-18
476	4	2013032	T	C	NELFA	5'Flank	Alu_Repeats	43	68.254	0.515	5	2.874	0.537	0.351238	0.0154195	-0.335819	9.90656e-28	8.50467e-24
477	11	16773043	C	T	C11orf58	Intron	Alu_Repeats	30	47.619	0.812	11	6.322	0.806	0.386508	0.0509425	-0.335565	1.3393e-13	2.14028e-11
478	X	1512021	G	C	SLC25A6	5'Flank	Non_Alu_Repeats	25	39.683	0.903	4	2.299	1	0.358524	0.0229885	-0.335535	1.43896e-14	2.84385e-12
479	10	119040857	T	C	PDZD8	3'UTR	Alu_Repeats	25	39.683	0.946	7	4.023	1	0.37527	0.0402299	-0.33504	2.20563e-12	2.6198e-10
480	22	50652688	A	G	SELO	Intron	Alu_Repeats	39	61.905	0.554	3	1.724	0.455	0.342825	0.00783908	-0.334986	7.46244e-27	4.96024e-23
481	12	49313425	T	C	CCDC65	Intron	Alu_Repeats	30	47.619	0.703	0	0	0	0.334698	0	-0.334698	3.39349e-22	5.2119e-19
482	22	26121066	A	G	ADRBK2	3'UTR	Alu_Repeats	48	76.19	0.599	57	32.759	0.371	0.456048	0.121437	-0.334611	1.18724e-15	3.11956e-13
483	20	62275845	C	T	STMN3	Intron	Non_Alu_Non_Repeats	29	46.032	0.727	0	0	0	0.334603	0	-0.334603	2.01013e-21	2.34807e-18
484	1	10456208	A	G	PGD	5'Flank	Alu_Repeats	44	69.841	0.536	16	9.195	0.434	0.374444	0.0398966	-0.334548	4.04614e-22	6.08213e-19
485	9	68424641	T	A	Unknown	IGR	Non_Alu_Non_Repeats	22	34.921	0.991	2	1.149	1	0.345905	0.0114943	-0.334411	4.12006e-14	7.54495e-12
486	19	37173109	T	C	Unknown	IGR	Alu_Repeats	31	49.206	0.679	0	0	0	0.334159	0	-0.334159	5.62647e-23	1.08318e-19
487	7	5889270	A	G	ZNF815P	RNA	Alu_Repeats	32	50.794	0.663	1	0.575	0.462	0.336667	0.00265517	-0.334011	7.44226e-23	1.3947e-19
488	17	4888065	T	C	CAMTA2	Intron	Alu_Repeats	25	39.683	0.89	4	2.299	0.849	0.353206	0.019523	-0.333683	8.59885e-15	1.85873e-12
489	16	88726868	T	C	MVD	Intron	Alu_Repeats	31	49.206	0.733	6	3.448	0.789	0.360667	0.0272011	-0.333466	2.86316e-17	1.11131e-14
490	16	8741460	G	A	METTL22	IGR	Non_Alu_Repeats	21	33.333	1	0	0	0	0.333333	0	-0.333333	1.74317e-15	4.50381e-13
491	17	30370954	G	C	LRRC37B	Intron	Alu_Repeats	21	33.333	1	0	0	0	0.333333	0	-0.333333	1.74317e-15	4.50381e-13
492	19	58414161	T	C	CTD-2583A14.9	Intron	Alu_Repeats	27	42.857	0.91	11	6.322	0.901	0.390127	0.0569885	-0.333138	2.27223e-11	2.17437e-09
493	1	144949281	T	C	PDE4DIP	Intron	Alu_Repeats	27	42.857	0.9	10	5.747	0.92	0.385556	0.0528736	-0.332682	1.55651e-11	1.52639e-09
494	X	49022700	T	C	MAGIX	Missense_Mutation	Non_Alu_Non_Repeats	38	60.317	0.999	47	27.011	1	0.602794	0.270115	-0.332679	3.3915e-06	7.73203e-05
495	10	102777203	T	C	PDZD7	3'UTR	Alu_Repeats	37	58.73	0.597	6	3.448	0.539	0.350857	0.0185805	-0.332277	1.42641e-22	2.51452e-19
496	11	71272420	G	A	Unknown	IGR	Non_Alu_Repeats	21	33.333	0.997	0	0	0	0.332206	0	-0.332206	1.78535e-15	4.55915e-13
497	2	203163744	A	G	NOP58	Intron	Alu_Repeats	32	50.794	0.67	3	1.724	0.482	0.340175	0.0083046	-0.33187	2.84201e-21	3.17741e-18
498	6	24428704	T	C	GPLD1	3'UTR	Non_Alu_Repeats	33	52.381	0.649	4	2.299	0.355	0.339968	0.00815517	-0.331813	2.25393e-21	2.59143e-18
499	19	58414193	T	C	CTD-2583A14.9	Intron	Alu_Repeats	39	61.905	0.699	29	16.667	0.609	0.432905	0.101443	-0.331462	7.44439e-13	1.00313e-10
500	4	47418669	A	C	GABRB1	Intron	Alu_Repeats	23	36.508	0.954	3	1.724	1	0.34846	0.0172414	-0.331219	6.74492e-14	1.12854e-11
501	15	34440130	T	C	KATNBL1	Intron	Alu_Repeats	33	52.381	0.666	6	3.448	0.517	0.349048	0.0178333	-0.331214	9.35732e-20	6.89886e-17
502	11	71237318	C	G	KRTAP5-7	5'Flank	Non_Alu_Repeats	27	42.857	0.781	1	0.575	0.579	0.334508	0.00332759	-0.33118	5.15244e-19	3.06555e-16
503	12	53568456	T	C	CSAD	Intron	Alu_Repeats	43	68.254	0.728	37	21.264	0.779	0.496746	0.165655	-0.331091	2.7628e-09	1.58173e-07
504	X	1471624	T	G	IL3RA	Intron	Non_Alu_Repeats	24	38.095	0.884	1	0.575	1	0.336683	0.00574713	-0.330935	1.38694e-16	4.57373e-14
505	18	4011703	A	G	DLGAP1	Intron	Alu_Repeats	27	42.857	0.771	0	0	0	0.330302	0	-0.330302	6.83201e-20	5.19026e-17
506	19	56150717	A	G	ZNF581	Intron	Alu_Repeats	42	66.667	0.635	35	20.115	0.463	0.423413	0.0931609	-0.330252	2.33114e-14	4.42911e-12
507	X	1515983	A	G	LINC00106	lincRNA	Alu_Repeats	37	58.73	0.643	13	7.471	0.635	0.377603	0.0474253	-0.330178	1.17148e-17	4.98069e-15
508	10	119245149	T	C	EMX2OS	RNA	Alu_Repeats	30	47.619	0.899	19	10.92	0.898	0.42819	0.0980287	-0.330162	1.25805e-09	7.54092e-08
509	19	11041193	A	G	YIPF2	5'Flank	Alu_Repeats	36	57.143	1	42	24.138	1	0.571429	0.241379	-0.330049	1.88332e-06	4.34286e-05
510	20	3162263	A	G	Unknown	IGR	Alu_Repeats	30	47.619	0.693	0	0	0	0.330048	0	-0.330048	3.33209e-22	5.2119e-19
511	1	16801240	T	C	CROCCP3	RNA	Alu_Repeats	38	60.317	0.571	5	2.874	0.491	0.344127	0.0140977	-0.330029	4.84777e-24	1.3348e-20
512	4	128958703	A	G	C4orf29	3'UTR	Alu_Repeats	32	50.794	0.697	7	4.023	0.604	0.354159	0.0242931	-0.329866	4.40866e-18	2.07692e-15
513	17	43718609	A	G	CRHR1	Intron	Alu_Repeats	46	73.016	0.686	47	27.011	0.634	0.501	0.171236	-0.329764	6.95909e-12	7.11299e-10
514	12	60178031	A	G	SLC16A7	IGR	Alu_Repeats	25	39.683	0.862	3	1.724	0.718	0.341952	0.0123851	-0.329567	1.14756e-15	3.0209e-13
515	17	36691714	T	C	SRCIN1	Intron	Alu_Repeats	36	57.143	0.583	1	0.575	0.6	0.332921	0.00344828	-0.329472	6.76921e-26	3.46946e-22
516	20	36017008	A	G	SRC	Intron	Alu_Repeats	31	49.206	0.681	1	0.575	1	0.335175	0.00574713	-0.329427	1.10995e-21	1.46432e-18
517	1	10449790	A	G	RN7SL721P	RNA	Alu_Repeats	41	65.079	0.558	12	6.897	0.492	0.363317	0.033954	-0.329363	7.32133e-22	1.0279e-18
518	19	58414326	T	C	CTD-2583A14.9	Intron	Alu_Repeats	28	44.444	0.838	10	5.747	0.749	0.372238	0.043069	-0.329169	3.11241e-13	4.42598e-11
519	11	71274578	A	C	KRTAP5-10	5'Flank	Non_Alu_Repeats	21	33.333	0.987	0	0	0	0.329032	0	-0.329032	1.83504e-15	4.55915e-13
520	1	151095707	A	G	GABPB2	3'UTR	Alu_Repeats	32	50.794	0.669	3	1.724	0.633	0.339667	0.0109195	-0.328747	7.29296e-21	7.50291e-18
521	17	29862208	A	G	RAB11FIP4	3'UTR	Alu_Repeats	52	82.54	0.604	62	35.632	0.477	0.498571	0.17008	-0.328491	8.43893e-14	1.39362e-11
522	9	88158981	T	C	AGTPBP1	IGR	Alu_Repeats	46	73.016	0.607	33	18.966	0.605	0.443175	0.114695	-0.328479	2.27497e-14	4.33202e-12
523	15	21933394	G	A	Unknown	IGR	Non_Alu_Non_Repeats	22	34.921	0.973	2	1.149	1	0.339825	0.0114943	-0.328331	3.8089e-14	7.00679e-12
524	22	39644115	A	G	Unknown	IGR	Alu_Repeats	22	34.921	0.94	0	0	0	0.328302	0	-0.328302	3.50777e-16	1.02913e-13
525	8	145644293	A	G	SLC39A4	5'Flank	Alu_Repeats	30	47.619	0.704	2	1.149	0.603	0.33519	0.00692529	-0.328265	2.05938e-20	1.825e-17
526	1	78490086	A	G	GIPC2	Intron	Alu_Repeats	50	79.365	0.486	22	12.644	0.457	0.385889	0.0578046	-0.328084	6.92964e-23	1.31309e-19
527	16	29925870	T	C	KCTD13	Intron	Alu_Repeats	30	47.619	0.711	2	1.149	0.935	0.33881	0.0107471	-0.328062	9.78274e-20	7.16285e-17
528	X	100888003	A	G	RNU6-30P	RNA	Alu_Repeats	34	53.968	0.721	20	11.494	0.533	0.389063	0.0612529	-0.327811	2.14105e-13	3.33876e-11
529	9	68416545	A	C	MIR4477B	RNA	Alu_Repeats	23	36.508	0.998	7	4.023	0.926	0.364444	0.0372644	-0.32718	1.65727e-11	1.61773e-09
530	X	73419961	T	C	RP3-368A4.5	RNA	Non_Alu_Repeats	48	76.19	0.556	30	17.241	0.564	0.423889	0.0973103	-0.326579	4.20481e-17	1.58929e-14
531	12	27576469	A	G	ARNTL2	IGR	Alu_Repeats	35	55.556	0.67	13	7.471	0.61	0.372127	0.0456092	-0.326518	1.60519e-16	5.22858e-14
532	3	49461024	T	C	NICN1	3'UTR	Alu_Repeats	29	46.032	0.897	16	9.195	0.942	0.412889	0.0866552	-0.326234	1.44427e-09	8.5828e-08
533	15	75646086	A	G	MAN2C1	IGR	Non_Alu_Non_Repeats	56	88.889	0.916	104	59.77	0.817	0.814619	0.488397	-0.326222	6.60579e-11	5.52359e-09
534	11	778153	A	G	AP006621.5	Intron	Alu_Repeats	40	63.492	0.93	51	29.31	0.903	0.590794	0.264621	-0.326173	2.56178e-06	5.88345e-05
535	7	6646529	A	G	C7orf26	Intron	Alu_Repeats	44	69.841	0.661	37	21.264	0.636	0.46146	0.135299	-0.326161	4.59076e-12	5.19396e-10
536	16	1408916	A	G	GNPTG	Intron	Alu_Repeats	43	68.254	0.621	28	16.092	0.607	0.423873	0.0977126	-0.32616	1.3098e-14	2.59704e-12
537	12	49323115	T	C	RP11-302B13.5	Intron	Alu_Repeats	24	38.095	0.856	0	0	0	0.326111	0	-0.326111	1.21296e-17	4.98069e-15
538	20	17589047	A	G	DSTN	3'UTR	Alu_Repeats	31	49.206	0.718	6	3.448	0.787	0.353254	0.0271437	-0.32611	2.23481e-17	8.82727e-15
539	12	121680062	T	C	CAMKK2	Intron	Alu_Repeats	31	49.206	0.675	2	1.149	0.55	0.332381	0.00632184	-0.326059	4.30078e-21	4.6282e-18
540	19	45167091	A	G	PVR	IGR	Alu_Repeats	24	38.095	0.896	4	2.299	0.677	0.341397	0.015569	-0.325828	1.83265e-14	3.54856e-12
541	22	50692966	G	A	MAPK12	Intron	Alu_Repeats	29	46.032	0.88	19	10.92	0.725	0.404873	0.0791839	-0.325689	1.17085e-09	7.02715e-08
542	15	50660311	A	G	GABPB1-AS1	RNA	Alu_Repeats	36	57.143	0.618	9	5.172	0.533	0.353222	0.0275747	-0.325648	1.26475e-19	9.0047e-17
543	22	18911555	T	C	PRODH	Intron	Alu_Repeats	24	38.095	0.99	9	5.172	1	0.377206	0.0517241	-0.325482	1.76974e-10	1.27917e-08
544	1	10456182	A	G	PGD	5'Flank	Alu_Repeats	48	76.19	0.485	15	8.621	0.516	0.369762	0.044454	-0.325308	3.75139e-24	1.05686e-20
545	19	10822278	A	C	QTRT1	Intron	Alu_Repeats	36	57.143	0.725	18	10.345	0.865	0.414571	0.089454	-0.325117	4.1785e-13	5.86071e-11
546	17	35970312	G	A	SYNRG	5'Flank	Alu_Repeats	24	38.095	0.876	2	1.149	0.75	0.333603	0.00862069	-0.324982	9.22871e-16	2.48177e-13
547	17	47501383	A	G	RP11-81K2.1	Intron	Non_Alu_Non_Repeats	23	36.508	1	7	4.023	1	0.365079	0.0402299	-0.324849	3.39114e-11	2.92439e-09
548	12	75889881	T	C	GLIPR1	Intron	Alu_Repeats	33	52.381	0.781	19	10.92	0.769	0.408841	0.0840057	-0.324836	1.32406e-11	1.31204e-09
549	19	58780131	A	G	CTD-3138B18.4	Intron	Non_Alu_Repeats	31	49.206	0.671	1	0.575	1	0.330365	0.00574713	-0.324618	9.0073e-22	1.22812e-18
550	2	95811170	T	C	ZNF514	IGR	Non_Alu_Repeats	27	42.857	0.977	17	9.77	0.965	0.41873	0.0943276	-0.324403	1.57099e-08	7.49724e-07
551	16	89782344	T	C	VPS9D1	Intron	Alu_Repeats	37	58.73	0.557	1	0.575	0.438	0.326905	0.00251724	-0.324388	7.43702e-27	4.96024e-23
552	19	10818967	A	G	QTRT1	Intron	Alu_Repeats	41	65.079	0.511	4	2.299	0.366	0.332651	0.00841954	-0.324231	8.17058e-28	7.58926e-24
553	12	121082656	A	G	CABP1	Intron	Alu_Repeats	22	34.921	0.928	0	0	0	0.324	0	-0.324	3.57299e-16	1.02913e-13
554	3	50150487	A	G	RBM5	Intron	Alu_Repeats	44	69.841	0.599	37	21.264	0.445	0.418349	0.0947011	-0.323648	4.61109e-15	1.03623e-12
555	7	32953633	T	C	AVL9	Intron	Alu_Repeats	40	63.492	0.549	10	5.747	0.436	0.348286	0.0250805	-0.323205	1.39991e-22	2.48655e-19
556	19	16348397	A	G	AP1M1	IGR	Alu_Repeats	32	50.794	0.645	1	0.575	0.8	0.327635	0.0045977	-0.323037	1.56113e-22	2.74427e-19
557	1	207943325	A	G	CD46	Intron	Alu_Repeats	42	66.667	0.933	63	36.207	0.826	0.621889	0.29919	-0.322699	1.46611e-07	5.04806e-06
558	9	130993183	A	G	DNM1	Intron	Alu_Repeats	40	63.492	0.522	2	1.149	0.794	0.33173	0.00913218	-0.322598	1.29283e-27	1.05765e-23
559	11	71274693	T	C	KRTAP5-10	5'Flank	Non_Alu_Repeats	21	33.333	0.968	0	0	0	0.322571	0	-0.322571	1.86948e-15	4.55915e-13
560	1	19954738	A	G	MINOS1	3'UTR	Alu_Repeats	41	65.079	0.619	24	13.793	0.581	0.402571	0.0801494	-0.322422	2.76692e-15	6.47626e-13
561	2	44455560	A	G	PPM1B	Intron	Alu_Repeats	40	63.492	0.537	6	3.448	0.538	0.340714	0.0185575	-0.322157	1.31924e-24	4.56269e-21
562	19	10820004	A	G	QTRT1	Intron	Alu_Repeats	52	82.54	0.541	42	24.138	0.515	0.446413	0.12431	-0.322102	1.28202e-15	3.35512e-13
563	X	1515852	A	G	LINC00106	lincRNA	Alu_Repeats	25	39.683	0.818	1	0.575	0.455	0.324683	0.00261494	-0.322068	1.57964e-17	6.41819e-15
564	4	77864076	T	C	Unknown	IGR	Alu_Repeats	39	61.905	0.585	12	6.897	0.583	0.36219	0.0401897	-0.322001	2.03892e-19	1.38556e-16
565	20	50204676	T	C	Unknown	IGR	Alu_Repeats	45	71.429	0.481	7	4.023	0.532	0.343365	0.0214023	-0.321963	2.30161e-27	1.79654e-23
566	12	121769779	T	C	ANAPC5	Intron	Alu_Repeats	35	55.556	0.722	21	12.069	0.658	0.401238	0.0793793	-0.321859	8.89551e-13	1.18552e-10
567	7	44066999	T	C	RASA4CP	RNA	Alu_Repeats	32	50.794	0.634	0	0	0	0.321857	0	-0.321857	9.19566e-24	2.34244e-20
568	9	68425845	C	T	Unknown	IGR	Non_Alu_Repeats	33	52.381	0.7	11	6.322	0.705	0.366429	0.0445805	-0.321848	1.27123e-15	3.33161e-13
569	21	34734044	A	G	IFNAR1	IGR	Alu_Repeats	41	65.079	0.911	54	31.034	0.873	0.592841	0.271017	-0.321824	2.41013e-07	8.05817e-06
570	5	175805775	A	G	ARL10	3'UTR	Alu_Repeats	28	44.444	0.813	8	4.598	0.861	0.361365	0.0395977	-0.321767	7.2457e-14	1.20782e-11
571	22	47066768	A	G	GRAMD4	Intron	Alu_Repeats	24	38.095	0.844	0	0	0	0.321635	0	-0.321635	1.20471e-17	4.98069e-15
572	2	44456053	A	G	PPM1B	Intron	Alu_Repeats	29	46.032	0.762	7	4.023	0.724	0.350587	0.0291437	-0.321444	2.52059e-15	5.94219e-13
573	16	10624908	G	A	EMP2	Intron	Alu_Repeats	34	53.968	0.767	21	12.069	0.769	0.414032	0.0927874	-0.321244	3.10262e-11	2.91326e-09
574	1	78487142	A	G	GIPC2	Intron	Alu_Repeats	37	58.73	0.547	0	0	0	0.321238	0	-0.321238	8.56268e-28	7.58926e-24
575	7	74295277	T	C	Unknown	IGR	Alu_Repeats	25	39.683	0.819	1	0.575	0.7	0.325175	0.00402299	-0.321152	1.93297e-17	7.72105e-15
576	9	131092796	A	G	COQ4	Intron	Alu_Repeats	26	41.27	0.984	15	8.621	0.988	0.405952	0.0852126	-0.32074	8.42843e-09	4.14555e-07
577	12	124410566	T	C	DNAH10OS	IGR	Alu_Repeats	40	63.492	0.694	30	17.241	0.697	0.440921	0.120195	-0.320725	1.44457e-11	1.4235e-09
578	14	45600589	T	C	FKBP3	Intron	Alu_Repeats	39	61.905	0.658	37	21.264	0.406	0.407143	0.0864368	-0.320706	1.28218e-12	1.64862e-10
579	17	43722381	A	G	CRHR1	Intron	Alu_Repeats	32	50.794	0.676	7	4.023	0.567	0.343508	0.0228161	-0.320692	7.44011e-18	3.36421e-15
580	19	58375321	A	G	ZNF587	3'UTR	Alu_Repeats	35	55.556	0.677	14	8.046	0.69	0.376159	0.0555345	-0.320624	4.19831e-15	9.51254e-13
581	15	40980641	T	C	RAD51-AS1	RNA	Alu_Repeats	43	68.254	0.569	20	11.494	0.589	0.388286	0.0676667	-0.320619	2.56808e-17	1.00135e-14
582	8	21892510	A	G	NPM2	Intron	Alu_Repeats	40	63.492	0.514	2	1.149	0.5	0.326317	0.00574713	-0.32057	3.34363e-28	3.79304e-24
583	9	130991439	A	G	DNM1	Intron	Alu_Repeats	47	74.603	0.446	4	2.299	0.544	0.333032	0.0125057	-0.320526	1.72458e-31	6.66949e-27
584	1	40012549	T	C	RP11-69E11.4	RNA	Alu_Repeats	33	52.381	0.666	14	8.046	0.354	0.349016	0.0285	-0.320516	7.94374e-16	2.15792e-13
585	4	99796889	T	C	EIF4E	3'UTR	Alu_Repeats	34	53.968	0.622	4	2.299	0.674	0.335952	0.0154885	-0.320464	3.45041e-21	3.78304e-18
586	6	31732802	T	C	VWA7	IGR	Alu_Repeats	26	41.27	0.816	3	1.724	0.967	0.336873	0.0166667	-0.320206	6.45546e-16	1.78381e-13
587	10	50951895	A	G	OGDHL	Intron	Non_Alu_Non_Repeats	27	42.857	0.747	0	0	0	0.320127	0	-0.320127	6.59657e-20	5.19026e-17
588	19	56149785	A	G	ZNF581	Intron	Alu_Repeats	38	60.317	0.622	16	9.195	0.601	0.375238	0.0552299	-0.320008	7.54399e-17	2.59858e-14
589	19	39121235	A	G	EIF3K	Intron	Alu_Repeats	41	65.079	0.506	3	1.724	0.548	0.329444	0.00944828	-0.319996	6.02636e-28	6.1039e-24
590	1	46691659	A	G	Unknown	IGR	Alu_Repeats	40	63.492	0.537	9	5.172	0.404	0.340841	0.0209023	-0.319939	1.18816e-23	2.88005e-20
591	14	68032568	A	G	PLEKHH1	Intron	Alu_Repeats	41	65.079	0.648	28	16.092	0.633	0.42146	0.101902	-0.319558	3.44781e-13	4.87361e-11
592	3	49357488	T	C	USP4	Intron	Alu_Repeats	30	47.619	0.692	3	1.724	0.597	0.329651	0.0102989	-0.319352	1.81432e-19	1.2489e-16
593	2	55763929	A	G	CCDC104	Intron	Alu_Repeats	24	38.095	0.838	0	0	0	0.319349	0	-0.319349	1.21207e-17	4.98069e-15
594	14	20729682	T	C	TTC5	Intron	Alu_Repeats	32	50.794	0.643	2	1.149	0.7	0.326841	0.00804598	-0.318795	1.33865e-21	1.73091e-18
595	6	31732958	T	C	VWA7	IGR	Alu_Repeats	35	55.556	0.644	11	6.322	0.616	0.357619	0.038954	-0.318665	2.61637e-17	1.01924e-14
596	5	74040913	T	C	GFM2	Intron	Alu_Repeats	40	63.492	0.531	6	3.448	0.536	0.336968	0.0184713	-0.318497	1.8175e-24	5.44488e-21
597	20	3907470	A	G	RNF24	IGR	Alu_Repeats	40	63.492	0.597	18	10.345	0.587	0.37919	0.0607586	-0.318432	9.05729e-17	3.0923e-14
598	22	26121801	A	G	ADRBK2	3'UTR	Alu_Repeats	29	46.032	0.793	13	7.471	0.627	0.365079	0.0468218	-0.318258	1.49769e-12	1.80924e-10
599	1	78166252	T	C	USP33	Intron	Alu_Repeats	21	33.333	0.954	0	0	0	0.318	0	-0.318	1.88603e-15	4.55915e-13
600	X	1469093	A	G	IL3RA	Intron	Alu_Repeats	37	58.73	0.73	31	17.816	0.622	0.428524	0.110747	-0.317777	2.53091e-10	1.80799e-08
601	20	32234574	A	G	CBFA2T2	IGR	Alu_Repeats	28	44.444	0.777	7	4.023	0.688	0.345365	0.0276897	-0.317675	5.3825e-15	1.196e-12
602	7	104744412	T	C	KMT2E	Intron	Alu_Repeats	36	57.143	0.567	2	1.149	0.568	0.32419	0.00652874	-0.317662	6.28391e-25	2.30448e-21
603	19	38897318	A	G	FAM98C	Intron	Alu_Repeats	30	47.619	0.722	9	5.172	0.506	0.343635	0.0261667	-0.317468	1.0155e-15	2.70974e-13
604	19	58449555	T	C	ZNF418	5'Flank	Alu_Repeats	34	53.968	0.63	8	4.598	0.488	0.339746	0.022454	-0.317292	2.65733e-19	1.76908e-16
605	22	19010039	A	G	DGCR9	lincRNA	Alu_Repeats	30	47.619	0.669	1	0.575	0.214	0.318413	0.00122989	-0.317183	2.28706e-21	2.61696e-18
606	19	16348423	A	G	AP1M1	IGR	Alu_Repeats	35	55.556	0.579	1	0.575	0.75	0.321476	0.00431034	-0.317166	7.48146e-25	2.68577e-21
607	22	47067686	A	G	GRAMD4	Intron	Alu_Repeats	22	34.921	0.919	1	0.575	0.7	0.321048	0.00402299	-0.317025	2.78095e-15	6.50183e-13
608	18	20876381	T	C	TMEM241	3'UTR	Alu_Repeats	48	76.19	0.646	68	39.08	0.449	0.492254	0.175287	-0.316967	1.13433e-12	1.4935e-10
609	4	103732776	T	C	UBE2D3	Intron	Alu_Repeats	33	52.381	0.605	0	0	0	0.316873	0	-0.316873	1.48035e-24	4.58117e-21
610	17	43718228	A	G	CRHR1	Intron	Alu_Repeats	33	52.381	0.654	7	4.023	0.646	0.342635	0.0259828	-0.316652	2.84612e-18	1.39247e-15
611	12	95421035	T	C	NR2C1	Intron	Alu_Repeats	35	55.556	0.577	2	1.149	0.364	0.320746	0.00418391	-0.316562	1.90425e-24	5.68473e-21
612	7	137068046	T	C	DGKI	3'UTR	Non_Alu_Non_Repeats	29	46.032	0.717	3	1.724	0.782	0.329937	0.0134828	-0.316454	2.54021e-18	1.25653e-15
613	10	103549695	T	C	MGEA5	Intron	Alu_Repeats	37	58.73	0.59	9	5.172	0.584	0.346635	0.0301954	-0.31644	7.01765e-20	5.31672e-17
614	7	130629992	T	C	MKLN1-AS1	RNA	Non_Alu_Non_Repeats	30	47.619	0.765	20	11.494	0.417	0.364206	0.0479598	-0.316247	9.64223e-12	9.73154e-10
615	19	53203810	T	C	ZNF611	IGR	Alu_Repeats	39	61.905	0.526	4	2.299	0.42	0.325333	0.00964943	-0.315684	7.74849e-26	3.92409e-22
616	4	764655	T	C	PCGF3	IGR	Alu_Repeats	25	39.683	0.819	2	1.149	0.8	0.32481	0.0091954	-0.315614	2.26873e-16	7.22129e-14
617	19	45168780	A	G	PVR	IGR	Alu_Repeats	29	46.032	0.739	6	3.448	0.718	0.340016	0.0247586	-0.315257	4.72874e-16	1.33841e-13
618	22	18977276	A	G	DGCR5	RNA	Alu_Repeats	31	49.206	0.669	4	2.299	0.609	0.329159	0.0140057	-0.315153	2.27176e-19	1.52793e-16
619	9	68421203	G	T	Unknown	IGR	Non_Alu_Non_Repeats	20	31.746	0.992	0	0	0	0.315063	0	-0.315063	9.72816e-15	2.01251e-12
620	5	156904831	T	C	ADAM19	3'UTR	Non_Alu_Repeats	41	65.079	0.63	39	22.414	0.426	0.410032	0.095431	-0.314601	2.41055e-13	3.7364e-11
621	1	155704196	A	G	DAP3	Intron	Alu_Repeats	35	55.556	0.602	8	4.598	0.434	0.334476	0.0199713	-0.314505	3.57787e-20	3.01693e-17
622	15	25227876	A	G	SNURF	Intron	Alu_Repeats	27	42.857	0.877	12	6.897	0.891	0.375921	0.0614195	-0.314501	8.54505e-11	7.01621e-09
623	12	117647105	T	C	NOS1	3'UTR	Non_Alu_Repeats	30	47.619	0.718	9	5.172	0.53	0.341746	0.0274368	-0.314309	3.88993e-15	8.88494e-13
624	17	29122919	A	G	CRLF3	Intron	Alu_Repeats	33	52.381	0.681	10	5.747	0.737	0.356508	0.0423506	-0.314157	7.79398e-16	2.11994e-13
625	13	25513267	G	A	TPTE2P1	RNA	Non_Alu_Repeats	20	31.746	0.989	0	0	0	0.313937	0	-0.313937	9.39978e-15	2.01251e-12
626	6	32132737	A	G	EGFL8	Intron	Alu_Repeats	25	39.683	0.965	14	8.046	0.857	0.382762	0.0689713	-0.313791	1.98908e-09	1.15699e-07
627	5	157185319	A	G	LSM11	3'UTR	Alu_Repeats	30	47.619	0.665	1	0.575	0.5	0.316603	0.00287356	-0.31373	2.54268e-21	2.86815e-18
628	5	17109448	T	C	CTD-2228A4.1	lincRNA	Alu_Repeats	21	33.333	0.941	0	0	0	0.313571	0	-0.313571	1.89221e-15	4.55915e-13
629	17	46137585	A	G	NFE2L1	3'UTR	Non_Alu_Non_Repeats	39	61.905	0.997	53	30.46	0.997	0.617365	0.303828	-0.313537	2.10883e-05	0.000373731
630	20	29652682	A	T	Unknown	IGR	Alu_Repeats	30	47.619	0.68	2	1.149	0.885	0.323651	0.0101667	-0.313484	7.25171e-20	5.48916e-17
631	2	32538004	A	G	YIPF4	3'UTR	Alu_Repeats	37	58.73	0.61	14	8.046	0.563	0.358508	0.0453046	-0.313203	2.55764e-17	9.97736e-15
632	5	17108255	T	C	CTD-2228A4.1	lincRNA	Alu_Repeats	36	57.143	0.548	0	0	0	0.31319	0	-0.31319	5.64668e-27	3.90773e-23
633	7	5887954	A	G	ZNF815P	RNA	Alu_Repeats	29	46.032	0.764	8	4.598	0.833	0.351476	0.0383103	-0.313166	2.02194e-14	3.89097e-12
634	2	201842569	T	C	FAM126B	3'UTR	Alu_Repeats	41	65.079	0.832	48	27.586	0.827	0.541238	0.22823	-0.313008	1.22659e-07	4.23435e-06
635	18	44250465	T	C	Unknown	IGR	Alu_Repeats	40	63.492	0.526	9	5.172	0.41	0.334159	0.0211839	-0.312975	4.89787e-23	1.0444e-19
636	14	102414825	T	C	RP11-1017G21.5	lincRNA	Non_Alu_Non_Repeats	27	42.857	0.935	18	10.345	0.85	0.400794	0.0878908	-0.312903	8.83272e-09	4.33288e-07
637	9	68416165	T	C	MIR4477B	RNA	Non_Alu_Repeats	22	34.921	0.994	6	3.448	1	0.347238	0.0344828	-0.312755	5.74968e-11	4.85257e-09
638	13	45606571	A	G	GPALPP1	Intron	Alu_Repeats	28	44.444	0.742	4	2.299	0.735	0.329619	0.0168908	-0.312728	6.55147e-17	2.3039e-14
639	16	89615838	A	G	SPG7	Intron	Alu_Repeats	24	38.095	0.876	4	2.299	0.908	0.333603	0.0208793	-0.312724	8.69832e-14	1.43311e-11
640	15	34435484	T	C	KATNBL1	Intron	Alu_Repeats	36	57.143	0.589	7	4.023	0.593	0.336524	0.0238506	-0.312673	1.64579e-20	1.49759e-17
641	17	37410441	T	C	RP11-690G19.3	lincRNA	Alu_Repeats	37	58.73	0.565	7	4.023	0.481	0.332	0.0193391	-0.312661	3.67513e-22	5.60364e-19
642	12	121083780	A	G	CABP1	Intron	Alu_Repeats	33	52.381	0.597	0	0	0	0.312571	0	-0.312571	1.48025e-24	4.58117e-21
643	10	30600558	T	C	MTPAP	3'UTR	Non_Alu_Non_Repeats	27	42.857	0.806	6	3.448	0.955	0.345397	0.0329138	-0.312483	2.60394e-14	4.89711e-12
644	5	133729097	A	G	UBE2B	IGR	Alu_Repeats	26	41.27	0.822	5	2.874	0.927	0.339111	0.0266437	-0.312467	3.4877e-14	6.44519e-12
645	2	74626428	A	G	Unknown	IGR	Alu_Repeats	35	55.556	0.569	1	0.575	0.6	0.315905	0.00344828	-0.312456	4.21822e-25	1.63877e-21
646	10	27228188	T	A	LINC00202-1	lincRNA	Non_Alu_Non_Repeats	28	44.444	0.703	0	0	0	0.312381	0	-0.312381	1.17319e-20	1.10913e-17
647	1	10456522	A	G	PGD	5'Flank	Alu_Repeats	32	50.794	0.628	2	1.149	0.568	0.318794	0.00652874	-0.312265	8.16643e-22	1.12977e-18
648	7	48143721	A	G	UPP1	Intron	Alu_Repeats	21	33.333	0.954	1	0.575	1	0.317952	0.00574713	-0.312205	2.2929e-14	4.36229e-12
649	7	101205765	T	C	LINC01007	lincRNA	Alu_Repeats	25	39.683	0.801	1	0.575	1	0.317873	0.00574713	-0.312126	3.63456e-17	1.38482e-14
650	22	20054874	A	G	TANGO2	IGR	Alu_Repeats	45	71.429	0.559	25	14.368	0.61	0.399635	0.0876092	-0.312026	8.89731e-16	2.40086e-13
651	11	71274850	A	G	KRTAP5-10	5'Flank	Non_Alu_Repeats	20	31.746	0.983	0	0	0	0.311921	0	-0.311921	9.4955e-15	2.01251e-12
652	8	21896521	A	G	NPM2	IGR	Alu_Repeats	21	33.333	0.953	1	0.575	1	0.317556	0.00574713	-0.311808	2.34233e-14	4.44838e-12
653	8	30043772	A	G	DCTN6	IGR	Alu_Repeats	34	53.968	0.589	2	1.149	0.559	0.318032	0.00643103	-0.311601	2.68054e-23	6.09794e-20
654	9	68421837	G	A	Unknown	IGR	Alu_Repeats	32	50.794	0.627	2	1.149	0.613	0.318556	0.00705172	-0.311504	1.07294e-21	1.43083e-18
655	19	3287525	T	C	CELF5	Intron	Alu_Repeats	31	49.206	0.633	0	0	0	0.311429	0	-0.311429	5.60688e-23	1.08318e-19
656	11	33096857	A	G	TCP11L1	IGR	Alu_Repeats	42	66.667	0.571	20	11.494	0.603	0.380683	0.0693046	-0.311378	2.4145e-16	7.66236e-14
657	1	150590394	T	C	ENSA	Intron	Alu_Repeats	52	82.54	0.462	28	16.092	0.438	0.381714	0.070408	-0.311306	2.16756e-21	2.49889e-18
658	19	41076053	T	C	SPTBN4	Intron	Non_Alu_Non_Repeats	27	42.857	0.726	0	0	0	0.311254	0	-0.311254	6.73916e-20	5.19026e-17
659	12	124411642	T	C	DNAH10OS	3'UTR	Alu_Repeats	37	58.73	0.601	10	5.747	0.722	0.352714	0.0415057	-0.311209	2.31684e-18	1.1522e-15
660	9	68416740	A	G	MIR4477B	RNA	Alu_Repeats	21	33.333	0.984	3	1.724	0.982	0.328111	0.0169368	-0.311174	1.09214e-12	1.44107e-10
661	3	58306729	A	G	RPP14	3'UTR	Alu_Repeats	42	66.667	0.663	33	18.966	0.691	0.442159	0.131	-0.311159	3.75433e-11	3.2242e-09
662	22	41678620	T	C	RANGAP1	Intron	Alu_Repeats	30	47.619	0.653	0	0	0	0.311111	0	-0.311111	3.39284e-22	5.2119e-19
663	11	118875689	A	G	CCDC84	Intron	Alu_Repeats	23	36.508	0.88	2	1.149	0.909	0.321429	0.0104483	-0.31098	7.03486e-15	1.5347e-12
664	2	203163863	A	G	NOP58	Intron	Alu_Repeats	20	31.746	0.979	0	0	0	0.310905	0	-0.310905	9.65935e-15	2.01251e-12
665	4	48859804	A	G	OCIAD1	Intron	Alu_Repeats	30	47.619	0.669	4	2.299	0.344	0.318667	0.00790805	-0.310759	5.61797e-19	3.32162e-16
666	9	131089146	A	G	COQ4	Intron	Alu_Repeats	32	50.794	0.771	18	10.345	0.783	0.391762	0.081046	-0.310716	3.32539e-11	2.91326e-09
667	9	140048198	A	G	GRIN1	Intron	Non_Alu_Non_Repeats	20	31.746	0.979	0	0	0	0.310651	0	-0.310651	9.39978e-15	2.01251e-12
668	15	75645362	A	G	MAN2C1	IGR	Alu_Repeats	43	68.254	0.698	49	28.161	0.588	0.476206	0.165684	-0.310522	7.78937e-11	6.43923e-09
669	9	68421797	A	G	Unknown	IGR	Alu_Repeats	29	46.032	0.694	2	1.149	0.772	0.319349	0.00887931	-0.31047	2.48159e-19	1.65726e-16
670	12	123954984	T	C	RILPL1	IGR	Alu_Repeats	30	47.619	0.68	3	1.724	0.789	0.324	0.0136092	-0.310391	8.94049e-19	5.12232e-16
671	16	89609442	A	G	SPG7	Intron	Alu_Repeats	27	42.857	0.773	4	2.299	0.904	0.331159	0.0207759	-0.310383	6.44354e-16	1.78225e-13
672	1	44428882	A	G	IPO13	Intron	Alu_Repeats	33	52.381	0.592	0	0	0	0.310206	0	-0.310206	1.48025e-24	4.58117e-21
673	9	114352809	C	T	PTGR1	Intron	Alu_Repeats	36	57.143	0.815	36	20.69	0.75	0.465444	0.15527	-0.310174	2.68237e-08	1.12015e-06
674	7	48143526	A	G	UPP1	Intron	Non_Alu_Non_Repeats	36	57.143	0.576	8	4.598	0.417	0.328968	0.0191667	-0.309802	4.34675e-21	4.66951e-18
675	13	50487444	T	C	SPRYD7	3'UTR	Alu_Repeats	54	85.714	0.703	68	39.08	0.75	0.60273	0.292971	-0.309759	1.1679e-06	3.20513e-05
676	9	131093323	A	G	COQ4	Intron	Alu_Repeats	41	65.079	0.607	27	15.517	0.549	0.394889	0.0851782	-0.309711	1.96041e-14	3.77873e-12
677	17	26935497	T	C	SGK494	IGR	Alu_Repeats	48	76.19	0.521	35	20.115	0.432	0.396667	0.0869828	-0.309684	4.55132e-17	1.70962e-14
678	2	203163866	A	G	NOP58	Intron	Alu_Repeats	22	34.921	0.887	0	0	0	0.309603	0	-0.309603	3.5732e-16	1.02913e-13
679	22	31300854	A	G	OSBP2	Intron	Alu_Repeats	25	39.683	0.791	1	0.575	0.786	0.314048	0.00451724	-0.30953	2.30138e-17	9.04972e-15
680	11	1624961	T	C	Unknown	IGR	Non_Alu_Non_Repeats	32	50.794	0.629	4	2.299	0.429	0.31927	0.00986782	-0.309402	3.86772e-20	3.2325e-17
681	9	140505890	A	G	ARRDC1	Intron	Alu_Repeats	41	65.079	0.495	9	5.172	0.248	0.322143	0.0128161	-0.309327	3.17384e-25	1.26183e-21
682	5	149575673	A	G	SLC6A7	Intron	Non_Alu_Non_Repeats	29	46.032	0.672	0	0	0	0.309286	0	-0.309286	2.01691e-21	2.34807e-18
683	22	26121795	A	G	ADRBK2	3'UTR	Alu_Repeats	31	49.206	0.723	15	8.621	0.54	0.35581	0.0465402	-0.309269	4.384e-13	6.1237e-11
684	X	1461084	G	A	IL3RA	Intron	Alu_Repeats	25	39.683	0.87	8	4.598	0.785	0.345365	0.0361149	-0.30925	3.54793e-12	4.06821e-10
685	17	41319747	T	C	NBR1	5'Flank	Alu_Repeats	35	55.556	0.698	23	13.218	0.595	0.38773	0.0786437	-0.309086	3.45942e-12	3.97851e-10
686	1	1662627	T	C	SLC35E2	Intron	Alu_Repeats	27	42.857	0.89	14	8.046	0.901	0.381413	0.0725	-0.308913	9.80917e-10	5.91999e-08
687	1	150585654	T	C	ENSA	Intron	Alu_Repeats	36	57.143	0.576	5	2.874	0.711	0.329333	0.020431	-0.308902	1.73759e-21	2.19036e-18
688	17	47501417	T	G	RP11-81K2.1	Intron	Non_Alu_Non_Repeats	22	34.921	0.999	7	4.023	1	0.348984	0.0402299	-0.308754	1.74983e-10	1.26499e-08
689	6	24142740	A	G	NRSN1	Intron	Alu_Repeats	35	55.556	0.582	5	2.874	0.506	0.323222	0.0145287	-0.308693	1.46218e-21	1.87355e-18
690	1	44459860	A	G	SLC6A9	Intron	Alu_Repeats	23	36.508	0.889	3	1.724	0.933	0.32473	0.016092	-0.308638	5.90424e-14	9.92369e-12
691	1	10456871	A	G	PGD	5'Flank	Alu_Repeats	44	69.841	0.505	15	8.621	0.513	0.35281	0.0441954	-0.308614	2.1461e-21	2.48086e-18
692	9	130992945	A	G	DNM1	Intron	Alu_Repeats	27	42.857	0.73	1	0.575	0.8	0.313048	0.0045977	-0.30845	9.40525e-19	5.35972e-16
693	22	18984766	A	G	DGCR5	RNA	Non_Alu_Non_Repeats	28	44.444	0.694	0	0	0	0.308349	0	-0.308349	1.18216e-20	1.10913e-17
694	22	20138852	A	G	AC006547.14	5'Flank	Alu_Repeats	37	58.73	0.564	10	5.747	0.401	0.331397	0.0230632	-0.308334	2.08412e-20	1.84323e-17
695	11	71274353	C	T	KRTAP5-10	5'Flank	Non_Alu_Repeats	20	31.746	0.989	1	0.575	1	0.313889	0.00574713	-0.308142	1.04628e-13	1.70239e-11
696	3	50150382	A	G	RBM5	Intron	Alu_Repeats	41	65.079	0.671	42	24.138	0.532	0.436429	0.128448	-0.30798	7.28232e-12	7.42997e-10
697	2	203163787	A	G	NOP58	Intron	Alu_Repeats	37	58.73	0.569	9	5.172	0.51	0.334238	0.0263793	-0.307859	3.41728e-20	2.89875e-17
698	9	130990651	A	G	DNM1	Intron	Alu_Repeats	44	69.841	0.477	6	3.448	0.733	0.333111	0.0252701	-0.307841	4.81111e-26	2.55833e-22
699	19	5684064	A	G	HSD11B1L	5'UTR	Alu_Repeats	37	58.73	0.615	15	8.621	0.617	0.360968	0.0532126	-0.307756	4.68005e-16	1.32548e-13
700	19	38897366	A	G	FAM98C	Intron	Alu_Repeats	43	68.254	0.471	6	3.448	0.404	0.321492	0.0139195	-0.307573	1.62738e-27	1.30622e-23
701	7	48146091	A	G	UPP1	Intron	Alu_Repeats	27	42.857	0.866	14	8.046	0.793	0.371333	0.0637816	-0.307552	1.71025e-10	1.23817e-08
702	12	51904096	A	G	SLC4A8	IGR	Alu_Repeats	38	60.317	0.557	8	4.598	0.614	0.335778	0.0282356	-0.307542	7.48575e-21	7.65497e-18
703	2	61347804	A	G	KIAA1841	Intron	Alu_Repeats	26	41.27	0.745	0	0	0	0.307333	0	-0.307333	3.89212e-19	2.36282e-16
704	4	764732	T	C	PCGF3	IGR	Alu_Repeats	29	46.032	0.667	0	0	0	0.307206	0	-0.307206	2.01602e-21	2.34807e-18
705	6	102337689	A	G	GRIK2	Missense_Mutation	Non_Alu_Non_Repeats	42	66.667	0.528	20	11.494	0.388	0.351698	0.0445575	-0.307141	3.09709e-19	2.05061e-16
706	9	68416166	T	C	MIR4477B	RNA	Non_Alu_Repeats	22	34.921	0.994	7	4.023	1	0.347286	0.0402299	-0.307056	2.5659e-10	1.8325e-08
707	20	3160505	T	C	Unknown	IGR	Alu_Repeats	34	53.968	0.584	3	1.724	0.467	0.315111	0.00805747	-0.307054	1.01954e-22	1.85746e-19
708	11	69474281	T	C	ORAOV1	5'Flank	Alu_Repeats	24	38.095	0.816	1	0.575	0.692	0.311	0.00397701	-0.307023	1.05273e-16	3.54582e-14
709	2	201843310	T	C	FAM126B	3'UTR	Alu_Repeats	34	53.968	0.616	7	4.023	0.642	0.332698	0.0258103	-0.306888	7.50066e-19	4.35903e-16
710	19	13878063	A	G	MRI1	Intron	Alu_Repeats	24	38.095	0.805	0	0	0	0.306698	0	-0.306698	1.1728e-17	4.98069e-15
711	12	49178658	T	C	ADCY6	5'Flank	Alu_Repeats	32	50.794	0.607	1	0.575	0.273	0.308254	0.00156897	-0.306685	6.01664e-23	1.15034e-19
712	1	65517707	T	C	Unknown	IGR	Alu_Repeats	38	60.317	0.512	1	0.575	0.438	0.308921	0.00251724	-0.306403	1.26579e-27	1.04557e-23
713	16	262931	T	C	LUC7L	Intron	Alu_Repeats	30	47.619	0.76	12	6.897	0.808	0.362016	0.0557356	-0.30628	1.17337e-12	1.54299e-10
714	12	121770768	T	C	ANAPC5	Intron	Alu_Repeats	24	38.095	0.897	7	4.023	0.891	0.341778	0.0358391	-0.305939	9.59613e-12	9.68731e-10
715	14	85985193	G	A	CTD-2128A3.2	lincRNA	Alu_Repeats	27	42.857	0.714	0	0	0	0.305825	0	-0.305825	6.76152e-20	5.19026e-17
716	1	94317266	A	G	RP4-561L24.3	lincRNA	Alu_Repeats	38	60.317	0.541	7	4.023	0.513	0.326444	0.0206379	-0.305807	2.9369e-22	4.96767e-19
717	16	31052111	A	G	STX4	IGR	Alu_Repeats	44	69.841	0.643	40	22.989	0.622	0.448825	0.143075	-0.305751	2.75844e-11	2.61115e-09
718	16	262941	T	C	LUC7L	Intron	Alu_Repeats	38	60.317	0.587	16	9.195	0.525	0.354016	0.0482701	-0.305746	4.43076e-17	1.66655e-14
719	8	121067271	A	G	RP11-760H22.2	lincRNA	Alu_Repeats	41	65.079	0.688	45	25.862	0.549	0.447524	0.141902	-0.305622	6.58678e-11	5.51257e-09
720	19	37488481	G	C	ZNF568	Missense_Mutation	Non_Alu_Non_Repeats	25	39.683	0.77	0	0	0	0.305619	0	-0.305619	2.15912e-18	1.09144e-15
721	2	70208910	T	C	PCBP1-AS1	RNA	Alu_Repeats	32	50.794	0.617	3	1.724	0.459	0.313508	0.00791379	-0.305594	3.76827e-21	4.10509e-18
722	2	114466064	T	C	Unknown	IGR	Alu_Repeats	37	58.73	0.618	19	10.92	0.524	0.362762	0.0572011	-0.305561	2.2172e-15	5.25171e-13
723	12	67711914	A	G	CAND1	3'UTR	Alu_Repeats	44	69.841	0.776	55	31.609	0.747	0.541698	0.236178	-0.30552	2.90539e-08	1.21173e-06
724	2	74626526	A	G	Unknown	IGR	Alu_Repeats	28	44.444	0.694	1	0.575	0.5	0.308317	0.00287356	-0.305444	9.10493e-20	6.73027e-17
725	16	2145221	T	C	PKD1	Intron	Alu_Repeats	22	34.921	0.889	1	0.575	0.9	0.310571	0.00517241	-0.305399	3.8727e-15	8.85733e-13
726	7	148886338	A	G	Unknown	IGR	Alu_Repeats	31	49.206	0.711	11	6.322	0.703	0.349841	0.0444425	-0.305399	2.78961e-14	5.21975e-12
727	22	44566101	A	G	PARVB	IGR	Alu_Repeats	34	53.968	0.614	8	4.598	0.56	0.331127	0.0257701	-0.305357	1.47085e-18	8.11023e-16
728	16	28966989	A	G	NFATC2IP	Intron	Alu_Repeats	24	38.095	0.994	13	7.471	0.981	0.378587	0.0732874	-0.3053	1.22583e-08	5.91203e-07
729	12	124410734	T	C	DNAH10OS	IGR	Alu_Repeats	22	34.921	0.874	0	0	0	0.305254	0	-0.305254	3.5497e-16	1.02913e-13
730	1	19955055	A	G	MINOS1	3'UTR	Alu_Repeats	39	61.905	0.536	9	5.172	0.51	0.331635	0.0263851	-0.30525	1.44167e-21	1.85285e-18
731	20	29652172	T	C	Unknown	IGR	Non_Alu_Repeats	26	41.27	0.766	3	1.724	0.634	0.316111	0.0109368	-0.305174	1.64161e-16	5.34108e-14
732	19	14600021	T	C	GIPC1	Intron	Alu_Repeats	30	47.619	0.831	19	10.92	0.831	0.395921	0.0907471	-0.305174	1.17192e-09	7.0331e-08
733	21	46189651	A	C	UBE2G2	3'UTR	Non_Alu_Non_Repeats	36	57.143	0.652	26	14.943	0.453	0.372667	0.0676667	-0.305	4.55017e-12	5.15214e-10
734	16	1409530	A	G	GNPTG	Intron	Alu_Repeats	52	82.54	0.598	54	31.034	0.607	0.493444	0.188517	-0.304927	9.59813e-11	7.82575e-09
735	14	51459093	T	C	TRIM9	Intron	Alu_Repeats	31	49.206	0.627	2	1.149	0.316	0.308429	0.00362644	-0.304802	3.11867e-21	3.45044e-18
736	19	39120842	A	G	EIF3K	Intron	Alu_Repeats	22	34.921	0.889	1	0.575	1	0.310492	0.00574713	-0.304745	5.14949e-15	1.14933e-12
737	11	47436531	G	T	SLC39A13	Intron	Non_Alu_Non_Repeats	21	33.333	1	5	2.874	1	0.333333	0.0287356	-0.304598	3.77734e-11	3.24297e-09
738	4	585119	A	G	RN7SL358P	RNA	Non_Alu_Non_Repeats	37	58.73	0.518	0	0	0	0.304508	0	-0.304508	8.56326e-28	7.58926e-24
739	17	75564458	A	G	RP11-13K12.5	lincRNA	Alu_Repeats	27	42.857	0.779	7	4.023	0.728	0.333778	0.0292931	-0.304485	3.05739e-14	5.68331e-12
740	21	44268503	A	G	WDR4	Intron	Non_Alu_Non_Repeats	25	39.683	0.936	13	7.471	0.897	0.371397	0.0669885	-0.304408	2.39093e-09	1.37708e-07
741	2	55524134	T	C	CCDC88A	Intron	Alu_Repeats	24	38.095	0.991	13	7.471	0.981	0.377667	0.0732759	-0.304391	9.15224e-09	4.47929e-07
742	6	43037335	A	G	KLC4	Intron	Alu_Repeats	28	44.444	0.684	0	0	0	0.304016	0	-0.304016	1.18164e-20	1.10913e-17
743	1	92654738	A	G	RP4-621B10.8	lincRNA	Alu_Repeats	40	63.492	0.502	4	2.299	0.65	0.318952	0.0149483	-0.304004	1.00122e-25	4.89568e-22
744	20	3160606	T	C	Unknown	IGR	Alu_Repeats	33	52.381	0.58	0	0	0	0.303905	0	-0.303905	1.48035e-24	4.58117e-21
745	11	65540404	T	C	AP5B1	IGR	Alu_Repeats	43	68.254	0.679	40	22.989	0.696	0.463778	0.159966	-0.303812	9.7778e-10	5.90295e-08
746	16	89607679	G	A	SPG7	Intron	Non_Alu_Repeats	45	71.429	0.678	50	28.736	0.628	0.484095	0.180437	-0.303658	4.22695e-09	2.13533e-07
747	19	56148390	A	G	ZNF581	Intron	Alu_Repeats	34	53.968	0.588	4	2.299	0.589	0.317175	0.013546	-0.303629	1.81232e-21	2.27424e-18
748	20	48736686	T	C	TMEM189-UBE2V1	Intron	Alu_Repeats	29	46.032	0.659	0	0	0	0.30354	0	-0.30354	2.01678e-21	2.34807e-18
749	1	154136895	T	C	TPM3	Intron	Alu_Repeats	25	39.683	0.765	0	0	0	0.303476	0	-0.303476	2.18784e-18	1.09144e-15
750	1	226791852	A	G	C1orf95	3'UTR	Non_Alu_Non_Repeats	39	61.905	0.542	8	4.598	0.702	0.335603	0.0322644	-0.303339	2.13526e-21	2.47169e-18
751	4	103733328	T	C	UBE2D3	Intron	Alu_Repeats	31	49.206	0.621	1	0.575	0.4	0.305571	0.00229885	-0.303273	4.15615e-22	6.2255e-19
752	11	117080484	T	C	PCSK7	Intron	Alu_Repeats	40	63.492	0.538	13	7.471	0.519	0.34181	0.0387644	-0.303045	1.09057e-19	7.90346e-17
753	2	152334880	A	G	RIF1	3'UTR	Alu_Repeats	30	47.619	0.822	20	11.494	0.769	0.391444	0.088408	-0.303036	1.13665e-09	6.82672e-08
754	10	43014346	T	C	ZNF37BP	RNA	Alu_Repeats	33	52.381	0.587	2	1.149	0.415	0.307635	0.00477586	-0.302859	9.61521e-23	1.76689e-19
755	3	155539616	T	C	SLC33A1	3'UTR	Alu_Repeats	38	60.317	0.534	5	2.874	0.666	0.321873	0.0191494	-0.302724	4.41201e-23	9.57596e-20
756	22	18983918	A	G	DGCR5	RNA	Alu_Repeats	21	33.333	0.907	0	0	0	0.30246	0	-0.30246	1.90441e-15	4.55915e-13
757	15	41869410	A	G	TYRO3	Intron	Alu_Repeats	31	49.206	0.636	5	2.874	0.363	0.312889	0.010431	-0.302458	4.03597e-19	2.44193e-16
758	6	102374634	A	G	GRIK2	Intron	Non_Alu_Non_Repeats	39	61.905	0.489	0	0	0	0.302444	0	-0.302444	1.87803e-29	3.46016e-25
759	X	73416925	T	C	Unknown	IGR	Non_Alu_Repeats	53	84.127	0.471	53	30.46	0.309	0.396508	0.0941149	-0.302393	1.52406e-20	1.39729e-17
760	22	18281899	T	C	MICAL3	Intron	Alu_Repeats	30	47.619	0.642	1	0.575	0.562	0.30554	0.00322989	-0.30231	3.36513e-21	3.6943e-18
761	1	47513810	A	G	CYP4X1	Intron	Alu_Repeats	30	47.619	0.634	0	0	0	0.302143	0	-0.302143	3.39262e-22	5.2119e-19
762	2	201747968	T	C	PPIL3	Intron	Alu_Repeats	20	31.746	0.988	2	1.149	1	0.313603	0.0114943	-0.302109	9.94554e-13	1.31844e-10
763	1	226793336	A	G	C1orf95	3'UTR	Non_Alu_Non_Repeats	35	55.556	0.55	1	0.575	0.583	0.305317	0.00335057	-0.301967	5.14138e-25	1.92714e-21
764	19	16466159	T	C	EPS15L1	3'UTR	Non_Alu_Non_Repeats	23	36.508	1	11	6.322	0.997	0.364952	0.063	-0.301952	4.58899e-09	2.31273e-07
765	12	51905307	A	G	Unknown	IGR	Alu_Repeats	32	50.794	0.657	9	5.172	0.617	0.333778	0.0318908	-0.301887	1.59613e-16	5.20307e-14
766	15	75645225	A	G	MAN2C1	IGR	Alu_Repeats	56	88.889	0.616	74	42.529	0.577	0.547175	0.245339	-0.301836	9.22606e-11	7.53683e-09
767	17	43718238	A	G	CRHR1	Intron	Alu_Repeats	30	47.619	0.66	3	1.724	0.733	0.314397	0.0126322	-0.301765	4.56292e-19	2.74165e-16
768	3	50149793	A	G	RBM5	Intron	Alu_Repeats	21	33.333	0.922	1	0.575	1	0.307349	0.00574713	-0.301602	2.67511e-14	5.01764e-12
769	17	1941512	A	G	DPH1	Intron	Alu_Repeats	26	41.27	0.798	6	3.448	0.804	0.329302	0.0277184	-0.301583	6.42481e-14	1.0767e-11
770	19	58377379	A	G	ZNF587	IGR	Alu_Repeats	29	46.032	0.809	14	8.046	0.882	0.372508	0.0709598	-0.301548	1.32947e-10	1.0667e-08
771	9	130989394	A	G	DNM1	Intron	Alu_Repeats	30	47.619	0.633	0	0	0	0.30154	0	-0.30154	3.39175e-22	5.2119e-19
772	16	74482653	G	A	RP11-252A24.7	lincRNA	Alu_Repeats	25	39.683	0.948	13	7.471	1	0.376063	0.0747126	-0.301351	4.00925e-09	2.0303e-07
773	15	50655613	A	G	GABPB1-AS1	RNA	Alu_Repeats	33	52.381	0.724	21	12.069	0.647	0.379159	0.0780747	-0.301084	1.31069e-11	1.2997e-09
774	8	42987638	A	G	Unknown	IGR	Alu_Repeats	37	58.73	0.536	6	3.448	0.399	0.314794	0.0137529	-0.301041	1.00701e-22	1.83856e-19
775	19	35821848	A	G	CD22	Intron	Alu_Repeats	29	46.032	0.76	12	6.897	0.712	0.350048	0.0490805	-0.300967	1.74969e-12	2.10321e-10
776	4	56236989	A	G	SRD5A3	3'UTR	Alu_Repeats	31	49.206	0.652	5	2.874	0.686	0.320651	0.0197069	-0.300944	4.26323e-18	2.01418e-15
777	4	56280316	A	G	TMEM165	Intron	Alu_Repeats	22	34.921	0.862	0	0	0	0.300841	0	-0.300841	3.58071e-16	1.02913e-13
778	17	3395275	A	G	ASPA	Intron	Alu_Repeats	23	36.508	0.879	4	2.299	0.871	0.320746	0.0200345	-0.300712	3.20182e-13	4.54249e-11
779	19	58375707	A	G	ZNF587	3'UTR	Alu_Repeats	44	69.841	0.554	29	16.667	0.52	0.386889	0.0866149	-0.300274	4.03067e-15	9.16687e-13
780	2	44024759	A	G	DYNC2LI1	IGR	Alu_Repeats	27	42.857	0.711	1	0.575	0.75	0.304571	0.00431034	-0.300261	8.6335e-19	4.9665e-16
781	19	57964085	C	A	AC004076.9	Intron	Non_Alu_Non_Repeats	24	38.095	0.788	0	0	0	0.300206	0	-0.300206	1.19257e-17	4.98069e-15
782	19	55554741	T	C	RDH13	IGR	Alu_Repeats	38	60.317	0.516	4	2.299	0.488	0.311429	0.0112299	-0.300199	1.03561e-24	3.64094e-21
783	2	55768392	A	G	CCDC104	Intron	Alu_Repeats	36	57.143	0.533	2	1.149	0.408	0.304714	0.0046954	-0.300019	3.11544e-25	1.24488e-21
784	2	130915669	T	C	SMPD4	Intron	Alu_Repeats	24	38.095	0.894	9	5.172	0.789	0.340698	0.0407874	-0.299911	4.38896e-11	3.74728e-09
785	19	41303953	A	G	RAB4B-EGLN2	Intron	Alu_Repeats	35	55.556	0.55	2	1.149	0.489	0.30546	0.00562644	-0.299834	3.50686e-24	9.91249e-21
786	1	150593887	T	C	ENSA	Intron	Alu_Repeats	34	53.968	0.591	5	2.874	0.662	0.318841	0.0190172	-0.299824	2.6451e-20	2.2894e-17
787	1	1661492	T	C	SLC35E2	Intron	Alu_Repeats	36	57.143	0.701	26	14.943	0.677	0.400841	0.101086	-0.299755	1.1825e-10	9.53381e-09
788	11	71272448	C	G	Unknown	IGR	Non_Alu_Repeats	19	30.159	0.994	0	0	0	0.299667	0	-0.299667	5.02069e-14	8.8225e-12
789	5	79776615	T	C	ZFYVE16	IGR	Alu_Repeats	37	58.73	0.615	16	9.195	0.668	0.361111	0.0614655	-0.299646	3.77352e-15	8.63978e-13
790	1	166028771	T	C	AL626787.1	5'Flank	Non_Alu_Repeats	40	63.492	0.579	23	13.218	0.517	0.367714	0.0683563	-0.299358	4.77612e-15	1.07218e-12
791	3	49360049	T	C	USP4	Intron	Alu_Repeats	31	49.206	0.637	6	3.448	0.411	0.31346	0.0141897	-0.299271	1.34708e-18	7.47136e-16
792	17	4887540	T	C	CAMTA2	Intron	Alu_Repeats	31	49.206	0.618	1	0.575	0.812	0.303937	0.00466667	-0.29927	9.65142e-22	1.29929e-18
793	19	3287657	A	G	CELF5	Intron	Alu_Repeats	30	47.619	0.628	0	0	0	0.299254	0	-0.299254	3.38632e-22	5.2119e-19
794	22	34589132	T	C	Unknown	IGR	Non_Alu_Repeats	22	34.921	0.857	0	0	0	0.299238	0	-0.299238	3.48866e-16	1.02913e-13
795	1	1662764	T	C	SLC35E2	Intron	Alu_Repeats	35	55.556	0.675	21	12.069	0.628	0.374905	0.0757586	-0.299146	1.32287e-12	1.64862e-10
796	X	48900900	T	G	TFE3	5'UTR	Non_Alu_Non_Repeats	25	39.683	1	17	9.77	1	0.396825	0.0977011	-0.299124	1.06838e-07	3.69626e-06
797	3	183915256	A	G	EIF2B5	Intron	Alu_Repeats	33	52.381	0.679	15	8.621	0.654	0.35546	0.0564195	-0.299041	1.15366e-13	1.86498e-11
798	13	20253097	T	C	PSPC1	5'Flank	Alu_Repeats	26	41.27	0.724	0	0	0	0.298952	0	-0.298952	3.89188e-19	2.36282e-16
799	7	154682748	A	G	DPP6	Intron	Alu_Repeats	24	38.095	0.914	9	5.172	0.958	0.348365	0.0495287	-0.298836	3.49901e-10	2.44818e-08
800	14	29263018	A	G	C14orf23	IGR	Alu_Repeats	27	42.857	0.785	9	5.172	0.726	0.336317	0.0375632	-0.298754	5.87388e-13	8.05017e-11
801	3	15423697	T	C	METTL6	3'UTR	Alu_Repeats	39	61.905	0.764	43	24.713	0.704	0.472651	0.174092	-0.298559	2.12511e-08	8.91637e-07
802	8	12886275	A	G	KIAA1456	Intron	Alu_Repeats	42	66.667	0.488	13	7.471	0.363	0.325667	0.0271552	-0.298511	6.70455e-23	1.27613e-19
803	8	30047328	A	G	Unknown	IGR	Alu_Repeats	36	57.143	0.561	8	4.598	0.485	0.320778	0.0222989	-0.298479	2.00159e-20	1.77949e-17
804	9	130874328	T	C	SLC25A25	IGR	Alu_Repeats	30	47.619	0.664	5	2.874	0.61	0.316	0.017523	-0.298477	9.44792e-18	4.21077e-15
805	2	210891769	A	G	KANSL1L	Intron	Alu_Repeats	37	58.73	0.515	1	0.575	0.727	0.302524	0.00417816	-0.298346	1.6499e-26	1.01721e-22
806	11	73594813	A	G	PAAF1	Intron	Alu_Repeats	33	52.381	0.693	17	9.77	0.661	0.362937	0.0646092	-0.298327	7.93302e-13	1.06408e-10
807	16	89782068	T	C	VPS9D1	Intron	Alu_Repeats	46	73.016	0.422	4	2.299	0.43	0.308143	0.00987931	-0.298264	3.165e-31	1.122e-26
808	12	56707529	T	C	CNPY2	Intron	Alu_Repeats	38	60.317	0.572	14	8.046	0.583	0.34519	0.0469368	-0.298254	2.04509e-17	8.13835e-15
809	21	44331621	A	G	NDUFV3	3'UTR	Alu_Repeats	26	41.27	0.856	11	6.322	0.872	0.353381	0.0551322	-0.298249	1.33042e-10	1.06736e-08
810	11	71272382	T	G	Unknown	IGR	Non_Alu_Repeats	19	30.159	0.988	0	0	0	0.297921	0	-0.297921	4.98104e-14	8.8225e-12
811	10	43014231	T	C	ZNF37BP	RNA	Alu_Repeats	31	49.206	0.714	14	8.046	0.662	0.351206	0.0532989	-0.297907	3.70144e-13	5.21652e-11
812	16	548955	A	G	RAB11FIP3	Intron	Alu_Repeats	30	47.619	0.658	4	2.299	0.675	0.313397	0.0155172	-0.29788	2.61578e-18	1.29016e-15
813	17	29114828	A	G	CRLF3	Intron	Alu_Repeats	22	34.921	0.853	0	0	0	0.297873	0	-0.297873	3.58436e-16	1.02913e-13
814	14	104148530	A	G	KLC1	Intron	Alu_Repeats	37	58.73	0.517	2	1.149	0.481	0.303381	0.00552874	-0.297852	7.94409e-26	3.99934e-22
815	12	53572000	T	C	CSAD	Intron	Alu_Repeats	40	63.492	0.691	36	20.69	0.68	0.43846	0.140655	-0.297805	5.90805e-10	4.02065e-08
816	9	131392837	A	G	SPTAN1	Intron	Alu_Repeats	33	52.381	0.568	0	0	0	0.297778	0	-0.297778	1.47957e-24	4.58117e-21
817	7	48143525	A	G	UPP1	Intron	Non_Alu_Non_Repeats	37	58.73	0.535	7	4.023	0.406	0.314063	0.0163506	-0.297713	3.62125e-22	5.53139e-19
818	11	66284164	A	G	CTD-3074O7.11	Intron	Alu_Repeats	29	46.032	0.647	0	0	0	0.297619	0	-0.297619	2.01717e-21	2.34807e-18
819	14	50713015	T	C	L2HGDH	Intron	Alu_Repeats	39	61.905	0.616	27	15.517	0.539	0.381032	0.0836954	-0.297336	3.0624e-13	4.35923e-11
820	9	111898259	T	C	FRRS1L	3'UTR	Alu_Repeats	22	34.921	0.9	3	1.724	0.983	0.314254	0.016954	-0.2973	5.33012e-13	7.35589e-11
821	22	18911823	T	C	PRODH	Intron	Alu_Repeats	36	57.143	0.633	19	10.92	0.594	0.361921	0.0648161	-0.297105	7.00318e-14	1.16968e-11
822	12	22615764	T	C	C2CD5	Intron	Alu_Repeats	37	58.73	0.509	1	0.575	0.3	0.298667	0.00172414	-0.296943	6.31747e-27	4.29996e-23
823	22	50643629	G	A	SELO	Intron	Non_Alu_Repeats	33	52.381	0.751	28	16.092	0.6	0.393302	0.0965862	-0.296715	1.59289e-09	9.4016e-08
824	21	45166898	A	G	PDXK	Intron	Alu_Repeats	24	38.095	0.804	2	1.149	0.85	0.30619	0.00977011	-0.29642	1.37826e-15	3.59373e-13
825	12	132331109	A	G	MMP17	Intron	Alu_Repeats	28	44.444	0.705	4	2.299	0.748	0.313333	0.0171954	-0.296138	1.05109e-16	3.54372e-14
826	10	93170250	C	G	HECTD2	Missense_Mutation	Non_Alu_Non_Repeats	27	42.857	0.999	23	13.218	1	0.428254	0.132184	-0.29607	1.0034e-06	2.7687e-05
827	1	11081942	A	G	TARDBP	Intron	Alu_Repeats	32	50.794	0.755	24	13.793	0.634	0.38346	0.0874598	-0.296001	2.49595e-10	1.78392e-08
828	10	103549702	T	C	MGEA5	Intron	Alu_Repeats	41	65.079	0.497	10	5.747	0.48	0.323571	0.0275747	-0.295997	9.36782e-23	1.7289e-19
829	19	37817647	A	G	HKR1	Intron	Alu_Repeats	30	47.619	0.698	8	4.598	0.79	0.332302	0.0363391	-0.295963	9.12591e-15	1.96567e-12
830	1	92654658	A	G	RP4-621B10.8	lincRNA	Alu_Repeats	42	66.667	0.478	6	3.448	0.659	0.318667	0.0227299	-0.295937	4.98047e-25	1.89171e-21
831	16	2145229	T	C	PKD1	Intron	Alu_Repeats	27	42.857	0.69	0	0	0	0.295873	0	-0.295873	6.82945e-20	5.19026e-17
832	18	20877422	T	C	TMEM241	3'UTR	Alu_Repeats	37	58.73	0.6	19	10.92	0.519	0.352524	0.0566782	-0.295846	4.23102e-15	9.57899e-13
833	19	58363909	C	T	ZNF587	Intron	Alu_Repeats	19	30.159	1	1	0.575	1	0.301587	0.00574713	-0.29584	5.1721e-13	7.14709e-11
834	14	85985203	G	A	CTD-2128A3.2	lincRNA	Alu_Repeats	28	44.444	0.665	0	0	0	0.295762	0	-0.295762	1.17741e-20	1.10913e-17
835	11	117080519	T	C	PCSK7	Intron	Alu_Repeats	24	38.095	0.827	4	2.299	0.837	0.314968	0.0192529	-0.295715	6.42498e-14	1.0767e-11
836	2	201842323	T	C	FAM126B	3'UTR	Alu_Repeats	53	84.127	0.689	79	45.402	0.626	0.579524	0.284	-0.295524	4.96537e-09	2.49665e-07
837	1	78166199	T	C	USP33	Intron	Alu_Repeats	20	31.746	0.93	0	0	0	0.295365	0	-0.295365	9.95732e-15	2.01251e-12
838	19	37128171	T	C	ZNF461	IGR	Alu_Repeats	34	53.968	0.672	23	13.218	0.508	0.362556	0.0672011	-0.295354	1.84892e-12	2.21842e-10
839	19	16754467	T	C	SMIM7	IGR	Alu_Repeats	34	53.968	0.751	26	14.943	0.738	0.40554	0.11027	-0.29527	1.76055e-09	1.03288e-07
840	10	46962985	C	T	SYT15	Intron	Alu_Repeats	28	44.444	0.674	1	0.575	0.8	0.299651	0.0045977	-0.295053	1.72587e-19	1.19582e-16
841	2	132271439	A	G	AC093838.4	RNA	Alu_Repeats	35	55.556	0.555	4	2.299	0.571	0.308063	0.0131322	-0.294931	2.99408e-22	5.03488e-19
842	9	130990638	A	G	DNM1	Intron	Alu_Repeats	47	74.603	0.432	7	4.023	0.681	0.322286	0.0273793	-0.294906	2.25654e-27	1.77767e-23
843	7	107803982	T	C	NRCAM	Intron	Non_Alu_Non_Repeats	26	41.27	0.773	9	5.172	0.469	0.319175	0.0242701	-0.294904	1.16945e-12	1.53807e-10
844	2	114226765	A	G	CBWD2	Intron	Alu_Repeats	26	41.27	0.727	2	1.149	0.443	0.299984	0.00509195	-0.294892	2.24418e-17	8.85195e-15
845	19	16348789	A	G	AP1M1	IGR	Alu_Repeats	29	46.032	0.661	2	1.149	0.817	0.304254	0.00938506	-0.294869	4.66254e-19	2.79952e-16
846	11	93467980	T	C	TAF1D	IGR	Alu_Repeats	50	79.365	0.495	52	29.885	0.328	0.392651	0.0980345	-0.294616	5.32471e-17	1.98089e-14
847	7	74296673	T	C	Unknown	IGR	Alu_Repeats	30	47.619	0.89	23	13.218	0.977	0.423698	0.129098	-0.294601	8.11164e-07	2.26932e-05
848	16	545008	A	T	RAB11FIP3	Intron	Alu_Repeats	30	47.619	0.699	11	6.322	0.602	0.332651	0.0380805	-0.29457	3.62604e-14	6.68631e-12
849	16	1409299	A	G	GNPTG	Intron	Alu_Repeats	59	93.651	0.602	84	48.276	0.559	0.564048	0.269644	-0.294404	1.664e-10	1.2055e-08
850	X	72297541	T	C	PABPC1L2A	3'UTR	Non_Alu_Non_Repeats	23	36.508	0.806	0	0	0	0.294254	0	-0.294254	6.45951e-17	2.3039e-14
851	16	2146791	T	C	PKD1	Intron	Alu_Repeats	33	52.381	0.562	0	0	0	0.294206	0	-0.294206	1.47937e-24	4.58117e-21
852	19	58372048	A	G	ZNF587	3'UTR	Alu_Repeats	42	66.667	0.758	53	30.46	0.694	0.50546	0.211299	-0.294161	1.54702e-08	7.38578e-07
853	9	130991694	A	G	DNM1	Intron	Alu_Repeats	47	74.603	0.416	5	2.874	0.554	0.310079	0.0159253	-0.294154	1.82292e-30	4.69985e-26
854	15	25227765	A	G	SNURF	Intron	Alu_Repeats	31	49.206	0.847	22	12.644	0.971	0.416825	0.122741	-0.294084	1.98368e-07	6.69869e-06
855	2	223424234	A	G	SGPP2	3'UTR	Alu_Repeats	48	76.19	0.629	57	32.759	0.566	0.479508	0.185569	-0.293939	3.77637e-10	2.62798e-08
856	15	79482620	T	C	Unknown	IGR	Non_Alu_Non_Repeats	22	34.921	0.842	0	0	0	0.293937	0	-0.293937	3.44161e-16	1.02913e-13
857	11	71274367	T	C	KRTAP5-10	5'Flank	Non_Alu_Repeats	19	30.159	0.993	1	0.575	1	0.299603	0.00574713	-0.293856	5.30928e-13	7.32951e-11
858	16	74348175	T	C	AC009120.6	RNA	Alu_Repeats	22	34.921	0.874	2	1.149	1	0.305254	0.0114943	-0.29376	5.84768e-14	9.83251e-12
859	4	764651	T	C	PCGF3	IGR	Alu_Repeats	29	46.032	0.651	2	1.149	0.5	0.299492	0.00574713	-0.293745	1.90121e-19	1.30029e-16
860	19	58378380	A	G	ZNF587	IGR	Alu_Repeats	38	60.317	0.585	21	12.069	0.488	0.352587	0.0588793	-0.293708	2.29671e-15	5.43741e-13
861	2	136476266	A	G	R3HDM1	Intron	Alu_Repeats	25	39.683	0.74	0	0	0	0.293667	0	-0.293667	2.18757e-18	1.09144e-15
862	2	136479209	A	G	R3HDM1	Intron	Alu_Repeats	37	58.73	0.5	0	0	0	0.293571	0	-0.293571	8.55977e-28	7.58926e-24
863	9	138598938	T	C	KCNT1	Intron	Alu_Repeats	31	49.206	0.597	0	0	0	0.293524	0	-0.293524	5.62684e-23	1.08318e-19
864	9	68425823	A	G	Unknown	IGR	Non_Alu_Repeats	34	53.968	0.598	9	5.172	0.565	0.322651	0.0292011	-0.29345	7.44e-18	3.36421e-15
865	14	45600578	T	C	FKBP3	Intron	Alu_Repeats	39	61.905	0.535	21	12.069	0.313	0.331175	0.0377701	-0.293404	8.56579e-18	3.83773e-15
866	8	30043702	A	G	DCTN6	IGR	Alu_Repeats	30	47.619	0.628	1	0.575	1	0.299127	0.00574713	-0.29338	6.52308e-21	6.74388e-18
867	7	104744399	T	C	KMT2E	Intron	Alu_Repeats	35	55.556	0.538	2	1.149	0.5	0.299016	0.00574713	-0.293269	3.44702e-24	9.77584e-21
868	17	80251848	A	G	RP13-516M14.4	lincRNA	Alu_Repeats	49	77.778	0.478	41	23.563	0.333	0.371841	0.0785805	-0.293261	4.26272e-18	2.01418e-15
869	12	121771819	T	C	ANAPC5	Intron	Alu_Repeats	41	65.079	0.617	31	17.816	0.609	0.401762	0.108575	-0.293187	7.3387e-12	7.4857e-10
870	2	38793327	T	C	HNRNPLL	Intron	Alu_Repeats	30	47.619	0.72	13	7.471	0.665	0.342794	0.0496494	-0.293144	9.23772e-13	1.22843e-10
871	19	58784859	C	A	CTD-3138B18.4	Intron	Alu_Repeats	23	36.508	0.814	1	0.575	0.692	0.297079	0.00397701	-0.293102	6.37178e-16	1.76313e-13
872	15	72616596	T	C	RP11-106M3.2	RNA	Alu_Repeats	34	53.968	0.552	2	1.149	0.404	0.297698	0.00464368	-0.293055	1.36436e-23	3.25155e-20
873	11	6514007	A	G	TIMM10B	Intron	Alu_Repeats	32	50.794	0.82	35	20.115	0.615	0.416556	0.123609	-0.292946	1.72357e-08	7.70115e-07
874	21	46189652	G	A	UBE2G2	3'UTR	Non_Alu_Non_Repeats	35	55.556	0.649	26	14.943	0.453	0.360651	0.0677241	-0.292927	1.73658e-11	1.6905e-09
875	1	173577435	T	C	ANKRD45	IGR	Alu_Repeats	24	38.095	0.92	10	5.747	1	0.350397	0.0574713	-0.292926	9.06342e-10	5.48139e-08
876	19	35628569	T	C	LGI4	5'Flank	Alu_Repeats	35	55.556	0.527	0	0	0	0.292889	0	-0.292889	3.66852e-26	2.02811e-22
877	11	67854930	T	C	CHKA	Intron	Alu_Repeats	24	38.095	0.769	0	0	0	0.292778	0	-0.292778	1.21333e-17	4.98069e-15
878	15	25229998	C	G	SNURF	Intron	Non_Alu_Non_Repeats	21	33.333	0.998	7	4.023	0.992	0.332667	0.039908	-0.292759	6.68641e-10	4.52313e-08
879	17	29122478	T	C	CRLF3	Intron	Alu_Repeats	32	50.794	0.636	8	4.598	0.662	0.323175	0.0304598	-0.292715	1.32753e-16	4.39826e-14
880	16	67041751	A	G	CES4A	Intron	Alu_Repeats	41	65.079	0.453	1	0.575	0.4	0.294857	0.00229885	-0.292558	4.09016e-30	8.92294e-26
881	17	76231889	A	G	TMEM235	Intron	Alu_Repeats	20	31.746	0.993	4	2.299	0.988	0.315254	0.0227011	-0.292553	3.233e-11	2.91326e-09
882	16	88746956	A	G	SNAI3	Intron	Alu_Repeats	32	50.794	0.576	0	0	0	0.292524	0	-0.292524	9.19207e-24	2.34244e-20
883	12	53572085	T	C	CSAD	Intron	Alu_Repeats	28	44.444	0.793	13	7.471	0.805	0.35246	0.0601092	-0.292351	5.03506e-11	4.28387e-09
884	6	135625403	T	C	AHI1	Intron	Alu_Repeats	22	34.921	0.837	0	0	0	0.292349	0	-0.292349	3.58178e-16	1.02913e-13
885	6	18129214	T	C	TPMT	3'UTR	Alu_Repeats	48	76.19	0.511	49	28.161	0.343	0.389016	0.0967126	-0.292303	2.71692e-16	8.56776e-14
886	12	99127420	T	C	ANKS1B	IGR	Alu_Repeats	55	87.302	0.51	76	43.678	0.351	0.445587	0.153431	-0.292156	6.39662e-17	2.3039e-14
887	17	26935551	T	C	SGK494	IGR	Alu_Repeats	51	80.952	0.423	17	9.77	0.518	0.342746	0.0506149	-0.292131	9.35998e-24	2.37718e-20
888	1	16785003	T	C	NECAP2	Intron	Alu_Repeats	29	46.032	0.718	10	5.747	0.668	0.330492	0.0384138	-0.292078	6.20874e-14	1.04149e-11
889	13	20252949	T	C	PSPC1	5'Flank	Alu_Repeats	28	44.444	0.657	0	0	0	0.292063	0	-0.292063	1.18209e-20	1.10913e-17
890	X	77164198	A	G	ATP7A	5'Flank	Alu_Repeats	23	36.508	0.914	8	4.598	0.903	0.33354	0.041523	-0.292017	2.10813e-10	1.515e-08
891	19	16353850	A	G	Unknown	IGR	Alu_Repeats	35	55.556	0.531	1	0.575	0.571	0.295254	0.00328161	-0.291972	5.1417e-25	1.92714e-21
892	7	92121583	A	G	PEX1	Intron	Alu_Repeats	34	53.968	0.723	24	13.793	0.711	0.39	0.0980632	-0.291937	2.52894e-10	1.80674e-08
893	10	103549480	T	C	MGEA5	Intron	Alu_Repeats	28	44.444	0.666	1	0.575	0.7	0.295905	0.00402299	-0.291882	1.40349e-19	9.89316e-17
894	9	111897895	T	C	FRRS1L	3'UTR	Alu_Repeats	51	80.952	0.563	43	24.713	0.663	0.455571	0.163759	-0.291813	6.02541e-10	4.09724e-08
895	2	55206299	T	C	RTN4	Intron	Alu_Repeats	33	52.381	0.597	10	5.747	0.361	0.312524	0.0207414	-0.291782	1.17609e-17	4.98069e-15
896	5	64963865	T	C	SGTB	3'UTR	Alu_Repeats	39	61.905	0.475	1	0.575	0.364	0.293841	0.00209195	-0.291749	1.70372e-28	2.16349e-24
897	7	148766181	T	C	ZNF786	IGR	Alu_Repeats	35	55.556	0.562	7	4.023	0.512	0.312175	0.0206034	-0.291571	3.93444e-20	3.28504e-17
898	12	51453682	G	A	LETMD1	3'UTR	Non_Alu_Non_Repeats	28	44.444	0.681	4	2.299	0.488	0.302778	0.0112184	-0.291559	3.7143e-17	1.41268e-14
899	11	93466874	T	C	TAF1D	IGR	Alu_Repeats	39	61.905	0.63	46	26.437	0.372	0.390016	0.0984655	-0.29155	7.69687e-11	6.36958e-09
900	4	77864212	T	C	Unknown	IGR	Alu_Repeats	42	66.667	0.487	12	6.897	0.478	0.324444	0.032954	-0.29149	1.11011e-21	1.46432e-18
901	6	43035230	A	G	KLC4	Intron	Non_Alu_Non_Repeats	30	47.619	0.621	1	0.575	0.727	0.295556	0.00417816	-0.291377	5.29485e-21	5.59052e-18
902	1	207943188	A	G	CD46	Intron	Alu_Repeats	35	55.556	0.614	19	10.92	0.455	0.340937	0.0497356	-0.291201	1.82646e-14	3.53818e-12
903	9	68425515	A	G	Unknown	IGR	Non_Alu_Non_Repeats	34	53.968	0.634	18	10.345	0.492	0.341937	0.0508506	-0.291086	1.12794e-13	1.82758e-11
904	19	35640742	A	G	FXYD7	Intron	Alu_Repeats	38	60.317	0.541	16	9.195	0.383	0.326222	0.0352069	-0.291015	5.39506e-18	2.50418e-15
905	19	38889352	A	G	SPRED3	IGR	Non_Alu_Non_Repeats	46	73.016	0.456	18	10.345	0.407	0.333048	0.0421034	-0.290944	1.78229e-22	3.11372e-19
906	9	35765063	A	G	Unknown	IGR	Alu_Repeats	34	53.968	0.563	4	2.299	0.567	0.303952	0.0130287	-0.290924	1.84014e-21	2.30576e-18
907	3	155540251	T	C	SLC33A1	3'UTR	Alu_Repeats	23	36.508	0.811	1	0.575	0.909	0.296127	0.00522414	-0.290903	9.01012e-16	2.42861e-13
908	18	72259344	C	A	LINC00909	lincRNA	Non_Alu_Non_Repeats	35	55.556	0.767	27	15.517	0.87	0.425889	0.135052	-0.290837	5.03854e-09	2.53209e-07
909	11	6513409	A	G	TIMM10B	Intron	Non_Alu_Repeats	34	53.968	0.756	31	17.816	0.658	0.407905	0.117144	-0.290761	3.08948e-09	1.75988e-07
910	22	31830969	A	G	EIF4ENIF1	5'Flank	Alu_Repeats	31	49.206	0.66	10	5.747	0.596	0.325	0.0342529	-0.290747	2.91873e-15	6.80351e-13
911	1	11088159	A	G	MASP2	Intron	Alu_Repeats	47	74.603	0.532	37	21.264	0.498	0.396524	0.105799	-0.290725	4.24145e-14	7.75389e-12
912	7	130630237	T	C	MKLN1-AS1	RNA	Alu_Repeats	31	49.206	0.981	35	20.115	0.955	0.482714	0.192069	-0.290645	7.07065e-06	0.00015537
913	19	6216777	A	C	MLLT1	Intron	Non_Alu_Non_Repeats	20	31.746	0.968	3	1.724	0.974	0.307365	0.0167989	-0.290566	4.80055e-12	5.42194e-10
914	19	39387132	T	C	SIRT2	Intron	Alu_Repeats	37	58.73	0.57	15	8.621	0.516	0.335016	0.044477	-0.290539	8.95325e-17	3.05923e-14
915	10	82195918	A	G	RP11-137H2.6	lincRNA	Alu_Repeats	40	63.492	0.754	41	23.563	0.799	0.478698	0.18819	-0.290509	6.00642e-07	1.70004e-05
916	5	133728591	A	G	UBE2B	IGR	Alu_Repeats	23	36.508	0.845	4	2.299	0.787	0.308603	0.0181034	-0.2905	2.16675e-13	3.37636e-11
917	16	1409990	A	G	GNPTG	Intron	Alu_Repeats	29	46.032	0.765	13	7.471	0.825	0.352127	0.0616667	-0.29046	4.85748e-11	4.13568e-09
918	9	68420544	G	C	Unknown	IGR	Non_Alu_Non_Repeats	31	49.206	0.743	17	9.77	0.771	0.365698	0.0753621	-0.290336	7.66451e-11	6.34465e-09
919	20	36019751	A	G	SRC	Intron	Alu_Repeats	34	53.968	0.559	3	1.724	0.651	0.301429	0.0112184	-0.29021	4.50502e-22	6.70088e-19
920	X	153775343	A	C	IKBKG	5'Flank	Non_Alu_Non_Repeats	19	30.159	1	2	1.149	1	0.301587	0.0114943	-0.290093	4.33755e-12	4.92187e-10
921	15	43926656	T	C	CATSPER2	Intron	Alu_Repeats	31	49.206	0.596	1	0.575	0.6	0.293492	0.00344828	-0.290044	6.9166e-22	9.74289e-19
922	19	21473476	C	A	ZNF708	IGR	Alu_Repeats	28	44.444	0.939	32	18.391	0.693	0.417317	0.12742	-0.289898	5.35204e-06	0.000118948
923	5	175806301	A	G	ARL10	3'UTR	Alu_Repeats	36	57.143	0.62	17	9.77	0.658	0.354095	0.0642759	-0.289819	9.18525e-14	1.50779e-11
924	1	10456462	A	G	PGD	5'Flank	Alu_Repeats	34	53.968	0.597	9	5.172	0.628	0.322206	0.0324885	-0.289718	3.25027e-17	1.24847e-14
925	17	421931	T	C	VPS53	3'UTR	Alu_Repeats	33	52.381	0.568	2	1.149	0.676	0.297397	0.00777011	-0.289627	2.97871e-22	5.02839e-19
926	21	44331297	A	G	NDUFV3	3'UTR	Alu_Repeats	36	57.143	0.934	47	27.011	0.904	0.533873	0.244282	-0.289591	9.41804e-06	0.00017173
927	12	117287833	A	G	RNFT2	3'UTR	Alu_Repeats	31	49.206	0.652	8	4.598	0.683	0.320857	0.0314023	-0.289455	1.05774e-15	2.80789e-13
928	2	201843379	T	C	FAM126B	3'UTR	Alu_Repeats	33	52.381	0.646	14	8.046	0.606	0.338222	0.0487759	-0.289446	3.96232e-14	7.26077e-12
929	4	769384	T	C	RP11-440L14.1	RNA	Alu_Repeats	30	47.619	0.61	1	0.575	0.231	0.290698	0.00132759	-0.289371	2.28843e-21	2.61696e-18
930	6	111218772	A	G	AMD1	IGR	Alu_Repeats	31	49.206	0.7	14	8.046	0.687	0.344603	0.0552759	-0.289327	1.49557e-12	1.80694e-10
931	7	66175948	A	G	Unknown	IGR	Alu_Repeats	22	34.921	0.873	3	1.724	0.917	0.305016	0.0158046	-0.289211	3.30399e-13	4.67887e-11
932	17	37411429	G	A	RP11-690G19.3	lincRNA	Alu_Repeats	28	44.444	0.708	5	2.874	0.891	0.314794	0.0256034	-0.28919	9.68234e-16	2.59132e-13
933	14	35496504	A	G	SRP54	Intron	Alu_Repeats	35	55.556	0.607	17	9.77	0.493	0.337175	0.0481724	-0.289002	9.91061e-15	2.01251e-12
934	20	29652191	C	T	Unknown	IGR	Non_Alu_Repeats	26	41.27	0.807	12	6.897	0.64	0.332984	0.0441379	-0.288846	2.97198e-11	2.803e-09
935	17	80339729	A	G	RP13-20L14.1	lincRNA	Non_Alu_Repeats	28	44.444	0.691	4	2.299	0.796	0.306968	0.0182989	-0.288669	1.12625e-16	3.77311e-14
936	5	131287375	T	C	ACSL6	IGR	Alu_Repeats	47	74.603	0.954	80	45.977	0.92	0.711444	0.422839	-0.288605	2.03874e-05	0.000361671
937	11	86622876	T	C	PRSS23	Intron	Alu_Repeats	27	42.857	0.673	0	0	0	0.288587	0	-0.288587	6.82774e-20	5.19026e-17
938	9	131092596	A	G	COQ4	Intron	Alu_Repeats	34	53.968	0.957	42	24.138	0.945	0.516429	0.228086	-0.288342	3.29863e-05	0.000548484
939	4	48859782	A	G	OCIAD1	Intron	Alu_Repeats	29	46.032	0.651	5	2.874	0.399	0.299667	0.0114598	-0.288207	1.86687e-17	7.47107e-15
940	7	97600813	T	C	Unknown	IGR	Alu_Repeats	28	44.444	0.677	5	2.874	0.446	0.300984	0.0128218	-0.288162	1.57443e-16	5.13823e-14
941	7	40105735	A	G	CDK13	Intron	Alu_Repeats	29	46.032	0.631	1	0.575	0.368	0.29027	0.00211494	-0.288155	1.48002e-20	1.36131e-17
942	19	45168642	A	G	PVR	IGR	Alu_Repeats	46	73.016	0.485	23	13.218	0.502	0.354492	0.0663506	-0.288141	2.23997e-18	1.11645e-15
943	3	37085914	A	G	MLH1	Intron	Alu_Repeats	27	42.857	0.733	10	5.747	0.45	0.313984	0.0258506	-0.288134	3.58104e-13	5.05354e-11
944	19	45167748	A	G	PVR	IGR	Alu_Repeats	31	49.206	0.638	9	5.172	0.497	0.313794	0.0257011	-0.288093	2.76226e-16	8.6946e-14
945	11	66451184	G	A	SPTBN2	IGR	Non_Alu_Non_Repeats	31	49.206	0.686	11	6.322	0.784	0.337635	0.049592	-0.288043	9.2681e-14	1.52022e-11
946	17	29120986	A	G	CRLF3	Intron	Alu_Repeats	52	82.54	0.51	52	29.885	0.446	0.421238	0.133224	-0.288014	1.55178e-14	3.0358e-12
947	19	4654380	A	G	TNFAIP8L1	3'UTR	Alu_Repeats	54	85.714	0.684	73	41.954	0.711	0.586143	0.298138	-0.288005	2.64456e-06	6.07111e-05
948	15	50652820	A	G	GABPB1-AS1	RNA	Alu_Repeats	23	36.508	0.863	6	3.448	0.788	0.315111	0.0271667	-0.287944	5.97273e-12	6.67145e-10
949	17	29107922	A	G	CRLF3	IGR	Alu_Repeats	34	53.968	0.534	0	0	0	0.287937	0	-0.287937	2.34603e-25	9.89439e-22
950	9	68416094	C	T	MIR4477B	RNA	Non_Alu_Repeats	29	46.032	1	30	17.241	1	0.460317	0.172414	-0.287904	6.26469e-06	0.000138278
951	9	130991553	A	G	DNM1	Intron	Alu_Repeats	42	66.667	0.452	4	2.299	0.588	0.301381	0.0135172	-0.287864	2.48831e-27	1.87351e-23
952	4	56236837	A	G	SRD5A3	3'UTR	Alu_Repeats	39	61.905	0.592	24	13.793	0.569	0.366349	0.0785115	-0.287838	1.90165e-13	2.97963e-11
953	7	74298734	T	C	STAG3L2	RNA	Alu_Repeats	36	57.143	0.898	43	24.713	0.912	0.51327	0.225471	-0.287799	2.08157e-05	0.000369001
954	18	4011734	A	G	DLGAP1	Intron	Alu_Repeats	31	49.206	0.585	0	0	0	0.287762	0	-0.287762	5.62684e-23	1.08318e-19
955	19	40866625	A	G	PLD3	Intron	Non_Alu_Repeats	25	39.683	0.732	1	0.575	0.5	0.290508	0.00287356	-0.287634	1.81369e-17	7.27193e-15
956	8	121066066	A	G	DEPTOR	IGR	Alu_Repeats	37	58.73	0.652	30	17.241	0.551	0.382683	0.0950862	-0.287596	2.16016e-11	2.07226e-09
957	19	37173155	T	C	Unknown	IGR	Alu_Repeats	20	31.746	0.905	0	0	0	0.28746	0	-0.28746	1.00334e-14	2.01251e-12
958	1	155706460	A	G	DAP3	Intron	Alu_Repeats	41	65.079	0.513	18	10.345	0.447	0.333667	0.0462931	-0.287374	2.50033e-18	1.23824e-15
959	15	42131246	A	G	JMJD7-PLA2G4B	Intron	Non_Alu_Non_Repeats	38	60.317	0.575	32	18.391	0.325	0.347095	0.0597471	-0.287348	1.60055e-13	2.53115e-11
960	17	5327401	A	G	RPAIN	Intron	Alu_Repeats	29	46.032	0.753	18	10.345	0.572	0.34654	0.0592069	-0.287333	7.89491e-11	6.51951e-09
961	16	760623	A	G	LA16c-380A1.1	lincRNA	Non_Alu_Non_Repeats	20	31.746	0.955	3	1.724	0.923	0.303159	0.0159138	-0.287245	6.19166e-12	6.9024e-10
962	19	9865768	T	C	ZNF846	IGR	Alu_Repeats	28	44.444	0.665	2	1.149	0.714	0.295429	0.00820115	-0.287227	1.45176e-18	8.01018e-16
963	11	84213038	T	C	DLG2	Intron	Alu_Repeats	35	55.556	0.517	0	0	0	0.287206	0	-0.287206	3.67097e-26	2.02811e-22
964	3	197263902	T	C	BDH1	Intron	Alu_Repeats	20	31.746	0.905	0	0	0	0.287175	0	-0.287175	1.00216e-14	2.01251e-12
965	16	263005	T	C	LUC7L	Intron	Alu_Repeats	38	60.317	0.509	10	5.747	0.35	0.307238	0.0200977	-0.28714	2.30708e-21	2.63474e-18
966	16	31052291	A	G	STX4	IGR	Alu_Repeats	46	73.016	0.742	57	32.759	0.779	0.542016	0.25508	-0.286935	2.92922e-07	9.71618e-06
967	12	121770778	T	C	ANAPC5	Intron	Alu_Repeats	27	42.857	0.678	1	0.575	0.6	0.290365	0.00344828	-0.286917	6.55779e-19	3.83729e-16
968	19	16350127	A	G	Unknown	IGR	Alu_Repeats	27	42.857	0.669	0	0	0	0.286889	0	-0.286889	6.8303e-20	5.19026e-17
969	17	38439317	A	G	WIPF2	3'UTR	Alu_Repeats	53	84.127	0.754	83	47.701	0.728	0.63419	0.347477	-0.286713	1.24949e-06	3.41934e-05
970	16	74342606	T	C	PSMD7	IGR	Alu_Repeats	35	55.556	0.558	7	4.023	0.574	0.309794	0.0230862	-0.286707	9.06741e-20	6.70837e-17
971	3	49359039	T	C	USP4	Intron	Alu_Repeats	25	39.683	0.751	2	1.149	1	0.298111	0.0114943	-0.286617	4.8328e-16	1.36656e-13
972	11	71999486	T	C	Unknown	IGR	Alu_Repeats	33	52.381	0.657	15	8.621	0.668	0.344143	0.0575575	-0.286585	2.88186e-13	4.11119e-11
973	16	74341715	T	C	PSMD7	IGR	Alu_Repeats	40	63.492	0.537	18	10.345	0.525	0.340873	0.0543046	-0.286568	6.54891e-17	2.3039e-14
974	9	97056600	A	G	ZNF169	Intron	Alu_Repeats	41	65.079	0.511	14	8.046	0.571	0.332444	0.045908	-0.286536	6.37347e-19	3.73715e-16
975	X	100887639	A	G	RNU6-30P	RNA	Alu_Repeats	30	47.619	0.649	9	5.172	0.438	0.309175	0.0226437	-0.286531	1.4619e-15	3.79901e-13
976	2	130917167	T	C	SMPD4	Intron	Alu_Repeats	39	61.905	0.613	25	14.368	0.648	0.379603	0.0930747	-0.286528	5.24216e-12	5.89566e-10
977	22	18579848	A	G	PEX26	3'UTR	Non_Alu_Repeats	47	74.603	0.549	48	27.586	0.446	0.409508	0.123034	-0.286473	7.90868e-14	1.3114e-11
978	22	29835510	T	C	RFPL1	Intron	Alu_Repeats	52	82.54	0.445	28	16.092	0.502	0.367127	0.0807069	-0.28642	1.01051e-18	5.73166e-16
979	16	1410364	A	G	GNPTG	Intron	Alu_Repeats	49	77.778	0.75	61	35.057	0.849	0.583683	0.297506	-0.286177	7.45738e-05	0.00102235
980	15	41869184	A	G	TYRO3	Intron	Non_Alu_Non_Repeats	39	61.905	0.467	2	1.149	0.273	0.28919	0.00313793	-0.286053	8.41148e-28	7.58926e-24
981	3	197339633	T	C	AC024560.3	RNA	Alu_Repeats	54	85.714	0.992	99	56.897	0.992	0.850175	0.564167	-0.286008	0.00222334	0.0162751
982	12	49323114	T	C	RP11-302B13.5	Intron	Alu_Repeats	24	38.095	0.751	0	0	0	0.285984	0	-0.285984	1.21274e-17	4.98069e-15
983	7	99649124	A	G	ZSCAN21	Intron	Alu_Repeats	32	50.794	0.774	25	14.368	0.747	0.39319	0.107293	-0.285897	8.5067e-09	4.18308e-07
984	18	77728597	T	C	HSBP1L1	Intron	Alu_Repeats	35	55.556	0.567	9	5.172	0.562	0.314746	0.029069	-0.285677	2.66944e-18	1.31358e-15
985	2	55206402	T	C	RTN4	Intron	Alu_Repeats	36	57.143	0.521	7	4.023	0.299	0.297587	0.0120115	-0.285576	6.20737e-22	8.81683e-19
986	15	45775125	T	C	SLC30A4	3'UTR	Alu_Repeats	39	61.905	0.697	42	24.138	0.604	0.431349	0.145799	-0.28555	6.97179e-10	4.70692e-08
987	1	161725748	A	G	DUSP12	Intron	Alu_Repeats	36	57.143	0.565	15	8.621	0.43	0.322603	0.037092	-0.285511	9.57265e-17	3.25259e-14
988	22	31602641	G	C	RNF185	3'UTR	Non_Alu_Non_Repeats	29	46.032	0.624	1	0.575	0.339	0.287444	0.00194828	-0.285496	1.42664e-20	1.32072e-17
989	19	40537196	T	C	ZNF780B	IGR	Alu_Repeats	50	79.365	0.677	70	40.23	0.626	0.537111	0.251707	-0.285404	1.69916e-08	7.70115e-07
990	6	36108633	A	G	MAPK13	IGR	Alu_Repeats	38	60.317	0.48	2	1.149	0.35	0.289302	0.00402299	-0.285279	8.41077e-27	5.46256e-23
991	11	117081213	T	C	PCSK7	Intron	Alu_Repeats	22	34.921	0.817	0	0	0	0.28527	0	-0.28527	3.58436e-16	1.02913e-13
992	15	72639635	G	A	HEXA	Intron	Alu_Repeats	18	28.571	0.998	0	0	0	0.285127	0	-0.285127	2.55759e-13	3.8344e-11
993	1	92488088	T	C	Unknown	IGR	Alu_Repeats	42	66.667	0.505	21	12.069	0.429	0.336841	0.0517241	-0.285117	1.83688e-18	9.97979e-16
994	20	25209152	A	G	ENTPD6	IGR	Alu_Repeats	18	28.571	0.998	0	0	0	0.285111	0	-0.285111	2.55759e-13	3.8344e-11
995	8	42388593	T	C	SLC20A2	Intron	Alu_Repeats	25	39.683	0.957	17	9.77	0.971	0.379921	0.0948621	-0.285059	3.96899e-07	1.14647e-05
996	11	46387478	A	G	DGKZ	Intron	Non_Alu_Non_Repeats	39	61.905	0.466	1	0.575	0.636	0.288683	0.00365517	-0.285027	3.73951e-28	4.18632e-24
997	15	23194232	G	A	WHAMMP3	RNA	Alu_Repeats	21	33.333	0.855	0	0	0	0.285016	0	-0.285016	1.90668e-15	4.55915e-13
998	17	3395312	A	G	ASPA	Intron	Alu_Repeats	20	31.746	0.916	1	0.575	1	0.290746	0.00574713	-0.284999	1.39562e-13	2.22246e-11
999	15	72883310	A	G	RP11-1006G14.4	RNA	Alu_Repeats	40	63.492	0.539	23	13.218	0.434	0.342143	0.0573276	-0.284815	4.27057e-16	1.21438e-13
1000	20	17589897	A	G	DSTN	3'UTR	Alu_Repeats	25	39.683	0.781	6	3.448	0.735	0.310016	0.0253448	-0.284671	2.63724e-13	3.8344e-11
1001	X	73486246	T	C	Unknown	IGR	Alu_Repeats	27	42.857	0.749	9	5.172	0.703	0.320968	0.0363506	-0.284618	5.58524e-13	7.67684e-11
1002	2	201843471	T	C	FAM126B	3'UTR	Alu_Repeats	35	55.556	0.733	27	15.517	0.792	0.407365	0.122822	-0.284543	9.64625e-09	4.69891e-07
1003	4	103732651	T	C	UBE2D3	Intron	Alu_Repeats	25	39.683	0.717	0	0	0	0.284524	0	-0.284524	2.18784e-18	1.09144e-15
1004	X	1515848	A	G	LINC00106	lincRNA	Alu_Repeats	23	36.508	0.805	2	1.149	0.822	0.293889	0.00944253	-0.284446	6.39718e-15	1.40457e-12
1005	10	103549169	T	C	MGEA5	Intron	Alu_Repeats	46	73.016	0.497	25	14.368	0.549	0.363238	0.0788391	-0.284399	3.2754e-16	1.02341e-13
1006	1	156576549	A	G	Unknown	IGR	Alu_Repeats	27	42.857	0.677	1	0.575	1	0.290063	0.00574713	-0.284316	1.19494e-18	6.68856e-16
1007	17	26937009	T	C	SGK494	IGR	Alu_Repeats	41	65.079	0.452	4	2.299	0.435	0.294175	0.00999425	-0.28418	2.45685e-27	1.86635e-23
1008	11	33096837	A	G	TCP11L1	IGR	Alu_Repeats	45	71.429	0.518	36	20.69	0.417	0.370222	0.0862184	-0.284004	2.0451e-15	4.85622e-13
1009	19	53071568	A	G	ZNF701	5'Flank	Alu_Repeats	36	57.143	0.536	7	4.023	0.552	0.30619	0.0221897	-0.284001	2.25639e-20	1.97506e-17
1010	19	57816153	A	G	CTC-444N24.11	lincRNA	Alu_Repeats	56	88.889	0.524	64	36.782	0.495	0.466	0.182	-0.284	1.0289e-12	1.36227e-10
1011	11	6512188	A	G	TIMM10B	Intron	Alu_Repeats	36	57.143	0.551	11	6.322	0.489	0.314841	0.0308966	-0.283945	4.04548e-18	1.91965e-15
1012	5	175806265	A	G	ARL10	3'UTR	Alu_Repeats	29	46.032	0.783	18	10.345	0.742	0.360444	0.0767471	-0.283697	6.25742e-10	4.24821e-08
1013	X	47068805	A	G	UBA1	Intron	Alu_Repeats	41	65.079	0.554	31	17.816	0.432	0.360556	0.0769425	-0.283613	2.06851e-14	3.9709e-12
1014	16	29920273	T	C	KCTD13	Intron	Alu_Repeats	29	46.032	0.662	6	3.448	0.617	0.304746	0.0212874	-0.283459	2.90084e-16	9.1094e-14
1015	13	33099775	T	C	N4BP2L2	Intron	Alu_Repeats	35	55.556	0.758	33	18.966	0.725	0.420841	0.137466	-0.283376	8.50749e-09	4.18323e-07
1016	12	93902722	A	G	RN7SL737P	RNA	Alu_Repeats	23	36.508	0.834	5	2.874	0.74	0.304571	0.0212529	-0.283319	1.10766e-12	1.46064e-10
1017	17	36691581	T	C	SRCIN1	Intron	Alu_Repeats	24	38.095	0.743	0	0	0	0.283143	0	-0.283143	1.21296e-17	4.98069e-15
1018	12	32944162	C	T	PKP2	3'UTR	Non_Alu_Non_Repeats	25	39.683	0.729	2	1.149	0.55	0.289333	0.00632184	-0.283011	1.52363e-16	4.99158e-14
1019	18	3998249	A	C	DLGAP1	Intron	Non_Alu_Repeats	21	33.333	0.849	0	0	0	0.282857	0	-0.282857	1.83504e-15	4.55915e-13
1020	22	51147471	A	G	SHANK3	Intron	Alu_Repeats	20	31.746	0.905	1	0.575	0.818	0.287333	0.00470115	-0.282632	8.7906e-14	1.44748e-11
1021	19	19901526	T	C	ZNF506	Intron	Alu_Repeats	30	47.619	0.749	17	9.77	0.76	0.356889	0.0742701	-0.282619	1.40978e-10	1.12804e-08
1022	1	166028768	T	C	AL626787.1	5'Flank	Non_Alu_Repeats	40	63.492	0.51	18	10.345	0.399	0.323841	0.0412356	-0.282606	1.88041e-18	1.02033e-15
1023	2	217073835	A	G	XRCC5	IGR	Alu_Repeats	30	47.619	0.694	15	8.621	0.558	0.330683	0.0481322	-0.28255	2.77474e-12	3.24237e-10
1024	13	101275766	T	C	TMTC4	Intron	Alu_Repeats	32	50.794	0.648	15	8.621	0.541	0.329206	0.0466782	-0.282528	1.29499e-13	2.07649e-11
1025	9	68422303	G	A	Unknown	IGR	Non_Alu_Non_Repeats	19	30.159	0.936	0	0	0	0.282365	0	-0.282365	5.17496e-14	8.8225e-12
1026	10	88967979	T	C	NUTM2A-AS1	RNA	Alu_Repeats	33	52.381	0.696	24	13.793	0.598	0.364778	0.0824253	-0.282352	1.52229e-10	1.1991e-08
1027	20	3768540	A	G	CENPB	5'Flank	Alu_Repeats	27	42.857	0.689	3	1.724	0.759	0.295111	0.0130862	-0.282025	9.22769e-17	3.14165e-14
1028	1	150591630	T	C	ENSA	Intron	Alu_Repeats	45	71.429	0.43	10	5.747	0.443	0.307429	0.0254368	-0.281992	1.96958e-25	9.30964e-22
1029	11	71272438	C	A	Unknown	IGR	Non_Alu_Repeats	18	28.571	0.987	0	0	0	0.281921	0	-0.281921	2.59602e-13	3.8344e-11
1030	22	18991840	A	G	DGCR5	RNA	Alu_Repeats	30	47.619	0.592	0	0	0	0.281905	0	-0.281905	3.39175e-22	5.2119e-19
1031	12	124410657	T	C	DNAH10OS	IGR	Alu_Repeats	26	41.27	0.838	14	8.046	0.797	0.345968	0.0640862	-0.281882	8.72755e-10	5.28353e-08
1032	22	26121822	A	G	ADRBK2	3'UTR	Alu_Repeats	25	39.683	0.716	1	0.575	0.4	0.284143	0.00229885	-0.281844	1.6378e-17	6.6103e-15
1033	10	102777230	T	C	PDZD7	3'UTR	Alu_Repeats	33	52.381	0.566	5	2.874	0.505	0.296302	0.0145057	-0.281796	4.46597e-20	3.70339e-17
1034	1	36534782	A	G	AGO3	3'UTR	Alu_Repeats	33	52.381	0.646	16	9.195	0.614	0.338175	0.0564943	-0.28168	3.88727e-13	5.46935e-11
1035	19	50995098	G	A	Unknown	IGR	Non_Alu_Repeats	26	41.27	0.779	9	5.172	0.769	0.321302	0.0397586	-0.281543	5.82708e-12	6.51903e-10
1036	7	150777520	T	C	FASTK	Intron	Alu_Repeats	46	73.016	0.482	33	18.966	0.373	0.35227	0.0707471	-0.281523	9.79981e-18	4.35392e-15
1037	11	66450312	T	C	SPTBN2	IGR	Alu_Repeats	28	44.444	0.654	2	1.149	0.818	0.290841	0.00939655	-0.281445	2.58677e-18	1.27659e-15
1038	19	37319663	A	G	ZNF790	Intron	Alu_Repeats	29	46.032	0.621	2	1.149	0.373	0.285683	0.00428161	-0.281401	1.05748e-19	7.67672e-17
1039	1	10451955	A	G	RN7SL721P	RNA	Alu_Repeats	45	71.429	0.45	15	8.621	0.467	0.321651	0.0402586	-0.281392	9.29267e-22	1.26097e-18
1040	19	58519443	A	G	CTD-2368P22.1	3'UTR	Alu_Repeats	23	36.508	0.944	11	6.322	1	0.344571	0.0632184	-0.281353	2.81266e-08	1.17346e-06
1041	X	77163568	A	G	ATP7A	5'Flank	Alu_Repeats	22	34.921	0.904	6	3.448	1	0.31573	0.0344828	-0.281247	1.02379e-10	8.32347e-09
1042	9	131090044	A	G	COQ4	Intron	Alu_Repeats	55	87.302	0.657	93	53.448	0.548	0.573968	0.292741	-0.281227	2.61626e-10	1.86755e-08
1043	15	43994311	A	G	CKMT1A	IGR	Alu_Repeats	18	28.571	0.984	0	0	0	0.281175	0	-0.281175	2.59602e-13	3.8344e-11
1044	1	21101903	T	C	HP1BP3	Intron	Non_Alu_Repeats	39	61.905	0.901	55	31.609	0.874	0.55754	0.276402	-0.281137	2.11185e-05	0.000374258
1045	5	149574628	A	G	SLC6A7	Intron	Non_Alu_Non_Repeats	24	38.095	0.738	0	0	0	0.281063	0	-0.281063	1.2134e-17	4.98069e-15
1046	8	21892957	A	G	NPM2	Intron	Alu_Repeats	42	66.667	0.429	2	1.149	0.45	0.286159	0.00517241	-0.280986	9.11081e-30	1.80269e-25
1047	11	66561191	A	G	C11orf80	Intron	Alu_Repeats	22	34.921	0.837	2	1.149	1	0.292317	0.0114943	-0.280823	4.94521e-14	8.8225e-12
1048	21	30914139	T	G	GRIK1	Intron	Non_Alu_Non_Repeats	22	34.921	0.804	0	0	0	0.28073	0	-0.28073	3.57749e-16	1.02913e-13
1049	22	26120867	A	G	ADRBK2	3'UTR	Alu_Repeats	46	73.016	0.504	45	25.862	0.338	0.368175	0.0874713	-0.280703	5.32396e-16	1.491e-13
1050	19	45168781	A	G	PVR	IGR	Alu_Repeats	33	52.381	0.566	6	3.448	0.453	0.296302	0.0156149	-0.280687	9.9309e-20	7.24018e-17
1051	3	52449261	A	G	PHF7	Intron	Alu_Repeats	39	61.905	0.835	61	35.057	0.674	0.516794	0.236172	-0.280621	1.58616e-07	5.43613e-06
1052	12	117289503	A	G	RNFT2	3'UTR	Alu_Repeats	32	50.794	0.587	5	2.874	0.615	0.297968	0.0176839	-0.280284	6.20639e-19	3.64672e-16
1053	16	1409399	A	G	GNPTG	Intron	Alu_Repeats	40	63.492	0.583	28	16.092	0.561	0.37046	0.0902299	-0.28023	1.54555e-12	1.86494e-10
1054	19	59079581	T	C	MZF1	Intron	Alu_Repeats	48	76.19	0.493	33	18.966	0.504	0.375873	0.0956552	-0.280218	3.99701e-15	9.09518e-13
1055	16	89615969	A	G	SPG7	Intron	Alu_Repeats	34	53.968	0.562	11	6.322	0.365	0.303254	0.0230805	-0.280174	1.23664e-17	5.07059e-15
1056	10	13181630	A	G	OPTN	IGR	Alu_Repeats	24	38.095	0.781	4	2.299	0.758	0.29746	0.017431	-0.280029	5.23462e-14	8.83661e-12
1057	6	3024663	A	G	RP1-90J20.11	RNA	Alu_Repeats	30	47.619	0.595	1	0.575	0.6	0.283349	0.00344828	-0.279901	3.67243e-21	4.00581e-18
1058	1	33396208	T	C	Unknown	IGR	Alu_Repeats	32	50.794	0.571	3	1.724	0.578	0.289825	0.00995977	-0.279866	9.03292e-21	9.17098e-18
1059	12	124411853	T	C	DNAH10OS	3'UTR	Alu_Repeats	34	53.968	0.601	14	8.046	0.554	0.324444	0.0446034	-0.279841	5.19106e-15	1.158e-12
1060	9	68420977	T	A	Unknown	IGR	Non_Alu_Non_Repeats	18	28.571	0.979	0	0	0	0.279794	0	-0.279794	2.59602e-13	3.8344e-11
1061	18	44250496	T	C	Unknown	IGR	Alu_Repeats	40	63.492	0.46	6	3.448	0.361	0.292238	0.0124598	-0.279778	2.88604e-25	1.1726e-21
1062	15	91507489	A	G	RCCD1	IGR	Non_Alu_Repeats	28	44.444	0.653	3	1.724	0.619	0.290381	0.0106724	-0.279709	1.04748e-17	4.63447e-15
1063	14	104148592	A	G	KLC1	Intron	Alu_Repeats	45	71.429	0.415	7	4.023	0.413	0.296317	0.0166264	-0.279691	6.4749e-28	6.48106e-24
1064	17	43719873	A	G	CRHR1	Intron	Alu_Repeats	28	44.444	0.629	0	0	0	0.279571	0	-0.279571	1.18216e-20	1.10913e-17
1065	19	53071552	A	G	ZNF701	5'Flank	Alu_Repeats	26	41.27	0.743	7	4.023	0.669	0.306492	0.026931	-0.279561	1.29928e-13	2.08299e-11
1066	20	29652194	C	T	Unknown	IGR	Non_Alu_Repeats	26	41.27	0.782	14	8.046	0.535	0.322571	0.0430345	-0.279537	1.60443e-10	1.1991e-08
1067	2	130916608	T	C	SMPD4	Intron	Alu_Repeats	24	38.095	0.92	16	9.195	0.773	0.350413	0.0710977	-0.279315	1.78959e-08	7.70115e-07
1068	2	55765479	A	G	CCDC104	Intron	Alu_Repeats	29	46.032	0.606	0	0	0	0.279175	0	-0.279175	2.01563e-21	2.34807e-18
1069	17	5390697	A	G	MIS12	Intron	Alu_Repeats	26	41.27	0.874	19	10.92	0.748	0.360857	0.0817069	-0.27915	2.32827e-08	9.74808e-07
1070	19	58379203	A	G	ZNF587	IGR	Alu_Repeats	34	53.968	0.56	8	4.598	0.503	0.302238	0.0231264	-0.279112	1.22018e-18	6.81639e-16
1071	9	132996647	G	T	NCS1	3'UTR	Non_Alu_Non_Repeats	44	69.841	0.611	50	28.736	0.515	0.427079	0.148006	-0.279074	1.0273e-08	4.98337e-07
1072	11	73591087	A	G	PAAF1	Intron	Alu_Repeats	31	49.206	0.67	13	7.471	0.677	0.329667	0.0506034	-0.279063	4.98161e-13	6.90067e-11
1073	11	67851509	T	C	CHKA	Intron	Alu_Repeats	43	68.254	0.423	5	2.874	0.335	0.288667	0.00961494	-0.279052	1.51041e-28	1.94708e-24
1074	11	118875587	A	G	CCDC84	Intron	Alu_Repeats	30	47.619	0.612	4	2.299	0.545	0.291571	0.0125345	-0.279037	1.21586e-18	6.79673e-16
1075	6	90068049	T	C	Unknown	IGR	Alu_Repeats	32	50.794	0.691	21	12.069	0.595	0.350841	0.0718391	-0.279002	4.55787e-11	3.88837e-09
1076	22	32897281	T	C	FBXO7	IGR	Alu_Repeats	18	28.571	0.976	0	0	0	0.279	0	-0.279	2.62582e-13	3.8344e-11
1077	15	50658044	A	G	GABPB1-AS1	RNA	Alu_Repeats	36	57.143	0.72	35	20.115	0.658	0.411222	0.132259	-0.278964	3.73835e-09	1.95287e-07
1078	2	217072672	A	G	XRCC5	IGR	Alu_Repeats	33	52.381	0.716	24	13.793	0.697	0.374905	0.0960805	-0.278824	1.23576e-09	7.40992e-08
1079	11	66404682	A	G	RBM14-RBM4	Intron	Alu_Repeats	32	50.794	0.556	2	1.149	0.315	0.282429	0.00361494	-0.278814	4.56698e-22	6.76938e-19
1080	2	191229595	A	G	INPP1	Intron	Alu_Repeats	42	66.667	0.495	26	14.943	0.342	0.329984	0.0511782	-0.278806	4.72003e-17	1.76987e-14
1081	10	13181684	A	G	OPTN	IGR	Alu_Repeats	27	42.857	0.737	9	5.172	0.72	0.316016	0.0372529	-0.278763	3.8687e-13	5.44503e-11
1082	17	79528748	T	C	NPLOC4	Intron	Alu_Repeats	31	49.206	0.646	12	6.897	0.565	0.317683	0.0389713	-0.278711	3.36525e-14	6.22566e-12
1083	1	161340885	A	G	RP11-122G18.5	lincRNA	Alu_Repeats	35	55.556	0.544	9	5.172	0.45	0.302	0.0232931	-0.278707	5.41465e-19	3.21482e-16
1084	6	31733140	T	C	VWA7	IGR	Alu_Repeats	18	28.571	0.995	1	0.575	1	0.284333	0.00574713	-0.278586	2.85944e-12	3.33585e-10
1085	6	111289304	A	G	GTF3C6	IGR	Alu_Repeats	33	52.381	0.73	26	14.943	0.693	0.382175	0.103621	-0.278554	1.75728e-09	1.03104e-07
1086	16	88112232	T	C	BANP	IGR	Non_Alu_Repeats	23	36.508	0.763	0	0	0	0.27854	0	-0.27854	6.52591e-17	2.3039e-14
1087	1	155706347	A	G	DAP3	Intron	Alu_Repeats	38	60.317	0.505	11	6.322	0.415	0.304635	0.0262184	-0.278417	3.05408e-20	2.61149e-17
1088	13	22072026	T	C	MICU2	Intron	Alu_Repeats	28	44.444	0.639	2	1.149	0.468	0.283794	0.00537931	-0.278414	7.72801e-19	4.48197e-16
1089	9	90581181	T	C	CDK20	IGR	Alu_Repeats	26	41.27	0.707	4	2.299	0.592	0.291952	0.0136034	-0.278349	1.0178e-15	2.71287e-13
1090	1	150593325	T	C	ENSA	Intron	Alu_Repeats	38	60.317	0.48	4	2.299	0.492	0.289619	0.0113161	-0.278303	1.49507e-24	4.59212e-21
1091	17	20906257	A	G	USP22	3'UTR	Non_Alu_Non_Repeats	57	90.476	0.787	110	63.218	0.686	0.711698	0.433477	-0.278221	7.72533e-06	0.000157031
1092	5	142605889	A	G	ARHGAP26	3'UTR	Alu_Repeats	25	39.683	0.8	9	5.172	0.758	0.317317	0.0392241	-0.278093	1.46326e-11	1.44108e-09
1093	17	74781562	A	G	Unknown	IGR	Alu_Repeats	31	49.206	0.567	1	0.575	0.2	0.279222	0.00114943	-0.278073	3.73728e-22	5.65922e-19
1094	11	71274368	G	A	KRTAP5-10	5'Flank	Non_Alu_Repeats	18	28.571	0.993	1	0.575	1	0.28373	0.00574713	-0.277983	2.72781e-12	3.19244e-10
1095	1	1049113	T	C	C1orf159	Intron	Non_Alu_Repeats	23	36.508	0.761	0	0	0	0.277889	0	-0.277889	6.63775e-17	2.3039e-14
1096	8	141680434	T	C	PTK2	Intron	Alu_Repeats	36	57.143	0.668	25	14.368	0.722	0.381587	0.103701	-0.277886	4.51336e-10	3.1073e-08
1097	13	50487525	T	C	SPRYD7	3'UTR	Alu_Repeats	39	61.905	0.608	30	17.241	0.57	0.376079	0.0982069	-0.277872	8.29837e-12	8.42119e-10
1098	17	34154219	A	G	TAF15	Intron	Alu_Repeats	25	39.683	0.736	3	1.724	0.82	0.291921	0.0141437	-0.277777	2.37682e-15	5.6209e-13
1099	5	17107979	T	C	CTD-2228A4.1	lincRNA	Alu_Repeats	26	41.27	0.673	0	0	0	0.27773	0	-0.27773	3.89067e-19	2.36282e-16
1100	17	29105352	A	G	Unknown	IGR	Alu_Repeats	30	47.619	0.583	0	0	0	0.277714	0	-0.277714	3.38958e-22	5.2119e-19
1101	8	12880471	A	G	KIAA1456	Intron	Alu_Repeats	41	65.079	0.508	28	16.092	0.33	0.33081	0.0530977	-0.277712	9.79072e-17	3.32138e-14
1102	12	8537015	T	C	LINC00937	lincRNA	Alu_Repeats	34	53.968	0.862	38	21.839	0.858	0.465175	0.187483	-0.277692	2.47481e-06	5.68664e-05
1103	2	27537184	T	C	MPV17	Intron	Alu_Repeats	32	50.794	0.662	17	9.77	0.599	0.336238	0.058569	-0.277669	2.14785e-12	2.55546e-10
1104	11	71274377	G	A	KRTAP5-10	5'Flank	Non_Alu_Repeats	18	28.571	0.991	1	0.575	0.958	0.283063	0.00550575	-0.277558	2.13317e-12	2.54261e-10
1105	X	73417059	T	C	Unknown	IGR	Non_Alu_Repeats	60	95.238	0.558	99	56.897	0.446	0.531302	0.253759	-0.277543	5.96265e-14	1.00159e-11
1106	22	18983908	A	G	DGCR5	RNA	Alu_Repeats	21	33.333	0.833	0	0	0	0.27754	0	-0.27754	1.91065e-15	4.55915e-13
1107	12	53569928	T	C	CSAD	Intron	Alu_Repeats	46	73.016	0.486	40	22.989	0.337	0.354921	0.0774138	-0.277507	2.14703e-16	6.85188e-14
1108	19	55554984	T	C	RDH13	IGR	Alu_Repeats	38	60.317	0.491	6	3.448	0.536	0.295889	0.0184828	-0.277406	1.16361e-22	2.08863e-19
1109	21	34806091	A	G	IFNGR2	Intron	Non_Alu_Repeats	23	36.508	0.776	1	0.575	1	0.283143	0.00574713	-0.277396	8.54965e-16	2.30924e-13
1110	16	88746795	A	G	SNAI3	Intron	Alu_Repeats	27	42.857	0.647	0	0	0	0.277317	0	-0.277317	6.83073e-20	5.19026e-17
1111	21	38984514	G	A	KCNJ6	3'UTR	Non_Alu_Repeats	22	34.921	0.794	0	0	0	0.277286	0	-0.277286	3.5378e-16	1.02913e-13
1112	12	49322323	T	C	RP11-302B13.5	Intron	Alu_Repeats	42	66.667	0.435	4	2.299	0.564	0.290254	0.0129713	-0.277283	1.02651e-27	8.64719e-24
1113	17	26936907	T	C	SGK494	IGR	Alu_Repeats	25	39.683	0.742	5	2.874	0.595	0.294333	0.017092	-0.277241	2.96857e-14	5.52425e-12
1114	1	78487482	A	G	GIPC2	Intron	Alu_Repeats	35	55.556	0.509	2	1.149	0.5	0.282984	0.00574713	-0.277237	4.32123e-24	1.20542e-20
1115	19	37489356	C	T	ZNF568	IGR	Alu_Repeats	25	39.683	0.713	1	0.575	1	0.282841	0.00574713	-0.277094	3.14762e-17	1.21178e-14
1116	19	23441380	T	C	RP11-15H20.6	RNA	Alu_Repeats	40	63.492	0.725	50	28.736	0.639	0.46054	0.183506	-0.277034	1.80361e-08	7.70115e-07
1117	X	100887943	A	G	RNU6-30P	RNA	Alu_Repeats	32	50.794	0.752	24	13.793	0.762	0.382127	0.105098	-0.277029	4.26131e-09	2.15231e-07
1118	19	18669846	A	G	KXD1	Intron	Alu_Repeats	34	53.968	0.513	0	0	0	0.276937	0	-0.276937	2.34867e-25	9.89439e-22
1119	14	101312647	A	G	RP11-123M6.2	RNA	Non_Alu_Non_Repeats	56	88.889	0.625	90	51.724	0.538	0.555349	0.27846	-0.276889	4.56281e-10	3.14007e-08
1120	7	66176026	A	G	Unknown	IGR	Alu_Repeats	19	30.159	0.956	2	1.149	1	0.288302	0.0114943	-0.276807	5.84654e-12	6.53908e-10
1121	5	157185216	A	G	LSM11	3'UTR	Alu_Repeats	45	71.429	0.513	24	13.793	0.65	0.366317	0.0897241	-0.276593	8.80434e-15	1.89929e-12
1122	6	3022643	A	G	NQO2	IGR	Alu_Repeats	44	69.841	0.417	5	2.874	0.522	0.291571	0.0150115	-0.27656	2.53737e-28	2.97019e-24
1123	19	54025201	A	G	ZNF331	5'UTR	Non_Alu_Non_Repeats	32	50.794	0.808	31	17.816	0.751	0.410238	0.133759	-0.276479	2.96717e-07	9.83746e-06
1124	20	49498418	A	G	Unknown	IGR	Alu_Repeats	46	73.016	0.432	15	8.621	0.455	0.315667	0.0392069	-0.27646	2.31825e-22	3.98461e-19
1125	4	103813285	A	G	CISD2	IGR	Alu_Repeats	31	49.206	0.576	4	2.299	0.313	0.283651	0.0071954	-0.276455	8.07261e-20	6.05665e-17
1126	18	20877463	T	C	TMEM241	3'UTR	Alu_Repeats	30	47.619	0.622	8	4.598	0.434	0.296397	0.0199598	-0.276437	1.85626e-16	5.98908e-14
1127	1	145694181	A	G	RNF115	3'UTR	Alu_Repeats	45	71.429	0.431	14	8.046	0.39	0.30773	0.0314023	-0.276328	9.44773e-24	2.38938e-20
1128	1	10450058	A	G	RN7SL721P	RNA	Alu_Repeats	31	49.206	0.581	3	1.724	0.567	0.286079	0.00977011	-0.276309	4.79298e-20	3.96298e-17
1129	4	56284972	A	G	TMEM165	Intron	Alu_Repeats	28	44.444	0.638	2	1.149	0.643	0.283667	0.0073908	-0.276276	1.21164e-18	6.77759e-16
1130	17	37223126	T	C	PLXDC1	3'UTR	Alu_Repeats	29	46.032	0.674	10	5.747	0.594	0.310333	0.0341494	-0.276184	1.42843e-13	2.27163e-11
1131	22	44565974	A	G	PARVB	IGR	Alu_Repeats	42	66.667	0.478	15	8.621	0.494	0.318714	0.042546	-0.276168	2.1228e-19	1.43455e-16
1132	9	130875518	T	C	RP11-395P17.3	RNA	Alu_Repeats	32	50.794	0.569	4	2.299	0.556	0.288921	0.0127759	-0.276145	7.63795e-20	5.74066e-17
1133	11	66028132	A	G	KLC2	Intron	Alu_Repeats	25	39.683	0.705	1	0.575	0.625	0.279587	0.00359195	-0.275995	2.07874e-17	8.26068e-15
1134	17	40008468	T	C	KLHL11	IGR	Alu_Repeats	44	69.841	0.597	44	25.287	0.558	0.417111	0.141138	-0.275973	2.86003e-10	2.02761e-08
1135	X	73485928	T	C	Unknown	IGR	Alu_Repeats	30	47.619	0.68	13	7.471	0.641	0.323889	0.0479253	-0.275964	1.08694e-12	1.43466e-10
1136	17	36691555	T	C	SRCIN1	Intron	Alu_Repeats	25	39.683	0.695	0	0	0	0.275937	0	-0.275937	2.18811e-18	1.09144e-15
1137	19	16348792	A	G	AP1M1	IGR	Alu_Repeats	21	33.333	0.84	1	0.575	0.75	0.280032	0.00431034	-0.275721	1.71392e-14	3.3309e-12
1138	9	140090782	T	C	TPRN	Intron	Alu_Repeats	33	52.381	0.561	6	3.448	0.525	0.29373	0.0181092	-0.275621	3.44834e-19	2.27432e-16
1139	1	36924900	T	C	MRPS15	Intron	Alu_Repeats	22	34.921	0.826	3	1.724	0.745	0.288381	0.0128506	-0.27553	1.82003e-13	2.857e-11
1140	2	55206282	T	C	RTN4	Intron	Alu_Repeats	33	52.381	0.539	3	1.724	0.387	0.282127	0.00667816	-0.275449	5.69899e-22	8.18256e-19
1141	5	17108250	T	C	CTD-2228A4.1	lincRNA	Alu_Repeats	39	61.905	0.449	1	0.575	0.417	0.27781	0.00239655	-0.275413	1.86646e-28	2.30145e-24
1142	11	118878244	A	G	CCDC84	Intron	Alu_Repeats	44	69.841	0.442	15	8.621	0.387	0.308651	0.0333218	-0.275329	3.47472e-22	5.3267e-19
1143	19	37128237	T	C	ZNF461	IGR	Alu_Repeats	26	41.27	0.793	11	6.322	0.825	0.32746	0.0521552	-0.275305	1.08835e-10	8.82472e-09
1144	19	7087431	A	G	ZNF557	3'UTR	Alu_Repeats	35	55.556	0.537	10	5.747	0.399	0.298159	0.0229253	-0.275233	1.18769e-18	6.66552e-16
1145	1	92654645	A	G	RP4-621B10.8	lincRNA	Alu_Repeats	40	63.492	0.462	5	2.874	0.626	0.293127	0.0179943	-0.275133	1.81029e-24	5.44245e-21
1146	15	25228815	A	G	SNURF	Intron	Alu_Repeats	31	49.206	0.698	18	10.345	0.66	0.343413	0.0683276	-0.275085	6.55253e-11	5.48445e-09
1147	8	117800592	A	G	UTP23	Intron	Alu_Repeats	32	50.794	0.557	3	1.724	0.459	0.282952	0.00791379	-0.275039	4.30285e-21	4.6282e-18
1148	17	5147045	G	A	RP11-333E1.2	lincRNA	Alu_Repeats	18	28.571	0.962	0	0	0	0.274984	0	-0.274984	2.57794e-13	3.8344e-11
1149	14	100762919	T	C	SLC25A29	Intron	Non_Alu_Repeats	51	80.952	0.605	105	60.345	0.356	0.489492	0.214638	-0.274854	1.70056e-11	1.65771e-09
1150	12	125269496	C	T	SCARB1	Intron	Non_Alu_Non_Repeats	42	66.667	0.647	51	29.31	0.533	0.431111	0.15627	-0.274841	4.30717e-08	1.75776e-06
1151	13	20252931	T	C	PSPC1	5'Flank	Alu_Repeats	32	50.794	0.541	0	0	0	0.27481	0	-0.27481	9.18907e-24	2.34244e-20
1152	17	3765999	T	C	CAMKK1	Intron	Alu_Repeats	39	61.905	0.451	1	0.575	0.727	0.278952	0.00417816	-0.274774	4.56762e-28	4.79774e-24
1153	11	8636339	G	C	TRIM66	3'UTR	Non_Alu_Non_Repeats	31	49.206	0.61	7	4.023	0.632	0.30019	0.0254368	-0.274754	1.25548e-16	4.17417e-14
1154	22	32897830	T	C	Unknown	IGR	Alu_Repeats	44	69.841	0.456	18	10.345	0.422	0.318397	0.0436552	-0.274742	4.35558e-20	3.61538e-17
1155	12	75889880	T	C	GLIPR1	Intron	Alu_Repeats	33	52.381	0.682	25	14.368	0.573	0.357048	0.0823333	-0.274714	9.42326e-11	7.69054e-09
1156	16	88748736	T	C	SNAI3	Intron	Non_Alu_Non_Repeats	18	28.571	0.961	0	0	0	0.274667	0	-0.274667	2.55759e-13	3.8344e-11
1157	4	103712091	T	C	Unknown	IGR	Alu_Repeats	18	28.571	0.961	0	0	0	0.274444	0	-0.274444	2.62582e-13	3.8344e-11
1158	2	191229501	A	G	INPP1	Intron	Alu_Repeats	30	47.619	0.778	26	14.943	0.643	0.370492	0.0960575	-0.274435	1.25378e-08	6.03794e-07
1159	19	36811472	T	C	Unknown	IGR	Alu_Repeats	26	41.27	0.779	9	5.172	0.91	0.321413	0.0470632	-0.274349	2.82487e-11	2.67195e-09
1160	2	99812903	A	G	MRPL30	3'UTR	Alu_Repeats	46	73.016	0.447	29	16.667	0.311	0.326143	0.0518276	-0.274315	1.35736e-19	9.59181e-17
1161	12	125512101	A	G	BRI3BP	3'UTR	Alu_Repeats	42	66.667	0.527	26	14.943	0.515	0.351238	0.0769713	-0.274267	1.44324e-14	2.85098e-12
1162	1	10456801	A	G	PGD	5'Flank	Alu_Repeats	46	73.016	0.436	18	10.345	0.428	0.31854	0.0443046	-0.274235	2.5577e-21	2.87846e-18
1163	20	3159504	T	C	Unknown	IGR	Alu_Repeats	41	65.079	0.48	13	7.471	0.515	0.312635	0.0385	-0.274135	6.52851e-20	5.19026e-17
1164	1	36534763	A	G	AGO3	3'UTR	Alu_Repeats	36	57.143	0.654	30	17.241	0.577	0.373556	0.0995057	-0.27405	1.45965e-10	1.16597e-08
1165	14	51460411	T	C	TRIM9	Intron	Non_Alu_Non_Repeats	35	55.556	0.503	3	1.724	0.33	0.279714	0.0056954	-0.274019	1.08068e-23	2.65435e-20
1166	1	1661410	T	C	SLC35E2	Intron	Alu_Repeats	42	66.667	0.598	33	18.966	0.657	0.398651	0.124632	-0.274019	2.5995e-10	1.8559e-08
1167	19	58375360	A	G	ZNF587	3'UTR	Alu_Repeats	37	58.73	0.502	11	6.322	0.331	0.294889	0.0209368	-0.273952	6.76728e-20	5.19026e-17
1168	12	124411823	T	C	DNAH10OS	3'UTR	Alu_Repeats	21	33.333	0.916	6	3.448	0.914	0.305397	0.0315115	-0.273885	2.06848e-10	1.48789e-08
1169	13	53263983	A	G	SUGT1	IGR	Alu_Repeats	30	47.619	0.753	21	12.069	0.701	0.358508	0.0846322	-0.273876	4.87587e-09	2.45306e-07
1170	22	18992386	A	G	DGCR5	RNA	Alu_Repeats	28	44.444	0.616	0	0	0	0.273873	0	-0.273873	1.18194e-20	1.10913e-17
1171	10	46962991	G	A	SYT15	Intron	Alu_Repeats	28	44.444	0.626	1	0.575	0.8	0.278429	0.0045977	-0.273831	1.91386e-19	1.30684e-16
1172	19	40823335	T	C	C19orf47	IGR	Alu_Repeats	22	34.921	0.8	1	0.575	1	0.279476	0.00574713	-0.273729	5.23925e-15	1.16795e-12
1173	17	29108329	A	G	CRLF3	IGR	Non_Alu_Non_Repeats	22	34.921	0.783	0	0	0	0.273603	0	-0.273603	3.585e-16	1.02913e-13
1174	12	124109086	T	C	EIF2B1	Intron	Alu_Repeats	35	55.556	0.58	24	13.793	0.355	0.322476	0.0490057	-0.27347	5.67634e-13	7.79577e-11
1175	19	38227034	T	C	ZNF573	IGR	Alu_Repeats	25	39.683	0.766	8	4.598	0.665	0.303952	0.0305805	-0.273372	2.43194e-12	2.86621e-10
1176	11	107188772	T	C	RP11-819C21.1	lincRNA	Non_Alu_Repeats	26	41.27	0.803	12	6.897	0.841	0.331333	0.0580287	-0.273305	3.33713e-10	2.34262e-08
1177	12	122237671	T	G	RHOF	Intron	Non_Alu_Non_Repeats	20	31.746	0.951	5	2.874	1	0.301968	0.0287356	-0.273233	2.10015e-10	1.50952e-08
1178	17	43720877	A	G	CRHR1	Intron	Alu_Repeats	33	52.381	0.537	3	1.724	0.467	0.281222	0.00804598	-0.273176	9.08796e-22	1.23523e-18
1179	15	50850717	T	C	TRPM7	IGR	Alu_Repeats	40	63.492	0.466	8	4.598	0.489	0.295603	0.0224655	-0.273138	1.13943e-22	2.05142e-19
1180	21	44452052	A	G	PKNOX1	3'UTR	Alu_Repeats	39	61.905	0.514	26	14.943	0.304	0.318429	0.0453793	-0.273049	1.09529e-15	2.89585e-13
1181	16	74398044	T	C	RP11-252A24.2	RNA	Non_Alu_Repeats	27	42.857	0.637	0	0	0	0.273048	0	-0.273048	6.83158e-20	5.19026e-17
1182	14	92586304	T	C	NDUFB1	Intron	Alu_Repeats	30	47.619	0.81	27	15.517	0.728	0.385857	0.113006	-0.272851	5.89983e-08	2.37211e-06
1183	12	53572331	T	C	CSAD	Intron	Alu_Repeats	32	50.794	0.709	22	12.644	0.689	0.359952	0.0871667	-0.272786	6.44112e-10	4.36492e-08
1184	19	9864990	T	C	ZNF846	Intron	Alu_Repeats	25	39.683	0.697	1	0.575	0.7	0.276714	0.00402299	-0.272691	2.30177e-17	9.04972e-15
1185	7	64319556	A	G	Unknown	IGR	Alu_Repeats	36	57.143	0.53	12	6.897	0.443	0.303095	0.030523	-0.272572	6.03573e-18	2.77281e-15
1186	2	201842479	T	C	FAM126B	3'UTR	Alu_Repeats	48	76.19	0.664	72	41.379	0.565	0.506222	0.233707	-0.272515	2.75682e-09	1.57863e-07
1187	3	49357501	T	C	USP4	Intron	Alu_Repeats	26	41.27	0.7	5	2.874	0.573	0.288937	0.0164655	-0.272471	4.5628e-15	1.02755e-12
1188	9	98777358	A	G	ERCC6L2	IGR	Alu_Repeats	21	33.333	0.817	0	0	0	0.27246	0	-0.27246	1.91077e-15	4.55915e-13
1189	9	131068857	T	C	TRUB2	IGR	Alu_Repeats	45	71.429	0.606	41	23.563	0.682	0.432921	0.160609	-0.272311	4.13861e-09	2.09244e-07
1190	1	150593888	T	C	ENSA	Intron	Alu_Repeats	33	52.381	0.563	6	3.448	0.657	0.294921	0.0226437	-0.272277	1.53248e-18	8.41736e-16
1191	22	19010088	A	G	DGCR9	lincRNA	Alu_Repeats	36	57.143	0.495	4	2.299	0.463	0.28281	0.0106379	-0.272172	4.86475e-23	1.04256e-19
1192	16	50139137	A	G	HEATR3	3'UTR	Alu_Repeats	29	46.032	0.696	16	9.195	0.524	0.320238	0.0481897	-0.272048	1.8874e-11	1.82293e-09
1193	4	99796879	T	C	EIF4E	3'UTR	Alu_Repeats	34	53.968	0.527	4	2.299	0.543	0.284524	0.0124828	-0.272041	1.18824e-21	1.55533e-18
1194	1	45242978	A	G	RPS8	Intron	Alu_Repeats	40	63.492	0.489	23	13.218	0.292	0.310619	0.0386207	-0.271998	2.25444e-17	8.8842e-15
1195	1	150593432	T	C	ENSA	Intron	Alu_Repeats	34	53.968	0.534	5	2.874	0.564	0.288143	0.0162184	-0.271924	2.26617e-20	1.98157e-17
1196	2	136478929	A	G	R3HDM1	Intron	Alu_Repeats	27	42.857	0.634	0	0	0	0.271889	0	-0.271889	6.82902e-20	5.19026e-17
1197	1	10456926	A	G	PGD	5'Flank	Alu_Repeats	48	76.19	0.43	25	14.368	0.389	0.327762	0.0558793	-0.271883	2.81949e-20	2.42798e-17
1198	14	105184088	G	C	INF2	Intron	Non_Alu_Non_Repeats	35	55.556	0.734	25	14.368	0.946	0.407841	0.13596	-0.271881	1.0933e-08	5.29329e-07
1199	14	92585459	T	C	NDUFB1	Intron	Alu_Repeats	39	61.905	0.549	31	17.816	0.381	0.339683	0.0678678	-0.271815	1.33631e-13	2.1363e-11
1200	4	56278396	A	G	TMEM165	Intron	Alu_Repeats	29	46.032	0.644	7	4.023	0.607	0.296222	0.0244195	-0.271803	2.55607e-15	6.02083e-13
1201	6	56922370	A	G	KIAA1586	IGR	Alu_Repeats	31	49.206	0.698	17	9.77	0.732	0.343238	0.071477	-0.271761	1.33479e-10	1.07076e-08
1202	20	49497568	A	G	Unknown	IGR	Alu_Repeats	47	74.603	0.438	21	12.069	0.455	0.326683	0.0549598	-0.271723	6.96438e-20	5.28577e-17
1203	2	38793330	T	C	HNRNPLL	Intron	Alu_Repeats	25	39.683	0.827	12	6.897	0.817	0.328063	0.0563448	-0.271719	7.90076e-10	4.87638e-08
1204	6	105174007	T	C	HACE1	IGR	Alu_Repeats	21	33.333	0.815	0	0	0	0.271651	0	-0.271651	1.90679e-15	4.55915e-13
1205	17	29121651	A	G	CRLF3	Intron	Alu_Repeats	49	77.778	0.576	52	29.885	0.59	0.447889	0.176391	-0.271498	2.36844e-09	1.36459e-07
1206	1	1156878	T	C	SDF4	Intron	Alu_Repeats	31	49.206	0.699	27	15.517	0.467	0.344032	0.0725402	-0.271492	3.50827e-09	1.95287e-07
1207	19	37494880	A	G	Unknown	IGR	Alu_Repeats	29	46.032	0.644	6	3.448	0.725	0.296381	0.025	-0.271381	1.06234e-15	2.81835e-13
1208	15	75296628	A	G	SCAMP5	Intron	Alu_Repeats	19	30.159	0.9	0	0	0	0.271381	0	-0.271381	5.22185e-14	8.8225e-12
1209	17	3395048	A	G	ASPA	Intron	Alu_Repeats	24	38.095	0.83	8	4.598	0.974	0.316127	0.0447644	-0.271363	1.62546e-10	1.1991e-08
1210	12	49313439	T	C	CCDC65	Intron	Alu_Repeats	31	49.206	0.551	0	0	0	0.271222	0	-0.271222	5.62538e-23	1.08318e-19
1211	12	132330978	A	G	MMP17	Intron	Alu_Repeats	36	57.143	0.487	4	2.299	0.306	0.278222	0.00704598	-0.271176	9.46417e-24	2.38938e-20
1212	13	22074052	T	C	MICU2	Intron	Alu_Repeats	23	36.508	0.743	0	0	0	0.271095	0	-0.271095	6.63735e-17	2.3039e-14
1213	4	41267480	A	G	UCHL1	Intron	Alu_Repeats	42	66.667	0.432	7	4.023	0.419	0.287857	0.0168506	-0.271007	1.63185e-25	7.79995e-22
1214	9	131092951	A	G	COQ4	Intron	Alu_Repeats	49	77.778	0.475	45	25.862	0.38	0.36919	0.0982011	-0.270989	2.12309e-16	6.78311e-14
1215	11	71237348	A	G	KRTAP5-7	5'Flank	Non_Alu_Repeats	22	34.921	0.785	1	0.575	0.571	0.27419	0.00328161	-0.270909	2.87832e-15	6.71407e-13
1216	17	17763157	T	C	TOM1L2	Intron	Alu_Repeats	35	55.556	0.661	26	14.943	0.643	0.367016	0.0961322	-0.270884	2.1964e-10	1.5762e-08
1217	X	135924293	T	C	RP11-1114A5.4	lincRNA	Alu_Repeats	26	41.27	0.753	10	5.747	0.697	0.310889	0.040046	-0.270843	9.07513e-12	9.17878e-10
1218	21	38989755	T	C	KCNJ6	3'UTR	Alu_Repeats	41	65.079	0.435	5	2.874	0.425	0.283016	0.0122184	-0.270797	3.24207e-26	1.92894e-22
1219	14	51461285	T	C	TRIM9	Intron	Non_Alu_Non_Repeats	20	31.746	0.858	1	0.575	0.3	0.272365	0.00172414	-0.270641	7.98073e-14	1.32226e-11
1220	16	89782222	T	C	VPS9D1	Intron	Alu_Repeats	33	52.381	0.516	0	0	0	0.27054	0	-0.27054	1.47996e-24	4.58117e-21
1221	1	150591586	T	C	ENSA	Intron	Alu_Repeats	47	74.603	0.399	12	6.897	0.398	0.297937	0.0274483	-0.270488	5.39703e-26	2.81708e-22
1222	9	131188509	A	G	CERCAM	Intron	Alu_Repeats	26	41.27	0.838	16	9.195	0.82	0.345857	0.0753908	-0.270466	9.26077e-09	4.52616e-07
1223	14	31565144	A	G	AP4S1	IGR	Alu_Repeats	48	76.19	0.53	47	27.011	0.494	0.403746	0.133391	-0.270355	2.03815e-12	2.43652e-10
1224	15	21932911	A	G	Unknown	IGR	Non_Alu_Non_Repeats	19	30.159	0.915	1	0.575	1	0.276095	0.00574713	-0.270348	6.21951e-13	8.49512e-11
1225	1	36534957	A	G	AGO3	3'UTR	Alu_Repeats	42	66.667	0.68	48	27.586	0.664	0.45354	0.183236	-0.270304	6.56875e-08	2.63e-06
1226	3	141903562	T	C	GK5	Intron	Alu_Repeats	36	57.143	0.834	43	24.713	0.835	0.476746	0.20646	-0.270286	2.65576e-06	6.09649e-05
1227	5	142604914	A	G	ARHGAP26	3'UTR	Alu_Repeats	42	66.667	0.504	30	17.241	0.381	0.335921	0.0657126	-0.270208	2.04109e-15	4.84807e-13
1228	14	74046900	A	G	Unknown	IGR	Alu_Repeats	22	34.921	0.81	3	1.724	0.741	0.282825	0.0127701	-0.270055	1.87145e-13	2.93555e-11
1229	8	10964848	T	C	XKR6	Intron	Alu_Repeats	27	42.857	0.855	19	10.92	0.881	0.366286	0.0962471	-0.270039	9.31902e-08	3.23106e-06
1230	17	4887174	T	C	CAMTA2	Intron	Alu_Repeats	26	41.27	0.654	0	0	0	0.27	0	-0.27	3.89212e-19	2.36282e-16
1231	12	84871	G	C	Unknown	IGR	Non_Alu_Non_Repeats	39	61.905	0.57	27	15.517	0.535	0.353063	0.0830747	-0.269989	1.73678e-12	2.08799e-10
1232	14	50248047	T	A	KLHDC2	Intron	Alu_Repeats	17	26.984	1	0	0	0	0.269841	0	-0.269841	1.29746e-12	1.64862e-10
1233	19	49427270	A	G	NUCB1	IGR	Alu_Repeats	32	50.794	0.7	21	12.069	0.711	0.355381	0.0858046	-0.269576	5.60869e-10	3.82672e-08
1234	X	1519946	G	A	ASMTL	IGR	Non_Alu_Non_Repeats	37	58.73	0.85	41	23.563	0.975	0.499159	0.229644	-0.269515	1.62931e-05	0.000293711
1235	9	68421781	C	G	Unknown	IGR	Alu_Repeats	17	26.984	0.998	0	0	0	0.269349	0	-0.269349	1.30771e-12	1.64862e-10
1236	5	149574605	A	G	SLC6A7	Intron	Non_Alu_Non_Repeats	26	41.27	0.652	0	0	0	0.269254	0	-0.269254	3.89308e-19	2.36282e-16
1237	15	85639918	A	G	PDE8A	Intron	Non_Alu_Non_Repeats	21	33.333	0.834	2	1.149	0.766	0.278063	0.00881034	-0.269253	1.32791e-13	2.12448e-11
1238	1	150590572	T	C	ENSA	Intron	Alu_Repeats	32	50.794	0.53	0	0	0	0.269159	0	-0.269159	9.19267e-24	2.34244e-20
1239	4	128758990	A	G	HSPA4L	3'UTR	Alu_Repeats	43	68.254	0.454	15	8.621	0.471	0.309683	0.0406207	-0.269062	1.17786e-20	1.10913e-17
1240	5	148879074	T	C	CSNK1A1	Intron	Alu_Repeats	30	47.619	0.57	2	1.149	0.223	0.271603	0.00255747	-0.269046	1.46778e-20	1.35305e-17
1241	1	155704057	A	G	DAP3	Intron	Alu_Repeats	25	39.683	0.703	3	1.724	0.567	0.27881	0.00977011	-0.269039	1.09661e-15	2.89842e-13
1242	10	91091575	T	C	IFIT3	Intron	Alu_Repeats	42	66.667	0.568	39	22.414	0.491	0.378952	0.110017	-0.268935	1.42689e-11	1.40804e-09
1243	11	43884171	A	G	RP11-613D13.5	RNA	Alu_Repeats	28	44.444	0.675	9	5.172	0.602	0.300079	0.0311552	-0.268924	1.08497e-13	1.76165e-11
1244	6	28878386	T	C	TRIM27	Intron	Alu_Repeats	18	28.571	0.941	0	0	0	0.268921	0	-0.268921	2.6479e-13	3.8344e-11
1245	1	46076642	A	G	NASP	Intron	Alu_Repeats	50	79.365	0.847	90	51.724	0.78	0.672127	0.40323	-0.268897	5.95449e-05	0.000822744
1246	1	150594025	T	C	ENSA	Intron	Alu_Repeats	42	66.667	0.474	18	10.345	0.456	0.316	0.0471494	-0.268851	2.49741e-18	1.23824e-15
1247	9	130874603	T	C	RP11-395P17.3	RNA	Alu_Repeats	28	44.444	0.733	14	8.046	0.708	0.325778	0.0569655	-0.268812	1.04276e-10	8.47117e-09
1248	19	36670102	G	A	Unknown	IGR	Alu_Repeats	20	31.746	0.881	3	1.724	0.636	0.279651	0.0109713	-0.26868	4.35748e-12	4.94186e-10
1249	12	53572006	T	C	CSAD	Intron	Alu_Repeats	29	46.032	0.887	27	15.517	0.901	0.408508	0.139856	-0.268652	4.32682e-06	9.69144e-05
1250	7	74297101	T	C	STAG3L2	RNA	Alu_Repeats	27	42.857	0.637	1	0.575	0.8	0.273175	0.0045977	-0.268577	1.09623e-18	6.189e-16
1251	1	47513492	A	G	CYP4X1	Intron	Alu_Repeats	26	41.27	0.651	0	0	0	0.268508	0	-0.268508	3.89115e-19	2.36282e-16
1252	19	52911605	A	G	ZNF528	Intron	Alu_Repeats	33	52.381	0.546	7	4.023	0.434	0.285937	0.017454	-0.268482	6.11072e-19	3.59299e-16
1253	7	66180775	A	G	Unknown	IGR	Alu_Repeats	29	46.032	0.634	6	3.448	0.684	0.292032	0.023592	-0.26844	1.0198e-15	2.71737e-13
1254	12	49322330	T	C	RP11-302B13.5	Intron	Alu_Repeats	42	66.667	0.418	3	1.724	0.611	0.278968	0.0105345	-0.268434	1.46219e-28	1.91391e-24
1255	16	2145154	T	C	PKD1	Intron	Alu_Repeats	37	58.73	0.469	3	1.724	0.4	0.275317	0.00689655	-0.268421	4.821e-25	1.84763e-21
1256	2	55765847	A	G	CCDC104	Intron	Alu_Repeats	38	60.317	0.453	2	1.149	0.416	0.273111	0.00478736	-0.268324	1.38213e-26	8.64653e-23
1257	19	56632793	G	A	ZNF787	5'Flank	Non_Alu_Non_Repeats	18	28.571	0.939	0	0	0	0.268238	0	-0.268238	2.57794e-13	3.8344e-11
1258	1	10448958	A	G	RN7SL721P	RNA	Alu_Repeats	41	65.079	0.46	12	6.897	0.45	0.299206	0.031	-0.268206	4.18181e-21	4.5094e-18
1259	1	1253357	T	C	CPSF3L	Intron	Alu_Repeats	46	73.016	0.602	52	29.885	0.574	0.439571	0.171414	-0.268158	2.97845e-09	1.7005e-07
1260	19	16353000	A	G	Unknown	IGR	Alu_Repeats	35	55.556	0.486	1	0.575	0.357	0.270206	0.00205172	-0.268155	2.84315e-25	1.16297e-21
1261	2	55206327	T	C	RTN4	Intron	Alu_Repeats	32	50.794	0.547	5	2.874	0.345	0.278079	0.00992529	-0.268154	5.71018e-20	4.68493e-17
1262	4	56287228	A	G	TMEM165	Intron	Alu_Repeats	34	53.968	0.501	2	1.149	0.2	0.270444	0.00229885	-0.268146	8.53346e-24	2.26886e-20
1263	14	74169109	A	G	DNAL1	3'UTR	Alu_Repeats	30	47.619	0.563	0	0	0	0.268127	0	-0.268127	3.3924e-22	5.2119e-19
1264	12	49322996	T	C	RP11-302B13.5	Intron	Alu_Repeats	27	42.857	0.626	0	0	0	0.268111	0	-0.268111	6.83073e-20	5.19026e-17
1265	1	92865900	A	G	RPAP2	3'UTR	Alu_Repeats	32	50.794	0.555	4	2.299	0.607	0.282032	0.0139425	-0.268089	1.35091e-19	9.55413e-17
1266	19	35528578	A	G	SCN1B	Intron	Alu_Repeats	29	46.032	0.582	0	0	0	0.268048	0	-0.268048	2.01691e-21	2.34807e-18
1267	16	89616660	A	G	SPG7	Intron	Alu_Repeats	26	41.27	0.673	3	1.724	0.56	0.277698	0.00966092	-0.268037	2.14414e-16	6.84521e-14
1268	8	141519640	T	C	CHRAC1	5'Flank	Alu_Repeats	48	76.19	0.511	40	22.989	0.528	0.389381	0.121362	-0.268019	1.36834e-12	1.65816e-10
1269	11	778290	A	G	AP006621.5	Intron	Alu_Repeats	31	49.206	0.892	36	20.69	0.827	0.439016	0.171029	-0.267987	3.54028e-06	8.05568e-05
1270	1	10454230	A	G	Unknown	IGR	Alu_Repeats	45	71.429	0.447	17	9.77	0.525	0.319048	0.0513161	-0.267732	1.3765e-19	9.71897e-17
1271	16	67039709	A	G	CES4A	Intron	Alu_Repeats	47	74.603	0.371	5	2.874	0.321	0.276905	0.00923563	-0.267669	6.54001e-32	2.92858e-27
1272	16	89299280	T	A	Unknown	IGR	Non_Alu_Non_Repeats	23	36.508	0.901	14	8.046	0.761	0.328905	0.0612356	-0.267669	2.99735e-08	1.24935e-06
1273	2	176786070	T	C	KIAA1715	IGR	Alu_Repeats	26	41.27	0.678	3	1.724	0.7	0.27973	0.012069	-0.267661	3.65002e-16	1.04702e-13
1274	X	152916023	T	G	DUSP9	3'UTR	Non_Alu_Non_Repeats	27	42.857	1	28	16.092	1	0.428571	0.16092	-0.267652	1.6975e-05	0.000305216
1275	8	12868676	A	G	KIAA1456	Intron	Alu_Repeats	26	41.27	0.691	6	3.448	0.511	0.28527	0.0176264	-0.267643	2.20457e-14	4.20836e-12
1276	1	151420051	T	C	POGZ	Intron	Alu_Repeats	24	38.095	0.702	0	0	0	0.267587	0	-0.267587	1.21333e-17	4.98069e-15
1277	16	1403642	A	G	GNPTG	Intron	Alu_Repeats	46	73.016	0.512	34	19.54	0.545	0.374111	0.106529	-0.267582	4.40542e-13	6.15159e-11
1278	11	71997657	T	C	Unknown	IGR	Alu_Repeats	44	69.841	0.649	47	27.011	0.688	0.453333	0.185816	-0.267517	1.38057e-07	4.75682e-06
1279	19	56150251	A	G	ZNF581	Intron	Alu_Repeats	26	41.27	0.654	1	0.575	0.417	0.269873	0.00239655	-0.267476	2.82645e-18	1.38364e-15
1280	17	16250305	T	C	CENPV	Intron	Alu_Repeats	37	58.73	0.466	3	1.724	0.346	0.273413	0.00595977	-0.267453	3.92735e-25	1.53276e-21
1281	1	78488446	A	G	GIPC2	Intron	Alu_Repeats	31	49.206	0.564	2	1.149	0.889	0.277667	0.0102241	-0.267443	1.80055e-20	1.62624e-17
1282	11	65544567	T	C	AP5B1	3'UTR	Alu_Repeats	41	65.079	0.651	45	25.862	0.603	0.423381	0.156046	-0.267335	6.97676e-09	3.46601e-07
1283	19	3287419	G	A	CELF5	Intron	Alu_Repeats	29	46.032	0.581	0	0	0	0.267317	0	-0.267317	2.01026e-21	2.34807e-18
1284	16	25069798	T	G	Unknown	IGR	Non_Alu_Repeats	18	28.571	0.936	0	0	0	0.267317	0	-0.267317	2.61194e-13	3.8344e-11
1285	7	90019235	A	G	GTPBP10	3'UTR	Alu_Repeats	29	46.032	0.792	21	12.069	0.806	0.364524	0.0972989	-0.267225	4.2534e-08	1.73748e-06
1286	14	71192540	G	A	MAP3K9	3'UTR	Non_Alu_Non_Repeats	34	53.968	0.595	14	8.046	0.669	0.321	0.0538218	-0.267178	2.93302e-14	5.46168e-12
1287	19	23522630	T	C	ZNF91	Intron	Alu_Repeats	24	38.095	0.721	2	1.149	0.647	0.274571	0.00744253	-0.267129	1.06703e-15	2.82464e-13
1288	9	114801038	T	C	SUSD1	IGR	Alu_Repeats	29	46.032	0.636	9	5.172	0.496	0.292778	0.0256724	-0.267105	1.04138e-14	2.0818e-12
1289	7	129272040	A	G	NRF1	Intron	Alu_Repeats	22	34.921	0.788	2	1.149	0.714	0.275286	0.00820115	-0.267085	3.12425e-14	5.80125e-12
1290	17	36350375	T	C	TBC1D3	5'Flank	Non_Alu_Repeats	23	36.508	0.731	0	0	0	0.26673	0	-0.26673	6.52552e-17	2.3039e-14
1291	14	68032176	A	G	PLEKHH1	Intron	Alu_Repeats	39	61.905	0.603	34	19.54	0.546	0.373381	0.106759	-0.266622	3.7232e-11	3.19941e-09
1292	9	87619463	G	A	NTRK2	Intron	Non_Alu_Non_Repeats	17	26.984	0.988	0	0	0	0.266492	0	-0.266492	1.30771e-12	1.64862e-10
1293	18	4009177	A	G	DLGAP1	Intron	Alu_Repeats	29	46.032	0.579	0	0	0	0.266476	0	-0.266476	2.01704e-21	2.34807e-18
1294	9	68422150	T	A	Unknown	IGR	Non_Alu_Non_Repeats	17	26.984	0.987	0	0	0	0.266429	0	-0.266429	1.33181e-12	1.64862e-10
1295	15	75645295	A	G	MAN2C1	IGR	Alu_Repeats	44	69.841	0.482	36	20.69	0.339	0.336333	0.070069	-0.266264	3.70726e-16	1.06201e-13
1296	9	131093384	A	G	COQ4	Intron	Alu_Repeats	46	73.016	0.525	44	25.287	0.463	0.38319	0.116989	-0.266202	1.8137e-12	2.17738e-10
1297	14	45601666	T	C	FKBP3	Intron	Alu_Repeats	36	57.143	0.505	7	4.023	0.56	0.288698	0.0225172	-0.266181	2.39551e-20	2.0868e-17
1298	17	1942377	A	G	OVCA2	5'Flank	Alu_Repeats	27	42.857	0.719	11	6.322	0.665	0.308238	0.042069	-0.266169	7.07518e-12	7.22817e-10
1299	17	15945608	C	T	NCOR1	Intron	Non_Alu_Non_Repeats	22	34.921	0.762	0	0	0	0.266127	0	-0.266127	3.52402e-16	1.02913e-13
1300	4	184632064	A	G	TRAPPC11	Intron	Alu_Repeats	29	46.032	0.588	1	0.575	0.8	0.270651	0.0045977	-0.266053	3.65037e-20	3.06661e-17
1301	15	89161260	A	G	Unknown	IGR	Non_Alu_Repeats	23	36.508	0.856	10	5.747	0.807	0.312365	0.0463563	-0.266009	1.49595e-09	8.86715e-08
1302	16	67041873	A	G	CES4A	Intron	Alu_Repeats	39	61.905	0.439	2	1.149	0.5	0.27173	0.00574713	-0.265983	3.49759e-27	2.61033e-23
1303	21	44331655	A	G	NDUFV3	3'UTR	Alu_Repeats	39	61.905	0.557	27	15.517	0.51	0.345048	0.0791034	-0.265944	8.39694e-13	1.12295e-10
1304	15	40666605	A	G	RP11-64K12.10	RNA	Alu_Repeats	30	47.619	0.564	1	0.575	0.455	0.26854	0.00261494	-0.265925	2.97686e-21	3.3151e-18
1305	3	197339992	T	C	AC024560.3	RNA	Alu_Repeats	26	41.27	0.644	0	0	0	0.265905	0	-0.265905	3.8926e-19	2.36282e-16
1306	22	22630353	T	C	Unknown	IGR	Alu_Repeats	21	33.333	0.815	1	0.575	1	0.271651	0.00574713	-0.265904	2.72185e-14	5.10307e-12
1307	1	92863591	A	G	RPAP2	3'UTR	Alu_Repeats	46	73.016	0.474	28	16.092	0.497	0.345921	0.0800172	-0.265903	9.83131e-16	2.62954e-13
1308	9	87619462	C	G	NTRK2	Intron	Non_Alu_Non_Repeats	17	26.984	0.985	0	0	0	0.265873	0	-0.265873	1.30771e-12	1.64862e-10
1309	19	39121665	A	G	EIF3K	Intron	Alu_Repeats	33	52.381	0.534	4	2.299	0.612	0.279873	0.0140805	-0.265793	1.88555e-20	1.69223e-17
1310	12	121772025	T	C	ANAPC5	Intron	Alu_Repeats	30	47.619	0.63	10	5.747	0.595	0.299952	0.0341954	-0.265757	2.89054e-14	5.38845e-12
1311	12	133347372	T	C	GOLGA3	3'UTR	Alu_Repeats	36	57.143	0.586	19	10.92	0.63	0.334571	0.0688391	-0.265732	1.01587e-12	1.34566e-10
1312	17	1942945	A	G	OVCA2	5'Flank	Alu_Repeats	46	73.016	0.595	73	41.954	0.403	0.434746	0.169144	-0.265602	3.30995e-10	2.32392e-08
1313	17	53037071	T	C	COX11	Intron	Alu_Repeats	21	33.333	0.796	0	0	0	0.265476	0	-0.265476	1.91054e-15	4.55915e-13
1314	1	1662604	T	C	SLC35E2	Intron	Alu_Repeats	35	55.556	0.66	33	18.966	0.535	0.366825	0.101431	-0.265394	5.94053e-10	4.04082e-08
1315	1	161341915	A	G	RP11-122G18.5	lincRNA	Alu_Repeats	36	57.143	0.47	2	1.149	0.3	0.268714	0.00344828	-0.265266	2.47695e-25	1.03305e-21
1316	11	118880600	A	G	CCDC84	Intron	Alu_Repeats	54	85.714	0.471	57	32.759	0.424	0.404095	0.138931	-0.265164	5.44174e-14	9.17588e-12
1317	9	69716934	G	T	Unknown	IGR	Alu_Repeats	17	26.984	0.982	0	0	0	0.265095	0	-0.265095	1.32483e-12	1.64862e-10
1318	1	145689050	A	G	RNF115	3'UTR	Alu_Repeats	28	44.444	0.629	4	2.299	0.633	0.27954	0.0145575	-0.264982	6.65302e-17	2.30756e-14
1319	19	49650873	G	T	PPFIA3	Intron	Alu_Repeats	23	36.508	0.731	1	0.575	0.3	0.266698	0.00172414	-0.264974	5.01556e-16	1.41114e-13
1320	1	1156882	T	C	SDF4	Intron	Alu_Repeats	29	46.032	0.704	26	14.943	0.395	0.323889	0.0590632	-0.264826	1.38148e-08	6.62855e-07
1321	10	103571427	T	C	MGEA5	Intron	Alu_Repeats	31	49.206	0.636	13	7.471	0.642	0.31281	0.0479943	-0.264815	7.22164e-13	9.75739e-11
1322	1	155704215	A	G	DAP3	Intron	Alu_Repeats	32	50.794	0.554	6	3.448	0.478	0.281222	0.0164655	-0.264757	1.15804e-18	6.51202e-16
1323	19	45168081	A	G	PVR	IGR	Alu_Repeats	37	58.73	0.497	12	6.897	0.397	0.292063	0.0273563	-0.264707	6.46426e-19	3.78517e-16
1324	21	44517072	G	A	U2AF1	Intron	Alu_Repeats	26	41.27	0.661	3	1.724	0.476	0.272905	0.0082069	-0.264698	2.34536e-16	7.45684e-14
1325	19	47916567	T	C	MEIS3	5'Flank	Alu_Repeats	34	53.968	0.49	0	0	0	0.264667	0	-0.264667	2.34883e-25	9.89439e-22
1326	10	75179239	T	C	Unknown	IGR	Non_Alu_Repeats	27	42.857	0.617	0	0	0	0.264619	0	-0.264619	6.82859e-20	5.19026e-17
1327	7	92121591	A	G	PEX1	Intron	Alu_Repeats	26	41.27	0.92	21	12.069	0.954	0.379698	0.115109	-0.264589	5.12635e-06	0.000114144
1328	11	67853291	T	C	CHKA	Intron	Alu_Repeats	32	50.794	0.555	6	3.448	0.511	0.281968	0.0176149	-0.264353	1.51657e-18	8.34072e-16
1329	1	10455081	A	G	Unknown	IGR	Alu_Repeats	39	61.905	0.431	1	0.575	0.4	0.26654	0.00229885	-0.264241	1.79961e-28	2.25166e-24
1330	19	17723457	T	C	UNC13A	Intron	Alu_Repeats	22	34.921	0.757	0	0	0	0.264222	0	-0.264222	3.58479e-16	1.02913e-13
1331	19	49650872	T	C	PPFIA3	Intron	Alu_Repeats	23	36.508	0.724	0	0	0	0.264175	0	-0.264175	6.52591e-17	2.3039e-14
1332	11	514011	A	G	Unknown	IGR	Alu_Repeats	36	57.143	0.599	23	13.218	0.593	0.342508	0.0783333	-0.264175	9.3082e-12	9.40892e-10
1333	6	86372096	T	C	Unknown	IGR	Alu_Repeats	35	55.556	0.53	12	6.897	0.439	0.294413	0.0302529	-0.26416	3.81069e-17	1.44804e-14
1334	17	45671270	C	G	NPEPPS	Intron	Alu_Repeats	25	39.683	0.673	1	0.575	0.5	0.266921	0.00287356	-0.264047	1.81349e-17	7.27193e-15
1335	9	68416431	A	G	MIR4477B	RNA	Alu_Repeats	17	26.984	0.997	1	0.575	0.867	0.268937	0.00498276	-0.263954	1.04032e-11	1.04772e-09
1336	16	1409869	A	G	GNPTG	Intron	Alu_Repeats	20	31.746	0.939	7	4.023	0.848	0.298032	0.0340977	-0.263934	3.01554e-09	1.72041e-07
1337	19	58638685	C	T	ZNF329	3'UTR	Alu_Repeats	33	52.381	0.67	25	14.368	0.607	0.351111	0.0872011	-0.26391	2.10339e-09	1.2179e-07
1338	2	132271034	A	G	AC093838.4	RNA	Alu_Repeats	26	41.27	0.674	4	2.299	0.626	0.278254	0.0144023	-0.263852	1.74991e-15	4.51848e-13
1339	13	20253018	T	C	PSPC1	5'Flank	Alu_Repeats	21	33.333	0.791	0	0	0	0.26381	0	-0.26381	1.9085e-15	4.55915e-13
1340	14	103951878	A	G	MARK3	Intron	Alu_Repeats	21	33.333	0.791	0	0	0	0.263778	0	-0.263778	1.90929e-15	4.55915e-13
1341	19	46882997	A	G	PPP5C	Intron	Non_Alu_Repeats	33	52.381	0.506	1	0.575	0.261	0.265111	0.0015	-0.263611	9.88604e-24	2.48116e-20
1342	16	549078	A	G	RAB11FIP3	Intron	Alu_Repeats	35	55.556	0.532	9	5.172	0.621	0.29573	0.0321322	-0.263598	1.27447e-17	5.21311e-15
1343	10	102800360	A	G	SFXN3	3'UTR	Alu_Repeats	34	53.968	0.521	6	3.448	0.52	0.281365	0.0179195	-0.263446	1.11266e-19	8.04297e-17
1344	12	100427385	T	C	Unknown	IGR	Alu_Repeats	38	60.317	0.475	11	6.322	0.371	0.286587	0.0234425	-0.263145	3.71883e-20	3.11726e-17
1345	1	1048954	T	C	C1orf159	Intron	Non_Alu_Non_Repeats	23	36.508	0.721	0	0	0	0.263127	0	-0.263127	6.63775e-17	2.3039e-14
1346	3	155543204	T	C	SLC33A1	3'UTR	Alu_Repeats	29	46.032	0.703	16	9.195	0.66	0.323714	0.0607011	-0.263013	1.39132e-10	1.1139e-08
1347	8	37998114	A	G	ASH2L	IGR	Alu_Repeats	39	61.905	0.508	16	9.195	0.563	0.314778	0.0517816	-0.262996	3.03381e-16	9.49623e-14
1348	12	124410726	T	C	DNAH10OS	IGR	Alu_Repeats	27	42.857	0.631	2	1.149	0.65	0.270413	0.00747126	-0.262941	7.23162e-18	3.27795e-15
1349	19	16354511	A	G	Unknown	IGR	Alu_Repeats	26	41.27	0.637	0	0	0	0.262794	0	-0.262794	3.89308e-19	2.36282e-16
1350	3	37113804	T	C	LRRFIP2	Intron	Alu_Repeats	17	26.984	0.995	1	0.575	1	0.268444	0.00574713	-0.262697	1.41441e-11	1.39653e-09
1351	19	47916397	T	C	MEIS3	5'Flank	Alu_Repeats	38	60.317	0.445	2	1.149	0.491	0.268206	0.00564368	-0.262563	2.30577e-26	1.38152e-22
1352	19	58416402	T	C	CTD-2583A14.9	Intron	Alu_Repeats	26	41.27	0.645	1	0.575	0.6	0.266	0.00344828	-0.262552	3.53152e-18	1.68914e-15
1353	2	132271482	A	G	AC093838.4	RNA	Alu_Repeats	37	58.73	0.461	4	2.299	0.36	0.27081	0.00827586	-0.262534	2.64135e-24	7.56659e-21
1354	3	58306797	A	G	RPP14	3'UTR	Alu_Repeats	47	74.603	0.511	37	21.264	0.559	0.381381	0.118891	-0.26249	1.81644e-12	2.18006e-10
1355	19	37495024	A	G	Unknown	IGR	Alu_Repeats	31	49.206	0.606	14	8.046	0.445	0.29827	0.0358333	-0.262437	1.33676e-13	2.13662e-11
1356	19	36813084	A	G	LINC00665	lincRNA	Alu_Repeats	24	38.095	0.764	6	3.448	0.836	0.29119	0.0288218	-0.262369	2.57873e-12	3.02789e-10
1357	19	14594687	T	C	GIPC1	Intron	Alu_Repeats	45	71.429	0.44	24	13.793	0.375	0.314032	0.0516897	-0.262342	9.04673e-19	5.17273e-16
1358	9	127707712	T	C	SCAI	3'UTR	Alu_Repeats	30	47.619	0.563	3	1.724	0.35	0.268302	0.00602874	-0.262273	1.13038e-19	8.15724e-17
1359	17	36691582	T	C	SRCIN1	Intron	Alu_Repeats	17	26.984	0.972	0	0	0	0.26227	0	-0.26227	1.3472e-12	1.64862e-10
1360	19	40696120	T	G	MAP3K10	5'Flank	Non_Alu_Non_Repeats	19	30.159	0.869	0	0	0	0.262159	0	-0.262159	5.13809e-14	8.8225e-12
1361	22	29836603	T	C	RFPL1	Intron	Alu_Repeats	57	90.476	0.584	70	40.23	0.662	0.528603	0.266448	-0.262155	4.21565e-06	9.47085e-05
1362	11	117083537	T	C	PCSK7	Intron	Alu_Repeats	37	58.73	0.469	4	2.299	0.579	0.275413	0.0133046	-0.262108	2.26798e-23	5.22932e-20
1363	3	141639159	A	G	ATP1B3	Intron	Alu_Repeats	35	55.556	0.474	1	0.575	0.25	0.263444	0.00143678	-0.262008	2.46212e-25	1.03192e-21
1364	1	43245832	A	G	C1orf50	Intron	Alu_Repeats	27	42.857	0.849	21	12.069	0.847	0.364	0.102167	-0.261833	2.56318e-07	8.54904e-06
1365	19	58414167	T	C	CTD-2583A14.9	Intron	Alu_Repeats	31	49.206	0.692	21	12.069	0.651	0.340333	0.078523	-0.26181	1.2329e-09	7.39331e-08
1366	1	109746717	A	G	KIAA1324	IGR	Alu_Repeats	37	58.73	0.465	4	2.299	0.501	0.273302	0.011523	-0.261779	1.08257e-23	2.65435e-20
1367	12	112334727	A	G	RP3-462E2.5	lincRNA	Alu_Repeats	32	50.794	0.566	8	4.598	0.561	0.287476	0.0257759	-0.2617	7.16035e-17	2.47244e-14
1368	19	1324975	A	G	MUM1	Intron	Non_Alu_Non_Repeats	29	46.032	0.646	10	5.747	0.618	0.297159	0.0355115	-0.261647	2.07587e-13	3.24008e-11
1369	9	131187709	A	G	CERCAM	Intron	Alu_Repeats	34	53.968	0.593	16	9.195	0.637	0.320175	0.0585862	-0.261588	3.92028e-13	5.51489e-11
1370	16	262915	T	C	LUC7L	Intron	Alu_Repeats	41	65.079	0.532	28	16.092	0.527	0.346365	0.0848678	-0.261497	5.10647e-13	7.05985e-11
1371	1	78165944	T	C	USP33	Intron	Alu_Repeats	30	47.619	0.549	0	0	0	0.261429	0	-0.261429	3.39284e-22	5.2119e-19
1372	1	92862267	A	G	RPAP2	3'UTR	Alu_Repeats	30	47.619	0.573	4	2.299	0.493	0.272714	0.0113276	-0.261387	1.61285e-18	8.83594e-16
1373	19	53070305	A	G	ZNF701	Intron	Alu_Repeats	26	41.27	0.655	3	1.724	0.515	0.270238	0.00887356	-0.261365	1.80426e-16	5.83014e-14
1374	16	1409864	A	G	GNPTG	Intron	Alu_Repeats	25	39.683	0.755	11	6.322	0.602	0.299413	0.0380517	-0.261361	3.86163e-11	3.312e-09
1375	22	18911868	T	C	PRODH	Intron	Alu_Repeats	41	65.079	0.597	39	22.414	0.568	0.388524	0.127207	-0.261317	5.61569e-10	3.83118e-08
1376	5	79842265	A	G	Unknown	IGR	Alu_Repeats	27	42.857	0.646	4	2.299	0.683	0.276984	0.0157069	-0.261277	5.74416e-16	1.60288e-13
1377	8	21893324	A	G	NPM2	Intron	Alu_Repeats	46	73.016	0.363	2	1.149	0.331	0.265063	0.0038046	-0.261259	1.82997e-33	9.73093e-29
1378	12	27187898	A	G	Unknown	IGR	Alu_Repeats	29	46.032	0.633	9	5.172	0.586	0.291508	0.0302931	-0.261215	2.77931e-14	5.20162e-12
1379	19	44342540	A	G	ZNF283	Intron	Alu_Repeats	27	42.857	0.703	10	5.747	0.696	0.30119	0.0400057	-0.261185	4.82311e-12	5.44597e-10
1380	1	36534774	A	G	AGO3	3'UTR	Alu_Repeats	35	55.556	0.641	27	15.517	0.611	0.355905	0.0947586	-0.261146	7.864e-10	4.87638e-08
1381	19	39388261	T	C	NFKBIB	5'Flank	Alu_Repeats	41	65.079	0.44	13	7.471	0.335	0.286143	0.0250115	-0.261131	2.60779e-22	4.46425e-19
1382	20	61486574	T	C	TCFL5	Intron	Alu_Repeats	26	41.27	0.655	2	1.149	0.8	0.27027	0.0091954	-0.261074	5.25001e-17	1.95567e-14
1383	6	86382290	T	C	Unknown	IGR	Non_Alu_Repeats	29	46.032	0.611	8	4.598	0.44	0.281254	0.0202184	-0.261036	1.67734e-15	4.34162e-13
1384	16	5063411	A	G	SEC14L5	Intron	Alu_Repeats	24	38.095	0.694	1	0.575	0.588	0.264365	0.00337931	-0.260986	1.01808e-16	3.44192e-14
1385	14	102682769	T	C	WDR20	Intron	Alu_Repeats	25	39.683	0.669	1	0.575	0.8	0.265476	0.0045977	-0.260878	2.86885e-17	1.11251e-14
1386	3	15454116	T	C	METTL6	Intron	Alu_Repeats	29	46.032	0.782	20	11.494	0.864	0.360095	0.0993563	-0.260739	6.37028e-08	2.55342e-06
1387	16	548942	A	G	RAB11FIP3	Intron	Alu_Repeats	29	46.032	0.606	6	3.448	0.54	0.279127	0.0186322	-0.260495	2.73911e-16	8.63132e-14
1388	12	53570794	T	C	CSAD	Intron	Alu_Repeats	24	38.095	0.904	16	9.195	0.912	0.344222	0.0838563	-0.260366	2.9469e-07	9.77294e-06
1389	22	26120881	A	G	ADRBK2	3'UTR	Alu_Repeats	37	58.73	0.695	43	24.713	0.597	0.407952	0.147621	-0.260332	6.07902e-08	2.4415e-06
1390	6	86373268	T	C	Unknown	IGR	Alu_Repeats	35	55.556	0.473	1	0.575	0.417	0.262698	0.00239655	-0.260302	3.40245e-25	1.34643e-21
1391	3	48714739	T	C	NCKIPSD	Intron	Alu_Repeats	31	49.206	0.549	4	2.299	0.433	0.270222	0.00994828	-0.260274	1.87758e-19	1.28724e-16
1392	21	34964642	T	C	CRYZL1	Intron	Alu_Repeats	38	60.317	0.509	19	10.92	0.428	0.306952	0.0467586	-0.260194	5.12879e-16	1.44061e-13
1393	6	158619521	A	G	GTF2H5	3'UTR	Alu_Repeats	42	66.667	0.665	45	25.862	0.707	0.443032	0.182874	-0.260158	4.49761e-07	1.27933e-05
1394	11	65540460	T	C	AP5B1	IGR	Alu_Repeats	49	77.778	0.526	65	37.356	0.4	0.409476	0.149351	-0.260126	2.3953e-12	2.82547e-10
1395	22	18983531	A	G	DGCR5	RNA	Alu_Repeats	26	41.27	0.63	0	0	0	0.260111	0	-0.260111	3.89308e-19	2.36282e-16
1396	22	44347068	A	G	Unknown	IGR	Alu_Repeats	29	46.032	0.626	7	4.023	0.696	0.288079	0.028	-0.260079	6.05951e-15	1.33492e-12
1397	21	44515346	T	C	U2AF1	Intron	Non_Alu_Non_Repeats	25	39.683	0.655	0	0	0	0.259968	0	-0.259968	2.18073e-18	1.09144e-15
1398	17	5131879	A	G	SCIMP	Intron	Alu_Repeats	30	47.619	0.546	0	0	0	0.259921	0	-0.259921	3.39153e-22	5.2119e-19
1399	2	55768249	A	G	CCDC104	Intron	Alu_Repeats	43	68.254	0.412	9	5.172	0.405	0.280873	0.020954	-0.259919	9.80225e-25	3.47493e-21
1400	12	121102560	A	G	CABP1	Intron	Alu_Repeats	34	53.968	0.481	0	0	0	0.25981	0	-0.25981	2.34883e-25	9.89439e-22
1401	15	41868492	A	G	TYRO3	Intron	Alu_Repeats	29	46.032	0.581	2	1.149	0.653	0.267317	0.00751149	-0.259806	3.75834e-19	2.36282e-16
1402	5	149574597	A	G	SLC6A7	Intron	Non_Alu_Non_Repeats	31	49.206	0.528	0	0	0	0.259778	0	-0.259778	5.62284e-23	1.08318e-19
1403	1	47513800	A	G	CYP4X1	Intron	Alu_Repeats	25	39.683	0.654	0	0	0	0.259714	0	-0.259714	2.18703e-18	1.09144e-15
1404	19	50822083	T	C	KCNC3	Intron	Alu_Repeats	30	47.619	0.545	0	0	0	0.259651	0	-0.259651	3.39284e-22	5.2119e-19
1405	12	121097356	A	G	CABP1	Intron	Alu_Repeats	46	73.016	0.368	4	2.299	0.391	0.268619	0.00897701	-0.259642	4.19853e-31	1.32302e-26
1406	8	145974687	T	C	ZNF251	Intron	Alu_Repeats	19	30.159	0.861	0	0	0	0.259587	0	-0.259587	5.22155e-14	8.8225e-12
1407	14	68033358	A	G	PLEKHH1	Intron	Alu_Repeats	41	65.079	0.549	34	19.54	0.5	0.357254	0.0976897	-0.259564	9.26574e-12	9.36823e-10
1408	19	20818843	T	C	ZNF626	Intron	Alu_Repeats	18	28.571	0.965	3	1.724	0.944	0.275825	0.0162816	-0.259544	1.53414e-10	1.1991e-08
1409	3	124171472	A	G	KALRN	Intron	Non_Alu_Non_Repeats	22	34.921	0.743	0	0	0	0.259429	0	-0.259429	3.58522e-16	1.02913e-13
1410	19	38888055	A	G	SPRED3	IGR	Non_Alu_Non_Repeats	45	71.429	0.463	33	18.966	0.375	0.330429	0.0710345	-0.259394	3.00299e-16	9.41402e-14
1411	9	90581115	T	C	CDK20	IGR	Alu_Repeats	34	53.968	0.508	7	4.023	0.367	0.274175	0.0147816	-0.259393	5.85003e-20	4.79504e-17
1412	19	37494765	T	C	Unknown	IGR	Alu_Repeats	25	39.683	0.676	2	1.149	0.759	0.268063	0.00872414	-0.259339	2.88809e-16	9.07418e-14
1413	3	53900647	T	C	ACTR8	IGR	Alu_Repeats	33	52.381	0.604	20	11.494	0.498	0.316508	0.0572356	-0.259272	2.62449e-12	3.07991e-10
1414	14	21656253	A	T	Unknown	IGR	Non_Alu_Non_Repeats	17	26.984	0.982	1	0.575	1	0.264952	0.00574713	-0.259205	1.38238e-11	1.36649e-09
1415	2	206984425	T	C	NDUFS1	3'UTR	Alu_Repeats	39	61.905	0.584	34	19.54	0.524	0.361571	0.102385	-0.259186	3.00895e-11	2.83536e-09
1416	1	92488750	T	C	Unknown	IGR	Alu_Repeats	33	52.381	0.537	7	4.023	0.556	0.281476	0.0223736	-0.259103	3.69363e-18	1.76054e-15
1417	19	40537163	T	C	ZNF780B	IGR	Alu_Repeats	41	65.079	0.643	45	25.862	0.615	0.418238	0.159161	-0.259077	2.0007e-08	8.40763e-07
1418	15	40986505	T	C	RAD51	5'Flank	Alu_Repeats	26	41.27	0.755	12	6.897	0.764	0.311619	0.0526897	-0.258929	2.57708e-10	1.8402e-08
1419	11	93468671	T	C	TAF1D	IGR	Alu_Repeats	33	52.381	0.535	11	6.322	0.337	0.280222	0.0212989	-0.258923	3.53247e-17	1.35137e-14
1420	12	124141514	A	G	GTF2H3	Intron	Alu_Repeats	28	44.444	0.588	1	0.575	0.4	0.26119	0.00229885	-0.258892	8.7924e-20	6.53827e-17
1421	15	75645621	A	G	MAN2C1	IGR	Non_Alu_Non_Repeats	41	65.079	0.813	66	37.931	0.713	0.52927	0.270443	-0.258827	2.23838e-06	5.15032e-05
1422	1	36534844	A	G	AGO3	3'UTR	Alu_Repeats	34	53.968	0.639	26	14.943	0.575	0.34473	0.085908	-0.258822	3.42419e-10	2.3984e-08
1423	17	26937057	T	C	SGK494	IGR	Alu_Repeats	27	42.857	0.617	2	1.149	0.5	0.264444	0.00574713	-0.258697	4.12688e-18	1.955e-15
1424	19	12350489	A	G	ZNF44	5'Flank	Alu_Repeats	38	60.317	0.469	7	4.023	0.596	0.282603	0.0239598	-0.258643	5.60516e-21	5.88029e-18
1425	15	50643555	T	C	GABPB1	Intron	Alu_Repeats	36	57.143	0.565	30	17.241	0.371	0.322651	0.0640172	-0.258634	2.3245e-12	2.74528e-10
1426	X	216572	C	T	PLCXD1	3'UTR	Alu_Repeats	26	41.27	0.675	5	2.874	0.695	0.278508	0.019977	-0.258531	1.51694e-14	2.97585e-12
1427	19	53060731	A	G	ZNF808	IGR	Alu_Repeats	30	47.619	0.552	1	0.575	0.8	0.263063	0.0045977	-0.258466	6.52346e-21	6.74388e-18
1428	15	91507575	A	G	RCCD1	IGR	Alu_Repeats	35	55.556	0.478	3	1.724	0.4	0.265349	0.0069023	-0.258447	2.39615e-23	5.48028e-20
1429	15	25228419	A	G	SNURF	Intron	Alu_Repeats	29	46.032	0.679	14	8.046	0.676	0.312778	0.0544138	-0.258364	2.60394e-11	2.47399e-09
1430	11	118872511	A	G	CCDC84	Intron	Alu_Repeats	33	52.381	0.52	4	2.299	0.62	0.272619	0.0142644	-0.258355	2.63308e-20	2.28131e-17
1431	19	35527861	A	G	SCN1B	Intron	Alu_Repeats	26	41.27	0.626	0	0	0	0.258317	0	-0.258317	3.89163e-19	2.36282e-16
1432	19	14681932	T	C	NDUFB7	Intron	Alu_Repeats	34	53.968	0.571	16	9.195	0.54	0.307968	0.0496609	-0.258307	1.19217e-13	1.92213e-11
1433	16	31463443	T	C	RP11-452L6.1	lincRNA	Alu_Repeats	25	39.683	0.692	5	2.874	0.566	0.274476	0.0162759	-0.2582	3.57733e-14	6.60366e-12
1434	4	585875	A	G	RN7SL358P	RNA	Alu_Repeats	27	42.857	0.608	1	0.575	0.417	0.260587	0.00239655	-0.258191	5.42668e-19	3.21971e-16
1435	1	50903632	T	C	FAF1	IGR	Alu_Repeats	22	34.921	0.747	1	0.575	0.455	0.260778	0.00261494	-0.258163	2.78351e-15	6.50183e-13
1436	9	111898461	T	C	FRRS1L	3'UTR	Alu_Repeats	47	74.603	0.496	31	17.816	0.63	0.370286	0.112155	-0.258131	1.15458e-11	1.15432e-09
1437	2	61317785	A	G	KIAA1841	Intron	Alu_Repeats	23	36.508	0.707	0	0	0	0.258127	0	-0.258127	6.63815e-17	2.3039e-14
1438	19	58970120	A	G	ZNF324B	IGR	Non_Alu_Repeats	25	39.683	0.656	1	0.575	0.4	0.260397	0.00229885	-0.258098	1.75312e-17	7.04233e-15
1439	17	38341055	A	G	RAPGEFL1	Intron	Alu_Repeats	30	47.619	0.542	0	0	0	0.258016	0	-0.258016	3.38828e-22	5.2119e-19
1440	15	86291455	T	C	AKAP13	IGR	Non_Alu_Non_Repeats	34	53.968	0.597	23	13.218	0.484	0.321968	0.0639943	-0.257974	5.6214e-11	4.74854e-09
1441	11	67852802	T	C	CHKA	Intron	Alu_Repeats	35	55.556	0.471	2	1.149	0.303	0.26146	0.00348851	-0.257972	2.11652e-24	6.2095e-21
1442	11	111599174	A	G	PPP2R1B	Intron	Alu_Repeats	36	57.143	0.487	9	5.172	0.394	0.278349	0.0203851	-0.257964	7.52849e-20	5.67343e-17
1443	3	49356505	T	C	USP4	Intron	Alu_Repeats	33	52.381	0.512	4	2.299	0.443	0.268127	0.0101724	-0.257955	6.77664e-21	6.99711e-18
1444	X	100265393	T	C	TRMT2B	3'UTR	Alu_Repeats	30	47.619	0.801	27	15.517	0.796	0.38146	0.123529	-0.257932	4.58477e-07	1.30373e-05
1445	17	27072866	A	G	TRAF4	Intron	Non_Alu_Non_Repeats	28	44.444	0.583	1	0.575	0.222	0.259175	0.00127586	-0.257899	8.79906e-20	6.53827e-17
1446	8	21896579	A	G	NPM2	IGR	Alu_Repeats	39	61.905	0.44	8	4.598	0.322	0.272603	0.0147931	-0.25781	2.0708e-23	4.8138e-20
1447	22	44346981	A	G	Unknown	IGR	Alu_Repeats	21	33.333	0.84	5	2.874	0.773	0.279857	0.0222241	-0.257633	2.37594e-11	2.268e-09
1448	1	33149414	A	G	SYNC	Intron	Alu_Repeats	50	79.365	0.525	79	45.402	0.351	0.416968	0.159379	-0.257589	5.9015e-13	8.08671e-11
1449	17	36695576	T	C	SRCIN1	Intron	Alu_Repeats	44	69.841	0.425	16	9.195	0.428	0.296889	0.0393448	-0.257544	7.47755e-21	7.65497e-18
1450	14	100763224	T	C	SLC25A29	Intron	Alu_Repeats	46	73.016	0.448	40	22.989	0.304	0.327381	0.0698678	-0.257513	8.56654e-17	2.94009e-14
1451	7	148766323	T	C	ZNF786	IGR	Alu_Repeats	28	44.444	0.579	0	0	0	0.257492	0	-0.257492	1.18209e-20	1.10913e-17
1452	12	132331194	A	G	MMP17	Intron	Alu_Repeats	53	84.127	0.438	31	17.816	0.623	0.368381	0.110966	-0.257415	1.21049e-15	3.17574e-13
1453	19	53059449	A	G	ZNF808	3'UTR	Alu_Repeats	35	55.556	0.496	6	3.448	0.519	0.275302	0.0178908	-0.257411	1.68737e-20	1.53052e-17
1454	12	49312941	T	C	CCDC65	Intron	Alu_Repeats	30	47.619	0.541	0	0	0	0.257397	0	-0.257397	3.39045e-22	5.2119e-19
1455	12	51905313	A	G	Unknown	IGR	Alu_Repeats	37	58.73	0.527	17	9.77	0.536	0.30973	0.0523506	-0.25738	6.21074e-15	1.36612e-12
1456	12	95421104	T	C	NR2C1	Intron	Alu_Repeats	27	42.857	0.605	1	0.575	0.333	0.259286	0.00191379	-0.257372	5.15126e-19	3.06555e-16
1457	3	49357553	T	C	USP4	Intron	Alu_Repeats	27	42.857	0.615	2	1.149	0.55	0.263635	0.00632184	-0.257313	5.55342e-18	2.56788e-15
1458	14	74169568	A	G	DNAL1	3'UTR	Alu_Repeats	28	44.444	0.579	0	0	0	0.257254	0	-0.257254	1.18209e-20	1.10913e-17
1459	12	84856	G	T	Unknown	IGR	Non_Alu_Non_Repeats	38	60.317	0.565	26	14.943	0.559	0.340746	0.0835115	-0.257235	5.34463e-12	5.99823e-10
1460	14	31562836	A	G	AP4S1	IGR	Alu_Repeats	32	50.794	0.546	6	3.448	0.588	0.277492	0.0202701	-0.257222	5.92594e-18	2.72974e-15
1461	4	774253	T	C	RP11-440L14.1	RNA	Alu_Repeats	38	60.317	0.468	12	6.897	0.362	0.282143	0.0249368	-0.257206	9.55134e-20	7.02364e-17
1462	2	136363522	A	G	R3HDM1	Intron	Alu_Repeats	23	36.508	0.704	0	0	0	0.257175	0	-0.257175	6.63936e-17	2.3039e-14
1463	1	155697186	A	G	DAP3	Intron	Alu_Repeats	33	52.381	0.529	6	3.448	0.584	0.277238	0.0201379	-0.2571	9.67523e-19	5.49884e-16
1464	18	44250608	T	C	Unknown	IGR	Alu_Repeats	48	76.19	0.395	21	12.069	0.364	0.301	0.043954	-0.257046	2.54602e-22	4.36728e-19
1465	3	141638688	A	G	ATP1B3	Intron	Alu_Repeats	22	34.921	0.74	1	0.575	0.267	0.25854	0.00153448	-0.257005	2.68712e-15	6.31217e-13
1466	17	79528269	T	C	NPLOC4	Intron	Alu_Repeats	30	47.619	0.667	17	9.77	0.621	0.317556	0.0607069	-0.256849	5.92082e-11	4.98316e-09
1467	X	1469894	A	G	IL3RA	Intron	Alu_Repeats	33	52.381	0.752	42	24.138	0.568	0.393857	0.137023	-0.256834	4.11961e-06	9.27616e-05
1468	13	115063876	A	G	UPF3A	Intron	Alu_Repeats	29	46.032	0.773	27	15.517	0.639	0.355841	0.0990862	-0.256755	3.89414e-07	1.14647e-05
1469	7	65994330	T	C	GS1-124K5.11	lincRNA	Alu_Repeats	32	50.794	0.587	12	6.897	0.597	0.297921	0.0411724	-0.256748	2.28031e-14	4.33932e-12
1470	11	781076	C	T	AP006621.5	Intron	Alu_Repeats	52	82.54	0.859	91	52.299	0.866	0.709381	0.452649	-0.256732	0.000149196	0.00188765
1471	19	36936556	T	C	ZNF566	IGR	Alu_Repeats	36	57.143	0.779	50	28.736	0.655	0.444857	0.188155	-0.256702	7.68655e-07	2.15727e-05
1472	11	61292559	T	C	SYT7	Intron	Non_Alu_Repeats	19	30.159	0.851	0	0	0	0.256698	0	-0.256698	5.2133e-14	8.8225e-12
1473	1	11080926	A	G	TARDBP	Intron	Alu_Repeats	25	39.683	0.669	4	2.299	0.387	0.265587	0.0089023	-0.256685	3.97344e-15	9.04397e-13
1474	16	10624905	T	C	EMP2	Intron	Alu_Repeats	36	57.143	0.618	28	16.092	0.601	0.353286	0.0966322	-0.256654	2.03508e-10	1.46449e-08
1475	3	197262865	T	C	BDH1	Intron	Alu_Repeats	29	46.032	0.558	0	0	0	0.256651	0	-0.256651	2.01666e-21	2.34807e-18
1476	11	67851654	T	C	CHKA	Intron	Alu_Repeats	33	52.381	0.49	0	0	0	0.25654	0	-0.25654	1.48025e-24	4.58117e-21
1477	12	121773065	T	C	ANAPC5	Intron	Alu_Repeats	22	34.921	0.776	4	2.299	0.631	0.271032	0.0145115	-0.25652	6.73184e-13	9.14365e-11
1478	15	75642109	A	G	NEIL1	Intron	Alu_Repeats	29	46.032	0.589	5	2.874	0.502	0.270937	0.0144253	-0.256511	5.04269e-17	1.88256e-14
1479	10	49216055	T	C	Unknown	IGR	Alu_Repeats	35	55.556	0.468	1	0.575	0.583	0.259778	0.00335057	-0.256427	5.82771e-25	2.14643e-21
1480	15	43926610	T	C	CATSPER2	Intron	Alu_Repeats	29	46.032	0.557	0	0	0	0.256349	0	-0.256349	2.01704e-21	2.34807e-18
1481	1	204524950	A	G	MDM4	3'UTR	Alu_Repeats	56	88.889	0.634	102	58.621	0.525	0.563984	0.30769	-0.256294	9.41063e-10	5.68572e-08
1482	1	109606657	T	C	TAF13	IGR	Alu_Repeats	42	66.667	0.485	22	12.644	0.533	0.323667	0.0674023	-0.256264	1.93483e-15	4.60854e-13
1483	15	25359002	A	G	SNHG14	RNA	Alu_Repeats	32	50.794	0.532	5	2.874	0.48	0.270032	0.0137931	-0.256239	2.58649e-19	1.72462e-16
1484	16	67041962	A	G	CES4A	Intron	Alu_Repeats	44	69.841	0.38	4	2.299	0.384	0.265048	0.00882184	-0.256226	1.61119e-29	3.04625e-25
1485	19	39503347	T	C	Unknown	IGR	Alu_Repeats	34	53.968	0.508	6	3.448	0.517	0.273921	0.0178333	-0.256087	8.99777e-20	6.66844e-17
1486	1	161344828	A	G	RP11-122G18.8	lincRNA	Alu_Repeats	34	53.968	0.483	2	1.149	0.393	0.260603	0.00451724	-0.256086	1.70952e-23	4.01788e-20
1487	16	3710896	A	G	TRAP1	Intron	Alu_Repeats	24	38.095	0.705	4	2.299	0.54	0.268492	0.0124138	-0.256078	2.50775e-14	4.73269e-12
1488	12	125264287	T	G	SCARB1	Intron	Non_Alu_Non_Repeats	33	52.381	0.745	36	20.69	0.65	0.390429	0.134454	-0.255975	5.81167e-07	1.64596e-05
1489	19	16350336	A	G	Unknown	IGR	Alu_Repeats	35	55.556	0.474	2	1.149	0.653	0.263444	0.00750575	-0.255939	1.13595e-23	2.77724e-20
1490	2	114465355	T	C	Unknown	IGR	Alu_Repeats	51	80.952	0.543	62	35.632	0.514	0.439175	0.183247	-0.255927	5.41876e-10	3.70307e-08
1491	8	37998464	A	G	ASH2L	IGR	Alu_Repeats	21	33.333	0.782	1	0.575	0.8	0.260524	0.0045977	-0.255926	2.19778e-14	4.19728e-12
1492	5	131699074	T	C	AC034220.3	RNA	Alu_Repeats	17	26.984	0.948	0	0	0	0.255905	0	-0.255905	1.35554e-12	1.64862e-10
1493	19	38896882	A	G	FAM98C	Intron	Alu_Repeats	39	61.905	0.473	16	9.195	0.404	0.293079	0.0371954	-0.255884	4.39438e-18	2.07134e-15
1494	22	18986204	A	G	DGCR5	RNA	Alu_Repeats	20	31.746	0.805	0	0	0	0.255667	0	-0.255667	1.00554e-14	2.01251e-12
1495	14	104147823	A	G	KLC1	Intron	Alu_Repeats	44	69.841	0.403	13	7.471	0.345	0.281413	0.0257759	-0.255637	1.19709e-23	2.89344e-20
1496	1	53378537	T	C	ECHDC2	Intron	Alu_Repeats	35	55.556	0.52	10	5.747	0.575	0.288651	0.0330172	-0.255634	4.2104e-17	1.59069e-14
1497	19	37121820	A	G	ZNF382	IGR	Alu_Repeats	30	47.619	0.536	0	0	0	0.255413	0	-0.255413	3.39262e-22	5.2119e-19
1498	1	207943187	A	G	CD46	Intron	Alu_Repeats	33	52.381	0.557	16	9.195	0.396	0.29181	0.0364195	-0.25539	3.56087e-14	6.57611e-12
1499	19	9864066	T	C	ZNF846	Intron	Alu_Repeats	20	31.746	0.804	0	0	0	0.255333	0	-0.255333	1.00518e-14	2.01251e-12
1500	15	99927272	T	G	LRRC28	IGR	Alu_Repeats	25	39.683	0.667	3	1.724	0.539	0.264619	0.00929885	-0.25532	1.14719e-15	3.02084e-13
1501	11	113817943	A	G	HTR3B	IGR	Alu_Repeats	23	36.508	0.712	1	0.575	0.818	0.259952	0.00470115	-0.255251	9.16642e-16	2.46721e-13
1502	16	2145176	T	C	PKD1	Intron	Alu_Repeats	25	39.683	0.652	1	0.575	0.636	0.258889	0.00365517	-0.255234	2.34119e-17	9.18401e-15
1503	20	34218165	T	C	CPNE1	Intron	Alu_Repeats	41	65.079	0.684	48	27.586	0.69	0.445413	0.190351	-0.255062	4.29963e-07	1.2241e-05
1504	12	6930804	T	G	GPR162	5'Flank	Non_Alu_Non_Repeats	19	30.159	0.927	5	2.874	0.85	0.279476	0.0244253	-0.255051	7.97279e-10	4.87638e-08
1505	18	56419971	A	G	MALT1	IGR	Alu_Repeats	29	46.032	0.623	12	6.897	0.463	0.286937	0.0319598	-0.254977	3.31633e-13	4.69321e-11
1506	9	68419668	G	A	Unknown	IGR	Non_Alu_Non_Repeats	29	46.032	0.596	6	3.448	0.557	0.274159	0.0191954	-0.254963	2.90153e-16	9.1094e-14
1507	3	48714699	T	C	NCKIPSD	Intron	Alu_Repeats	18	28.571	0.926	2	1.149	0.834	0.264508	0.00958046	-0.254927	1.97452e-11	1.90318e-09
1508	3	53898502	T	C	IL17RB	Intron	Alu_Repeats	25	39.683	0.68	3	1.724	0.86	0.269714	0.0148276	-0.254887	4.52115e-15	1.01897e-12
1509	11	768030	T	C	PDDC1	3'UTR	Alu_Repeats	36	57.143	0.674	33	18.966	0.687	0.38519	0.130316	-0.254874	6.54257e-08	2.62001e-06
1510	12	121094555	A	G	CABP1	Intron	Alu_Repeats	26	41.27	0.617	0	0	0	0.254794	0	-0.254794	3.87335e-19	2.36282e-16
1511	14	94519635	T	C	DDX24	Intron	Alu_Repeats	24	38.095	0.669	0	0	0	0.254778	0	-0.254778	1.21296e-17	4.98069e-15
1512	11	66284302	A	G	CTD-3074O7.11	Intron	Alu_Repeats	42	66.667	0.397	5	2.874	0.355	0.264984	0.0102069	-0.254777	2.34665e-27	1.79869e-23
1513	9	97057431	A	G	ZNF169	Intron	Alu_Repeats	44	69.841	0.479	29	16.667	0.477	0.334238	0.079477	-0.254761	1.71193e-14	3.3309e-12
1514	X	100887687	A	G	RNU6-30P	RNA	Alu_Repeats	29	46.032	0.589	6	3.448	0.482	0.271317	0.0166092	-0.254708	1.80056e-16	5.8204e-14
1515	X	47068298	A	G	UBA1	Intron	Alu_Repeats	29	46.032	0.713	21	12.069	0.61	0.328333	0.0736724	-0.254661	2.20546e-09	1.27439e-07
1516	19	53120901	T	C	ZNF83	5'UTR	Alu_Repeats	21	33.333	0.932	11	6.322	0.887	0.310762	0.0561034	-0.254658	7.79073e-08	2.99271e-06
1517	16	549101	A	G	RAB11FIP3	Intron	Alu_Repeats	37	58.73	0.51	14	8.046	0.56	0.299444	0.0450632	-0.254381	4.46799e-16	1.26756e-13
1518	17	5286154	A	G	RABEP1	Intron	Alu_Repeats	42	66.667	0.446	17	9.77	0.438	0.297127	0.0427471	-0.25438	7.95013e-19	4.60452e-16
1519	7	5889210	A	G	ZNF815P	RNA	Alu_Repeats	25	39.683	0.641	0	0	0	0.254349	0	-0.254349	2.18784e-18	1.09144e-15
1520	16	6822766	A	G	RBFOX1	Intron	Non_Alu_Non_Repeats	20	31.746	0.819	1	0.575	1	0.260079	0.00574713	-0.254332	1.15173e-13	1.86223e-11
1521	4	56287580	A	G	TMEM165	Intron	Alu_Repeats	29	46.032	0.577	4	2.299	0.495	0.265683	0.0113736	-0.254309	8.75544e-18	3.91857e-15
1522	22	18993889	A	G	DGCR5	RNA	Alu_Repeats	23	36.508	0.696	0	0	0	0.254254	0	-0.254254	6.63575e-17	2.3039e-14
1523	10	135342315	G	C	SPRN	Intron	Non_Alu_Non_Repeats	22	34.921	0.728	0	0	0	0.254222	0	-0.254222	3.53801e-16	1.02913e-13
1524	1	10454959	A	G	Unknown	IGR	Alu_Repeats	25	39.683	0.64	0	0	0	0.254159	0	-0.254159	2.18838e-18	1.09144e-15
1525	2	74939018	A	G	Unknown	IGR	Alu_Repeats	22	34.921	0.728	0	0	0	0.254127	0	-0.254127	3.58371e-16	1.02913e-13
1526	11	72002414	T	C	CLPB	IGR	Alu_Repeats	29	46.032	0.591	5	2.874	0.622	0.271968	0.0178736	-0.254095	1.10919e-16	3.7183e-14
1527	5	138215974	A	G	CTNNA1	Intron	Alu_Repeats	38	60.317	0.435	3	1.724	0.472	0.262175	0.00813793	-0.254037	2.24081e-25	9.89439e-22
1528	10	17659131	C	A	PTPLA	Missense_Mutation	Non_Alu_Non_Repeats	24	38.095	0.999	22	12.644	1	0.38046	0.126437	-0.254024	1.49643e-05	0.000271554
1529	11	65540403	T	C	AP5B1	IGR	Alu_Repeats	41	65.079	0.646	41	23.563	0.707	0.420571	0.166569	-0.254002	2.19673e-07	7.37072e-06
1530	19	39386590	T	C	SIRT2	Intron	Alu_Repeats	43	68.254	0.464	27	15.517	0.404	0.316698	0.0627241	-0.253974	4.78574e-16	1.35409e-13
1531	22	19009645	A	G	DGCR9	lincRNA	Alu_Repeats	16	25.397	1	0	0	0	0.253968	0	-0.253968	6.55578e-12	6.97215e-10
1532	15	22514476	T	C	MIR1268A	RNA	Non_Alu_Non_Repeats	16	25.397	1	0	0	0	0.253968	0	-0.253968	6.55578e-12	6.97215e-10
1533	16	74497674	T	C	GLG1	Intron	Alu_Repeats	16	25.397	1	0	0	0	0.253968	0	-0.253968	6.55578e-12	6.97215e-10
1534	16	548227	A	G	RAB11FIP3	Intron	Alu_Repeats	34	53.968	0.545	10	5.747	0.699	0.294095	0.0401552	-0.25394	9.9543e-16	2.66076e-13
1535	17	5133954	A	G	SCIMP	Intron	Alu_Repeats	23	36.508	0.696	0	0	0	0.253937	0	-0.253937	6.63695e-17	2.3039e-14
1536	11	119179678	T	C	MCAM	3'UTR	Non_Alu_Non_Repeats	62	98.413	0.768	131	75.287	0.667	0.756206	0.50227	-0.253936	2.39605e-05	0.000422451
1537	14	74165375	A	G	DNAL1	3'UTR	Alu_Repeats	37	58.73	0.565	22	12.644	0.616	0.33181	0.077908	-0.253901	7.80043e-12	7.93955e-10
1538	3	37085148	A	G	MLH1	Intron	Alu_Repeats	26	41.27	0.688	7	4.023	0.748	0.283889	0.0300747	-0.253814	5.36759e-13	7.40281e-11
1539	X	24095325	A	G	EIF2S3	3'UTR	Alu_Repeats	49	77.778	0.368	19	10.92	0.297	0.286048	0.0323966	-0.253651	1.55796e-25	7.48886e-22
1540	20	50210035	T	C	Unknown	IGR	Non_Alu_Non_Repeats	25	39.683	0.639	0	0	0	0.253651	0	-0.253651	2.18717e-18	1.09144e-15
1541	11	94803525	T	C	SRSF8	RNA	Alu_Repeats	23	36.508	0.695	0	0	0	0.253651	0	-0.253651	6.61732e-17	2.3039e-14
1542	15	40980624	T	C	RAD51-AS1	RNA	Alu_Repeats	37	58.73	0.48	11	6.322	0.443	0.281635	0.0279885	-0.253646	5.54894e-19	3.28309e-16
1543	13	22093320	T	C	MICU2	Intron	Alu_Repeats	31	49.206	0.515	0	0	0	0.253635	0	-0.253635	5.62429e-23	1.08318e-19
1544	11	82963147	T	C	ANKRD42	Intron	Non_Alu_Repeats	19	30.159	0.892	3	1.724	0.9	0.268984	0.0155172	-0.253467	3.01966e-11	2.84443e-09
1545	14	64938077	A	G	ZBTB25	Intron	Alu_Repeats	21	33.333	0.864	7	4.023	0.858	0.287968	0.034523	-0.253445	8.10135e-10	4.923e-08
1546	1	1660958	T	C	SLC35E2	Intron	Alu_Repeats	30	47.619	0.814	32	18.391	0.732	0.387857	0.134534	-0.253323	1.81884e-06	4.30208e-05
1547	16	31467534	T	C	ARMC5	5'Flank	Alu_Repeats	33	52.381	0.612	20	11.494	0.586	0.320651	0.0673333	-0.253317	1.83517e-11	1.78056e-09
1548	6	74082667	C	T	OOEP	Intron	Non_Alu_Non_Repeats	37	58.73	0.998	58	33.333	0.999	0.586238	0.332943	-0.253296	0.000746282	0.00630209
1549	17	5130554	A	G	SCIMP	Intron	Alu_Repeats	28	44.444	0.57	0	0	0	0.253222	0	-0.253222	1.18216e-20	1.10913e-17
1550	10	46962944	G	A	SYT15	Intron	Alu_Repeats	26	41.27	0.627	1	0.575	1	0.258952	0.00574713	-0.253205	6.63681e-18	3.02121e-15
1551	1	11138082	T	C	EXOSC10	Intron	Alu_Repeats	24	38.095	0.674	2	1.149	0.322	0.256889	0.00370115	-0.253188	6.36325e-16	1.76194e-13
1552	9	131088770	A	G	COQ4	Intron	Alu_Repeats	24	38.095	0.69	2	1.149	0.85	0.262921	0.00977011	-0.253151	1.83949e-15	4.55915e-13
1553	20	297800	T	C	Unknown	IGR	Alu_Repeats	35	55.556	0.47	3	1.724	0.46	0.261063	0.00792529	-0.253138	3.70795e-23	8.21551e-20
1554	12	53571355	T	C	CSAD	Intron	Alu_Repeats	51	80.952	0.484	57	32.759	0.422	0.391413	0.138287	-0.253125	5.06142e-13	7.00666e-11
1555	12	132331801	A	G	MMP17	Intron	Alu_Repeats	35	55.556	0.469	2	1.149	0.643	0.260476	0.0073908	-0.253085	1.07946e-23	2.65435e-20
1556	11	71272457	T	G	Unknown	IGR	Non_Alu_Repeats	16	25.397	0.996	0	0	0	0.252921	0	-0.252921	6.64098e-12	6.97215e-10
1557	12	132333827	G	A	MMP17	Intron	Alu_Repeats	18	28.571	0.905	1	0.575	1	0.258667	0.00574713	-0.25292	3.4732e-12	3.99059e-10
1558	11	118878417	A	G	CCDC84	Intron	Alu_Repeats	30	47.619	0.617	10	5.747	0.709	0.293635	0.0407241	-0.252911	1.70927e-13	2.69357e-11
1559	16	1404450	A	G	GNPTG	Intron	Alu_Repeats	30	47.619	0.584	7	4.023	0.622	0.277857	0.0250345	-0.252823	8.18079e-16	2.21806e-13
1560	2	170609510	A	G	KLHL23	IGR	Alu_Repeats	26	41.27	0.613	0	0	0	0.252778	0	-0.252778	3.89308e-19	2.36282e-16
1561	2	136478910	A	G	R3HDM1	Intron	Alu_Repeats	31	49.206	0.514	0	0	0	0.25273	0	-0.25273	5.62466e-23	1.08318e-19
1562	17	36691172	T	C	SRCIN1	Intron	Alu_Repeats	28	44.444	0.569	0	0	0	0.252667	0	-0.252667	1.18224e-20	1.10913e-17
1563	15	40982859	T	C	RAD51-AS1	RNA	Alu_Repeats	20	31.746	0.836	3	1.724	0.747	0.265397	0.0128793	-0.252518	4.28747e-12	4.8683e-10
1564	19	58376937	A	G	ZNF587	IGR	Alu_Repeats	46	73.016	0.467	36	20.69	0.429	0.341286	0.0887759	-0.25251	2.33485e-14	4.43515e-12
1565	2	55764373	A	G	CCDC104	Intron	Alu_Repeats	32	50.794	0.507	2	1.149	0.45	0.257556	0.00517241	-0.252383	9.36101e-22	1.26822e-18
1566	16	545014	G	C	RAB11FIP3	Intron	Alu_Repeats	22	34.921	0.797	6	3.448	0.749	0.278222	0.0258448	-0.252377	3.13483e-11	2.91326e-09
1567	9	34682238	A	G	RP11-195F19.9	RNA	Alu_Repeats	29	46.032	0.583	5	2.874	0.557	0.268365	0.0160172	-0.252348	7.88613e-17	2.71313e-14
1568	15	34435101	T	C	KATNBL1	Intron	Alu_Repeats	29	46.032	0.677	15	8.621	0.689	0.311762	0.0594195	-0.252342	1.18253e-10	9.53381e-09
1569	19	37488472	C	G	ZNF568	Missense_Mutation	Non_Alu_Non_Repeats	21	33.333	0.757	0	0	0	0.252302	0	-0.252302	1.89729e-15	4.55915e-13
1570	12	53568562	T	C	CSAD	Intron	Alu_Repeats	54	85.714	0.508	51	29.31	0.624	0.435127	0.182891	-0.252236	7.68088e-09	3.79917e-07
1571	11	71272298	T	C	Unknown	IGR	Non_Alu_Repeats	16	25.397	0.993	0	0	0	0.252222	0	-0.252222	6.64098e-12	6.97215e-10
1572	19	13884418	A	G	C19orf53	5'Flank	Alu_Repeats	41	65.079	0.927	67	38.506	0.911	0.603063	0.350879	-0.252184	0.000587474	0.00589967
1573	4	68335095	T	C	CENPC	IGR	Alu_Repeats	27	42.857	0.747	15	8.621	0.787	0.319968	0.0678276	-0.252141	1.84193e-09	1.07736e-07
1574	4	41268770	A	G	UCHL1	Intron	Alu_Repeats	46	73.016	0.386	13	7.471	0.399	0.281857	0.0298218	-0.252035	4.6768e-24	1.29611e-20
1575	12	125269475	T	C	SCARB1	Intron	Non_Alu_Non_Repeats	41	65.079	0.641	57	32.759	0.505	0.417302	0.16527	-0.252031	3.91503e-07	1.14647e-05
1576	6	31732971	T	C	VWA7	IGR	Alu_Repeats	34	53.968	0.512	8	4.598	0.525	0.276143	0.0241322	-0.252011	3.00219e-18	1.46028e-15
1577	19	37736511	A	G	ZNF383	IGR	Alu_Repeats	32	50.794	0.622	18	10.345	0.62	0.316095	0.0640977	-0.251998	2.27782e-11	2.17947e-09
1578	9	130993287	A	G	DNM1	Intron	Alu_Repeats	40	63.492	0.413	3	1.724	0.585	0.262	0.0100862	-0.251914	1.03517e-26	6.62204e-23
1579	19	45405080	A	G	TOMM40	Intron	Alu_Repeats	21	33.333	0.79	2	1.149	1	0.263397	0.0114943	-0.251903	3.13073e-13	4.44905e-11
1580	13	20253035	T	C	PSPC1	5'Flank	Alu_Repeats	27	42.857	0.588	0	0	0	0.251889	0	-0.251889	6.83201e-20	5.19026e-17
1581	X	73416963	T	C	Unknown	IGR	Non_Alu_Repeats	60	95.238	0.591	114	65.517	0.475	0.563222	0.311339	-0.251883	4.60715e-12	5.21181e-10
1582	X	1468629	T	C	IL3RA	Intron	Alu_Repeats	29	46.032	0.615	9	5.172	0.606	0.283206	0.0313448	-0.251862	4.2058e-14	7.69368e-12
1583	1	1660957	T	C	SLC35E2	Intron	Alu_Repeats	34	53.968	0.685	36	20.69	0.569	0.369476	0.117667	-0.25181	5.54966e-08	2.23766e-06
1584	11	130740551	T	C	RP11-890B15.3	lincRNA	Non_Alu_Non_Repeats	34	53.968	0.596	29	16.667	0.42	0.321825	0.0700747	-0.251751	2.844e-10	2.01726e-08
1585	5	130495835	T	C	HINT1	Intron	Alu_Repeats	34	53.968	0.654	29	16.667	0.609	0.353175	0.101448	-0.251726	4.07988e-09	2.06459e-07
1586	20	50204836	T	C	Unknown	IGR	Alu_Repeats	40	63.492	0.413	4	2.299	0.448	0.261984	0.0102931	-0.251691	4.54951e-26	2.43444e-22
1587	9	114800928	T	C	SUSD1	IGR	Alu_Repeats	20	31.746	0.96	10	5.747	0.927	0.304841	0.0532644	-0.251577	9.66737e-08	3.34993e-06
1588	11	118407690	A	G	TMEM25	IGR	Alu_Repeats	31	49.206	0.516	1	0.575	0.455	0.254143	0.00261494	-0.251528	5.31642e-22	7.74529e-19
1589	17	38075867	T	C	ORMDL3	IGR	Alu_Repeats	31	49.206	0.565	7	4.023	0.654	0.27781	0.0262931	-0.251516	2.45579e-16	7.78466e-14
1590	10	121332403	T	C	TIAL1	IGR	Alu_Repeats	32	50.794	0.72	27	15.517	0.736	0.365667	0.114207	-0.25146	8.55993e-08	2.99271e-06
1591	16	30561274	T	C	AC002310.13	Intron	Alu_Repeats	29	46.032	0.593	7	4.023	0.53	0.272762	0.0213046	-0.251457	1.2778e-15	3.34615e-13
1592	12	49314503	T	C	FKBP11	IGR	Alu_Repeats	24	38.095	0.66	0	0	0	0.251444	0	-0.251444	1.2134e-17	4.98069e-15
1593	9	37774127	T	C	RP11-613M10.9	Intron	Alu_Repeats	32	50.794	0.552	13	7.471	0.388	0.280381	0.0289943	-0.251387	5.94655e-15	1.3114e-12
1594	19	37121718	A	G	ZNF382	IGR	Alu_Repeats	34	53.968	0.473	2	1.149	0.365	0.255508	0.00420115	-0.251307	1.79795e-23	4.19099e-20
1595	22	20927175	A	G	MED15	Intron	Alu_Repeats	18	28.571	0.937	3	1.724	0.955	0.267762	0.0164598	-0.251302	1.57378e-10	1.1991e-08
1596	12	27188014	A	G	Unknown	IGR	Alu_Repeats	38	60.317	0.557	25	14.368	0.591	0.336159	0.084908	-0.251251	8.25108e-12	8.37619e-10
1597	X	19931744	T	C	CXorf23	3'UTR	Non_Alu_Repeats	39	61.905	0.552	36	20.69	0.438	0.341778	0.0906092	-0.251169	2.75771e-11	2.61075e-09
1598	19	38032538	A	G	ZNF793	IGR	Alu_Repeats	37	58.73	0.476	9	5.172	0.55	0.279556	0.028431	-0.251125	3.91266e-19	2.37272e-16
1599	9	127707722	T	C	SCAI	3'UTR	Alu_Repeats	30	47.619	0.534	2	1.149	0.266	0.254159	0.00305172	-0.251107	1.46786e-20	1.35305e-17
1600	7	104744342	T	C	KMT2E	Intron	Alu_Repeats	31	49.206	0.51	0	0	0	0.251048	0	-0.251048	5.62429e-23	1.08318e-19
1601	1	10447377	A	G	RN7SL721P	RNA	Alu_Repeats	26	41.27	0.62	2	1.149	0.408	0.25573	0.00468966	-0.251041	1.9352e-17	7.72632e-15
1602	15	25228793	A	G	SNURF	Intron	Alu_Repeats	31	49.206	0.669	20	11.494	0.68	0.329143	0.0781264	-0.251016	3.70378e-10	2.5819e-08
1603	17	30734101	A	G	Unknown	IGR	Alu_Repeats	22	34.921	0.719	0	0	0	0.251016	0	-0.251016	3.58479e-16	1.02913e-13
1604	11	72002898	T	C	CLPB	IGR	Alu_Repeats	20	31.746	0.896	6	3.448	0.972	0.284508	0.033523	-0.250985	1.68221e-09	9.89792e-08
1605	19	36442604	A	G	AF038458.3	lincRNA	Alu_Repeats	26	41.27	0.608	0	0	0	0.250968	0	-0.250968	3.8926e-19	2.36282e-16
1606	8	30047329	A	G	Unknown	IGR	Alu_Repeats	37	58.73	0.473	10	5.747	0.464	0.277619	0.0266552	-0.250964	3.00926e-19	1.99556e-16
1607	12	123257630	A	G	CCDC62	5'Flank	Alu_Repeats	30	47.619	0.531	1	0.575	0.308	0.252635	0.00177011	-0.250865	2.41188e-21	2.73242e-18
1608	15	40985001	T	C	RAD51	5'Flank	Alu_Repeats	34	53.968	0.556	13	7.471	0.656	0.299873	0.0490287	-0.250844	2.21215e-14	4.22189e-12
1609	7	66806434	A	G	RP11-166O4.5	lincRNA	Alu_Repeats	23	36.508	0.687	0	0	0	0.250825	0	-0.250825	6.63735e-17	2.3039e-14
1610	X	48341920	A	G	FTSJ1	Intron	Alu_Repeats	18	28.571	0.91	2	1.149	0.799	0.259889	0.00918391	-0.250705	1.56108e-11	1.53051e-09
1611	13	32980902	T	C	N4BP2L1	Intron	Alu_Repeats	33	52.381	0.512	8	4.598	0.383	0.268286	0.0175977	-0.250688	2.25591e-18	1.12374e-15
1612	11	67854935	T	C	CHKA	Intron	Alu_Repeats	22	34.921	0.718	0	0	0	0.250619	0	-0.250619	3.58436e-16	1.02913e-13
1613	3	19993585	A	G	RAB5A	Intron	Alu_Repeats	34	53.968	0.597	20	11.494	0.623	0.322159	0.0715632	-0.250596	1.49368e-11	1.46866e-09
1614	21	47687808	G	C	MCM3AP	Intron	Alu_Repeats	24	38.095	0.883	22	12.644	0.677	0.336222	0.0856379	-0.250584	2.81978e-06	6.46899e-05
1615	22	29902658	T	C	THOC5	3'UTR	Alu_Repeats	17	26.984	0.928	0	0	0	0.25054	0	-0.25054	1.35726e-12	1.64862e-10
1616	16	74351921	T	C	AC009120.6	RNA	Alu_Repeats	29	46.032	0.544	0	0	0	0.250524	0	-0.250524	2.01742e-21	2.34807e-18
1617	11	118874197	A	G	CCDC84	Intron	Alu_Repeats	36	57.143	0.47	5	2.874	0.62	0.268302	0.0178276	-0.250474	1.73775e-21	2.19036e-18
1618	20	3149779	T	C	LZTS3	5'Flank	Non_Alu_Repeats	30	47.619	0.526	0	0	0	0.250444	0	-0.250444	3.39371e-22	5.2119e-19
1619	13	50487701	T	C	SPRYD7	3'UTR	Alu_Repeats	39	61.905	0.565	30	17.241	0.577	0.349889	0.0994483	-0.250441	8.82741e-11	7.22991e-09
1620	10	102140495	A	G	LINC00263	RNA	Alu_Repeats	23	36.508	0.686	0	0	0	0.250397	0	-0.250397	6.63896e-17	2.3039e-14
1621	22	32003347	A	G	SFI1	Intron	Alu_Repeats	17	26.984	0.992	3	1.724	1	0.267619	0.0172414	-0.250378	8.15527e-10	4.954e-08
1622	17	29109102	A	G	CRLF3	IGR	Alu_Repeats	33	52.381	0.49	3	1.724	0.371	0.256651	0.0064023	-0.250248	7.44406e-22	1.04169e-18
1623	19	14264723	T	C	LPHN1	Intron	Alu_Repeats	21	33.333	0.758	1	0.575	0.4	0.25254	0.00229885	-0.250241	1.45164e-14	2.8586e-12
1624	20	33438473	T	C	GGT7	Intron	Alu_Repeats	28	44.444	0.569	2	1.149	0.225	0.252778	0.00258621	-0.250192	5.18236e-19	3.0812e-16
1625	X	122600224	A	G	GRIA3	Intron	Non_Alu_Non_Repeats	17	26.984	0.927	0	0	0	0.250095	0	-0.250095	1.32475e-12	1.64862e-10
1626	17	53037643	T	C	COX11	Intron	Alu_Repeats	25	39.683	0.678	4	2.299	0.826	0.269	0.0189828	-0.250017	3.10419e-14	5.76779e-12
1627	2	55768124	A	G	CCDC104	Intron	Alu_Repeats	37	58.73	0.476	12	6.897	0.425	0.279333	0.0293276	-0.250006	1.36408e-18	7.55581e-16
1628	11	71999335	T	C	Unknown	IGR	Alu_Repeats	20	31.746	0.922	8	4.598	0.927	0.292603	0.0426092	-0.249994	2.18793e-08	9.17496e-07
1629	10	70241459	T	C	SLC25A16	3'UTR	Alu_Repeats	30	47.619	0.525	0	0	0	0.249968	0	-0.249968	3.39197e-22	5.2119e-19
1630	19	37174703	T	C	AC074138.3	lincRNA	Alu_Repeats	17	26.984	0.963	2	1.149	0.85	0.25973	0.00977011	-0.24996	9.90749e-11	8.0687e-09
1631	3	49359065	T	C	USP4	Intron	Alu_Repeats	20	31.746	0.819	2	1.149	0.875	0.26	0.0100575	-0.249943	1.03877e-12	1.37513e-10
1632	4	103732387	T	C	UBE2D3	Intron	Alu_Repeats	31	49.206	0.508	0	0	0	0.249937	0	-0.249937	5.62611e-23	1.08318e-19
1633	12	53572332	T	C	CSAD	Intron	Alu_Repeats	35	55.556	0.595	25	14.368	0.56	0.330397	0.0804885	-0.249908	8.41534e-11	6.91906e-09
1634	16	89299200	C	A	Unknown	IGR	Non_Alu_Non_Repeats	19	30.159	0.914	6	3.448	0.749	0.275524	0.0258161	-0.249708	1.70465e-09	1.00196e-07
1635	14	51459284	T	C	TRIM9	Intron	Alu_Repeats	29	46.032	0.557	2	1.149	0.564	0.256175	0.00647701	-0.249698	2.32238e-19	1.55714e-16
1636	19	16967635	A	G	SIN3B	Intron	Alu_Repeats	26	41.27	0.722	11	6.322	0.763	0.297921	0.0482471	-0.249674	9.09659e-11	7.43392e-09
1637	19	58210700	T	C	ZNF154	3'UTR	Alu_Repeats	36	57.143	0.578	23	13.218	0.61	0.330254	0.0806207	-0.249633	2.19305e-11	2.10238e-09
1638	9	131188149	A	G	CERCAM	Intron	Alu_Repeats	23	36.508	0.722	3	1.724	0.805	0.263508	0.0138851	-0.249623	6.9308e-14	1.15805e-11
1639	12	49322087	T	C	FKBP11	5'Flank	Alu_Repeats	41	65.079	0.411	8	4.598	0.39	0.267492	0.0179195	-0.249573	3.97734e-24	1.11314e-20
1640	20	296814	T	C	Unknown	IGR	Alu_Repeats	38	60.317	0.443	8	4.598	0.382	0.267095	0.0175632	-0.249532	5.42031e-22	7.85924e-19
1641	22	26121085	A	G	ADRBK2	3'UTR	Alu_Repeats	47	74.603	0.424	35	20.115	0.331	0.315984	0.0665862	-0.249398	3.44919e-18	1.6561e-15
1642	17	40811919	A	G	TUBG2	Silent	Non_Alu_Non_Repeats	18	28.571	0.895	4	2.299	0.28	0.255698	0.00643103	-0.249267	3.80321e-10	2.64557e-08
1643	16	1404466	A	G	GNPTG	Intron	Alu_Repeats	22	34.921	0.79	6	3.448	0.776	0.275952	0.0267586	-0.249194	2.82351e-11	2.67096e-09
1644	19	39124218	A	G	EIF3K	Intron	Alu_Repeats	42	66.667	0.405	9	5.172	0.409	0.270254	0.0211379	-0.249116	7.68746e-24	2.06327e-20
1645	12	49320733	T	C	FKBP11	5'Flank	Alu_Repeats	33	52.381	0.475	0	0	0	0.249048	0	-0.249048	1.48074e-24	4.58117e-21
1646	17	36695571	T	C	SRCIN1	Intron	Alu_Repeats	41	65.079	0.407	8	4.598	0.356	0.265127	0.0163793	-0.248748	2.96032e-24	8.4519e-21
1647	X	118603844	T	G	SLC25A5	Missense_Mutation	Non_Alu_Non_Repeats	52	82.54	0.938	95	54.598	0.962	0.773984	0.525247	-0.248737	0.00675836	0.0343009
1648	16	1411020	A	G	GNPTG	Intron	Alu_Repeats	42	66.667	0.423	20	11.494	0.287	0.281762	0.033046	-0.248716	7.54998e-20	5.68458e-17
1649	11	70217499	T	G	PPFIA1	Intron	Non_Alu_Repeats	20	31.746	0.783	0	0	0	0.248714	0	-0.248714	1.00524e-14	2.01251e-12
1650	9	68416653	G	A	MIR4477B	RNA	Alu_Repeats	18	28.571	0.991	6	3.448	1	0.283048	0.0344828	-0.248565	2.19444e-08	9.20137e-07
1651	7	90019373	A	G	GTPBP10	3'UTR	Alu_Repeats	48	76.19	0.645	77	44.253	0.549	0.491317	0.242879	-0.248438	9.09139e-09	4.45002e-07
1652	19	58383343	A	G	ZNF814	IGR	Alu_Repeats	42	66.667	0.45	19	10.92	0.473	0.300063	0.0516897	-0.248374	5.28905e-17	1.96924e-14
1653	16	74361229	T	C	AC009120.6	RNA	Alu_Repeats	30	47.619	0.527	1	0.575	0.467	0.251048	0.00268391	-0.248364	3.02872e-21	3.36085e-18
1654	1	114258194	T	C	PHTF1	Intron	Alu_Repeats	18	28.571	0.869	0	0	0	0.248349	0	-0.248349	2.67856e-13	3.8344e-11
1655	11	66450444	T	C	SPTBN2	IGR	Alu_Repeats	31	49.206	0.544	5	2.874	0.68	0.267857	0.0195287	-0.248328	7.21372e-18	3.27158e-15
1656	17	2579014	A	G	PAFAH1B1	Intron	Alu_Repeats	26	41.27	0.606	1	0.575	0.3	0.249937	0.00172414	-0.248212	2.77787e-18	1.36221e-15
1657	9	130556197	A	G	Unknown	IGR	Alu_Repeats	28	44.444	0.658	13	7.471	0.596	0.292571	0.0444943	-0.248077	1.42476e-11	1.4061e-09
1658	15	41872672	A	G	TYRO3	IGR	Alu_Repeats	35	55.556	0.513	14	8.046	0.46	0.285016	0.0370402	-0.247976	7.11481e-16	1.95206e-13
1659	3	170180511	T	C	SLC7A14	3'UTR	Alu_Repeats	34	53.968	0.688	28	16.092	0.768	0.37154	0.123592	-0.247948	1.46589e-07	5.04751e-06
1660	1	92865946	A	G	RPAP2	3'UTR	Alu_Repeats	30	47.619	0.533	3	1.724	0.343	0.253698	0.00590805	-0.24779	8.98464e-20	6.66452e-17
1661	9	130991014	A	G	DNM1	Intron	Alu_Repeats	42	66.667	0.415	10	5.747	0.501	0.276571	0.0287989	-0.247773	5.0249e-22	7.34575e-19
1662	14	64950461	T	C	ZBTB25	Intron	Alu_Repeats	33	52.381	0.626	33	18.966	0.421	0.327683	0.0799138	-0.247769	4.62932e-09	2.33236e-07
1663	17	74778166	A	G	MFSD11	IGR	Alu_Repeats	35	55.556	0.477	9	5.172	0.336	0.265111	0.0173621	-0.247749	1.34424e-19	9.5149e-17
1664	14	68030934	A	G	PLEKHH1	Intron	Alu_Repeats	43	68.254	0.441	24	13.793	0.388	0.301238	0.0535	-0.247738	9.7593e-18	4.33819e-15
1665	19	538160	A	G	CDC34	Intron	Non_Alu_Non_Repeats	45	71.429	0.926	72	41.379	1	0.661508	0.413793	-0.247715	0.00176173	0.0129413
1666	19	39117112	A	G	EIF3K	Intron	Alu_Repeats	25	39.683	0.624	0	0	0	0.247698	0	-0.247698	2.18757e-18	1.09144e-15
1667	19	53203811	T	C	ZNF611	IGR	Alu_Repeats	33	52.381	0.49	4	2.299	0.388	0.256603	0.00890805	-0.247695	5.95437e-21	6.23127e-18
1668	9	131089830	A	G	COQ4	Intron	Alu_Repeats	46	73.016	0.502	36	20.69	0.574	0.366302	0.118695	-0.247606	1.3208e-11	1.30912e-09
1669	17	74784471	A	G	Unknown	IGR	Alu_Repeats	34	53.968	0.475	4	2.299	0.388	0.256508	0.00890805	-0.2476	8.05397e-22	1.11602e-18
1670	10	71908542	T	C	SAR1A	3'UTR	Non_Alu_Non_Repeats	30	47.619	0.73	27	15.517	0.645	0.347698	0.100144	-0.247555	4.94617e-08	2.00125e-06
1671	1	53377958	T	C	ECHDC2	Intron	Alu_Repeats	37	58.73	0.441	5	2.874	0.399	0.258952	0.0114598	-0.247493	2.90627e-23	6.54148e-20
1672	12	121773244	T	C	ANAPC5	Intron	Alu_Repeats	17	26.984	0.938	1	0.575	1	0.253238	0.00574713	-0.247491	1.65697e-11	1.61763e-09
1673	16	50139744	A	G	HEATR3	3'UTR	Alu_Repeats	32	50.794	0.64	25	14.368	0.54	0.324873	0.0776494	-0.247224	1.26975e-09	7.60889e-08
1674	19	54489797	A	G	CACNG8	3'UTR	Alu_Repeats	50	79.365	0.433	31	17.816	0.54	0.343381	0.0962069	-0.247174	9.31697e-15	2.00503e-12
1675	20	50206084	T	C	Unknown	IGR	Alu_Repeats	18	28.571	0.865	0	0	0	0.247032	0	-0.247032	2.67312e-13	3.8344e-11
1676	11	65540353	T	C	RP11-770G2.2	lincRNA	Alu_Repeats	40	63.492	0.429	11	6.322	0.407	0.272603	0.0257299	-0.246873	4.84382e-21	5.16879e-18
1677	12	132331023	A	G	MMP17	Intron	Alu_Repeats	37	58.73	0.448	5	2.874	0.567	0.263063	0.0162931	-0.24677	2.90636e-22	4.9258e-19
1678	2	206981628	T	C	NDUFS1	3'UTR	Alu_Repeats	42	66.667	0.746	63	36.207	0.692	0.497476	0.250724	-0.246752	5.51851e-06	0.000122456
1679	11	118875160	A	G	CCDC84	Intron	Alu_Repeats	22	34.921	0.748	3	1.724	0.833	0.261095	0.0143678	-0.246727	3.51806e-13	4.96879e-11
1680	12	53569967	T	C	CSAD	Intron	Alu_Repeats	46	73.016	0.452	37	21.264	0.393	0.330254	0.083569	-0.246685	1.04771e-14	2.09346e-12
1681	1	51823854	T	C	EPS15	Intron	Alu_Repeats	28	44.444	0.568	2	1.149	0.506	0.252444	0.00581609	-0.246628	8.98734e-19	5.14223e-16
1682	8	12864258	A	G	KIAA1456	Intron	Alu_Repeats	23	36.508	0.676	0	0	0	0.246619	0	-0.246619	6.63775e-17	2.3039e-14
1683	17	26713324	A	G	SARM1	Intron	Alu_Repeats	27	42.857	0.582	1	0.575	0.5	0.24946	0.00287356	-0.246587	6.01809e-19	3.54587e-16
1684	19	37121925	A	G	ZNF382	IGR	Alu_Repeats	35	55.556	0.449	1	0.575	0.5	0.249381	0.00287356	-0.246507	4.78091e-25	1.84763e-21
1685	16	74345926	T	C	AC009120.6	RNA	Alu_Repeats	19	30.159	0.817	0	0	0	0.246476	0	-0.246476	5.22216e-14	8.8225e-12
1686	9	127706645	T	C	SCAI	3'UTR	Alu_Repeats	29	46.032	0.546	1	0.575	0.818	0.251175	0.00470115	-0.246473	3.65121e-20	3.06661e-17
1687	15	84952709	C	G	DNM1P51	RNA	Alu_Repeats	24	38.095	0.715	8	4.598	0.567	0.272524	0.0260517	-0.246472	1.88051e-11	1.81668e-09
1688	6	135625331	T	C	AHI1	Intron	Alu_Repeats	17	26.984	0.928	1	0.575	0.7	0.25046	0.00402299	-0.246437	1.07207e-11	1.0788e-09
1689	9	88160433	T	C	AGTPBP1	IGR	Alu_Repeats	41	65.079	0.448	15	8.621	0.52	0.291302	0.0448678	-0.246434	1.01338e-17	4.49294e-15
1690	17	17115172	T	C	RP11-45M22.4	Intron	Alu_Repeats	32	50.794	0.502	3	1.724	0.512	0.255206	0.00882759	-0.246379	1.02959e-20	1.0379e-17
1691	1	145693030	A	G	RNF115	3'UTR	Alu_Repeats	29	46.032	0.555	3	1.724	0.518	0.25527	0.00892529	-0.246345	1.9358e-18	1.04638e-15
1692	12	49328546	T	C	RP11-302B13.5	Intron	Alu_Repeats	31	49.206	0.501	0	0	0	0.246333	0	-0.246333	5.62647e-23	1.08318e-19
1693	8	42388899	T	C	SLC20A2	Intron	Alu_Repeats	31	49.206	0.638	20	11.494	0.589	0.314079	0.0677529	-0.246326	2.22061e-10	1.59274e-08
1694	5	133728983	A	G	UBE2B	IGR	Alu_Repeats	33	52.381	0.522	12	6.897	0.395	0.273524	0.0272126	-0.246311	2.66569e-16	8.41058e-14
1695	22	39829736	G	A	TAB1	Intron	Non_Alu_Non_Repeats	24	38.095	0.811	12	6.897	0.906	0.308778	0.0624885	-0.246289	8.3238e-09	4.09764e-07
1696	9	131088929	A	G	COQ4	Intron	Alu_Repeats	24	38.095	0.742	8	4.598	0.792	0.282635	0.036408	-0.246227	5.91251e-11	4.97733e-09
1697	16	15506212	A	G	RP11-1021N1.1	Intron	Alu_Repeats	30	47.619	0.621	14	8.046	0.618	0.29581	0.0497356	-0.246074	7.09044e-12	7.24202e-10
1698	2	74626455	A	G	Unknown	IGR	Alu_Repeats	30	47.619	0.516	0	0	0	0.245952	0	-0.245952	3.39197e-22	5.2119e-19
1699	8	67593201	A	G	C8orf44	3'UTR	Alu_Repeats	33	52.381	0.55	15	8.621	0.49	0.288143	0.0422126	-0.24593	7.09421e-14	1.18372e-11
1700	21	22453889	A	G	NCAM2	Intron	Alu_Repeats	16	25.397	0.968	0	0	0	0.245921	0	-0.245921	6.67573e-12	6.97215e-10
1701	5	156905396	T	C	ADAM19	3'UTR	Non_Alu_Repeats	35	55.556	0.51	19	10.92	0.344	0.283524	0.0376092	-0.245915	3.86208e-15	8.83541e-13
1702	12	53570155	T	C	CSAD	Intron	Alu_Repeats	33	52.381	0.522	9	5.172	0.537	0.273683	0.0277759	-0.245907	9.95356e-17	3.37259e-14
1703	12	22613566	T	C	C2CD5	Intron	Alu_Repeats	31	49.206	0.5	0	0	0	0.245905	0	-0.245905	5.6272e-23	1.08318e-19
1704	9	68421678	A	G	Unknown	IGR	Non_Alu_Non_Repeats	16	25.397	0.991	1	0.575	1	0.251651	0.00574713	-0.245904	7.36307e-11	6.10938e-09
1705	X	100887961	A	G	RNU6-30P	RNA	Alu_Repeats	35	55.556	0.503	18	10.345	0.325	0.279476	0.033592	-0.245884	3.12511e-15	7.24488e-13
1706	19	55552626	T	C	GP6	5'Flank	Alu_Repeats	25	39.683	0.649	3	1.724	0.683	0.257571	0.0117816	-0.24579	2.13366e-15	5.06087e-13
1707	22	51062637	T	C	ARSA	IGR	Alu_Repeats	40	63.492	0.625	43	24.713	0.612	0.396873	0.151287	-0.245586	4.90538e-08	1.98522e-06
1708	9	68421677	A	G	Unknown	IGR	Non_Alu_Non_Repeats	16	25.397	0.989	1	0.575	1	0.25127	0.00574713	-0.245523	7.36451e-11	6.10998e-09
1709	15	40982799	T	C	RAD51-AS1	RNA	Alu_Repeats	26	41.27	0.601	1	0.575	0.417	0.247905	0.00239655	-0.245508	2.92547e-18	1.42637e-15
1710	22	19009979	A	G	DGCR9	lincRNA	Alu_Repeats	37	58.73	0.418	0	0	0	0.245492	0	-0.245492	8.56151e-28	7.58926e-24
1711	10	43014232	T	C	ZNF37BP	RNA	Alu_Repeats	24	38.095	0.789	13	7.471	0.74	0.300635	0.0552529	-0.245382	6.22058e-09	3.11178e-07
1712	10	70518080	A	G	CCAR1	Intron	Alu_Repeats	21	33.333	0.87	10	5.747	0.777	0.290032	0.0446552	-0.245377	1.73043e-08	7.70115e-07
1713	19	39503559	T	C	Unknown	IGR	Alu_Repeats	34	53.968	0.475	4	2.299	0.471	0.25619	0.0108276	-0.245363	1.69824e-21	2.15332e-18
1714	X	220961	T	C	PLCXD1	IGR	Alu_Repeats	33	52.381	0.651	28	16.092	0.595	0.341048	0.0957069	-0.245341	5.08477e-09	2.55502e-07
1715	22	32897226	T	C	FBXO7	IGR	Alu_Repeats	35	55.556	0.456	3	1.724	0.47	0.253397	0.0080977	-0.245299	4.69587e-23	1.01403e-19
1716	19	44665126	A	G	ZNF234	IGR	Alu_Repeats	30	47.619	0.594	9	5.172	0.723	0.282667	0.0374138	-0.245253	6.13375e-14	1.02973e-11
1717	2	74626420	A	G	Unknown	IGR	Alu_Repeats	32	50.794	0.488	1	0.575	0.5	0.248063	0.00287356	-0.24519	1.09786e-22	1.98317e-19
1718	19	58418493	T	C	CTD-2583A14.9	Intron	Alu_Repeats	41	65.079	0.729	52	29.885	0.768	0.474714	0.229534	-0.24518	1.59287e-05	0.000287623
1719	11	73595383	A	G	PAAF1	Intron	Alu_Repeats	21	33.333	0.811	6	3.448	0.728	0.270238	0.0250862	-0.245152	1.01093e-10	8.22677e-09
1720	22	47067687	A	G	GRAMD4	Intron	Alu_Repeats	32	50.794	0.494	2	1.149	0.5	0.250889	0.00574713	-0.245142	1.05318e-21	1.40858e-18
1721	14	104148851	A	G	KLC1	Intron	Alu_Repeats	45	71.429	0.379	14	8.046	0.322	0.271016	0.0258793	-0.245137	1.26627e-24	4.39735e-21
1722	17	79527545	T	C	NPLOC4	Intron	Alu_Repeats	33	52.381	0.502	7	4.023	0.445	0.263016	0.0179138	-0.245102	8.08165e-19	4.67432e-16
1723	12	67711844	A	G	CAND1	3'UTR	Alu_Repeats	46	73.016	0.642	71	40.805	0.549	0.468873	0.223851	-0.245022	3.78493e-08	1.55726e-06
1724	15	23095072	T	C	NIPA1	Intron	Alu_Repeats	42	66.667	0.421	17	9.77	0.367	0.28081	0.0358563	-0.244953	9.33227e-20	6.88635e-17
1725	7	107803889	T	C	NRCAM	Intron	Non_Alu_Non_Repeats	25	39.683	0.617	0	0	0	0.244921	0	-0.244921	2.18703e-18	1.09144e-15
1726	19	20818419	G	A	ZNF626	Intron	Alu_Repeats	22	34.921	0.708	1	0.575	0.381	0.247079	0.00218966	-0.24489	3.15454e-15	7.30314e-13
1727	14	20729618	T	C	TTC5	Intron	Alu_Repeats	20	31.746	0.789	1	0.575	1	0.250603	0.00574713	-0.244856	1.39555e-13	2.22246e-11
1728	19	52566676	T	C	ZNF841	IGR	Alu_Repeats	35	55.556	0.486	9	5.172	0.488	0.270079	0.0252471	-0.244832	2.89782e-18	1.41451e-15
1729	15	52410983	T	C	GNB5	IGR	Alu_Repeats	29	46.032	0.549	2	1.149	0.701	0.252889	0.00805747	-0.244831	3.887e-19	2.36282e-16
1730	19	45167122	A	G	PVR	IGR	Alu_Repeats	29	46.032	0.573	6	3.448	0.552	0.263841	0.019046	-0.244795	3.65156e-16	1.04711e-13
1731	1	50903493	T	C	FAF1	IGR	Alu_Repeats	21	33.333	0.743	1	0.575	0.5	0.247667	0.00287356	-0.244793	1.65517e-14	3.22842e-12
1732	16	263496	T	C	LUC7L	Intron	Alu_Repeats	26	41.27	0.604	1	0.575	0.812	0.249429	0.00466667	-0.244762	6.52507e-18	2.97832e-15
1733	19	19900753	T	C	ZNF506	Intron	Alu_Repeats	37	58.73	0.68	41	23.563	0.656	0.399286	0.15454	-0.244745	2.63189e-07	8.76549e-06
1734	9	68417704	G	A	MIR4477B	RNA	Non_Alu_Non_Repeats	21	33.333	0.747	1	0.575	0.727	0.248841	0.00417816	-0.244663	1.8627e-14	3.60264e-12
1735	X	73434114	T	C	RP3-368A4.5	RNA	Alu_Repeats	36	57.143	0.431	1	0.575	0.3	0.246381	0.00172414	-0.244657	4.46686e-26	2.42067e-22
1736	19	45569802	A	G	CLASRP	Intron	Alu_Repeats	28	44.444	0.588	5	2.874	0.587	0.261476	0.0168736	-0.244603	4.3071e-16	1.22436e-13
1737	16	46831411	T	C	C16orf87	3'UTR	Alu_Repeats	33	52.381	0.65	28	16.092	0.596	0.340556	0.0959598	-0.244596	5.66708e-09	2.84041e-07
1738	X	103369809	T	C	SLC25A53	Intron	Alu_Repeats	18	28.571	0.876	1	0.575	1	0.250302	0.00574713	-0.244554	3.4732e-12	3.99059e-10
1739	3	50149794	A	G	RBM5	Intron	Alu_Repeats	30	47.619	0.518	1	0.575	0.4	0.246794	0.00229885	-0.244495	3.0298e-21	3.36085e-18
1740	5	142605883	A	G	ARHGAP26	3'UTR	Alu_Repeats	29	46.032	0.602	10	5.747	0.566	0.277016	0.0325345	-0.244481	1.37385e-13	2.19093e-11
1741	22	41639874	T	C	CHADL	5'Flank	Alu_Repeats	18	28.571	0.856	0	0	0	0.244476	0	-0.244476	2.68136e-13	3.8344e-11
1742	4	103712087	T	C	Unknown	IGR	Alu_Repeats	18	28.571	0.856	0	0	0	0.244444	0	-0.244444	2.66334e-13	3.8344e-11
1743	8	21893363	A	G	NPM2	Intron	Alu_Repeats	45	71.429	0.359	5	2.874	0.415	0.256349	0.0119195	-0.24443	3.67873e-29	5.90546e-25
1744	15	65231691	A	G	ANKDD1A	Intron	Alu_Repeats	26	41.27	0.601	1	0.575	0.6	0.247825	0.00344828	-0.244377	4.56408e-18	2.14302e-15
1745	17	43717424	A	G	CRHR1	Intron	Alu_Repeats	34	53.968	0.563	18	10.345	0.574	0.303762	0.0593966	-0.244365	1.67451e-12	2.01598e-10
1746	17	74325249	T	C	PRPSAP1	Intron	Alu_Repeats	16	25.397	0.962	0	0	0	0.244286	0	-0.244286	6.75229e-12	6.97215e-10
1747	15	63362525	G	A	TPM1	Intron	Non_Alu_Repeats	21	33.333	0.75	1	0.575	1	0.249984	0.00574713	-0.244237	2.86202e-14	5.3388e-12
1748	19	14599546	T	C	GIPC1	Intron	Alu_Repeats	34	53.968	0.481	5	2.874	0.535	0.259587	0.0153678	-0.244219	2.0016e-20	1.77949e-17
1749	17	75564487	A	G	RP11-13K12.5	lincRNA	Alu_Repeats	22	34.921	0.769	6	3.448	0.707	0.268571	0.0243793	-0.244192	2.26262e-11	2.16541e-09
1750	10	29749789	A	G	SVIL	Intron	Alu_Repeats	25	39.683	0.722	10	5.747	0.736	0.286444	0.0422989	-0.244146	1.04315e-10	8.47352e-09
1751	22	51062296	T	C	ARSA	IGR	Alu_Repeats	27	42.857	0.7	16	9.195	0.609	0.300111	0.056023	-0.244088	7.80615e-10	4.87638e-08
1752	9	68425134	T	G	Unknown	IGR	Alu_Repeats	18	28.571	0.854	0	0	0	0.244063	0	-0.244063	2.68152e-13	3.8344e-11
1753	19	57817016	A	G	CTC-444N24.11	lincRNA	Alu_Repeats	61	96.825	0.675	109	62.644	0.654	0.653508	0.409471	-0.244037	6.15273e-06	0.000135902
1754	20	34217719	T	C	CPNE1	Intron	Alu_Repeats	36	57.143	0.546	22	12.644	0.537	0.311968	0.067954	-0.244014	1.99882e-12	2.39186e-10
1755	12	124108474	T	C	EIF2B1	Intron	Alu_Repeats	27	42.857	0.579	2	1.149	0.367	0.248206	0.00421264	-0.243994	3.497e-18	1.67621e-15
1756	15	75643665	A	G	NEIL1	Intron	Alu_Repeats	19	30.159	0.809	0	0	0	0.243968	0	-0.243968	5.22338e-14	8.8225e-12
1757	11	93468644	T	C	TAF1D	IGR	Alu_Repeats	33	52.381	0.562	25	14.368	0.352	0.294429	0.0505402	-0.243888	1.69346e-11	1.65098e-09
1758	16	23532919	T	C	EARS2	IGR	Alu_Repeats	41	65.079	0.411	13	7.471	0.312	0.267175	0.0233046	-0.24387	3.95103e-22	5.96023e-19
1759	X	48969971	T	C	GPKOW	IGR	Alu_Repeats	23	36.508	0.709	5	2.874	0.524	0.258905	0.0150517	-0.243853	6.70523e-13	9.11221e-11
1760	10	97926498	A	G	ZNF518A	RNA	Alu_Repeats	27	42.857	0.711	15	8.621	0.705	0.304571	0.0607414	-0.24383	1.0625e-09	6.39446e-08
1761	6	43037044	A	G	KLC4	Intron	Alu_Repeats	32	50.794	0.495	3	1.724	0.444	0.251349	0.00766092	-0.243688	7.28607e-21	7.50291e-18
1762	6	3022165	A	G	NQO2	IGR	Alu_Repeats	33	52.381	0.47	1	0.575	0.4	0.245952	0.00229885	-0.243654	1.59779e-23	3.78668e-20
1763	12	132331772	A	G	MMP17	Intron	Alu_Repeats	31	49.206	0.499	1	0.575	0.3	0.245317	0.00172414	-0.243593	4.70127e-22	6.92021e-19
1764	4	3509941	T	C	LRPAP1	3'UTR	Alu_Repeats	20	31.746	0.867	6	3.448	0.917	0.275127	0.0316092	-0.243518	1.28853e-09	7.71712e-08
1765	16	66837678	T	C	CCDC79	5'Flank	Alu_Repeats	31	49.206	0.518	6	3.448	0.329	0.25473	0.0113448	-0.243385	2.73455e-18	1.34407e-15
1766	19	20818862	T	C	ZNF626	Intron	Alu_Repeats	22	34.921	0.732	4	2.299	0.531	0.255571	0.0122184	-0.243353	7.89025e-13	1.05851e-10
1767	5	131289056	T	C	ACSL6	IGR	Alu_Repeats	54	85.714	0.955	104	59.77	0.963	0.818825	0.575592	-0.243233	0.00245173	0.017931
1768	15	83512030	T	C	Unknown	IGR	Alu_Repeats	39	61.905	0.414	4	2.299	0.566	0.256175	0.013	-0.243175	7.69357e-25	2.75032e-21
1769	1	150585690	T	C	ENSA	Intron	Alu_Repeats	39	61.905	0.425	9	5.172	0.39	0.263317	0.0201609	-0.243157	7.74558e-22	1.08033e-18
1770	1	16797495	T	C	RP4-798A10.2	lincRNA	Alu_Repeats	45	71.429	0.533	38	21.839	0.63	0.380651	0.137506	-0.243145	2.67168e-09	1.53152e-07
1771	19	56150237	A	G	ZNF581	Intron	Alu_Repeats	22	34.921	0.728	3	1.724	0.633	0.254063	0.0109195	-0.243144	1.30554e-13	2.09183e-11
1772	10	70241433	T	C	SLC25A16	3'UTR	Alu_Repeats	30	47.619	0.519	1	0.575	0.7	0.247159	0.00402299	-0.243136	5.98017e-21	6.25058e-18
1773	16	74354169	T	C	AC009120.6	RNA	Alu_Repeats	22	34.921	0.696	0	0	0	0.243111	0	-0.243111	3.58522e-16	1.02913e-13
1774	9	130991637	A	G	DNM1	Intron	Alu_Repeats	44	69.841	0.385	12	6.897	0.376	0.269032	0.0259253	-0.243106	1.32828e-23	3.18341e-20
1775	14	103952733	A	G	MARK3	Intron	Alu_Repeats	31	49.206	0.494	0	0	0	0.243095	0	-0.243095	5.62575e-23	1.08318e-19
1776	12	121773242	T	C	ANAPC5	Intron	Alu_Repeats	20	31.746	0.766	0	0	0	0.243095	0	-0.243095	1.00524e-14	2.01251e-12
1777	12	49313368	T	C	CCDC65	Intron	Alu_Repeats	37	58.73	0.418	1	0.575	0.455	0.245698	0.00261494	-0.243083	1.19131e-26	7.50796e-23
1778	4	580587	A	G	Unknown	IGR	Alu_Repeats	40	63.492	0.383	0	0	0	0.243063	0	-0.243063	2.71564e-30	6.0815e-26
1779	12	132331100	A	G	MMP17	Intron	Alu_Repeats	34	53.968	0.465	4	2.299	0.336	0.250762	0.00771264	-0.243049	5.10065e-22	7.4437e-19
1780	1	1253944	T	C	CPSF3L	Intron	Alu_Repeats	48	76.19	0.697	75	43.103	0.669	0.531222	0.288236	-0.242987	3.35149e-06	7.65188e-05
1781	2	8862906	T	C	KIDINS220	5'Flank	Alu_Repeats	52	82.54	0.404	39	22.414	0.403	0.333127	0.0902931	-0.242834	1.08757e-16	3.65303e-14
1782	7	5888119	A	G	ZNF815P	RNA	Alu_Repeats	35	55.556	0.493	11	6.322	0.496	0.274127	0.0313276	-0.242799	5.07604e-17	1.89335e-14
1783	X	19378093	G	A	PDHA1	3'UTR	Non_Alu_Non_Repeats	16	25.397	0.956	0	0	0	0.242746	0	-0.242746	6.67573e-12	6.97215e-10
1784	12	53572039	T	C	CSAD	Intron	Alu_Repeats	38	60.317	0.474	17	9.77	0.443	0.285984	0.0433161	-0.242668	3.9005e-16	1.11549e-13
1785	6	52548076	A	G	TMEM14A	Intron	Alu_Repeats	17	26.984	0.921	1	0.575	1	0.248397	0.00574713	-0.24265	1.62768e-11	1.59067e-09
1786	17	3726360	T	C	C17orf85	Intron	Alu_Repeats	19	30.159	0.819	1	0.575	0.75	0.246921	0.00431034	-0.24261	5.1852e-13	7.16404e-11
1787	9	104151285	T	G	MRPL50	3'UTR	Non_Alu_Non_Repeats	24	38.095	0.7	8	4.598	0.522	0.266571	0.0239828	-0.242589	1.47847e-11	1.45539e-09
1788	1	10451187	A	G	RN7SL721P	RNA	Alu_Repeats	35	55.556	0.491	10	5.747	0.526	0.27281	0.0302241	-0.242585	2.60167e-17	1.01398e-14
1789	16	2145370	T	C	PKD1	Intron	Alu_Repeats	40	63.492	0.39	2	1.149	0.413	0.247317	0.00474713	-0.24257	4.78118e-28	4.96082e-24
1790	X	77164196	A	G	ATP7A	5'Flank	Alu_Repeats	18	28.571	0.885	2	1.149	0.916	0.253	0.0105345	-0.242466	2.50349e-11	2.38467e-09
1791	22	41639840	T	C	CHADL	5'Flank	Alu_Repeats	34	53.968	0.453	1	0.575	0.333	0.244349	0.00191379	-0.242435	2.01844e-24	5.98364e-21
1792	6	24428297	T	C	GPLD1	IGR	Non_Alu_Repeats	40	63.492	0.437	12	6.897	0.506	0.277333	0.0349023	-0.242431	2.862e-19	1.90087e-16
1793	7	25160518	T	C	CYCS	3'UTR	Alu_Repeats	47	74.603	0.718	69	39.655	0.739	0.535365	0.293109	-0.242256	1.46358e-05	0.000265636
1794	X	73434341	T	C	RP3-368A4.5	RNA	Alu_Repeats	36	57.143	0.427	1	0.575	0.3	0.243873	0.00172414	-0.242149	4.98213e-26	2.61657e-22
1795	19	16966739	A	G	SIN3B	Intron	Alu_Repeats	34	53.968	0.499	8	4.598	0.596	0.269524	0.0273851	-0.242139	1.12978e-17	4.98069e-15
1796	8	12868563	A	G	KIAA1456	Intron	Alu_Repeats	20	31.746	0.805	4	2.299	0.589	0.255667	0.0135287	-0.242138	2.14296e-11	2.05761e-09
1797	19	5683080	A	G	HSD11B1L	Intron	Alu_Repeats	27	42.857	0.573	2	1.149	0.308	0.245651	0.00354023	-0.242111	4.71075e-18	2.20459e-15
1798	7	107803983	T	C	NRCAM	Intron	Non_Alu_Non_Repeats	23	36.508	0.677	3	1.724	0.298	0.247238	0.00513793	-0.2421	1.93021e-14	3.7261e-12
1799	3	15453368	T	C	METTL6	Intron	Alu_Repeats	24	38.095	0.671	4	2.299	0.596	0.255778	0.0136897	-0.242088	3.13131e-14	5.8131e-12
1800	14	58701638	T	C	ACTR10	3'UTR	Alu_Repeats	23	36.508	0.663	0	0	0	0.242079	0	-0.242079	6.60613e-17	2.3039e-14
1801	19	49210161	T	C	FUT2	IGR	Alu_Repeats	26	41.27	0.587	0	0	0	0.242063	0	-0.242063	3.89091e-19	2.36282e-16
1802	22	23732931	T	C	ZDHHC8P1	RNA	Alu_Repeats	46	73.016	0.399	22	12.644	0.392	0.291619	0.0495632	-0.242056	1.34251e-19	9.51055e-17
1803	11	118880796	A	G	CCDC84	Intron	Alu_Repeats	41	65.079	0.384	5	2.874	0.266	0.249651	0.00764943	-0.242001	4.73103e-27	3.41118e-23
1804	2	69688988	T	C	AAK1	Intron	Alu_Repeats	31	49.206	0.644	19	10.92	0.686	0.316921	0.0749483	-0.241972	6.09815e-10	4.14439e-08
1805	8	121066109	A	G	DEPTOR	IGR	Alu_Repeats	32	50.794	0.555	14	8.046	0.498	0.281921	0.040069	-0.241852	1.26914e-13	2.03734e-11
1806	14	74764401	T	C	ABCD4	Intron	Alu_Repeats	24	38.095	0.741	8	4.598	0.883	0.282444	0.0405977	-0.241847	7.47927e-11	6.20277e-09
1807	10	91091083	T	C	IFIT3	Intron	Alu_Repeats	39	61.905	0.63	48	27.586	0.537	0.389984	0.148138	-0.241846	1.7264e-08	7.70115e-07
1808	1	36535538	A	G	AGO3	3'UTR	Alu_Repeats	40	63.492	0.552	34	19.54	0.557	0.350762	0.108931	-0.241831	5.02694e-10	3.44638e-08
1809	19	16351338	A	G	Unknown	IGR	Alu_Repeats	17	26.984	0.896	0	0	0	0.241825	0	-0.241825	1.35898e-12	1.64862e-10
1810	1	10455325	A	G	Unknown	IGR	Alu_Repeats	19	30.159	0.802	0	0	0	0.241778	0	-0.241778	5.22369e-14	8.8225e-12
1811	19	5684080	A	G	HSD11B1L	5'UTR	Alu_Repeats	35	55.556	0.516	13	7.471	0.597	0.286413	0.0446379	-0.241775	4.59812e-15	1.03358e-12
1812	15	75646087	A	G	MAN2C1	IGR	Non_Alu_Non_Repeats	54	85.714	0.783	111	63.793	0.672	0.670778	0.429006	-0.241772	2.94286e-09	1.6812e-07
1813	X	103369171	T	C	SLC25A53	Intron	Alu_Repeats	40	63.492	0.626	48	27.586	0.565	0.397651	0.155897	-0.241754	5.82087e-08	2.34147e-06
1814	6	111219278	A	G	AMD1	IGR	Alu_Repeats	38	60.317	0.461	13	7.471	0.483	0.277841	0.036092	-0.241749	1.0106e-17	4.48294e-15
1815	15	75643681	A	G	NEIL1	Intron	Alu_Repeats	24	38.095	0.634	0	0	0	0.241683	0	-0.241683	1.21311e-17	4.98069e-15
1816	22	26120907	A	G	ADRBK2	3'UTR	Alu_Repeats	43	68.254	0.537	34	19.54	0.639	0.36654	0.124885	-0.241655	9.95205e-10	6.00261e-08
1817	17	30655833	T	C	C17orf75	IGR	Alu_Repeats	43	68.254	0.635	55	31.609	0.608	0.433714	0.192115	-0.241599	3.13034e-07	1.03615e-05
1818	3	47531405	T	C	Unknown	IGR	Alu_Repeats	26	41.27	0.603	2	1.149	0.628	0.248794	0.00721264	-0.241581	4.24868e-17	1.60444e-14
1819	2	160180232	T	C	BAZ2B	Intron	Alu_Repeats	29	46.032	0.54	4	2.299	0.306	0.248508	0.00702874	-0.241479	3.32711e-18	1.60381e-15
1820	17	3763779	T	C	CAMKK1	3'UTR	Non_Alu_Non_Repeats	56	88.889	0.551	87	50	0.497	0.490127	0.248649	-0.241478	1.0314e-08	5.00183e-07
1821	16	82187181	T	C	MPHOSPH6	Intron	Non_Alu_Non_Repeats	17	26.984	0.895	0	0	0	0.24146	0	-0.24146	1.33782e-12	1.64862e-10
1822	19	49144993	T	C	CA11	Intron	Alu_Repeats	25	39.683	0.608	0	0	0	0.241429	0	-0.241429	2.18811e-18	1.09144e-15
1823	20	295405	T	C	Unknown	IGR	Alu_Repeats	27	42.857	0.598	4	2.299	0.652	0.256413	0.0149943	-0.241418	5.16839e-16	1.45078e-13
1824	19	55552312	T	C	GP6	5'Flank	Alu_Repeats	33	52.381	0.474	3	1.724	0.4	0.248254	0.00689655	-0.241357	9.54526e-22	1.28908e-18
1825	12	1015173	G	A	WNK1	Intron	Non_Alu_Non_Repeats	24	38.095	0.633	0	0	0	0.241317	0	-0.241317	1.20927e-17	4.98069e-15
1826	9	140090794	T	C	TPRN	Intron	Alu_Repeats	27	42.857	0.6	6	3.448	0.455	0.257	0.0156954	-0.241305	5.29975e-15	1.17977e-12
1827	13	52996222	T	C	VPS36	Intron	Non_Alu_Repeats	26	41.27	0.585	0	0	0	0.241302	0	-0.241302	3.8926e-19	2.36282e-16
1828	5	175556318	A	G	FAM153B	Intron	Alu_Repeats	18	28.571	0.845	0	0	0	0.241302	0	-0.241302	2.68152e-13	3.8344e-11
1829	8	21893005	A	G	NPM2	Intron	Alu_Repeats	42	66.667	0.369	3	1.724	0.267	0.245794	0.0046092	-0.241184	1.91895e-29	3.46016e-25
1830	20	36016872	A	G	SRC	Intron	Alu_Repeats	40	63.492	0.386	2	1.149	0.332	0.244937	0.00381609	-0.24112	2.50974e-28	2.97019e-24
1831	17	65976054	G	A	BPTF	Intron	Alu_Repeats	22	34.921	0.69	0	0	0	0.241079	0	-0.241079	3.58178e-16	1.02913e-13
1832	1	43121644	A	G	PPIH	5'Flank	Alu_Repeats	27	42.857	0.604	5	2.874	0.619	0.258825	0.0177874	-0.241038	2.95563e-15	6.88387e-13
1833	4	17628635	A	G	MED28	3'UTR	Alu_Repeats	34	53.968	0.542	18	10.345	0.496	0.292333	0.0513103	-0.241023	4.34735e-13	6.07449e-11
1834	20	5281462	A	G	PROKR2	IGR	Non_Alu_Non_Repeats	23	36.508	0.669	1	0.575	0.571	0.244286	0.00328161	-0.241004	6.87376e-16	1.89141e-13
1835	19	10819559	A	G	QTRT1	Intron	Alu_Repeats	32	50.794	0.488	2	1.149	0.623	0.248016	0.00716667	-0.240849	1.69705e-21	2.15332e-18
1836	4	99795523	T	C	EIF4E	3'UTR	Alu_Repeats	41	65.079	0.374	1	0.575	0.4	0.243127	0.00229885	-0.240828	6.02857e-30	1.25101e-25
1837	12	131933587	A	G	Unknown	IGR	Non_Alu_Repeats	19	30.159	0.798	0	0	0	0.24081	0	-0.24081	5.15801e-14	8.8225e-12
1838	X	119056684	T	C	NKAP	IGR	Alu_Repeats	34	53.968	0.513	10	5.747	0.629	0.276952	0.0361609	-0.240791	4.06202e-16	1.15895e-13
1839	10	15118570	T	C	OLAH	IGR	Alu_Repeats	50	79.365	0.751	89	51.149	0.695	0.596413	0.355678	-0.240735	1.4928e-06	4.05686e-05
1840	5	156905560	T	C	ADAM19	3'UTR	Non_Alu_Repeats	42	66.667	0.533	48	27.586	0.416	0.355349	0.114707	-0.240642	5.05761e-11	4.30235e-09
1841	6	86382734	T	C	Unknown	IGR	Non_Alu_Repeats	27	42.857	0.679	11	6.322	0.794	0.290841	0.0502241	-0.240617	6.93605e-11	5.77874e-09
1842	1	11081791	A	G	TARDBP	Intron	Alu_Repeats	32	50.794	0.557	18	10.345	0.41	0.283	0.042408	-0.240592	1.24292e-12	1.63066e-10
1843	1	2298254	T	C	MORN1	Intron	Alu_Repeats	22	34.921	0.689	0	0	0	0.240587	0	-0.240587	3.58479e-16	1.02913e-13
1844	1	155703716	A	G	DAP3	Intron	Alu_Repeats	36	57.143	0.45	9	5.172	0.325	0.257365	0.0167931	-0.240572	4.02996e-20	3.3582e-17
1845	10	103547628	T	C	MGEA5	Intron	Alu_Repeats	50	79.365	0.51	52	29.885	0.549	0.404651	0.164144	-0.240507	9.81842e-10	5.92495e-08
1846	1	43121630	A	G	PPIH	5'Flank	Alu_Repeats	28	44.444	0.555	3	1.724	0.366	0.246778	0.0063046	-0.240473	4.01302e-18	1.90637e-15
1847	2	152334879	A	G	RIF1	3'UTR	Alu_Repeats	29	46.032	0.71	25	14.368	0.6	0.326619	0.0862701	-0.240349	3.51716e-08	1.4532e-06
1848	11	113149690	C	A	NCAM1	IGR	Non_Alu_Non_Repeats	19	30.159	0.797	0	0	0	0.240238	0	-0.240238	5.18862e-14	8.8225e-12
1849	17	74784392	A	G	Unknown	IGR	Alu_Repeats	29	46.032	0.534	2	1.149	0.482	0.245762	0.00554023	-0.240222	1.80797e-19	1.24553e-16
1850	16	1409979	A	G	GNPTG	Intron	Alu_Repeats	23	36.508	0.755	8	4.598	0.767	0.275476	0.0352874	-0.240189	1.46281e-10	1.16839e-08
1851	10	70241726	T	C	SLC25A16	3'UTR	Alu_Repeats	27	42.857	0.583	2	1.149	0.857	0.250016	0.00985057	-0.240165	1.53427e-17	6.2398e-15
1852	10	46952088	T	C	RP11-38L15.3	RNA	Alu_Repeats	25	39.683	0.605	0	0	0	0.240159	0	-0.240159	2.1873e-18	1.09144e-15
1853	5	17109568	T	C	CTD-2228A4.1	lincRNA	Alu_Repeats	33	52.381	0.458	0	0	0	0.240095	0	-0.240095	1.47996e-24	4.58117e-21
1854	6	105173851	T	C	HACE1	IGR	Alu_Repeats	26	41.27	0.582	0	0	0	0.240095	0	-0.240095	3.89332e-19	2.36282e-16
1855	2	80193630	A	G	CTNNA2	Intron	Alu_Repeats	19	30.159	0.796	0	0	0	0.240095	0	-0.240095	5.22246e-14	8.8225e-12
1856	4	56289170	A	G	TMEM165	Intron	Alu_Repeats	44	69.841	0.367	7	4.023	0.406	0.256397	0.0163448	-0.240052	1.84299e-26	1.12002e-22
1857	19	54490508	A	G	CACNG8	3'UTR	Alu_Repeats	38	60.317	0.417	5	2.874	0.399	0.251429	0.011477	-0.239952	5.33659e-24	1.45526e-20
1858	17	1941349	A	G	DPH1	Intron	Alu_Repeats	39	61.905	0.605	42	24.138	0.558	0.374571	0.134638	-0.239933	1.06299e-08	5.15094e-07
1859	19	37121318	A	G	ZNF382	IGR	Alu_Repeats	31	49.206	0.493	1	0.575	0.455	0.24254	0.00261494	-0.239925	6.01399e-22	8.58515e-19
1860	2	55765570	A	G	CCDC104	Intron	Alu_Repeats	38	60.317	0.403	2	1.149	0.3	0.243254	0.00344828	-0.239806	7.55952e-27	4.98581e-23
1861	17	80234897	A	G	Unknown	IGR	Non_Alu_Repeats	29	46.032	0.591	14	8.046	0.404	0.272206	0.0325	-0.239706	3.15575e-12	3.65198e-10
1862	3	48787452	T	C	PRKAR2A	3'UTR	Alu_Repeats	31	49.206	0.561	22	12.644	0.287	0.275937	0.0362874	-0.239649	1.22446e-11	1.22117e-09
1863	11	118878373	A	G	CCDC84	Intron	Alu_Repeats	33	52.381	0.538	13	7.471	0.562	0.281587	0.041977	-0.23961	2.10695e-14	4.03651e-12
1864	5	131696501	T	C	AC034220.3	RNA	Alu_Repeats	29	46.032	0.57	6	3.448	0.662	0.262429	0.0228448	-0.239584	1.12615e-15	2.96913e-13
1865	X	118672535	T	C	CXorf56	3'UTR	Alu_Repeats	34	53.968	0.815	49	28.161	0.71	0.439587	0.200063	-0.239524	4.88538e-06	0.000108974
1866	10	105346762	A	G	NEURL	Intron	Alu_Repeats	18	28.571	0.838	0	0	0	0.239524	0	-0.239524	2.62582e-13	3.8344e-11
1867	19	11588231	T	C	CTC-398G3.6	Intron	Alu_Repeats	20	31.746	0.754	0	0	0	0.239492	0	-0.239492	1.00536e-14	2.01251e-12
1868	19	5911745	A	G	AC104532.2	Intron	Alu_Repeats	36	57.143	0.593	29	16.667	0.597	0.338937	0.0994598	-0.239477	1.06836e-09	6.42789e-08
1869	19	36261685	A	G	C19orf55	IGR	Alu_Repeats	33	52.381	0.618	25	14.368	0.585	0.323556	0.0840805	-0.239475	1.18597e-09	7.11591e-08
1870	X	1516996	A	G	LINC00106	lincRNA	Alu_Repeats	28	44.444	0.584	8	4.598	0.438	0.259476	0.0201494	-0.239327	1.45848e-14	2.87043e-12
1871	12	121084598	A	G	CABP1	Intron	Alu_Repeats	33	52.381	0.457	0	0	0	0.239175	0	-0.239175	1.48035e-24	4.58117e-21
1872	19	2512151	C	G	GNG7	3'UTR	Non_Alu_Non_Repeats	26	41.27	0.58	0	0	0	0.239175	0	-0.239175	3.89308e-19	2.36282e-16
1873	7	100242173	T	C	ACTL6B	Intron	Alu_Repeats	27	42.857	0.587	3	1.724	0.719	0.251397	0.0123908	-0.239006	1.36346e-16	4.50501e-14
1874	17	29121120	A	G	CRLF3	Intron	Alu_Repeats	47	74.603	0.522	56	32.184	0.466	0.389079	0.150109	-0.23897	8.40103e-10	5.09347e-08
1875	2	97492210	T	C	CNNM3	Intron	Alu_Repeats	31	49.206	0.654	19	10.92	0.758	0.321714	0.0827529	-0.238961	2.16415e-09	1.25129e-07
1876	9	114798940	G	A	RP11-4O1.2	RNA	Alu_Repeats	20	31.746	0.789	2	1.149	1	0.250444	0.0114943	-0.23895	1.11205e-12	1.46621e-10
1877	1	1252468	T	C	CPSF3L	Intron	Alu_Repeats	47	74.603	0.455	51	29.31	0.344	0.339746	0.100822	-0.238924	2.68334e-13	3.8357e-11
1878	1	226791870	A	G	C1orf95	3'UTR	Non_Alu_Non_Repeats	44	69.841	0.432	17	9.77	0.643	0.301762	0.0628391	-0.238923	1.70116e-17	6.85305e-15
1879	13	113755635	A	G	MCF2L	IGR	Alu_Repeats	25	39.683	0.611	1	0.575	0.6	0.242333	0.00344828	-0.238885	2.34132e-17	9.18401e-15
1880	10	61801239	G	A	ANK3	Intron	Alu_Repeats	18	28.571	0.836	0	0	0	0.238873	0	-0.238873	2.63776e-13	3.8344e-11
1881	16	81035443	C	T	CMC2	Intron	Non_Alu_Non_Repeats	22	34.921	0.696	1	0.575	0.727	0.243048	0.00417816	-0.238869	4.13777e-15	9.39288e-13
1882	X	48343955	A	G	FTSJ1	Intron	Alu_Repeats	28	44.444	0.537	0	0	0	0.238746	0	-0.238746	1.18194e-20	1.10913e-17
1883	19	21473072	T	C	ZNF708	IGR	Alu_Repeats	30	47.619	0.724	26	14.943	0.71	0.344841	0.106103	-0.238738	1.31958e-07	4.54942e-06
1884	1	10455364	A	G	Unknown	IGR	Alu_Repeats	28	44.444	0.555	2	1.149	0.673	0.24646	0.00772989	-0.23873	2.01799e-18	1.08787e-15
1885	4	585874	A	G	RN7SL358P	RNA	Alu_Repeats	27	42.857	0.564	1	0.575	0.545	0.24181	0.00313218	-0.238677	6.78844e-19	3.96408e-16
1886	19	3287415	G	A	CELF5	Intron	Alu_Repeats	27	42.857	0.557	0	0	0	0.238651	0	-0.238651	6.81709e-20	5.19026e-17
1887	16	15220753	G	C	PDXDC1	Intron	Alu_Repeats	17	26.984	0.884	0	0	0	0.238619	0	-0.238619	1.3507e-12	1.64862e-10
1888	14	50039968	T	C	Unknown	IGR	Alu_Repeats	24	38.095	0.626	0	0	0	0.238587	0	-0.238587	1.2134e-17	4.98069e-15
1889	12	113631923	A	G	C12orf52	IGR	Alu_Repeats	29	46.032	0.521	1	0.575	0.231	0.239857	0.00132759	-0.23853	1.42968e-20	1.32072e-17
1890	8	12881751	A	G	KIAA1456	Intron	Alu_Repeats	30	47.619	0.551	9	5.172	0.463	0.262365	0.0239368	-0.238428	3.87561e-15	8.8616e-13
1891	13	101275522	T	C	TMTC4	Intron	Alu_Repeats	24	38.095	0.713	8	4.598	0.723	0.271651	0.0332644	-0.238386	3.72714e-11	3.20247e-09
1892	7	129272024	A	G	NRF1	Intron	Alu_Repeats	22	34.921	0.69	1	0.575	0.462	0.241016	0.00265517	-0.238361	2.78396e-15	6.50183e-13
1893	19	38224819	T	C	Unknown	IGR	Alu_Repeats	21	33.333	0.788	6	3.448	0.707	0.262714	0.0243678	-0.238346	1.2735e-10	1.02372e-08
1894	12	53570011	T	C	CSAD	Intron	Alu_Repeats	25	39.683	0.622	3	1.724	0.5	0.246937	0.00862069	-0.238316	8.95063e-16	2.41371e-13
1895	X	1515836	A	G	LINC00106	lincRNA	Alu_Repeats	27	42.857	0.572	2	1.149	0.591	0.245079	0.0067931	-0.238286	6.88287e-18	3.12821e-15
1896	8	117799909	A	G	UTP23	Intron	Alu_Repeats	25	39.683	0.615	1	0.575	1	0.244	0.00574713	-0.238253	3.45294e-17	1.32273e-14
1897	6	170888250	T	C	PDCD2	Intron	Non_Alu_Non_Repeats	26	41.27	0.64	8	4.598	0.563	0.264143	0.0258966	-0.238246	8.84786e-13	1.17954e-10
1898	14	104148767	A	G	KLC1	Intron	Alu_Repeats	42	66.667	0.393	9	5.172	0.462	0.262079	0.0238793	-0.2382	7.51532e-23	1.4053e-19
1899	12	117289481	A	G	RNFT2	3'UTR	Alu_Repeats	30	47.619	0.537	5	2.874	0.616	0.255841	0.0177011	-0.23814	3.85786e-17	1.46466e-14
1900	1	40012414	T	C	RP11-69E11.4	RNA	Alu_Repeats	27	42.857	0.605	5	2.874	0.732	0.259111	0.0210345	-0.238077	7.00544e-15	1.52867e-12
1901	17	1941348	A	G	DPH1	Intron	Alu_Repeats	39	61.905	0.563	38	21.839	0.507	0.348825	0.110753	-0.238073	8.38599e-10	5.08507e-08
1902	2	172373834	G	A	Unknown	IGR	Non_Alu_Non_Repeats	19	30.159	0.997	11	6.322	0.993	0.30081	0.0627759	-0.238034	1.18877e-06	3.26064e-05
1903	19	23441096	T	C	RP11-15H20.6	RNA	Alu_Repeats	37	58.73	0.478	16	9.195	0.463	0.280524	0.042569	-0.237955	8.05061e-16	2.18346e-13
1904	X	139803826	A	G	LINC00632	Intron	Non_Alu_Repeats	17	26.984	0.881	0	0	0	0.237857	0	-0.237857	1.35844e-12	1.64862e-10
1905	5	79776612	T	C	ZFYVE16	IGR	Alu_Repeats	34	53.968	0.531	13	7.471	0.652	0.286587	0.0487471	-0.23784	3.16312e-14	5.8696e-12
1906	13	33099706	T	C	N4BP2L2	Intron	Alu_Repeats	39	61.905	0.57	48	27.586	0.416	0.352603	0.114868	-0.237735	3.84699e-09	1.95287e-07
1907	20	34218212	T	C	CPNE1	Intron	Alu_Repeats	32	50.794	0.596	21	12.069	0.536	0.302476	0.0647414	-0.237735	1.29775e-10	1.04272e-08
1908	16	30592762	T	C	ZNF785	3'UTR	Alu_Repeats	24	38.095	0.633	1	0.575	0.571	0.240984	0.00328161	-0.237703	1.12669e-16	3.77311e-14
1909	19	58299928	G	T	ZNF586	Intron	Non_Alu_Non_Repeats	20	31.746	0.758	1	0.575	0.5	0.240524	0.00287356	-0.23765	8.33759e-14	1.37715e-11
1910	4	764722	T	C	PCGF3	IGR	Alu_Repeats	19	30.159	0.788	0	0	0	0.237619	0	-0.237619	5.2243e-14	8.8225e-12
1911	19	44342706	A	G	ZNF283	Intron	Alu_Repeats	19	30.159	0.822	2	1.149	0.9	0.247952	0.0103448	-0.237608	5.42068e-12	6.08037e-10
1912	18	77799254	A	G	RBFA	Intron	Alu_Repeats	19	30.159	0.836	3	1.724	0.838	0.252048	0.0144483	-0.237599	3.28319e-11	2.91326e-09
1913	1	10450026	A	G	RN7SL721P	RNA	Alu_Repeats	30	47.619	0.524	3	1.724	0.694	0.249492	0.0119713	-0.237521	8.65743e-19	4.9769e-16
1914	9	68417770	G	T	MIR4477B	RNA	Non_Alu_Non_Repeats	15	23.81	0.997	0	0	0	0.237476	0	-0.237476	3.30801e-11	2.91326e-09
1915	14	104148970	A	G	KLC1	Intron	Alu_Repeats	29	46.032	0.539	6	3.448	0.306	0.248016	0.0105575	-0.237458	8.43071e-17	2.89698e-14
1916	5	130495621	T	C	HINT1	Intron	Alu_Repeats	44	69.841	0.445	30	17.241	0.427	0.311079	0.0736494	-0.23743	1.15366e-14	2.29869e-12
1917	19	39499721	T	C	Unknown	IGR	Alu_Repeats	19	30.159	0.787	0	0	0	0.237413	0	-0.237413	5.22369e-14	8.8225e-12
1918	7	5888047	A	G	ZNF815P	RNA	Alu_Repeats	33	52.381	0.481	5	2.874	0.5	0.251698	0.0143678	-0.237331	9.84743e-20	7.20402e-17
1919	19	56632778	A	G	ZNF787	5'Flank	Non_Alu_Non_Repeats	16	25.397	0.934	0	0	0	0.237302	0	-0.237302	6.64098e-12	6.97215e-10
1920	7	886331	A	G	SUN1	Intron	Alu_Repeats	44	69.841	0.467	31	17.816	0.5	0.326365	0.089092	-0.237273	7.78703e-13	1.04549e-10
1921	11	71272161	A	G	Unknown	IGR	Non_Alu_Repeats	15	23.81	0.996	0	0	0	0.237254	0	-0.237254	3.29092e-11	2.91326e-09
1922	12	124411750	T	C	DNAH10OS	3'UTR	Alu_Repeats	33	52.381	0.491	10	5.747	0.343	0.256968	0.0197184	-0.23725	3.03675e-17	1.17387e-14
1923	16	263914	T	C	LUC7L	Intron	Alu_Repeats	31	49.206	0.482	0	0	0	0.237206	0	-0.237206	5.62538e-23	1.08318e-19
1924	11	66456387	T	C	SPTBN2	Intron	Non_Alu_Non_Repeats	29	46.032	0.549	4	2.299	0.669	0.252571	0.0153736	-0.237198	2.23289e-17	8.82727e-15
1925	2	65318798	T	C	RAB1A	Intron	Alu_Repeats	18	28.571	0.89	3	1.724	1	0.254397	0.0172414	-0.237155	2.6861e-10	1.9158e-08
1926	15	65224172	A	G	AC069368.3	IGR	Alu_Repeats	25	39.683	0.606	1	0.575	0.6	0.240603	0.00344828	-0.237155	2.46349e-17	9.63658e-15
1927	12	6558240	T	C	TAPBPL	5'Flank	Alu_Repeats	26	41.27	0.689	14	8.046	0.588	0.284397	0.0472874	-0.237109	5.26372e-10	3.60233e-08
1928	10	3168694	A	G	PFKP	Intron	Non_Alu_Non_Repeats	32	50.794	0.542	23	13.218	0.288	0.275206	0.0380977	-0.237109	8.95109e-12	9.05979e-10
1929	3	101409201	A	G	Unknown	IGR	Alu_Repeats	25	39.683	0.712	12	6.897	0.659	0.28246	0.0454195	-0.237041	4.76667e-10	3.27481e-08
1930	15	50658860	A	G	GABPB1-AS1	RNA	Alu_Repeats	41	65.079	0.562	44	25.287	0.509	0.365762	0.12873	-0.237032	4.44788e-09	2.2436e-07
1931	2	136533373	A	G	UBXN4	Intron	Alu_Repeats	33	52.381	0.457	2	1.149	0.216	0.239492	0.00247701	-0.237015	5.53179e-23	1.08318e-19
1932	9	35766012	A	G	Unknown	IGR	Alu_Repeats	28	44.444	0.67	21	12.069	0.503	0.297714	0.0607184	-0.236996	2.62781e-09	1.5078e-07
1933	13	50067443	G	A	PHF11	5'Flank	Non_Alu_Non_Repeats	26	41.27	0.661	10	5.747	0.623	0.272778	0.0357874	-0.23699	1.61925e-11	1.58262e-09
1934	X	1531962	G	C	ASMTL	Intron	Non_Alu_Non_Repeats	34	53.968	0.519	16	9.195	0.466	0.279857	0.0428736	-0.236984	6.14482e-14	1.03097e-11
1935	2	132271031	A	G	AC093838.4	RNA	Alu_Repeats	32	50.794	0.495	5	2.874	0.499	0.251333	0.0143506	-0.236983	5.48852e-19	3.25186e-16
1936	7	886531	A	G	SUN1	Intron	Alu_Repeats	40	63.492	0.46	17	9.77	0.565	0.292159	0.0552184	-0.23694	1.08585e-15	2.87266e-13
1937	11	130741952	T	C	RP11-890B15.3	lincRNA	Non_Alu_Non_Repeats	35	55.556	0.555	35	20.115	0.354	0.308222	0.0712874	-0.236935	3.38585e-10	2.37447e-08
1938	2	44455532	A	G	PPM1B	Intron	Alu_Repeats	34	53.968	0.444	2	1.149	0.254	0.239825	0.00291954	-0.236906	1.07033e-23	2.65435e-20
1939	18	44255904	T	C	Unknown	IGR	Alu_Repeats	38	60.317	0.42	5	2.874	0.564	0.253079	0.0162011	-0.236878	5.42941e-23	1.08318e-19
1940	4	99796081	T	C	EIF4E	3'UTR	Alu_Repeats	32	50.794	0.479	2	1.149	0.554	0.243238	0.00637356	-0.236865	1.64108e-21	2.08707e-18
1941	22	38489128	A	G	BAIAP2L2	Intron	Alu_Repeats	31	49.206	0.495	2	1.149	0.58	0.243492	0.00666092	-0.236831	8.47651e-21	8.62665e-18
1942	11	117086570	T	C	PCSK7	Intron	Alu_Repeats	30	47.619	0.497	0	0	0	0.23681	0	-0.23681	3.39349e-22	5.2119e-19
1943	11	94149777	T	C	AP000765.1	RNA	Alu_Repeats	21	33.333	0.894	12	6.897	0.89	0.298127	0.0613448	-0.236782	2.10296e-07	7.06389e-06
1944	11	47502369	T	C	CELF1	Intron	Alu_Repeats	29	46.032	0.536	4	2.299	0.431	0.246651	0.0099023	-0.236748	6.31549e-18	2.88885e-15
1945	17	25629179	A	G	WSB1	Intron	Alu_Repeats	29	46.032	0.557	8	4.598	0.428	0.256381	0.0196954	-0.236686	2.39395e-15	5.65618e-13
1946	1	114259247	T	C	PHTF1	Intron	Alu_Repeats	25	39.683	0.596	0	0	0	0.236635	0	-0.236635	2.18797e-18	1.09144e-15
1947	5	76721342	T	C	PDE8B	Intron	Alu_Repeats	24	38.095	0.629	1	0.575	0.5	0.23946	0.00287356	-0.236587	1.07041e-16	3.59822e-14
1948	5	133729032	A	G	UBE2B	IGR	Alu_Repeats	27	42.857	0.59	4	2.299	0.715	0.252984	0.0164483	-0.236536	8.23071e-16	2.23089e-13
1949	4	77866284	T	C	Unknown	IGR	Alu_Repeats	40	63.492	0.449	16	9.195	0.527	0.285016	0.0484943	-0.236522	6.47965e-17	2.3039e-14
1950	2	44450218	A	G	PPM1B	Intron	Alu_Repeats	25	39.683	0.608	2	1.149	0.415	0.241286	0.00477586	-0.23651	1.58721e-16	5.17794e-14
1951	1	1419773	A	G	ATAD3B	Intron	Alu_Repeats	20	31.746	0.786	3	1.724	0.747	0.249381	0.0128793	-0.236502	4.6166e-12	5.22133e-10
1952	14	101296722	C	A	AL117190.2	5'Flank	Alu_Repeats	22	34.921	0.827	11	6.322	0.827	0.288794	0.0522931	-0.236501	2.9461e-08	1.2283e-06
1953	9	140504867	A	G	ARRDC1	Intron	Alu_Repeats	42	66.667	0.379	11	6.322	0.253	0.252476	0.015977	-0.236499	1.55912e-24	4.72069e-21
1954	10	13681365	T	A	RP11-295P9.3	Intron	Non_Alu_Non_Repeats	24	38.095	0.723	7	4.023	0.967	0.275333	0.0389023	-0.236431	1.99837e-11	1.92529e-09
1955	18	32837013	T	C	ZNF397	Intron	Alu_Repeats	28	44.444	0.559	3	1.724	0.708	0.248524	0.0122126	-0.236311	2.23744e-17	8.83357e-15
1956	3	113433350	T	C	NAA50	IGR	Alu_Repeats	34	53.968	0.459	3	1.724	0.675	0.247921	0.0116379	-0.236283	1.09693e-21	1.45825e-18
1957	5	156905398	T	C	ADAM19	3'UTR	Non_Alu_Repeats	33	52.381	0.463	3	1.724	0.378	0.242762	0.00651149	-0.23625	9.08845e-22	1.23523e-18
1958	2	44450223	A	G	PPM1B	Intron	Alu_Repeats	25	39.683	0.607	2	1.149	0.39	0.240683	0.00448851	-0.236194	1.12731e-16	3.77311e-14
1959	21	44471849	G	T	CBS	IGR	Alu_Repeats	25	39.683	0.643	4	2.299	0.825	0.255159	0.0189655	-0.236193	1.81325e-14	3.51419e-12
1960	22	50692848	G	A	MAPK12	Intron	Alu_Repeats	22	34.921	0.775	10	5.747	0.6	0.270651	0.0344943	-0.236157	4.49821e-09	2.26859e-07
1961	8	67593302	A	G	C8orf44	3'UTR	Alu_Repeats	24	38.095	0.687	8	4.598	0.556	0.261698	0.0255632	-0.236135	9.55055e-12	9.64359e-10
1962	10	70239395	T	C	SLC25A16	3'UTR	Alu_Repeats	33	52.381	0.464	3	1.724	0.401	0.243032	0.00691954	-0.236112	8.78907e-22	1.20416e-18
1963	11	118880627	A	G	CCDC84	Intron	Alu_Repeats	50	79.365	0.429	53	30.46	0.342	0.340254	0.104161	-0.236093	1.81259e-14	3.51371e-12
1964	14	104148888	A	G	KLC1	Intron	Alu_Repeats	35	55.556	0.469	8	4.598	0.536	0.260714	0.0246552	-0.236059	1.74916e-18	9.53972e-16
1965	16	3708553	A	G	TRAP1	Intron	Alu_Repeats	17	26.984	0.96	4	2.299	1	0.259032	0.0229885	-0.236043	5.36374e-09	2.69186e-07
1966	16	30295045	T	C	RP11-347C12.2	RNA	Alu_Repeats	29	46.032	0.555	6	3.448	0.571	0.255698	0.0196897	-0.236009	5.77703e-16	1.61099e-13
1967	19	54489871	A	G	CACNG8	3'UTR	Alu_Repeats	52	82.54	0.504	62	35.632	0.505	0.415794	0.179828	-0.235966	1.49608e-09	8.86715e-08
1968	1	78165188	T	C	USP33	Intron	Alu_Repeats	37	58.73	0.402	0	0	0	0.235905	0	-0.235905	8.55453e-28	7.58926e-24
1969	X	1470075	A	G	IL3RA	Intron	Alu_Repeats	22	34.921	0.739	7	4.023	0.55	0.257968	0.0221264	-0.235842	1.24967e-10	1.00561e-08
1970	16	2146797	T	C	PKD1	Intron	Alu_Repeats	30	47.619	0.495	0	0	0	0.235825	0	-0.235825	3.38849e-22	5.2119e-19
1971	17	45671321	G	T	NPEPPS	Intron	Alu_Repeats	21	33.333	0.707	0	0	0	0.235762	0	-0.235762	1.91077e-15	4.55915e-13
1972	5	17109460	T	C	CTD-2228A4.1	lincRNA	Alu_Repeats	26	41.27	0.571	0	0	0	0.235698	0	-0.235698	3.8926e-19	2.36282e-16
1973	19	11588229	T	C	CTC-398G3.6	Intron	Alu_Repeats	22	34.921	0.675	0	0	0	0.235683	0	-0.235683	3.58522e-16	1.02913e-13
1974	16	89779698	T	C	VPS9D1	Intron	Alu_Repeats	22	34.921	0.687	2	1.149	0.387	0.240032	0.00444253	-0.235589	1.8499e-14	3.58032e-12
1975	9	37774158	T	C	RP11-613M10.9	Intron	Alu_Repeats	32	50.794	0.652	25	14.368	0.665	0.331175	0.0955977	-0.235577	1.53319e-08	7.32426e-07
1976	16	88726835	T	C	MVD	Intron	Alu_Repeats	31	49.206	0.526	10	5.747	0.403	0.258667	0.0231379	-0.235529	1.66152e-15	4.30462e-13
1977	5	131701493	T	C	AC034220.3	RNA	Alu_Repeats	25	39.683	0.612	3	1.724	0.433	0.242984	0.00747126	-0.235513	9.38276e-16	2.51748e-13
1978	19	58378835	A	G	ZNF587	IGR	Alu_Repeats	28	44.444	0.584	7	4.023	0.598	0.259571	0.0240747	-0.235497	1.31064e-14	2.5975e-12
1979	19	49146369	T	C	CA11	Intron	Alu_Repeats	30	47.619	0.495	0	0	0	0.235492	0	-0.235492	3.39284e-22	5.2119e-19
1980	17	43717354	A	G	CRHR1	Intron	Alu_Repeats	23	36.508	0.745	9	5.172	0.706	0.271984	0.0364943	-0.23549	3.61675e-10	2.52392e-08
1981	1	65519419	T	C	Unknown	IGR	Alu_Repeats	28	44.444	0.53	0	0	0	0.235444	0	-0.235444	1.18201e-20	1.10913e-17
1982	2	53928191	T	C	GPR75-ASB3	Intron	Alu_Repeats	29	46.032	0.518	2	1.149	0.266	0.238492	0.00305172	-0.23544	9.24299e-20	6.8264e-17
1983	22	24570307	A	G	CABIN1	Intron	Alu_Repeats	24	38.095	0.639	3	1.724	0.467	0.243476	0.00804598	-0.23543	4.88269e-15	1.09351e-12
1984	7	90019294	A	G	GTPBP10	3'UTR	Alu_Repeats	31	49.206	0.526	9	5.172	0.453	0.258825	0.023408	-0.235417	7.22993e-16	1.97982e-13
1985	19	41079157	A	G	SPTBN4	Intron	Alu_Repeats	41	65.079	0.362	0	0	0	0.235397	0	-0.235397	3.86497e-31	1.26475e-26
1986	11	71274610	A	G	KRTAP5-10	5'Flank	Non_Alu_Repeats	15	23.81	0.989	0	0	0	0.235397	0	-0.235397	3.32273e-11	2.91326e-09
1987	9	97055900	A	G	ZNF169	Intron	Alu_Repeats	30	47.619	0.543	8	4.598	0.506	0.258651	0.0232759	-0.235375	1.64134e-15	4.25493e-13
1988	2	85550225	T	C	TGOLN2	Intron	Alu_Repeats	24	38.095	0.69	8	4.598	0.598	0.262857	0.0275115	-0.235346	1.71702e-11	1.67261e-09
1989	19	23441025	T	C	RP11-15H20.6	RNA	Alu_Repeats	25	39.683	0.67	8	4.598	0.662	0.26573	0.0304195	-0.235311	6.8352e-12	6.98972e-10
1990	14	103961696	A	G	MARK3	Intron	Alu_Repeats	26	41.27	0.57	0	0	0	0.235238	0	-0.235238	3.89236e-19	2.36282e-16
1991	12	125267825	T	C	SCARB1	Intron	Alu_Repeats	38	60.317	0.548	31	17.816	0.536	0.33073	0.0955172	-0.235213	2.54749e-10	1.81968e-08
1992	1	36534024	A	G	AGO3	3'UTR	Alu_Repeats	36	57.143	0.458	10	5.747	0.457	0.261476	0.0262816	-0.235195	2.10668e-18	1.09144e-15
1993	14	51460299	T	C	TRIM9	Intron	Alu_Repeats	20	31.746	0.756	1	0.575	0.833	0.239968	0.00478736	-0.235181	1.14744e-13	1.85599e-11
1994	22	50881108	A	G	SBF1	IGR	Alu_Repeats	27	42.857	0.756	19	10.92	0.814	0.324032	0.0888736	-0.235158	1.43166e-07	4.93104e-06
1995	19	21591964	A	G	ZNF493	IGR	Alu_Repeats	17	26.984	0.871	0	0	0	0.235127	0	-0.235127	1.33181e-12	1.64862e-10
1996	14	92585468	T	C	NDUFB1	Intron	Alu_Repeats	37	58.73	0.48	26	14.943	0.314	0.281968	0.0468908	-0.235077	3.87657e-14	7.1205e-12
1997	19	3541258	T	C	C19orf71	Intron	Alu_Repeats	27	42.857	0.594	5	2.874	0.675	0.254444	0.0193966	-0.235048	2.91517e-15	6.79707e-13
[truncated: 1,476 more rows]
