# Supplementary material for: Global RNA editome landscape discovers reduced RNA editing in glioma: loss of editing of gamma-amino butyric acid receptor alpha subunit 3 (GABRA3) favors glioma migration and invasion
Source: PeerJ. 2020 Sep 29;8:e9755. doi: 10.7717/peerj.9755 (PMC7531343; doi:10.7717/peerj.9755)
Supplement: Supplemental Information 11 [file peerj-08-9755-s011.xlsx]

## Sheet: sheet1
Supplementary Table S10: Differentially RNA editing events between control brain samples versus TCGA GBM tumors.
Sr. No.	Chromosome	Position	Reference allele	Alternate allele	Gene symbol	Variant Classification	Region	Number of editided samples in control brain	Percentage of editided samples in control brain	Average editing ratio in control brain edited samples	Number of editided samples in TCGA GBM	Percentage of editided samples in TCGA GBM	Average editing ratio in TCGA GBM edited samples	Average editing ratio in all control brain samples	Average editing ratio in all TCGA GBM samples	Editing ratio difference	p value	FDR
Downregulated RNA editing events in TCGA GBM
1	17	36861983	T	C	MLLT6	Missense_Mutation	Non_Alu_Non_Repeats	62	98.413	0.998	1	0.581	1	0.982365	0.00581395	-0.976551	5.05447e-50	4.31015e-44
2	17	41960634	G	C	MPP2	Missense_Mutation	Non_Alu_Non_Repeats	61	96.825	1	2	1.163	1	0.967905	0.0116279	-0.956277	3.19494e-48	1.09713e-42
3	17	41960633	C	G	MPP2	Missense_Mutation	Non_Alu_Non_Repeats	61	96.825	0.999	2	1.163	1	0.967524	0.0116279	-0.955896	3.85979e-48	1.09713e-42
4	9	68414172	G	T	MIR4477B	RNA	Non_Alu_Non_Repeats	56	88.889	0.998	9	5.233	0.999	0.887286	0.0522849	-0.835001	3.87597e-36	1.22415e-31
5	12	129556884	T	C	TMEM132D	3'UTR	Non_Alu_Non_Repeats	53	84.127	0.999	5	2.907	1	0.840492	0.0290698	-0.811422	7.03744e-37	2.40045e-32
6	19	19040312	G	C	AC002985.3	Intron	Non_Alu_Non_Repeats	58	92.063	1	21	12.209	1	0.920413	0.12207	-0.798343	2.76737e-30	2.68165e-26
7	11	6292838	G	A	CCKBR	IGR	Non_Alu_Non_Repeats	56	88.889	0.913	5	2.907	1	0.811905	0.0290698	-0.782835	8.04968e-39	4.29018e-34
8	11	6292837	C	G	CCKBR	IGR	Non_Alu_Non_Repeats	56	88.889	0.877	3	1.744	1	0.779556	0.0174419	-0.762114	8.75214e-41	7.46331e-36
9	11	61300704	G	C	SYT7	Intron	Non_Alu_Non_Repeats	48	76.19	0.991	0	0	0	0.754921	0	-0.754921	2.32714e-37	9.44974e-33
10	12	79258708	C	G	SYT1	5'UTR	Non_Alu_Non_Repeats	57	90.476	0.999	27	15.698	1	0.903857	0.156977	-0.74688	3.05504e-24	5.73824e-21
11	X	118603844	T	G	SLC25A5	Missense_Mutation	Non_Alu_Non_Repeats	52	82.54	0.938	6	3.488	0.96	0.773984	0.0335	-0.740484	4.37576e-35	1.09747e-30
12	12	79258709	G	C	SYT1	5'UTR	Non_Alu_Non_Repeats	57	90.476	0.998	28	16.279	1	0.903222	0.162791	-0.740432	4.09372e-23	6.00841e-20
13	16	330678	G	A	ARHGDIG	5'UTR	Non_Alu_Repeats	51	80.952	1	12	6.977	1	0.809333	0.0697674	-0.739566	1.98e-29	1.54902e-25
14	22	25574407	A	G	KIAA1671	Intron	Non_Alu_Non_Repeats	47	74.603	0.991	0	0	0	0.739159	0	-0.739159	4.55292e-36	1.38659e-31
15	9	68414094	A	G	MIR4477B	RNA	Non_Alu_Non_Repeats	47	74.603	0.997	2	1.163	1	0.743952	0.0116279	-0.732324	3.36712e-34	6.83638e-30
16	22	18904414	A	G	PRODH	Silent	Non_Alu_Non_Repeats	53	84.127	0.881	2	1.163	1	0.740984	0.0116279	-0.729356	5.08369e-39	3.09648e-34
17	9	68414103	T	G	MIR4477B	RNA	Non_Alu_Non_Repeats	46	73.016	0.995	0	0	0	0.726222	0	-0.726222	1.60193e-35	4.26885e-31
18	5	131287375	T	C	ACSL6	IGR	Alu_Repeats	47	74.603	0.954	1	0.581	0.7	0.711444	0.00406977	-0.707375	2.42755e-35	6.27295e-31
19	6	102374643	A	G	GRIK2	Intron	Non_Alu_Non_Repeats	47	74.603	0.973	8	4.651	0.548	0.725619	0.0255	-0.700119	3.63485e-31	4.18863e-27
20	12	132330811	C	G	MMP17	Intron	Non_Alu_Repeats	54	85.714	0.881	13	7.558	0.909	0.75546	0.0687267	-0.686734	1.34196e-30	1.31534e-26
21	13	113746710	G	A	MCF2L	Intron	Non_Alu_Non_Repeats	50	79.365	0.959	13	7.558	0.998	0.761286	0.0754302	-0.685855	4.07137e-27	1.66915e-23
22	17	20906257	A	G	USP22	3'UTR	Non_Alu_Non_Repeats	57	90.476	0.787	6	3.488	0.903	0.711698	0.0315058	-0.680193	2.43069e-39	1.59442e-34
23	17	2626432	A	C	Unknown	IGR	Non_Alu_Non_Repeats	51	80.952	0.98	20	11.628	1	0.793556	0.116279	-0.677276	4.49411e-24	8.17124e-21
24	12	6928586	C	A	GPR162	5'Flank	Non_Alu_Non_Repeats	44	69.841	0.999	4	2.326	1	0.697698	0.0232558	-0.674443	8.92169e-30	7.45872e-26
25	12	6928587	A	G	GPR162	5'Flank	Non_Alu_Non_Repeats	44	69.841	0.994	4	2.326	1	0.69446	0.0232558	-0.671205	1.33297e-29	1.07234e-25
26	10	46970050	A	G	SYT15	Intron	Non_Alu_Non_Repeats	56	88.889	0.989	37	21.512	0.994	0.878857	0.213913	-0.664944	2.4645e-19	1.52618e-16
27	15	82335444	G	A	MEX3B	3'UTR	Non_Alu_Non_Repeats	44	69.841	1	6	3.488	1	0.698413	0.0348837	-0.663529	4.54921e-28	2.31833e-24
28	X	137793653	C	G	FGF13	5'UTR	Non_Alu_Repeats	43	68.254	1	5	2.907	1	0.68227	0.0290698	-0.6532	5.44806e-28	2.70204e-24
29	11	17396128	T	G	NCR3LG1	3'UTR	Non_Alu_Repeats	41	65.079	0.997	0	0	0	0.649143	0	-0.649143	3.95673e-31	4.49875e-27
30	22	38851078	A	G	KCNJ4	5'UTR	Non_Alu_Non_Repeats	43	68.254	0.999	6	3.488	1	0.682063	0.0348837	-0.64718	4.00844e-27	1.65503e-23
31	14	101320975	A	G	RP11-123M6.2	RNA	Non_Alu_Non_Repeats	57	90.476	0.921	58	33.721	0.58	0.832841	0.195744	-0.637097	1.00849e-23	1.73734e-20
32	X	137793642	C	G	FGF13	5'UTR	Non_Alu_Repeats	42	66.667	1	6	3.488	1	0.666667	0.0348837	-0.631783	2.4818e-26	8.56814e-23
33	18	5410574	A	G	EPB41L3	Silent	Non_Alu_Non_Repeats	52	82.54	0.775	4	2.326	0.515	0.639905	0.0119826	-0.627922	2.5549e-37	9.90302e-33
34	5	131289291	T	C	ACSL6	IGR	Alu_Repeats	51	80.952	0.984	35	20.349	0.974	0.796905	0.198151	-0.598754	9.65701e-16	2.67021e-13
35	9	68414063	T	C	MIR4477B	RNA	Non_Alu_Non_Repeats	45	71.429	0.991	19	11.047	1	0.707794	0.110465	-0.597329	4.41045e-19	2.61178e-16
36	X	153134521	G	C	L1CAM	Intron	Non_Alu_Non_Repeats	38	60.317	0.998	1	0.581	1	0.601952	0.00581395	-0.596138	1.569e-27	6.79449e-24
37	10	46971188	A	T	SYT15	5'Flank	Alu_Repeats	60	95.238	1	62	36.047	0.999	0.952317	0.360244	-0.592073	1.36007e-15	3.67486e-13
38	5	131289056	T	C	ACSL6	IGR	Alu_Repeats	54	85.714	0.955	43	25	0.914	0.818825	0.228558	-0.590267	3.73975e-17	1.39625e-14
39	9	68413195	G	A	MIR4477B	RNA	Non_Alu_Repeats	37	58.73	0.994	0	0	0	0.583857	0	-0.583857	1.08319e-27	5.21855e-24
40	9	122131418	G	C	BRINP1	5'UTR	Non_Alu_Non_Repeats	58	92.063	1	59	34.302	1	0.920333	0.343023	-0.57731	7.96944e-14	1.40847e-11
41	9	68413363	G	C	MIR4477B	RNA	Non_Alu_Non_Repeats	38	60.317	0.995	4	2.326	0.982	0.600063	0.022843	-0.57722	1.07032e-24	2.37685e-21
42	X	228940	A	G	GTPBP6	Intron	Non_Alu_Non_Repeats	48	76.19	0.926	27	15.698	0.88	0.70519	0.138151	-0.567039	3.72217e-18	1.7157e-15
43	11	71272256	T	C	Unknown	IGR	Non_Alu_Repeats	37	58.73	0.993	3	1.744	0.939	0.582984	0.0163837	-0.5666	8.49353e-25	1.92627e-21
44	9	68414170	A	C	MIR4477B	RNA	Non_Alu_Non_Repeats	53	84.127	0.704	8	4.651	0.603	0.592349	0.0280291	-0.56432	2.60717e-34	5.70061e-30
45	10	46969496	A	G	SYT15	Intron	Non_Alu_Non_Repeats	58	92.063	0.688	16	9.302	0.826	0.632984	0.0768314	-0.556153	1.05383e-28	6.75672e-25
46	X	151358319	T	C	GABRA3	Missense_Mutation	Non_Alu_Non_Repeats	46	73.016	0.798	9	5.233	0.533	0.582841	0.0278953	-0.554946	1.0768e-28	6.85248e-25
47	16	58540595	A	G	NDRG4	Intron	Non_Alu_Non_Repeats	37	58.73	1	6	3.488	1	0.587302	0.0348837	-0.552418	3.68528e-22	4.44497e-19
48	11	71274758	G	A	KRTAP5-10	5'Flank	Non_Alu_Repeats	36	57.143	0.989	5	2.907	0.839	0.564873	0.0243895	-0.540483	2.48188e-22	3.06724e-19
49	13	25738860	T	C	AMER2	3'UTR	Alu_Repeats	50	79.365	0.873	27	15.698	0.972	0.692587	0.152616	-0.539971	7.17724e-18	3.129e-15
50	2	8862929	T	C	KIDINS220	5'Flank	Alu_Repeats	54	85.714	0.709	29	16.86	0.414	0.60781	0.0697442	-0.538065	1.98984e-28	1.19494e-24
51	19	16350155	A	G	Unknown	IGR	Alu_Repeats	35	55.556	0.968	0	0	0	0.537714	0	-0.537714	6.12753e-26	1.87815e-22
52	9	68420504	G	T	Unknown	IGR	Non_Alu_Non_Repeats	47	74.603	0.814	15	8.721	0.809	0.607	0.0705872	-0.536413	2.65127e-23	4.00859e-20
53	13	113745941	G	A	MCF2L	Intron	Non_Alu_Non_Repeats	43	68.254	0.829	7	4.07	0.726	0.565857	0.0295581	-0.536299	2.44445e-26	8.47352e-23
54	9	68420506	T	A	Unknown	IGR	Non_Alu_Non_Repeats	47	74.603	0.814	15	8.721	0.813	0.607	0.0709419	-0.536058	3.17342e-23	4.73924e-20
55	6	102374616	A	G	GRIK2	Intron	Non_Alu_Non_Repeats	41	65.079	0.828	3	1.744	0.31	0.539127	0.00540116	-0.533726	1.18878e-28	7.45383e-25
56	22	23733392	A	G	ZDHHC8P1	RNA	Non_Alu_Non_Repeats	45	71.429	0.818	12	6.977	0.753	0.584032	0.0525233	-0.531508	4.18952e-24	7.66648e-21
57	16	2723350	C	G	ERVK13-1	RNA	Non_Alu_Non_Repeats	37	58.73	1	10	5.814	1	0.587302	0.0581395	-0.529162	3.17497e-19	1.92699e-16
58	18	70203793	A	G	CBLN2	IGR	Non_Alu_Non_Repeats	39	61.905	0.858	1	0.581	0.333	0.531032	0.00193605	-0.529096	1.69272e-28	1.03846e-24
59	9	68414199	C	T	MIR4477B	RNA	Non_Alu_Non_Repeats	56	88.889	0.998	62	36.047	0.999	0.887429	0.360064	-0.527365	1.97564e-11	2.1117e-09
60	19	54488967	A	G	CACNG8	3'UTR	Alu_Repeats	57	90.476	0.7	27	15.698	0.679	0.633667	0.106512	-0.527155	1.03384e-25	2.87165e-22
61	12	123342229	A	G	HIP1R	Intron	Non_Alu_Repeats	41	65.079	0.95	19	11.047	0.826	0.618349	0.0912442	-0.527105	5.33293e-18	2.36978e-15
62	X	228934	A	G	GTPBP6	Intron	Non_Alu_Non_Repeats	50	79.365	0.93	44	25.581	0.829	0.738365	0.212174	-0.526191	3.00516e-14	5.93199e-12
63	13	25738885	T	C	AMER2	3'UTR	Alu_Repeats	62	98.413	0.924	67	38.953	0.99	0.909381	0.385797	-0.523584	1.76458e-12	2.34296e-10
64	5	17108353	T	C	CTD-2228A4.1	lincRNA	Alu_Repeats	47	74.603	0.701	0	0	0	0.522825	0	-0.522825	4.96722e-36	1.41192e-31
65	10	18828663	G	T	CACNB2	3'UTR	Non_Alu_Non_Repeats	37	58.73	0.889	0	0	0	0.521968	0	-0.521968	1.34732e-27	6.31273e-24
66	19	10821853	C	T	QTRT1	Intron	Alu_Repeats	49	77.778	1	44	25.581	1	0.777778	0.255814	-0.521964	4.78157e-13	7.2116e-11
67	11	71272186	T	G	Unknown	IGR	Non_Alu_Repeats	33	52.381	0.991	0	0	0	0.519317	0	-0.519317	1.89179e-24	4.0635e-21
68	9	68413160	G	A	MIR4477B	RNA	Non_Alu_Repeats	33	52.381	0.991	0	0	0	0.518984	0	-0.518984	2.05246e-24	4.38651e-21
69	9	68413168	G	T	MIR4477B	RNA	Non_Alu_Repeats	33	52.381	0.99	0	0	0	0.518397	0	-0.518397	2.00129e-24	4.28788e-21
70	17	8076911	A	G	TMEM107	3'UTR	Non_Alu_Non_Repeats	40	63.492	0.816	0	0	0	0.517841	0	-0.517841	4.64524e-30	4.30564e-26
71	16	74944031	A	G	WDR59	Intron	Alu_Repeats	43	68.254	0.993	28	16.279	0.983	0.677714	0.160029	-0.517685	2.73135e-14	5.43175e-12
72	11	71274728	C	T	KRTAP5-10	5'Flank	Non_Alu_Repeats	33	52.381	0.991	1	0.581	0.409	0.519206	0.00237791	-0.516828	1.37684e-23	2.35287e-20
73	9	68420455	T	C	Unknown	IGR	Non_Alu_Non_Repeats	33	52.381	0.997	1	0.581	1	0.522143	0.00581395	-0.516329	2.26289e-23	3.46438e-20
74	13	25738886	G	A	AMER2	3'UTR	Alu_Repeats	62	98.413	0.925	69	40.116	0.986	0.910476	0.395349	-0.515127	2.01442e-12	2.61338e-10
75	9	68425416	C	T	Unknown	IGR	Non_Alu_Non_Repeats	34	53.968	0.998	4	2.326	1	0.538349	0.0232558	-0.515093	2.50002e-21	2.48185e-18
76	10	43013387	T	C	ZNF37BP	RNA	Alu_Repeats	41	65.079	0.933	17	9.884	0.942	0.60719	0.0931221	-0.514068	3.77662e-17	1.4094e-14
77	19	54489924	A	G	CACNG8	3'UTR	Alu_Repeats	58	92.063	0.729	40	23.256	0.675	0.670778	0.15686	-0.513917	2.1238e-22	2.64774e-19
78	12	53882716	T	C	MAP3K12	Intron	Alu_Repeats	40	63.492	0.888	18	10.465	0.521	0.563873	0.0545349	-0.509338	7.73964e-20	5.49992e-17
79	14	53108116	A	G	ERO1L	3'UTR	Alu_Repeats	36	57.143	0.978	12	6.977	0.751	0.559095	0.0523721	-0.506723	8.8508e-18	3.79841e-15
80	5	149575166	A	G	SLC6A7	Intron	Alu_Repeats	40	63.492	0.791	0	0	0	0.502175	0	-0.502175	5.25859e-30	4.62453e-26
81	16	2237761	C	T	CASKIN1	Intron	Alu_Repeats	32	50.794	0.984	0	0	0	0.499778	0	-0.499778	1.15833e-23	1.98743e-20
82	12	124411658	T	C	DNAH10OS	3'UTR	Alu_Repeats	36	57.143	0.92	6	3.488	0.736	0.525444	0.0256686	-0.499776	9.74257e-22	1.02188e-18
83	6	102337702	A	G	GRIK2	Missense_Mutation	Non_Alu_Non_Repeats	42	66.667	0.755	3	1.744	0.241	0.503429	0.00420349	-0.499225	1.50956e-29	1.20305e-25
84	20	62275844	T	C	STMN3	Intron	Non_Alu_Non_Repeats	37	58.73	0.892	5	2.907	0.85	0.523905	0.0247093	-0.499195	7.75295e-23	1.09639e-19
85	4	48859798	A	G	OCIAD1	Intron	Alu_Repeats	37	58.73	0.989	16	9.302	0.917	0.581079	0.085343	-0.495736	3.28802e-16	1.01958e-13
86	17	72443192	G	T	GPRC5C	3'UTR	Non_Alu_Non_Repeats	34	53.968	0.938	3	1.744	0.833	0.506333	0.0145349	-0.491798	2.38795e-22	2.95545e-19
87	10	15118570	T	C	OLAH	IGR	Alu_Repeats	50	79.365	0.751	40	23.256	0.452	0.596413	0.105192	-0.491221	3.79493e-21	3.48707e-18
88	10	46971488	A	C	SYT15	5'Flank	Non_Alu_Non_Repeats	53	84.127	0.727	27	15.698	0.774	0.611302	0.121494	-0.489807	7.71502e-20	5.487e-17
89	20	25281333	G	A	ABHD12	3'UTR	Non_Alu_Non_Repeats	48	76.19	0.759	23	13.372	0.665	0.578508	0.0888779	-0.48963	1.28681e-21	1.32047e-18
90	16	67041397	A	G	CES4A	Intron	Alu_Repeats	56	88.889	0.551	0	0	0	0.489619	0	-0.489619	2.59549e-44	3.6888e-39
91	22	29836603	T	C	RFPL1	Intron	Alu_Repeats	57	90.476	0.584	13	7.558	0.542	0.528603	0.0409651	-0.487638	1.36734e-34	3.16564e-30
92	11	67852807	T	C	CHKA	Intron	Alu_Repeats	46	73.016	0.772	22	12.791	0.608	0.563683	0.077814	-0.485869	2.85314e-22	3.49568e-19
93	11	71272281	G	T	Unknown	IGR	Non_Alu_Repeats	31	49.206	0.991	1	0.581	1	0.487762	0.00581395	-0.481948	9.50088e-22	1.00146e-18
94	11	71274543	A	C	KRTAP5-10	5'Flank	Non_Alu_Repeats	32	50.794	0.986	4	2.326	0.838	0.500651	0.0194942	-0.481157	9.69716e-20	6.84533e-17
95	22	50693521	C	T	MAPK12	Intron	Non_Alu_Non_Repeats	38	60.317	0.824	5	2.907	0.635	0.497175	0.0184535	-0.478721	5.91024e-24	1.05217e-20
96	17	1941539	A	G	DPH1	Intron	Alu_Repeats	43	68.254	0.907	29	16.86	0.832	0.619	0.140331	-0.478669	9.80414e-16	2.70475e-13
97	20	29653330	T	C	Unknown	IGR	Non_Alu_Repeats	47	74.603	0.829	39	22.674	0.618	0.618333	0.140029	-0.478304	1.10179e-17	4.68599e-15
98	1	109746679	A	G	KIAA1324	IGR	Alu_Repeats	40	63.492	0.753	0	0	0	0.477905	0	-0.477905	5.256e-30	4.62453e-26
99	17	29861303	A	G	RAB11FIP4	3'UTR	Alu_Repeats	60	95.238	0.6	29	16.86	0.556	0.571222	0.0937674	-0.477455	3.32179e-28	1.77039e-24
100	X	122616331	A	G	GRIA3	Intron	Non_Alu_Non_Repeats	44	69.841	0.689	2	1.163	0.476	0.480952	0.00553488	-0.475417	1.0878e-31	1.30649e-27
101	X	153579738	T	C	FLNA	Intron	Non_Alu_Non_Repeats	48	76.19	0.743	53	30.814	0.302	0.565952	0.0929651	-0.472987	3.71391e-19	2.22402e-16
102	14	68030209	A	G	PLEKHH1	Intron	Alu_Repeats	39	61.905	0.766	1	0.581	0.741	0.474397	0.00430814	-0.470089	3.19764e-28	1.71494e-24
103	17	29862208	A	G	RAB11FIP4	3'UTR	Alu_Repeats	52	82.54	0.604	12	6.977	0.412	0.498571	0.0287558	-0.469816	3.29797e-32	4.68719e-28
104	10	15148927	T	C	NMT2	IGR	Alu_Repeats	44	69.841	0.74	19	11.047	0.462	0.517	0.0510814	-0.465919	2.10478e-22	2.62787e-19
105	17	1942430	A	G	OVCA2	5'Flank	Alu_Repeats	40	63.492	0.967	27	15.698	0.945	0.614127	0.148378	-0.465749	2.81313e-13	4.60967e-11
106	17	20906251	C	T	USP22	3'UTR	Non_Alu_Non_Repeats	50	79.365	0.647	12	6.977	0.697	0.513651	0.0486337	-0.465017	1.33571e-27	6.2929e-24
107	16	67041555	A	G	CES4A	Intron	Alu_Repeats	47	74.603	0.629	2	1.163	0.635	0.469587	0.00737791	-0.462209	6.93082e-34	1.37446e-29
108	6	31732770	T	C	VWA7	IGR	Alu_Repeats	51	80.952	0.61	11	6.395	0.507	0.494063	0.0324012	-0.461662	9.30559e-31	9.44674e-27
109	13	113745961	C	T	MCF2L	Intron	Non_Alu_Non_Repeats	37	58.73	0.787	1	0.581	0.211	0.462492	0.00122674	-0.461265	8.48801e-27	3.33552e-23
110	1	1595586	T	C	SLC35E2B	3'UTR	Alu_Repeats	45	71.429	0.853	39	22.674	0.658	0.608937	0.149209	-0.459727	2.46192e-16	7.7726e-14
111	20	49497071	A	G	Unknown	IGR	Alu_Repeats	46	73.016	0.689	12	6.977	0.631	0.50319	0.0440465	-0.459144	1.10873e-25	3.04987e-22
112	14	104148586	A	G	KLC1	Intron	Alu_Repeats	44	69.841	0.766	17	9.884	0.775	0.535317	0.0765756	-0.458742	1.44931e-19	9.31335e-17
113	9	88159432	T	C	AGTPBP1	IGR	Alu_Repeats	47	74.603	0.686	22	12.791	0.423	0.512095	0.0540581	-0.458037	1.61895e-23	2.56258e-20
114	14	101312647	A	G	RP11-123M6.2	RNA	Non_Alu_Non_Repeats	56	88.889	0.625	34	19.767	0.494	0.555349	0.0976686	-0.457681	4.91476e-25	1.16095e-21
115	9	111898400	T	C	FRRS1L	3'UTR	Alu_Repeats	35	55.556	0.833	1	0.581	0.944	0.462556	0.00548837	-0.457067	1.26896e-24	2.78172e-21
116	2	136476084	A	G	R3HDM1	Intron	Alu_Repeats	38	60.317	0.771	2	1.163	0.7	0.465	0.00813953	-0.45686	1.52983e-26	5.43561e-23
117	6	102372589	A	G	GRIK2	Missense_Mutation	Non_Alu_Non_Repeats	41	65.079	0.706	2	1.163	0.227	0.459429	0.00263372	-0.456795	2.33163e-29	1.79124e-25
118	22	29452310	G	A	C22orf31	IGR	Alu_Repeats	43	68.254	0.669	0	0	0	0.456397	0	-0.456397	1.48058e-32	2.38218e-28
119	13	113745962	A	G	MCF2L	Intron	Non_Alu_Non_Repeats	37	58.73	0.779	1	0.581	0.227	0.457286	0.00131977	-0.455966	8.60795e-27	3.36713e-23
120	16	70016573	G	A	PDXDC2P	RNA	Non_Alu_Non_Repeats	39	61.905	0.736	0	0	0	0.455857	0	-0.455857	3.38039e-29	2.485e-25
121	5	137778429	A	G	REEP2	Intron	Alu_Repeats	44	69.841	0.718	11	6.395	0.721	0.501492	0.0461047	-0.455387	8.56465e-24	1.4966e-20
122	10	102777342	T	C	PDZD7	Nonstop_Mutation	Alu_Repeats	43	68.254	0.717	12	6.977	0.506	0.489603	0.0353023	-0.454301	2.07663e-24	4.42707e-21
123	1	226791920	A	G	C1orf95	3'UTR	Non_Alu_Non_Repeats	43	68.254	0.681	2	1.163	0.909	0.46481	0.0105698	-0.45424	7.89957e-30	6.73629e-26
124	9	98778045	C	A	ERCC6L2	IGR	Alu_Repeats	35	55.556	0.985	16	9.302	1	0.547	0.0930233	-0.453977	6.43511e-13	9.51367e-11
125	X	77164258	A	G	ATP7A	5'Flank	Alu_Repeats	39	61.905	0.921	22	12.791	0.908	0.569841	0.116174	-0.453667	1.50911e-13	2.56863e-11
126	9	111897895	T	C	FRRS1L	3'UTR	Alu_Repeats	51	80.952	0.563	1	0.581	0.462	0.455571	0.00268605	-0.452885	7.0318e-39	3.99754e-34
127	7	74298734	T	C	STAG3L2	RNA	Alu_Repeats	36	57.143	0.898	16	9.302	0.652	0.51327	0.0606512	-0.452619	6.3388e-17	2.2904e-14
128	9	70458906	T	C	CBWD5	Intron	Alu_Repeats	47	74.603	0.613	3	1.744	0.413	0.457571	0.00719767	-0.450374	1.21759e-33	2.35974e-29
129	14	100762919	T	C	SLC25A29	Intron	Non_Alu_Repeats	51	80.952	0.605	24	13.953	0.283	0.489492	0.0394884	-0.450004	9.07749e-28	4.42328e-24
130	9	130989561	A	G	DNM1	Intron	Alu_Repeats	42	66.667	0.746	10	5.814	0.828	0.497476	0.048157	-0.449319	8.59963e-22	9.13233e-19
131	10	101152720	G	T	CNNM1	3'UTR	Alu_Repeats	40	63.492	0.718	2	1.163	0.561	0.455683	0.00652326	-0.449159	3.72044e-28	1.95054e-24
132	15	75646086	A	G	MAN2C1	IGR	Non_Alu_Non_Repeats	56	88.889	0.916	83	48.256	0.759	0.814619	0.366419	-0.4482	2.19332e-18	1.10475e-15
133	22	41753569	T	C	ZC3H7B	3'UTR	Non_Alu_Non_Repeats	62	98.413	0.999	92	53.488	1	0.982984	0.534884	-0.4481	1.28393e-08	6.97187e-07
134	19	54490560	A	G	CACNG8	3'UTR	Alu_Repeats	41	65.079	0.728	8	4.651	0.636	0.473937	0.0295988	-0.444338	2.462e-24	4.9343e-21
135	9	68416094	C	T	MIR4477B	RNA	Non_Alu_Repeats	29	46.032	1	3	1.744	0.967	0.460317	0.0168605	-0.443457	1.39208e-18	7.20319e-16
136	19	21474615	T	C	ZNF708	3'UTR	Alu_Repeats	32	50.794	0.969	11	6.395	0.774	0.492413	0.0495291	-0.442884	1.20727e-15	3.29191e-13
137	11	93468086	T	C	TAF1D	IGR	Alu_Repeats	53	84.127	0.557	19	11.047	0.238	0.468825	0.0263314	-0.442494	7.5459e-32	1.00542e-27
138	22	26121066	A	G	ADRBK2	3'UTR	Alu_Repeats	48	76.19	0.599	8	4.651	0.293	0.456048	0.0136163	-0.442431	5.96895e-32	8.07931e-28
139	13	25738867	C	T	AMER2	3'UTR	Alu_Repeats	52	82.54	0.728	33	19.186	0.839	0.601206	0.161012	-0.440195	3.00271e-16	9.34502e-14
140	X	53197750	T	C	RP11-258C19.7	lincRNA	Alu_Repeats	42	66.667	0.999	39	22.674	0.999	0.666333	0.226512	-0.439822	3.79026e-10	2.99103e-08
141	10	46970055	G	A	SYT15	Intron	Non_Alu_Non_Repeats	57	90.476	0.65	35	20.349	0.732	0.588079	0.148965	-0.439114	9.92368e-18	4.23965e-15
142	12	109303119	T	C	SVOP	IGR	Alu_Repeats	45	71.429	0.619	1	0.581	0.5	0.441968	0.00290698	-0.439061	2.06198e-33	3.72041e-29
143	19	35640743	A	G	FXYD7	Intron	Alu_Repeats	41	65.079	0.723	8	4.651	0.674	0.470302	0.0313547	-0.438947	5.45739e-24	9.73587e-21
144	9	68414033	T	C	MIR4477B	RNA	Non_Alu_Non_Repeats	40	63.492	0.989	33	19.186	0.988	0.62819	0.1895	-0.43869	2.16105e-10	1.74989e-08
145	1	226793282	A	G	C1orf95	3'UTR	Non_Alu_Non_Repeats	39	61.905	0.714	1	0.581	1	0.442079	0.00581395	-0.436265	8.43099e-28	4.13187e-24
146	5	131287547	T	C	ACSL6	IGR	Alu_Repeats	53	84.127	0.678	40	23.256	0.578	0.570635	0.134378	-0.436257	3.99855e-20	2.9624e-17
147	12	4802047	A	G	RP11-234B24.6	Intron	Non_Alu_Repeats	30	47.619	0.94	2	1.163	1	0.44754	0.0116279	-0.435912	1.07411e-19	7.1058e-17
148	15	75645401	A	G	MAN2C1	IGR	Alu_Repeats	49	77.778	0.652	36	20.93	0.344	0.507238	0.0719186	-0.435319	7.35446e-22	7.97895e-19
149	20	49498297	A	G	Unknown	IGR	Alu_Repeats	49	77.778	0.686	24	13.953	0.704	0.533556	0.0982442	-0.435311	7.23903e-19	3.90697e-16
150	17	75558864	C	T	RP11-13K12.1	lincRNA	Non_Alu_Non_Repeats	35	55.556	0.818	4	2.326	0.833	0.454571	0.0193779	-0.435194	9.52021e-22	1.00226e-18
151	22	50693534	A	G	MAPK12	Intron	Non_Alu_Non_Repeats	32	50.794	0.867	2	1.163	0.5	0.440381	0.00581395	-0.434567	6.53792e-22	7.19455e-19
152	7	74298709	T	C	STAG3L2	RNA	Alu_Repeats	29	46.032	0.953	1	0.581	0.9	0.438667	0.00523256	-0.433434	2.66874e-20	2.03373e-17
153	10	46970039	A	G	SYT15	Intron	Non_Alu_Non_Repeats	56	88.889	0.627	32	18.605	0.667	0.557095	0.124145	-0.43295	5.28559e-20	3.84249e-17
154	3	170181398	T	C	SLC7A14	3'UTR	Alu_Repeats	45	71.429	0.678	15	8.721	0.597	0.484635	0.0520814	-0.432554	2.50594e-23	3.82274e-20
155	19	54490598	A	G	CACNG8	3'UTR	Alu_Repeats	49	77.778	0.681	29	16.86	0.578	0.529317	0.0975058	-0.431812	7.37291e-21	6.37646e-18
156	22	50693554	A	G	MAPK12	Intron	Non_Alu_Non_Repeats	31	49.206	0.895	2	1.163	0.763	0.440238	0.00887209	-0.431366	6.67134e-21	5.8169e-18
157	9	140101685	G	A	NDOR1	Intron	Non_Alu_Non_Repeats	33	52.381	0.9	10	5.814	0.691	0.471365	0.0402035	-0.431162	9.41569e-17	3.25784e-14
158	11	74109342	C	T	PGM2L1	5'UTR	Non_Alu_Non_Repeats	45	71.429	1	49	28.488	1	0.713968	0.284884	-0.429085	6.75813e-09	3.8236e-07
159	16	67039707	A	G	CES4A	Intron	Alu_Repeats	55	87.302	0.493	1	0.581	0.211	0.430254	0.00122674	-0.429027	1.05947e-42	1.12932e-37
160	3	197264146	T	C	BDH1	Intron	Alu_Repeats	29	46.032	0.992	5	2.907	0.964	0.45673	0.0280116	-0.428719	1.06755e-16	3.57839e-14
161	2	206987142	T	C	NDUFS1	3'UTR	Alu_Repeats	50	79.365	0.543	2	1.163	0.225	0.430984	0.00261628	-0.428368	2.20626e-37	9.40683e-33
162	12	132403654	T	G	ULK1	Intron	Non_Alu_Non_Repeats	28	44.444	1	3	1.744	1	0.444444	0.0174419	-0.427003	1.24843e-17	5.27807e-15
163	1	109748657	A	G	KIAA1324	IGR	Alu_Repeats	48	76.19	0.609	10	5.814	0.639	0.463921	0.0371395	-0.426781	1.67871e-27	7.15751e-24
164	12	132331048	A	G	MMP17	Intron	Alu_Repeats	34	53.968	0.811	2	1.163	1	0.437873	0.0116279	-0.426245	1.46764e-22	1.86238e-19
165	16	88727226	T	C	MVD	Intron	Alu_Repeats	31	49.206	0.919	6	3.488	0.749	0.452286	0.0261453	-0.42614	4.97182e-18	2.22555e-15
166	19	11578891	T	C	CTC-398G3.6	Intron	Alu_Repeats	46	73.016	0.61	6	3.488	0.559	0.445429	0.0194942	-0.425934	9.08085e-30	7.51807e-26
167	2	136479426	A	G	R3HDM1	Intron	Alu_Repeats	40	63.492	0.676	2	1.163	0.3	0.429048	0.00348837	-0.425559	1.95707e-28	1.1836e-24
168	6	102374572	A	G	GRIK2	Intron	Non_Alu_Non_Repeats	36	57.143	0.758	4	2.326	0.336	0.433111	0.00781395	-0.425297	1.06917e-23	1.83816e-20
169	14	104147861	A	G	KLC1	Intron	Alu_Repeats	42	66.667	0.727	16	9.302	0.653	0.484968	0.0607267	-0.424242	2.30893e-20	1.78182e-17
170	19	54490402	A	G	CACNG8	3'UTR	Alu_Repeats	55	87.302	0.583	35	20.349	0.418	0.508968	0.0850465	-0.423922	5.27551e-26	1.6976e-22
171	12	99127420	T	C	ANKS1B	IGR	Alu_Repeats	55	87.302	0.51	12	6.977	0.311	0.445587	0.0216802	-0.423907	5.48331e-36	1.50834e-31
172	9	140101687	A	G	NDOR1	Intron	Non_Alu_Non_Repeats	33	52.381	0.902	10	5.814	0.836	0.472381	0.0486163	-0.423765	2.59392e-16	8.16516e-14
173	11	93468796	T	C	TAF1D	3'UTR	Alu_Repeats	38	60.317	0.968	30	17.442	0.917	0.583698	0.159988	-0.42371	7.55201e-11	7.01209e-09
174	3	156258273	T	C	SSR3	IGR	Alu_Repeats	39	61.905	0.735	6	3.488	0.909	0.454905	0.0317093	-0.423195	1.90673e-22	2.3911e-19
175	17	36691715	T	C	SRCIN1	Intron	Alu_Repeats	29	46.032	0.918	0	0	0	0.422762	0	-0.422762	3.2411e-21	3.01841e-18
176	10	93170250	C	G	HECTD2	Missense_Mutation	Non_Alu_Non_Repeats	27	42.857	0.999	1	0.581	1	0.428254	0.00581395	-0.42244	9.91402e-19	5.23149e-16
177	12	98942688	A	G	TMPO	3'UTR	Alu_Repeats	32	50.794	0.836	2	1.163	0.225	0.424794	0.00261628	-0.422177	5.81044e-22	6.51091e-19
178	X	137698210	T	C	Unknown	IGR	Non_Alu_Repeats	47	74.603	0.571	1	0.581	0.727	0.426317	0.00422674	-0.422091	1.37356e-34	3.16564e-30
179	1	109746664	A	G	KIAA1324	IGR	Alu_Repeats	44	69.841	0.604	0	0	0	0.422048	0	-0.422048	2.09007e-33	3.72041e-29
180	12	67711914	A	G	CAND1	3'UTR	Alu_Repeats	44	69.841	0.776	30	17.442	0.69	0.541698	0.120297	-0.421402	1.78281e-16	5.76298e-14
181	18	44250622	T	C	Unknown	IGR	Alu_Repeats	50	79.365	0.629	44	25.581	0.303	0.498968	0.0776221	-0.421346	2.09493e-22	2.6194e-19
182	1	50903135	T	C	FAF1	IGR	Alu_Repeats	33	52.381	0.955	16	9.302	0.851	0.500333	0.0791453	-0.421188	9.31639e-14	1.64142e-11
183	11	115036418	C	T	Unknown	IGR	Non_Alu_Repeats	34	53.968	0.789	1	0.581	1	0.425984	0.00581395	-0.42017	5.16525e-24	9.27289e-21
184	2	55205490	T	C	RTN4	Intron	Alu_Repeats	41	65.079	0.664	7	4.07	0.31	0.432317	0.0126337	-0.419684	4.23429e-26	1.41045e-22
185	22	26120961	A	G	ADRBK2	3'UTR	Alu_Repeats	29	46.032	0.968	5	2.907	0.902	0.445635	0.0262209	-0.419414	6.80377e-17	2.44907e-14
186	12	121769911	T	C	ANAPC5	Intron	Alu_Repeats	42	66.667	0.801	26	15.116	0.757	0.533841	0.114442	-0.419399	2.7025e-15	6.56937e-13
187	9	68420538	C	T	Unknown	IGR	Non_Alu_Non_Repeats	37	58.73	0.766	7	4.07	0.773	0.449762	0.0314767	-0.418285	2.88459e-21	2.84371e-18
188	13	113745964	T	C	MCF2L	Intron	Non_Alu_Non_Repeats	33	52.381	0.8	1	0.581	0.208	0.419254	0.0012093	-0.418045	1.50866e-23	2.47951e-20
189	19	21473476	C	A	ZNF708	IGR	Alu_Repeats	28	44.444	0.939	0	0	0	0.417317	0	-0.417317	1.61956e-20	1.35301e-17
190	20	29653319	C	G	Unknown	IGR	Non_Alu_Repeats	44	69.841	0.831	43	25	0.658	0.580381	0.164494	-0.415887	3.29367e-13	5.35769e-11
191	17	17763010	T	C	TOM1L2	Intron	Alu_Repeats	29	46.032	0.979	6	3.488	1	0.450667	0.0348837	-0.415783	1.9554e-15	5.17521e-13
192	19	538160	A	G	CDC34	Intron	Non_Alu_Non_Repeats	45	71.429	0.926	50	29.07	0.846	0.661508	0.245855	-0.415653	4.27222e-09	2.68181e-07
193	14	68032568	A	G	PLEKHH1	Intron	Alu_Repeats	41	65.079	0.648	2	1.163	0.5	0.42146	0.00581395	-0.415646	2.95249e-29	2.2038e-25
194	5	17109499	T	C	CTD-2228A4.1	lincRNA	Alu_Repeats	28	44.444	0.935	0	0	0	0.415635	0	-0.415635	1.86028e-20	1.46417e-17
195	15	63361307	A	G	TPM1	Intron	Alu_Repeats	43	68.254	0.82	37	21.512	0.672	0.559889	0.144541	-0.415348	1.9591e-12	2.54472e-10
196	16	67041984	A	G	CES4A	Intron	Alu_Repeats	56	88.889	0.475	3	1.744	0.392	0.422095	0.0068314	-0.415264	6.90186e-42	6.53945e-37
197	12	49313240	T	C	CCDC65	Intron	Alu_Repeats	37	58.73	0.707	0	0	0	0.415254	0	-0.415254	1.57741e-27	6.79449e-24
198	5	149574556	A	G	SLC6A7	Intron	Non_Alu_Non_Repeats	33	52.381	0.793	0	0	0	0.415127	0	-0.415127	2.55062e-24	4.9343e-21
199	4	772568	T	C	RP11-440L14.1	RNA	Alu_Repeats	43	68.254	0.608	0	0	0	0.414952	0	-0.414952	1.52017e-32	2.40057e-28
200	12	53882756	C	T	MAP3K12	Intron	Alu_Repeats	34	53.968	0.777	2	1.163	0.377	0.419222	0.00438372	-0.414839	1.45248e-23	2.4624e-20
201	4	166423469	A	G	Unknown	IGR	Alu_Repeats	42	66.667	0.643	4	2.326	0.629	0.428698	0.0146221	-0.414076	1.1089e-27	5.31238e-24
202	19	35640959	A	G	FXYD7	Intron	Alu_Repeats	36	57.143	0.793	12	6.977	0.559	0.453063	0.039	-0.414063	1.71208e-18	8.73182e-16
203	9	68420472	C	T	Unknown	IGR	Non_Alu_Non_Repeats	40	63.492	0.722	9	5.233	0.844	0.458095	0.0441744	-0.413921	3.1911e-21	3.01841e-18
204	11	64377040	T	C	NRXN2	Intron	Non_Alu_Non_Repeats	37	58.73	0.709	1	0.581	0.5	0.416508	0.00290698	-0.413601	1.12588e-26	4.06816e-23
205	6	24428178	T	C	GPLD1	IGR	Non_Alu_Repeats	34	53.968	0.878	11	6.395	0.943	0.473825	0.0603372	-0.413488	3.7744e-15	9.02577e-13
206	4	2903750	A	G	ADD1	Intron	Alu_Repeats	32	50.794	0.841	4	2.326	0.599	0.427175	0.0139186	-0.413256	3.11959e-20	2.35208e-17
207	22	19009989	A	G	DGCR9	lincRNA	Alu_Repeats	35	55.556	0.751	1	0.581	0.733	0.417444	0.00426163	-0.413183	6.3078e-25	1.44984e-21
208	1	50903195	T	C	FAF1	IGR	Alu_Repeats	30	47.619	0.899	3	1.744	0.867	0.428143	0.0151163	-0.413027	3.56967e-19	2.14367e-16
209	10	119245149	T	C	EMX2OS	RNA	Alu_Repeats	30	47.619	0.899	3	1.744	0.886	0.42819	0.0154477	-0.412743	4.27485e-19	2.53677e-16
210	7	74997682	A	G	AC006014.1	IGR	Alu_Repeats	29	46.032	0.896	0	0	0	0.41227	0	-0.41227	3.24089e-21	3.01841e-18
211	4	166423463	A	G	Unknown	IGR	Alu_Repeats	37	58.73	0.733	4	2.326	0.778	0.430349	0.0180988	-0.41225	2.5471e-23	3.87861e-20
212	9	68421878	A	C	Unknown	IGR	Alu_Repeats	27	42.857	0.989	2	1.163	1	0.423794	0.0116279	-0.412166	1.14595e-17	4.86409e-15
213	3	75264718	G	A	MIR4444-1	RNA	Non_Alu_Non_Repeats	26	41.27	0.997	0	0	0	0.411381	0	-0.411381	5.26203e-19	3.08395e-16
214	1	47513860	A	G	CYP4X1	Intron	Alu_Repeats	33	52.381	0.783	0	0	0	0.410143	0	-0.410143	2.55146e-24	4.9343e-21
215	14	45600600	T	C	FKBP3	Intron	Alu_Repeats	39	61.905	0.735	19	11.047	0.409	0.455238	0.0452209	-0.410017	1.1252e-18	5.88291e-16
216	19	56150729	A	G	ZNF581	Intron	Alu_Repeats	42	66.667	0.995	44	25.581	0.992	0.663381	0.253837	-0.409544	1.45908e-08	7.8683e-07
217	8	21892918	A	G	NPM2	Intron	Alu_Repeats	28	44.444	0.932	1	0.581	1	0.414429	0.00581395	-0.408615	2.74783e-19	1.68211e-16
218	1	109746745	A	G	KIAA1324	IGR	Alu_Repeats	33	52.381	0.78	0	0	0	0.408524	0	-0.408524	2.5518e-24	4.9343e-21
219	15	25227765	A	G	SNURF	Intron	Alu_Repeats	31	49.206	0.847	2	1.163	0.85	0.416825	0.00988372	-0.406942	1.16077e-20	9.82954e-18
220	19	54490504	A	G	CACNG8	3'UTR	Alu_Repeats	37	58.73	0.708	2	1.163	0.799	0.415746	0.0092907	-0.406455	4.61338e-25	1.10197e-21
221	3	141903562	T	C	GK5	Intron	Alu_Repeats	36	57.143	0.834	15	8.721	0.807	0.476746	0.0703779	-0.406368	8.53518e-16	2.38711e-13
222	7	74297494	T	C	STAG3L2	RNA	Alu_Repeats	30	47.619	0.853	0	0	0	0.406349	0	-0.406349	5.5606e-22	6.26711e-19
223	5	149575036	A	G	SLC6A7	Intron	Alu_Repeats	31	49.206	0.825	0	0	0	0.40581	0	-0.40581	9.3767e-23	1.24208e-19
224	14	45600672	T	C	FKBP3	Intron	Alu_Repeats	46	73.016	0.618	27	15.698	0.294	0.451175	0.0461163	-0.405058	2.14331e-22	2.66815e-19
225	18	20876381	T	C	TMEM241	3'UTR	Alu_Repeats	48	76.19	0.646	53	30.814	0.284	0.492254	0.0873895	-0.404864	1.36664e-18	7.08873e-16
226	19	37121740	A	G	ZNF382	IGR	Alu_Repeats	35	55.556	0.737	2	1.163	0.407	0.409587	0.00473256	-0.404855	2.24352e-24	4.71216e-21
227	2	201843295	T	C	FAM126B	3'UTR	Alu_Repeats	34	53.968	0.763	2	1.163	0.6	0.411619	0.00697674	-0.404642	2.02362e-23	3.1375e-20
228	17	75564406	A	G	RP11-13K12.5	lincRNA	Alu_Repeats	28	44.444	0.926	2	1.163	0.651	0.411683	0.00757558	-0.404107	8.51574e-19	4.53858e-16
229	22	50693538	G	A	MAPK12	Intron	Non_Alu_Non_Repeats	30	47.619	0.882	4	2.326	0.712	0.419857	0.0165523	-0.403305	1.525e-18	7.85284e-16
230	12	132332821	A	G	MMP17	Intron	Alu_Repeats	52	82.54	0.538	15	8.721	0.47	0.444032	0.0409767	-0.403055	8.73041e-29	5.72675e-25
231	20	29652648	A	G	Unknown	IGR	Alu_Repeats	31	49.206	0.941	11	6.395	0.944	0.462968	0.0603547	-0.402614	8.17237e-14	1.44344e-11
232	19	16754467	T	C	SMIM7	IGR	Alu_Repeats	34	53.968	0.751	1	0.581	0.545	0.40554	0.0031686	-0.402371	2.76212e-24	5.23417e-21
233	2	201842569	T	C	FAM126B	3'UTR	Alu_Repeats	41	65.079	0.832	30	17.442	0.798	0.541238	0.139174	-0.402064	5.14001e-13	7.72897e-11
234	15	75645362	A	G	MAN2C1	IGR	Alu_Repeats	43	68.254	0.698	27	15.698	0.474	0.476206	0.074436	-0.40177	7.82789e-18	3.37983e-15
235	5	149574570	A	G	SLC6A7	Intron	Non_Alu_Non_Repeats	32	50.794	0.791	0	0	0	0.401746	0	-0.401746	1.55791e-23	2.47951e-20
236	10	46967059	A	G	SYT15	Intron	Non_Alu_Non_Repeats	52	82.54	0.709	41	23.837	0.77	0.585286	0.183558	-0.401728	3.44473e-13	5.49855e-11
237	12	46662485	G	C	SLC38A1	5'Flank	Non_Alu_Non_Repeats	35	55.556	0.802	10	5.814	0.759	0.445698	0.0441453	-0.401553	1.13869e-17	4.83568e-15
238	5	17113041	T	C	Unknown	IGR	Alu_Repeats	38	60.317	0.665	0	0	0	0.40127	0	-0.40127	2.39446e-28	1.33464e-24
239	22	29452278	A	G	C22orf31	IGR	Alu_Repeats	41	65.079	0.669	7	4.07	0.849	0.43554	0.0345407	-0.400999	1.4809e-23	2.47951e-20
240	1	207943325	A	G	CD46	Intron	Alu_Repeats	42	66.667	0.933	50	29.07	0.76	0.621889	0.220971	-0.400918	3.469e-12	4.3695e-10
241	19	57816287	A	G	CTC-444N24.11	lincRNA	Alu_Repeats	42	66.667	0.859	43	25	0.687	0.572429	0.171628	-0.400801	3.29517e-13	5.35837e-11
242	17	37417575	C	G	FBXL20	3'UTR	Non_Alu_Non_Repeats	38	60.317	0.72	8	4.651	0.726	0.434286	0.0337791	-0.400507	3.71505e-21	3.42484e-18
243	1	16555606	T	C	RSG1	IGR	Alu_Repeats	35	55.556	0.723	1	0.581	0.25	0.401762	0.00145349	-0.400308	4.16828e-25	1.00409e-21
244	1	207942336	A	G	CD46	Intron	Alu_Repeats	45	71.429	0.727	44	25.581	0.466	0.519429	0.119302	-0.400126	2.11705e-15	5.5857e-13
245	12	51904090	A	G	SLC4A8	IGR	Alu_Repeats	31	49.206	0.825	1	0.581	1	0.405746	0.00581395	-0.399932	1.70023e-21	1.71987e-18
246	5	131287417	T	C	ACSL6	IGR	Alu_Repeats	51	80.952	0.494	0	0	0	0.399889	0	-0.399889	1.23749e-39	9.59325e-35
247	9	68415005	C	A	MIR4477B	RNA	Non_Alu_Repeats	26	41.27	0.995	2	1.163	0.928	0.410556	0.0107965	-0.399759	4.01668e-17	1.49311e-14
248	16	28620826	T	C	SULT1A1	Intron	Alu_Repeats	44	69.841	0.58	3	1.744	0.338	0.40519	0.00589535	-0.399295	5.76974e-31	6.38973e-27
249	10	70103597	C	A	RUFY2	3'UTR	Non_Alu_Non_Repeats	31	49.206	1	16	9.302	0.998	0.492063	0.0928372	-0.399226	1.02378e-11	1.13424e-09
250	7	25160518	T	C	CYCS	3'UTR	Alu_Repeats	47	74.603	0.718	41	23.837	0.571	0.535365	0.136145	-0.39922	1.09058e-16	3.65128e-14
251	17	8076916	C	T	TMEM107	3'UTR	Non_Alu_Non_Repeats	37	58.73	0.682	1	0.581	0.238	0.400508	0.00138372	-0.399124	9.25249e-27	3.57012e-23
252	12	108956417	T	G	ISCU	Missense_Mutation	Non_Alu_Non_Repeats	42	66.667	0.885	36	20.93	0.916	0.590302	0.191762	-0.39854	3.01682e-10	2.41669e-08
253	10	46971008	C	G	SYT15	5'Flank	Non_Alu_Non_Repeats	51	80.952	0.651	29	16.86	0.763	0.527063	0.128715	-0.398348	2.00354e-16	6.4157e-14
254	9	88158981	T	C	AGTPBP1	IGR	Alu_Repeats	46	73.016	0.607	17	9.884	0.458	0.443175	0.0452849	-0.39789	9.4012e-24	1.63275e-20
255	10	46968403	T	C	SYT15	Intron	Alu_Repeats	56	88.889	0.691	49	28.488	0.761	0.614587	0.216808	-0.397779	4.07711e-12	5.09036e-10
256	9	70458951	T	A	CBWD5	Intron	Alu_Repeats	27	42.857	0.928	0	0	0	0.397667	0	-0.397667	9.79911e-20	6.90816e-17
257	20	62119615	A	G	EEF1A2	3'UTR	Non_Alu_Repeats	32	50.794	0.999	19	11.047	0.996	0.50754	0.109983	-0.397557	8.89528e-11	8.16597e-09
258	17	36691737	T	C	SRCIN1	Intron	Alu_Repeats	32	50.794	0.782	0	0	0	0.397111	0	-0.397111	1.55801e-23	2.47951e-20
259	17	413608	G	A	VPS53	3'UTR	Non_Alu_Non_Repeats	29	46.032	0.886	4	2.326	0.525	0.407762	0.0121977	-0.395564	4.91612e-18	2.20293e-15
260	19	17887638	A	G	FCHO1	Intron	Alu_Repeats	25	39.683	0.997	0	0	0	0.39546	0	-0.39546	2.91214e-18	1.45137e-15
261	12	53882661	T	C	MAP3K12	Intron	Alu_Repeats	36	57.143	0.691	0	0	0	0.394683	0	-0.394683	1.02376e-26	3.73102e-23
262	7	44841857	A	G	PPIA	3'UTR	Alu_Repeats	48	76.19	0.525	4	2.326	0.219	0.39973	0.00508721	-0.394643	2.99933e-34	6.23817e-30
263	15	83511149	T	C	Unknown	IGR	Alu_Repeats	40	63.492	0.875	33	19.186	0.841	0.555683	0.161349	-0.394334	7.76077e-11	7.19418e-09
264	13	115049597	A	G	UPF3A	Intron	Alu_Repeats	50	79.365	0.754	69	40.116	0.511	0.59846	0.20489	-0.393571	2.71904e-16	8.53697e-14
265	5	45256724	T	C	HCN1	IGR	Alu_Repeats	39	61.905	0.64	1	0.581	0.583	0.39646	0.00338953	-0.393071	2.86432e-28	1.55626e-24
266	22	50651238	T	G	SELO	Intron	Non_Alu_Repeats	34	53.968	0.728	0	0	0	0.392889	0	-0.392889	3.93351e-25	9.97164e-22
267	9	124579001	C	T	RP11-244O19.1	RNA	Non_Alu_Non_Repeats	48	76.19	0.871	63	36.628	0.74	0.663667	0.27111	-0.392556	1.50007e-09	1.00873e-07
268	16	74943890	A	G	WDR59	Intron	Alu_Repeats	27	42.857	0.997	6	3.488	1	0.427397	0.0348837	-0.392513	2.01227e-14	4.13182e-12
269	17	29115379	G	A	CRLF3	Intron	Non_Alu_Non_Repeats	30	47.619	0.847	2	1.163	1	0.403317	0.0116279	-0.39169	8.37885e-20	5.93931e-17
270	16	67039512	A	G	CES4A	3'UTR	Alu_Repeats	59	93.651	0.423	2	1.163	0.396	0.395825	0.00461047	-0.391215	3.04578e-45	6.49315e-40
271	X	48900900	T	G	TFE3	5'UTR	Non_Alu_Non_Repeats	25	39.683	1	1	0.581	1	0.396825	0.00581395	-0.391011	3.05572e-17	1.16276e-14
272	19	16348424	A	G	AP1M1	IGR	Alu_Repeats	35	55.556	0.703	0	0	0	0.39046	0	-0.39046	6.5339e-26	1.87815e-22
273	16	67041291	A	G	CES4A	Intron	Alu_Repeats	49	77.778	0.501	0	0	0	0.389794	0	-0.389794	8.09412e-38	3.63273e-33
274	4	47418616	C	G	GABRB1	Intron	Alu_Repeats	25	39.683	0.982	0	0	0	0.389762	0	-0.389762	3.07675e-18	1.52984e-15
275	12	130886721	T	C	RIMBP2	Intron	Non_Alu_Non_Repeats	25	39.683	0.98	0	0	0	0.388889	0	-0.388889	2.86248e-18	1.42829e-15
276	1	145693958	A	G	RNF115	3'UTR	Alu_Repeats	40	63.492	0.617	1	0.581	0.5	0.391635	0.00290698	-0.388728	4.30142e-29	2.98211e-25
277	17	36691645	T	C	SRCIN1	Intron	Alu_Repeats	30	47.619	0.816	0	0	0	0.38854	0	-0.38854	5.56276e-22	6.26711e-19
278	1	150593429	T	C	ENSA	Intron	Alu_Repeats	26	41.27	0.954	1	0.581	0.9	0.393714	0.00523256	-0.388482	4.74105e-18	2.13571e-15
279	4	47418615	C	T	GABRB1	Intron	Alu_Repeats	25	39.683	0.979	0	0	0	0.38846	0	-0.38846	3.13888e-18	1.53535e-15
280	12	130886720	C	G	RIMBP2	Intron	Non_Alu_Non_Repeats	25	39.683	0.979	0	0	0	0.388365	0	-0.388365	2.86248e-18	1.42829e-15
281	16	67039629	A	G	CES4A	Intron	Alu_Repeats	59	93.651	0.42	3	1.744	0.325	0.39373	0.0056686	-0.388062	7.21883e-45	1.23116e-39
282	19	48999381	G	T	LMTK3	Intron	Alu_Repeats	49	77.778	0.833	53	30.814	0.845	0.647619	0.260314	-0.387305	6.73524e-10	5.12484e-08
283	4	184632398	A	G	TRAPPC11	Intron	Non_Alu_Repeats	39	61.905	0.673	15	8.721	0.338	0.416794	0.0295	-0.387294	4.08669e-20	3.02245e-17
284	9	68425662	T	C	Unknown	IGR	Non_Alu_Non_Repeats	26	41.27	0.994	4	2.326	1	0.410286	0.0232558	-0.38703	3.90258e-15	9.2854e-13
285	1	78490455	A	G	GIPC2	Intron	Alu_Repeats	45	71.429	0.638	24	13.953	0.496	0.456063	0.0691453	-0.386918	9.01044e-20	6.37112e-17
286	22	29711251	T	C	GAS2L1	IGR	Non_Alu_Non_Repeats	28	44.444	1	10	5.814	1	0.444444	0.0581395	-0.386305	1.17785e-12	1.67344e-10
287	12	121097364	A	G	CABP1	Intron	Alu_Repeats	53	84.127	0.465	2	1.163	0.424	0.391175	0.00493023	-0.386244	1.57936e-39	1.12232e-34
288	19	49146318	T	C	CA11	Intron	Alu_Repeats	27	42.857	0.901	0	0	0	0.386063	0	-0.386063	1.06168e-19	7.05517e-17
289	20	29652569	A	G	Unknown	IGR	Alu_Repeats	38	60.317	0.805	26	15.116	0.661	0.485619	0.0999767	-0.385642	1.75913e-13	2.95911e-11
290	16	89167458	C	A	ACSF3	Intron	Non_Alu_Non_Repeats	35	55.556	0.712	3	1.744	0.569	0.395349	0.00993023	-0.385419	3.65628e-23	5.39422e-20
291	11	64377024	T	C	NRXN2	Intron	Non_Alu_Non_Repeats	36	57.143	0.675	1	0.581	0.208	0.385968	0.0012093	-0.384759	6.18904e-26	1.87815e-22
292	7	104744425	T	C	KMT2E	Intron	Alu_Repeats	30	47.619	0.863	5	2.907	0.904	0.41073	0.0262849	-0.384445	2.83922e-17	1.08783e-14
293	5	137779257	A	G	REEP2	Intron	Alu_Repeats	42	66.667	0.633	11	6.395	0.591	0.422079	0.0377733	-0.384306	1.22836e-22	1.58708e-19
294	21	46189358	T	C	UBE2G2	3'UTR	Alu_Repeats	28	44.444	0.863	0	0	0	0.383571	0	-0.383571	1.76301e-20	1.46386e-17
295	X	139797557	G	A	LINC00632	IGR	Alu_Repeats	26	41.27	0.928	0	0	0	0.383063	0	-0.383063	5.67592e-19	3.25448e-16
296	22	24221471	A	G	SLC2A11	Intron	Alu_Repeats	27	42.857	0.939	4	2.326	0.863	0.402603	0.0200756	-0.382528	2.89625e-16	9.0434e-14
297	9	68413154	G	A	MIR4477B	RNA	Non_Alu_Repeats	32	50.794	0.753	0	0	0	0.382317	0	-0.382317	1.55832e-23	2.47951e-20
298	19	10820030	A	G	QTRT1	Intron	Alu_Repeats	50	79.365	0.719	66	38.372	0.491	0.570524	0.188494	-0.38203	1.94903e-15	5.15995e-13
299	9	97055905	A	G	ZNF169	Intron	Alu_Repeats	32	50.794	0.773	3	1.744	0.645	0.392635	0.0112558	-0.381379	6.77101e-21	5.89778e-18
300	16	67042555	A	G	CES4A	Intron	Alu_Repeats	31	49.206	0.774	0	0	0	0.38073	0	-0.38073	9.37547e-23	1.24208e-19
301	10	46968950	A	G	SYT15	Intron	Non_Alu_Non_Repeats	55	87.302	0.675	46	26.744	0.782	0.589683	0.209105	-0.380578	6.76832e-12	8.18554e-10
302	17	26935440	T	C	SGK494	IGR	Alu_Repeats	54	85.714	0.567	56	32.558	0.324	0.486048	0.105517	-0.38053	5.74113e-22	6.44171e-19
303	1	109746734	A	G	KIAA1324	IGR	Alu_Repeats	34	53.968	0.704	0	0	0	0.380143	0	-0.380143	4.11506e-25	9.97164e-22
304	1	78487517	A	G	GIPC2	Intron	Alu_Repeats	33	52.381	0.725	0	0	0	0.379984	0	-0.379984	2.55096e-24	4.9343e-21
305	12	29546119	A	G	OVCH1-AS1	Intron	Alu_Repeats	26	41.27	0.989	5	2.907	0.992	0.408317	0.0288488	-0.379469	2.15029e-14	4.37309e-12
306	22	18911503	T	C	PRODH	Intron	Alu_Repeats	39	61.905	0.831	30	17.442	0.776	0.514508	0.13543	-0.379078	9.08266e-12	1.01006e-09
307	9	130991433	A	G	DNM1	Intron	Alu_Repeats	38	60.317	0.837	24	13.953	0.902	0.504825	0.125855	-0.378971	3.87149e-11	3.97023e-09
308	16	89782768	T	C	VPS9D1	Intron	Alu_Repeats	41	65.079	0.598	4	2.326	0.438	0.388984	0.0101919	-0.378792	1.47311e-27	6.76295e-24
309	17	72872675	T	C	FADS6	IGR	Alu_Repeats	33	52.381	0.723	0	0	0	0.378651	0	-0.378651	2.55146e-24	4.9343e-21
310	20	295817	T	C	Unknown	IGR	Alu_Repeats	45	71.429	0.71	34	19.767	0.651	0.506873	0.128605	-0.378268	2.2574e-14	4.5659e-12
311	16	67039645	A	G	CES4A	Intron	Alu_Repeats	59	93.651	0.412	3	1.744	0.449	0.385873	0.00782558	-0.378047	7.45234e-44	9.07845e-39
312	19	21721223	A	G	ZNF429	IGR	Alu_Repeats	36	57.143	0.661	0	0	0	0.377873	0	-0.377873	1.02341e-26	3.73102e-23
313	1	92488117	T	C	Unknown	IGR	Alu_Repeats	46	73.016	0.671	30	17.442	0.647	0.490143	0.112808	-0.377335	7.27056e-16	2.05772e-13
314	19	13878243	A	G	MRI1	Intron	Alu_Repeats	39	61.905	0.91	43	25	0.746	0.563397	0.186541	-0.376856	2.58104e-10	2.07795e-08
315	22	50645821	A	G	SELO	Intron	Alu_Repeats	52	82.54	0.564	43	25	0.356	0.465571	0.0888953	-0.376676	6.25188e-21	5.47917e-18
316	19	3287653	C	A	CELF5	Intron	Alu_Repeats	36	57.143	0.684	3	1.744	0.822	0.390968	0.014343	-0.376625	1.84323e-23	2.89466e-20
317	22	50692966	G	A	MAPK12	Intron	Alu_Repeats	29	46.032	0.88	9	5.233	0.556	0.404873	0.0290698	-0.375803	1.45153e-14	3.01603e-12
318	5	17113117	T	C	Unknown	IGR	Alu_Repeats	38	60.317	0.623	0	0	0	0.375619	0	-0.375619	2.39446e-28	1.33464e-24
319	15	75645225	A	G	MAN2C1	IGR	Alu_Repeats	56	88.889	0.616	64	37.209	0.461	0.547175	0.171593	-0.375582	7.82213e-18	3.37905e-15
320	10	119040857	T	C	PDZD8	3'UTR	Alu_Repeats	25	39.683	0.946	0	0	0	0.37527	0	-0.37527	3.0012e-18	1.49314e-15
321	21	45166896	A	G	PDXK	Intron	Alu_Repeats	28	44.444	0.852	1	0.581	0.571	0.378587	0.00331977	-0.375268	1.27944e-19	8.37969e-17
322	12	121089864	A	G	CABP1	Intron	Alu_Repeats	44	69.841	0.544	1	0.581	0.857	0.379889	0.00498256	-0.374906	5.75868e-32	7.92042e-28
323	11	67856293	T	C	CHKA	Intron	Alu_Repeats	32	50.794	0.766	4	2.326	0.611	0.388841	0.0142035	-0.374638	4.63644e-20	3.39372e-17
324	10	12193804	A	G	SEC61A2	Intron	Alu_Repeats	27	42.857	0.906	3	1.744	0.79	0.388286	0.0137733	-0.374512	3.11889e-17	1.18468e-14
325	4	56287255	A	G	TMEM165	Intron	Alu_Repeats	38	60.317	0.649	9	5.233	0.329	0.39127	0.0172384	-0.374031	4.76237e-22	5.69575e-19
326	15	75645756	A	G	MAN2C1	IGR	Alu_Repeats	52	82.54	0.567	49	28.488	0.33	0.467794	0.094093	-0.373701	1.01791e-19	7.05517e-17
327	X	15706830	C	A	CA5BP1	RNA	Non_Alu_Non_Repeats	28	44.444	0.841	0	0	0	0.373556	0	-0.373556	1.7629e-20	1.46386e-17
328	19	50154904	A	C	SCAF1	Missense_Mutation	Non_Alu_Non_Repeats	51	80.952	0.986	73	42.442	1	0.797905	0.424419	-0.373486	2.41683e-06	6.2213e-05
329	22	26120881	A	G	ADRBK2	3'UTR	Alu_Repeats	37	58.73	0.695	12	6.977	0.501	0.407952	0.0349302	-0.373022	1.91361e-19	1.1981e-16
330	6	158619523	A	G	GTF2H5	3'UTR	Alu_Repeats	41	65.079	0.796	35	20.349	0.716	0.518048	0.145599	-0.372449	1.81946e-12	2.36875e-10
331	9	140505944	A	G	ARRDC1	Intron	Alu_Repeats	51	80.952	0.488	13	7.558	0.306	0.395206	0.0231628	-0.372044	8.24584e-32	1.04949e-27
332	2	201842323	T	C	FAM126B	3'UTR	Alu_Repeats	53	84.127	0.689	66	38.372	0.542	0.579524	0.207843	-0.371681	2.39268e-15	6.27796e-13
333	10	46970792	G	C	SYT15	5'Flank	Non_Alu_Non_Repeats	42	66.667	0.587	6	3.488	0.573	0.391508	0.02	-0.371508	3.77485e-26	1.27737e-22
334	10	91091083	T	C	IFIT3	Intron	Alu_Repeats	39	61.905	0.63	9	5.233	0.357	0.389984	0.0186919	-0.371292	3.52282e-23	5.22444e-20
335	17	49041764	T	C	SPAG9	IGR	Alu_Repeats	56	88.889	0.529	51	29.651	0.336	0.470476	0.0997558	-0.37072	9.87785e-24	1.70511e-20
336	20	30921431	C	A	KIF3B	3'UTR	Alu_Repeats	38	60.317	1	40	23.256	1	0.603175	0.232558	-0.370616	9.73229e-08	3.98162e-06
337	10	91091575	T	C	IFIT3	Intron	Alu_Repeats	42	66.667	0.568	4	2.326	0.382	0.378952	0.00888372	-0.370069	1.46004e-28	9.02198e-25
338	17	15332770	A	C	Unknown	IGR	Non_Alu_Non_Repeats	37	58.73	0.699	12	6.977	0.581	0.410238	0.0405581	-0.36968	4.57892e-18	2.06829e-15
339	9	131090044	A	G	COQ4	Intron	Alu_Repeats	55	87.302	0.657	76	44.186	0.463	0.573968	0.204424	-0.369544	1.62524e-17	6.80369e-15
340	16	67041757	A	G	CES4A	Intron	Alu_Repeats	42	66.667	0.554	0	0	0	0.369333	0	-0.369333	1.0839e-31	1.30649e-27
341	12	108956418	T	G	ISCU	Missense_Mutation	Non_Alu_Non_Repeats	40	63.492	0.881	36	20.93	0.91	0.559571	0.190564	-0.369007	1.66573e-09	1.11476e-07
342	10	88963038	G	A	NUTM2A-AS1	RNA	Alu_Repeats	30	47.619	0.883	10	5.814	0.892	0.420302	0.051843	-0.368459	6.85208e-14	1.26683e-11
343	15	25227876	A	G	SNURF	Intron	Alu_Repeats	27	42.857	0.877	2	1.163	0.772	0.375921	0.00898256	-0.366938	1.04385e-17	4.45277e-15
344	17	36691654	T	C	SRCIN1	Intron	Alu_Repeats	31	49.206	0.745	0	0	0	0.366794	0	-0.366794	9.37853e-23	1.24208e-19
345	8	30044856	A	G	Unknown	IGR	Alu_Repeats	30	47.619	0.787	2	1.163	0.692	0.374635	0.0080407	-0.366594	3.82239e-20	2.83929e-17
346	17	26708300	T	C	SARM1	Silent	Non_Alu_Non_Repeats	29	46.032	0.998	16	9.302	1	0.459429	0.0930233	-0.366405	3.07261e-10	2.45953e-08
347	2	55524134	T	C	CCDC88A	Intron	Alu_Repeats	24	38.095	0.991	2	1.163	1	0.377667	0.0116279	-0.366039	1.90474e-15	5.04895e-13
348	11	33096294	A	G	TCP11L1	IGR	Alu_Repeats	58	92.063	0.648	74	43.023	0.536	0.596524	0.230523	-0.366001	2.39668e-16	7.58349e-14
349	12	132331847	A	G	MMP17	Intron	Alu_Repeats	31	49.206	0.785	5	2.907	0.704	0.386317	0.0204593	-0.365858	1.59306e-18	8.17369e-16
350	5	131698854	T	C	AC034220.3	RNA	Alu_Repeats	25	39.683	0.963	3	1.744	0.952	0.382175	0.0166105	-0.365564	2.41493e-15	6.32659e-13
351	9	68414916	T	C	MIR4477B	RNA	Alu_Repeats	28	44.444	0.987	13	7.558	0.971	0.438714	0.0734244	-0.36529	5.10066e-11	4.8157e-09
352	22	26121801	A	G	ADRBK2	3'UTR	Alu_Repeats	29	46.032	0.793	0	0	0	0.365079	0	-0.365079	3.24546e-21	3.01841e-18
353	17	47501383	A	G	RP11-81K2.1	Intron	Non_Alu_Non_Repeats	23	36.508	1	0	0	0	0.365079	0	-0.365079	8.56511e-17	3.04961e-14
354	19	30190185	T	C	C19orf12	IGR	Alu_Repeats	31	49.206	0.832	11	6.395	0.694	0.409175	0.0443663	-0.364808	4.94209e-15	1.15588e-12
355	10	46971738	G	C	SYT15	5'Flank	Non_Alu_Non_Repeats	60	95.238	0.709	68	39.535	0.785	0.67519	0.310529	-0.364661	8.46427e-08	3.75401e-06
356	17	36691128	T	C	SRCIN1	Intron	Alu_Repeats	25	39.683	0.919	0	0	0	0.36454	0	-0.36454	3.28456e-18	1.53535e-15
357	20	29653368	A	C	Unknown	IGR	Non_Alu_Non_Repeats	37	58.73	0.771	26	15.116	0.582	0.452524	0.0879884	-0.364535	1.33334e-13	2.28725e-11
358	12	121094685	A	G	CABP1	Intron	Alu_Repeats	50	79.365	0.459	0	0	0	0.363968	0	-0.363968	1.01063e-38	5.06946e-34
359	2	114465228	T	C	Unknown	IGR	Alu_Repeats	44	69.841	0.58	25	14.535	0.284	0.405206	0.041343	-0.363863	4.77844e-21	4.28473e-18
360	22	26120867	A	G	ADRBK2	3'UTR	Alu_Repeats	46	73.016	0.504	2	1.163	0.382	0.368175	0.00443605	-0.363739	1.7449e-33	3.30655e-29
361	5	133728590	A	G	UBE2B	IGR	Alu_Repeats	31	49.206	0.744	1	0.581	0.5	0.366111	0.00290698	-0.363204	6.13875e-22	6.81776e-19
362	1	223378613	T	C	Unknown	IGR	Non_Alu_Repeats	27	42.857	0.889	4	2.326	0.77	0.380984	0.0178953	-0.363089	3.63622e-16	1.12224e-13
363	14	45600589	T	C	FKBP3	Intron	Alu_Repeats	39	61.905	0.658	26	15.116	0.293	0.407143	0.0442616	-0.362881	3.46779e-16	1.07243e-13
364	22	21334873	G	C	LZTR1	5'Flank	Non_Alu_Non_Repeats	35	55.556	0.653	0	0	0	0.362794	0	-0.362794	6.46688e-26	1.87815e-22
365	11	33096857	A	G	TCP11L1	IGR	Alu_Repeats	42	66.667	0.571	6	3.488	0.515	0.380683	0.0179767	-0.362706	2.2675e-26	7.92454e-23
366	13	25600494	C	T	Unknown	IGR	Alu_Repeats	31	49.206	0.997	22	12.791	1	0.490556	0.127907	-0.362649	6.88383e-09	3.8924e-07
367	2	201842479	T	C	FAM126B	3'UTR	Alu_Repeats	48	76.19	0.664	50	29.07	0.494	0.506222	0.143657	-0.362565	1.31734e-15	3.56732e-13
368	12	49322401	T	C	RP11-302B13.5	Intron	Alu_Repeats	44	69.841	0.577	15	8.721	0.466	0.403111	0.0406337	-0.362477	6.16147e-23	8.83048e-20
369	13	25600495	A	G	Unknown	IGR	Alu_Repeats	31	49.206	0.996	22	12.791	0.997	0.49	0.127547	-0.362453	6.35925e-09	3.60414e-07
370	2	223424234	A	G	SGPP2	3'UTR	Alu_Repeats	48	76.19	0.629	47	27.326	0.429	0.479508	0.117099	-0.362409	4.22907e-17	1.56728e-14
371	12	132330946	A	G	MMP17	Intron	Alu_Repeats	39	61.905	0.614	6	3.488	0.511	0.379968	0.0178198	-0.362148	4.41245e-24	8.03991e-21
372	11	71274579	A	G	KRTAP5-10	5'Flank	Non_Alu_Repeats	24	38.095	0.989	3	1.744	0.833	0.376667	0.0145349	-0.362132	9.98964e-15	2.23996e-12
373	10	3165854	C	A	PFKP	Intron	Non_Alu_Non_Repeats	35	55.556	0.78	16	9.302	0.764	0.433063	0.0711047	-0.361959	2.88074e-14	5.70357e-12
374	22	29835510	T	C	RFPL1	Intron	Alu_Repeats	52	82.54	0.445	2	1.163	0.473	0.367127	0.00550581	-0.361621	2.96862e-38	1.40637e-33
375	12	121084342	A	G	CABP1	Intron	Alu_Repeats	25	39.683	0.91	0	0	0	0.361111	0	-0.361111	3.29026e-18	1.53535e-15
376	10	133772995	T	C	PPP2R2D	IGR	Non_Alu_Non_Repeats	38	60.317	0.727	15	8.721	0.889	0.438524	0.0775581	-0.360966	6.99922e-16	1.99216e-13
377	20	29652605	A	T	Unknown	IGR	Alu_Repeats	36	57.143	0.792	25	14.535	0.632	0.452794	0.091843	-0.360951	3.26541e-12	4.12954e-10
378	18	44255816	T	C	Unknown	IGR	Alu_Repeats	43	68.254	0.56	11	6.395	0.337	0.382095	0.0215291	-0.360566	1.68988e-25	4.54584e-22
379	20	29652660	G	C	Unknown	IGR	Alu_Repeats	32	50.794	0.745	5	2.907	0.619	0.378429	0.018	-0.360429	3.06422e-19	1.86376e-16
380	3	170180511	T	C	SLC7A14	3'UTR	Alu_Repeats	34	53.968	0.688	3	1.744	0.653	0.37154	0.0113895	-0.36015	6.21569e-22	6.89255e-19
381	20	33438331	T	C	GGT7	Intron	Alu_Repeats	35	55.556	0.662	4	2.326	0.337	0.367937	0.00784884	-0.360088	7.63176e-23	1.08105e-19
382	15	45775125	T	C	SLC30A4	3'UTR	Alu_Repeats	39	61.905	0.697	22	12.791	0.558	0.431349	0.0713721	-0.359977	3.37837e-16	1.04531e-13
383	22	43434028	A	G	TTLL1	IGR	Alu_Repeats	30	47.619	0.823	6	3.488	0.93	0.392127	0.032436	-0.359691	2.44197e-16	7.71532e-14
384	20	36016967	A	G	SRC	Intron	Alu_Repeats	32	50.794	0.707	0	0	0	0.359286	0	-0.359286	1.55617e-23	2.47951e-20
385	3	40504135	A	G	RPL14	IGR	Alu_Repeats	44	69.841	0.659	35	20.349	0.497	0.460444	0.101186	-0.359258	2.90773e-16	9.07593e-14
386	4	56287087	A	G	TMEM165	Intron	Alu_Repeats	33	52.381	0.789	13	7.558	0.72	0.413238	0.0544419	-0.358796	9.56434e-15	2.14912e-12
387	2	136478923	A	G	R3HDM1	Intron	Alu_Repeats	31	49.206	0.746	2	1.163	0.724	0.36719	0.0084186	-0.358772	9.47379e-21	8.12745e-18
388	2	32538004	A	G	YIPF4	3'UTR	Alu_Repeats	37	58.73	0.61	0	0	0	0.358508	0	-0.358508	1.57741e-27	6.79449e-24
389	16	88726868	T	C	MVD	Intron	Alu_Repeats	31	49.206	0.733	1	0.581	0.4	0.360667	0.00232558	-0.358341	6.58951e-22	7.23184e-19
390	1	33098926	T	C	ZBTB8OS	Intron	Alu_Repeats	34	53.968	0.691	4	2.326	0.623	0.372778	0.0145	-0.358278	2.14593e-21	2.15285e-18
391	4	77864076	T	C	Unknown	IGR	Alu_Repeats	39	61.905	0.585	3	1.744	0.229	0.36219	0.00399419	-0.358196	5.40501e-27	2.16389e-23
392	14	45600756	T	C	FKBP3	Intron	Alu_Repeats	38	60.317	0.681	23	13.372	0.395	0.410524	0.0527849	-0.357739	5.56665e-16	1.59292e-13
393	22	38488413	A	G	BAIAP2L2	Intron	Alu_Repeats	31	49.206	0.736	1	0.581	0.846	0.362302	0.0049186	-0.357383	1.58722e-21	1.6113e-18
394	7	4939810	T	C	Unknown	IGR	Alu_Repeats	37	58.73	0.932	35	20.349	0.934	0.547381	0.190012	-0.357369	7.75282e-08	3.45392e-06
395	16	85123762	T	G	KIAA0513	3'UTR	Non_Alu_Non_Repeats	46	73.016	0.714	49	28.488	0.576	0.521508	0.16414	-0.357368	3.38607e-10	2.70258e-08
396	7	48146007	A	G	UPP1	Intron	Alu_Repeats	37	58.73	0.683	18	10.465	0.416	0.400889	0.0435581	-0.357331	2.99063e-17	1.14053e-14
397	1	36068295	T	C	PSMB2	3'UTR	Alu_Repeats	53	84.127	0.507	46	26.744	0.26	0.426556	0.0695058	-0.35705	5.11031e-24	9.19361e-21
398	12	49325791	T	C	RP11-302B13.5	Intron	Alu_Repeats	24	38.095	0.982	3	1.744	1	0.374143	0.0174419	-0.356701	1.63212e-14	3.3781e-12
399	17	29861470	A	G	RAB11FIP4	3'UTR	Alu_Repeats	60	95.238	0.552	59	34.302	0.494	0.526048	0.169564	-0.356484	1.55468e-18	7.99602e-16
400	9	130989800	A	G	DNM1	Intron	Alu_Repeats	46	73.016	0.526	7	4.07	0.674	0.383778	0.0274419	-0.356336	4.01754e-27	1.65503e-23
401	17	3763779	T	C	CAMKK1	3'UTR	Non_Alu_Non_Repeats	56	88.889	0.551	69	40.116	0.334	0.490127	0.133814	-0.356313	1.92335e-21	1.93867e-18
402	22	26121795	A	G	ADRBK2	3'UTR	Alu_Repeats	31	49.206	0.723	0	0	0	0.35581	0	-0.35581	9.37792e-23	1.24208e-19
403	10	3165849	T	C	PFKP	Intron	Non_Alu_Non_Repeats	34	53.968	0.806	18	10.465	0.758	0.434968	0.0793314	-0.355637	7.80075e-13	1.13613e-10
404	19	41036491	G	A	SPTBN4	Intron	Non_Alu_Non_Repeats	34	53.968	0.669	2	1.163	0.49	0.361127	0.00569767	-0.355429	2.83699e-23	4.27423e-20
405	16	67041895	A	G	CES4A	Intron	Alu_Repeats	28	44.444	0.799	0	0	0	0.355238	0	-0.355238	1.87474e-20	1.46417e-17
406	1	150968782	T	C	FAM63A	IGR	Alu_Repeats	25	39.683	0.923	3	1.744	0.673	0.366254	0.0117384	-0.354516	8.04096e-16	2.25852e-13
407	19	13870153	C	A	CCDC130	Intron	Alu_Repeats	44	69.841	0.721	35	20.349	0.733	0.503587	0.14911	-0.354477	8.21871e-12	9.8433e-10
408	3	179089207	A	G	MFN1	Intron	Alu_Repeats	24	38.095	0.976	3	1.744	1	0.371825	0.0174419	-0.354384	2.0249e-14	4.14478e-12
409	17	35838116	A	G	TADA2A	3'UTR	Alu_Repeats	50	79.365	0.66	60	34.884	0.486	0.523714	0.169558	-0.354156	5.09167e-15	1.18793e-12
410	9	131091851	A	G	COQ4	Intron	Alu_Repeats	43	68.254	0.759	48	27.907	0.588	0.518111	0.163959	-0.354152	3.51308e-13	5.49855e-11
411	5	175805765	A	G	ARL10	3'UTR	Alu_Repeats	28	44.444	0.964	13	7.558	0.982	0.428317	0.0742209	-0.354097	2.68577e-10	2.159e-08
412	7	48146008	A	G	UPP1	Intron	Alu_Repeats	35	55.556	0.752	21	12.209	0.524	0.418	0.0639535	-0.354047	1.80244e-14	3.72159e-12
413	19	54489871	A	G	CACNG8	3'UTR	Alu_Repeats	52	82.54	0.504	28	16.279	0.379	0.415794	0.0617558	-0.354038	1.06775e-24	2.37685e-21
414	13	115049577	A	G	UPF3A	Intron	Alu_Repeats	54	85.714	0.503	36	20.93	0.371	0.431397	0.0776628	-0.353734	4.21562e-23	6.1661e-20
415	19	16753773	T	C	SMIM7	IGR	Alu_Repeats	42	66.667	0.543	5	2.907	0.295	0.362222	0.00857558	-0.353647	5.45008e-28	2.70204e-24
416	12	124411650	T	C	DNAH10OS	3'UTR	Alu_Repeats	31	49.206	0.787	10	5.814	0.581	0.387429	0.0338081	-0.35362	1.94507e-15	5.15105e-13
417	15	28517436	T	C	HERC2	Silent	Non_Alu_Non_Repeats	42	66.667	0.542	2	1.163	0.65	0.361079	0.00755814	-0.353521	2.24776e-29	1.74251e-25
418	11	6513409	A	G	TIMM10B	Intron	Non_Alu_Repeats	34	53.968	0.756	18	10.465	0.521	0.407905	0.0545174	-0.353387	2.1082e-14	4.29466e-12
419	14	104148470	A	G	KLC1	Intron	Alu_Repeats	29	46.032	0.778	1	0.581	0.818	0.357952	0.00475581	-0.353197	4.55659e-20	3.34388e-17
420	8	21892848	A	G	NPM2	Intron	Alu_Repeats	48	76.19	0.472	2	1.163	0.6	0.35981	0.00697674	-0.352833	2.34103e-34	5.25341e-30
421	14	68032176	A	G	PLEKHH1	Intron	Alu_Repeats	39	61.905	0.603	6	3.488	0.607	0.373381	0.0211628	-0.352218	2.55857e-23	3.88913e-20
422	9	111898461	T	C	FRRS1L	3'UTR	Alu_Repeats	47	74.603	0.496	5	2.907	0.625	0.370286	0.0181628	-0.352123	5.93071e-30	5.16057e-26
423	15	72883442	A	G	RP11-1006G14.4	RNA	Alu_Repeats	43	68.254	0.653	30	17.442	0.539	0.445952	0.0939651	-0.351987	3.86347e-15	9.20519e-13
424	15	83511184	T	C	Unknown	IGR	Alu_Repeats	42	66.667	0.614	16	9.302	0.615	0.40919	0.0572384	-0.351952	5.13043e-19	3.01511e-16
425	15	41869887	A	G	TYRO3	Intron	Alu_Repeats	48	76.19	0.484	7	4.07	0.419	0.368587	0.0170349	-0.351552	5.88639e-31	6.43534e-27
426	12	132330947	A	G	MMP17	Intron	Alu_Repeats	34	53.968	0.687	7	4.07	0.48	0.370794	0.0195291	-0.351265	7.49338e-20	5.33827e-17
427	1	10456092	A	G	Unknown	IGR	Alu_Repeats	48	76.19	0.681	63	36.628	0.457	0.51873	0.167494	-0.351236	1.31354e-14	2.90847e-12
428	17	36691106	T	C	SRCIN1	Intron	Alu_Repeats	28	44.444	0.809	2	1.163	0.728	0.359587	0.00847093	-0.351116	1.69154e-18	8.63928e-16
429	19	58638685	C	T	ZNF329	3'UTR	Alu_Repeats	33	52.381	0.67	0	0	0	0.351111	0	-0.351111	2.53731e-24	4.9343e-21
430	12	49323059	T	C	RP11-302B13.5	Intron	Alu_Repeats	34	53.968	0.676	5	2.907	0.47	0.364587	0.0136512	-0.350936	3.80014e-21	3.48707e-18
431	6	18129214	T	C	TPMT	3'UTR	Alu_Repeats	48	76.19	0.511	27	15.698	0.243	0.389016	0.038186	-0.35083	3.76628e-24	6.93664e-21
432	17	72240502	A	G	TTYH2	Intron	Non_Alu_Non_Repeats	31	49.206	0.882	15	8.721	0.954	0.434032	0.0832267	-0.350805	4.39151e-11	4.17157e-09
433	19	13883479	A	G	MRI1	3'UTR	Alu_Repeats	40	63.492	0.56	1	0.581	0.917	0.355683	0.0053314	-0.350351	1.29754e-28	8.07639e-25
434	8	12881759	A	G	KIAA1456	Intron	Alu_Repeats	26	41.27	0.931	8	4.651	0.727	0.384143	0.0338198	-0.350323	2.18718e-13	3.6293e-11
435	19	35821848	A	G	CD22	Intron	Alu_Repeats	29	46.032	0.76	0	0	0	0.350048	0	-0.350048	3.25232e-21	3.01841e-18
436	22	38488914	A	G	BAIAP2L2	Intron	Alu_Repeats	33	52.381	0.708	6	3.488	0.599	0.370889	0.0208779	-0.350011	1.79532e-19	1.13403e-16
437	9	68413740	G	C	MIR4477B	RNA	Non_Alu_Non_Repeats	29	46.032	0.999	19	11.047	0.996	0.459778	0.110052	-0.349725	4.66497e-09	2.68181e-07
438	20	29653358	G	A	Unknown	IGR	Non_Alu_Non_Repeats	36	57.143	0.871	39	22.674	0.652	0.497603	0.147901	-0.349702	1.95606e-09	1.29333e-07
439	7	128144814	A	G	METTL2B	IGR	Alu_Repeats	50	79.365	0.659	86	50	0.348	0.523365	0.173919	-0.349446	2.33567e-15	6.13591e-13
440	17	29114885	A	G	CRLF3	Intron	Alu_Repeats	31	49.206	0.821	12	6.977	0.787	0.404206	0.0549419	-0.349264	1.44029e-13	2.45589e-11
441	14	45602554	T	C	FANCM	5'Flank	Alu_Repeats	34	53.968	0.667	3	1.744	0.611	0.359905	0.010657	-0.349248	2.06215e-22	2.5822e-19
442	16	2962066	T	C	FLYWCH1	5'UTR	Non_Alu_Non_Repeats	41	65.079	0.9	45	26.163	0.905	0.585492	0.236733	-0.34876	1.82148e-07	7.02065e-06
443	9	130991489	A	G	DNM1	Intron	Alu_Repeats	46	73.016	0.581	20	11.628	0.648	0.424048	0.075314	-0.348734	5.47776e-18	2.42715e-15
444	4	47418669	A	C	GABRB1	Intron	Alu_Repeats	23	36.508	0.954	0	0	0	0.34846	0	-0.34846	9.36727e-17	3.25784e-14
445	22	39643764	A	G	Unknown	IGR	Alu_Repeats	27	42.857	0.813	0	0	0	0.348381	0	-0.348381	1.06536e-19	7.05517e-17
446	17	29108532	A	G	CRLF3	IGR	Alu_Repeats	33	52.381	0.706	6	3.488	0.616	0.369857	0.0215	-0.348357	3.50359e-19	2.10695e-16
447	15	55609692	C	T	PIGB	IGR	Alu_Repeats	30	47.619	0.75	5	2.907	0.305	0.357048	0.00886047	-0.348187	3.45686e-18	1.60294e-15
448	11	33096285	A	G	TCP11L1	IGR	Alu_Repeats	58	92.063	0.628	71	41.279	0.557	0.578016	0.22989	-0.348126	4.11367e-15	9.74686e-13
449	5	157185216	A	G	LSM11	3'UTR	Alu_Repeats	45	71.429	0.513	6	3.488	0.542	0.366317	0.0189128	-0.347405	3.72842e-28	1.95054e-24
450	9	131093323	A	G	COQ4	Intron	Alu_Repeats	41	65.079	0.607	16	9.302	0.511	0.394889	0.0475058	-0.347383	8.30744e-20	5.89359e-17
451	2	206984425	T	C	NDUFS1	3'UTR	Alu_Repeats	39	61.905	0.584	5	2.907	0.49	0.361571	0.0142326	-0.347339	5.82224e-25	1.35652e-21
452	12	125512495	A	G	BRI3BP	3'UTR	Alu_Repeats	47	74.603	0.518	13	7.558	0.516	0.386302	0.0390291	-0.347273	1.00381e-24	2.2526e-21
453	17	76232358	T	C	TMEM235	Intron	Non_Alu_Non_Repeats	37	58.73	0.636	7	4.07	0.653	0.37381	0.0265581	-0.347251	4.15488e-21	3.78126e-18
454	15	21937592	T	C	Unknown	IGR	Non_Alu_Non_Repeats	22	34.921	0.993	0	0	0	0.346937	0	-0.346937	4.68955e-16	1.43332e-13
455	4	158258136	A	G	GRIA2	Intron	Non_Alu_Non_Repeats	35	55.556	0.741	27	15.698	0.411	0.411476	0.064593	-0.346883	5.52518e-13	8.26877e-11
456	12	93902695	A	G	RN7SL737P	RNA	Alu_Repeats	37	58.73	0.722	21	12.209	0.634	0.423746	0.0773547	-0.346391	2.837e-14	5.6261e-12
457	22	19010064	A	G	DGCR9	lincRNA	Alu_Repeats	39	61.905	0.565	2	1.163	0.3	0.349857	0.00348837	-0.346369	1.21033e-27	5.76589e-24
458	10	104235855	C	A	TMEM180	3'UTR	Alu_Repeats	35	55.556	1	36	20.93	1	0.555556	0.209302	-0.346253	3.25212e-07	1.20001e-05
459	19	40823290	T	C	C19orf47	IGR	Alu_Repeats	26	41.27	0.893	5	2.907	0.77	0.368556	0.0223837	-0.346172	1.13051e-14	2.52102e-12
460	6	159396011	T	C	RSPH3	3'UTR	Alu_Repeats	35	55.556	0.677	11	6.395	0.47	0.375889	0.0300581	-0.345831	1.93071e-18	9.79415e-16
461	X	139865334	G	A	CDR1	IGR	Non_Alu_Non_Repeats	34	53.968	0.673	4	2.326	0.738	0.362952	0.017157	-0.345795	4.88995e-21	4.36227e-18
462	9	131501388	T	C	ZER1	Intron	Alu_Repeats	25	39.683	0.879	1	0.581	0.5	0.348683	0.00290698	-0.345776	2.34744e-17	9.16557e-15
463	4	158257875	A	G	GRIA2	Missense_Mutation	Non_Alu_Non_Repeats	60	95.238	0.945	124	72.093	0.77	0.900302	0.55482	-0.345482	9.89827e-17	3.3244e-14
464	X	77164106	A	G	ATP7A	5'Flank	Alu_Repeats	33	52.381	0.876	27	15.698	0.722	0.458619	0.113349	-0.34527	9.0714e-11	8.31333e-09
465	2	44456053	A	G	PPM1B	Intron	Alu_Repeats	29	46.032	0.762	2	1.163	0.461	0.350587	0.00536047	-0.345227	1.60224e-19	1.02115e-16
466	16	89607679	G	A	SPG7	Intron	Non_Alu_Repeats	45	71.429	0.678	40	23.256	0.599	0.484095	0.139273	-0.344822	3.14241e-12	3.98226e-10
467	6	31732958	T	C	VWA7	IGR	Alu_Repeats	35	55.556	0.644	5	2.907	0.447	0.357619	0.0129884	-0.344631	8.25914e-22	8.83678e-19
468	2	136478866	A	G	R3HDM1	Intron	Alu_Repeats	30	47.619	0.734	1	0.581	0.857	0.349492	0.00498256	-0.34451	9.50324e-21	8.12915e-18
469	1	33098912	T	C	ZBTB8OS	Intron	Alu_Repeats	33	52.381	0.704	6	3.488	0.692	0.368651	0.0241512	-0.3445	7.79128e-19	4.18648e-16
470	15	34440141	T	C	KATNBL1	Intron	Alu_Repeats	34	53.968	0.664	6	3.488	0.403	0.35854	0.0140407	-0.344499	1.65823e-20	1.3809e-17
471	10	3165858	A	G	PFKP	Intron	Non_Alu_Non_Repeats	35	55.556	0.763	19	11.047	0.718	0.423841	0.0793605	-0.344481	4.47097e-13	6.7611e-11
472	2	130916653	T	C	SMPD4	Intron	Alu_Repeats	30	47.619	0.976	22	12.791	0.941	0.464794	0.120326	-0.344468	8.89226e-09	4.9551e-07
473	1	145694111	A	G	RNF115	3'UTR	Alu_Repeats	35	55.556	0.672	12	6.977	0.416	0.373381	0.0290233	-0.344358	3.24071e-18	1.53535e-15
474	2	201843471	T	C	FAM126B	3'UTR	Alu_Repeats	35	55.556	0.733	13	7.558	0.839	0.407365	0.0634012	-0.343964	1.41785e-14	2.95036e-12
475	8	42388593	T	C	SLC20A2	Intron	Alu_Repeats	25	39.683	0.957	8	4.651	0.782	0.379921	0.0363663	-0.343554	1.01605e-12	1.45228e-10
476	16	1411003	A	G	GNPTG	Intron	Alu_Repeats	40	63.492	0.868	44	25.581	0.812	0.551254	0.207709	-0.343545	7.13297e-09	4.02926e-07
477	15	25228815	A	G	SNURF	Intron	Alu_Repeats	31	49.206	0.698	0	0	0	0.343413	0	-0.343413	9.37853e-23	1.24208e-19
478	19	35641179	A	G	FXYD7	Intron	Alu_Repeats	41	65.079	0.557	8	4.651	0.423	0.362762	0.019686	-0.343076	2.10367e-24	4.47354e-21
479	15	42131246	A	G	JMJD7-PLA2G4B	Intron	Non_Alu_Non_Repeats	38	60.317	0.575	3	1.744	0.238	0.347095	0.00414535	-0.34295	4.19237e-26	1.40748e-22
480	7	150777520	T	C	FASTK	Intron	Alu_Repeats	46	73.016	0.482	6	3.488	0.274	0.35227	0.00955233	-0.342718	5.5958e-31	6.27864e-27
481	6	102337689	A	G	GRIK2	Missense_Mutation	Non_Alu_Non_Repeats	42	66.667	0.528	5	2.907	0.314	0.351698	0.00912209	-0.342576	4.43639e-28	2.27897e-24
482	1	1365466	A	G	TMEM88B	IGR	Alu_Repeats	53	84.127	0.716	77	44.767	0.58	0.602206	0.259733	-0.342474	4.03684e-16	1.24005e-13
483	10	102777203	T	C	PDZD7	3'UTR	Alu_Repeats	37	58.73	0.597	4	2.326	0.363	0.350857	0.00844767	-0.342409	2.20466e-24	4.642e-21
484	2	217072672	A	G	XRCC5	IGR	Alu_Repeats	33	52.381	0.716	8	4.651	0.705	0.374905	0.0328023	-0.342102	1.69912e-17	7.09903e-15
485	X	1532146	G	T	ASMTL	Intron	Alu_Repeats	38	60.317	0.74	24	13.953	0.749	0.446635	0.10457	-0.342065	2.85431e-12	3.64533e-10
486	11	71275226	G	A	KRTAP5-10	5'Flank	Non_Alu_Repeats	22	34.921	0.986	1	0.581	0.4	0.34419	0.00232558	-0.341865	3.67082e-15	8.7904e-13
487	2	206984232	T	C	NDUFS1	3'UTR	Alu_Repeats	36	57.143	0.657	18	10.465	0.321	0.375429	0.0335814	-0.341847	6.52049e-17	2.35306e-14
488	2	132271513	A	G	AC093838.4	RNA	Alu_Repeats	47	74.603	0.665	48	27.907	0.553	0.496016	0.154256	-0.34176	8.01243e-13	1.16477e-10
489	8	117800528	A	G	UTP23	Intron	Alu_Repeats	34	53.968	0.651	4	2.326	0.409	0.351175	0.00951744	-0.341657	6.8443e-22	7.48259e-19
490	13	46105645	G	T	COG3	Intron	Alu_Repeats	30	47.619	0.809	9	5.233	0.837	0.385413	0.0437965	-0.341616	1.81402e-14	3.74097e-12
491	12	55352932	T	C	TESPA1	Intron	Non_Alu_Repeats	26	41.27	0.827	0	0	0	0.341492	0	-0.341492	5.72441e-19	3.25448e-16
492	13	53263983	A	G	SUGT1	IGR	Alu_Repeats	30	47.619	0.753	4	2.326	0.732	0.358508	0.0170349	-0.341473	3.32192e-18	1.54289e-15
493	16	8744085	T	G	Unknown	IGR	Alu_Repeats	23	36.508	0.967	2	1.163	1	0.352984	0.0116279	-0.341356	8.51097e-15	1.91951e-12
494	10	46971844	C	G	SYT15	5'Flank	Non_Alu_Non_Repeats	59	93.651	0.71	69	40.116	0.806	0.664683	0.32336	-0.341322	1.24846e-06	3.81925e-05
495	12	124410742	T	C	DNAH10OS	IGR	Alu_Repeats	25	39.683	0.937	7	4.07	0.761	0.371921	0.0309593	-0.340961	5.17203e-13	7.76889e-11
496	11	71237306	C	G	KRTAP5-7	5'Flank	Non_Alu_Repeats	27	42.857	0.796	0	0	0	0.340937	0	-0.340937	1.06523e-19	7.05517e-17
497	17	36691511	T	C	SRCIN1	Intron	Alu_Repeats	34	53.968	0.631	0	0	0	0.340794	0	-0.340794	4.11588e-25	9.97164e-22
498	20	17589047	A	G	DSTN	3'UTR	Alu_Repeats	31	49.206	0.718	4	2.326	0.539	0.353254	0.0125291	-0.340725	2.30367e-19	1.42868e-16
499	19	11588161	T	C	CTC-398G3.6	Intron	Alu_Repeats	34	53.968	0.642	2	1.163	0.488	0.346254	0.0056686	-0.340585	2.58134e-23	3.91676e-20
500	12	95420969	T	C	NR2C1	Intron	Alu_Repeats	37	58.73	0.604	9	5.233	0.273	0.354794	0.0142674	-0.340526	1.34497e-21	1.37849e-18
501	5	17110254	T	C	CTD-2228A4.1	lincRNA	Alu_Repeats	26	41.27	0.825	0	0	0	0.340302	0	-0.340302	5.97281e-19	3.25448e-16
502	7	48146183	A	G	UPP1	Intron	Alu_Repeats	40	63.492	0.881	82	47.674	0.459	0.559143	0.218988	-0.340154	1.60336e-08	8.59961e-07
503	9	68424641	T	A	Unknown	IGR	Non_Alu_Non_Repeats	22	34.921	0.991	1	0.581	1	0.345905	0.00581395	-0.340091	5.96271e-15	1.37534e-12
504	6	24428704	T	C	GPLD1	3'UTR	Non_Alu_Repeats	33	52.381	0.649	0	0	0	0.339968	0	-0.339968	2.55163e-24	4.9343e-21
505	6	36109370	A	G	MAPK13	IGR	Alu_Repeats	36	57.143	0.632	6	3.488	0.607	0.361063	0.0211628	-0.339901	3.14123e-21	3.01841e-18
506	12	118583232	T	C	PEBP1	3'UTR	Non_Alu_Non_Repeats	48	76.19	0.603	35	20.349	0.586	0.459095	0.119262	-0.339834	1.78241e-15	4.74089e-13
507	21	44268503	A	G	WDR4	Intron	Non_Alu_Non_Repeats	25	39.683	0.936	6	3.488	0.906	0.371397	0.0316163	-0.339781	4.09967e-13	6.22389e-11
508	1	114258020	T	C	PHTF1	Intron	Alu_Repeats	31	49.206	0.697	1	0.581	0.545	0.342873	0.0031686	-0.339704	7.58833e-22	8.18163e-19
509	19	37173063	T	C	Unknown	IGR	Alu_Repeats	28	44.444	0.858	11	6.395	0.649	0.38119	0.0415058	-0.339685	4.06889e-13	6.18045e-11
510	15	34440130	T	C	KATNBL1	Intron	Alu_Repeats	33	52.381	0.666	5	2.907	0.354	0.349048	0.0102791	-0.338769	1.21703e-20	1.02754e-17
511	1	11088262	A	G	MASP2	Intron	Alu_Repeats	53	84.127	0.538	53	30.814	0.371	0.452857	0.114395	-0.338462	1.83565e-19	1.15438e-16
512	15	45775208	T	C	SLC30A4	3'UTR	Alu_Repeats	39	61.905	0.628	23	13.372	0.376	0.388571	0.0502384	-0.338333	1.02856e-16	3.44905e-14
513	2	201843379	T	C	FAM126B	3'UTR	Alu_Repeats	33	52.381	0.646	0	0	0	0.338222	0	-0.338222	2.55163e-24	4.9343e-21
514	22	19003706	A	G	DGCR9	lincRNA	Non_Alu_Non_Repeats	44	69.841	0.486	1	0.581	0.273	0.339683	0.00158721	-0.338095	1.30464e-32	2.13947e-28
515	19	50821325	T	C	KCNC3	Intron	Alu_Repeats	38	60.317	0.591	6	3.488	0.526	0.356413	0.0183663	-0.338046	6.01414e-23	8.64841e-20
516	22	44565950	A	G	PARVB	IGR	Alu_Repeats	40	63.492	0.649	24	13.953	0.532	0.41227	0.0742616	-0.338008	6.04364e-16	1.72652e-13
517	13	22093483	T	C	MICU2	Intron	Alu_Repeats	28	44.444	0.767	1	0.581	0.538	0.341032	0.00312791	-0.337904	1.32728e-19	8.63076e-17
518	1	78490481	A	G	GIPC2	Intron	Alu_Repeats	45	71.429	0.653	38	22.093	0.582	0.46627	0.128512	-0.337758	1.67852e-13	2.8321e-11
519	3	170180456	T	C	SLC7A14	3'UTR	Alu_Repeats	36	57.143	0.598	2	1.163	0.357	0.341603	0.00415116	-0.337452	4.2157e-25	1.01265e-21
520	14	68033358	A	G	PLEKHH1	Intron	Alu_Repeats	41	65.079	0.549	6	3.488	0.569	0.357254	0.0198605	-0.337394	9.29133e-25	2.09606e-21
521	15	83512067	T	C	Unknown	IGR	Alu_Repeats	39	61.905	0.658	17	9.884	0.71	0.407444	0.0701279	-0.337317	1.11459e-15	3.05613e-13
522	2	44455560	A	G	PPM1B	Intron	Alu_Repeats	40	63.492	0.537	2	1.163	0.325	0.340714	0.00377326	-0.336941	2.56769e-28	1.4218e-24
523	17	38075873	T	C	ORMDL3	IGR	Alu_Repeats	26	41.27	0.916	8	4.651	0.885	0.378032	0.0411628	-0.336869	1.21076e-12	1.71734e-10
524	1	1365341	A	G	TMEM88B	IGR	Alu_Repeats	52	82.54	0.621	59	34.302	0.512	0.512286	0.175523	-0.336762	4.04476e-16	1.24159e-13
525	8	48889633	A	G	MCM4	3'UTR	Alu_Repeats	46	73.016	0.515	25	14.535	0.273	0.376222	0.03975	-0.336472	1.49149e-22	1.88703e-19
526	13	22091869	T	C	MICU2	Intron	Alu_Repeats	28	44.444	0.757	0	0	0	0.336429	0	-0.336429	1.87462e-20	1.46417e-17
527	22	18579848	A	G	PEX26	3'UTR	Non_Alu_Repeats	47	74.603	0.549	34	19.767	0.37	0.409508	0.0731337	-0.336374	6.75235e-19	3.66519e-16
528	4	99796889	T	C	EIF4E	3'UTR	Alu_Repeats	34	53.968	0.622	0	0	0	0.335952	0	-0.335952	4.11588e-25	9.97164e-22
529	8	121067271	A	G	RP11-760H22.2	lincRNA	Alu_Repeats	41	65.079	0.688	34	19.767	0.565	0.447524	0.11168	-0.335844	2.07587e-13	3.4567e-11
530	1	226791852	A	G	C1orf95	3'UTR	Non_Alu_Non_Repeats	39	61.905	0.542	0	0	0	0.335603	0	-0.335603	3.57732e-29	2.50061e-25
531	2	136476130	A	G	R3HDM1	Intron	Alu_Repeats	32	50.794	0.665	1	0.581	0.4	0.337667	0.00232558	-0.335341	1.07866e-22	1.4043e-19
532	10	30600558	T	C	MTPAP	3'UTR	Non_Alu_Non_Repeats	27	42.857	0.806	3	1.744	0.583	0.345397	0.0101686	-0.335228	4.54597e-17	1.67525e-14
533	18	44250471	T	C	Unknown	IGR	Alu_Repeats	45	71.429	0.512	18	10.465	0.292	0.365683	0.0305058	-0.335177	9.53167e-24	1.6509e-20
534	20	36017008	A	G	SRC	Intron	Alu_Repeats	31	49.206	0.681	0	0	0	0.335175	0	-0.335175	9.37731e-23	1.24208e-19
535	17	1940702	A	G	DPH1	Intron	Non_Alu_Non_Repeats	35	55.556	0.606	1	0.581	0.235	0.336492	0.00136628	-0.335126	4.01943e-25	9.97164e-22
536	12	49313425	T	C	CCDC65	Intron	Alu_Repeats	30	47.619	0.703	0	0	0	0.334698	0	-0.334698	5.56312e-22	6.26711e-19
537	2	132272453	A	G	AC093838.4	RNA	Alu_Repeats	42	66.667	0.56	22	12.791	0.301	0.37319	0.0385058	-0.334685	1.98679e-19	1.24209e-16
538	16	72119812	A	G	TXNL4B	3'UTR	Alu_Repeats	26	41.27	0.811	0	0	0	0.334683	0	-0.334683	5.72405e-19	3.25448e-16
539	11	71237318	C	G	KRTAP5-7	5'Flank	Non_Alu_Repeats	27	42.857	0.781	0	0	0	0.334508	0	-0.334508	1.06523e-19	7.05517e-17
540	2	132271532	A	G	AC093838.4	RNA	Alu_Repeats	40	63.492	0.774	46	26.744	0.587	0.491587	0.157099	-0.334488	3.19511e-10	2.55519e-08
541	1	10449790	A	G	RN7SL721P	RNA	Alu_Repeats	41	65.079	0.558	14	8.14	0.36	0.363317	0.029343	-0.333974	7.64414e-22	8.23039e-19
542	22	26121077	A	G	ADRBK2	3'UTR	Alu_Repeats	48	76.19	0.542	32	18.605	0.427	0.41319	0.0794419	-0.333749	1.54407e-19	9.87027e-17
543	15	83674110	T	C	C15orf40	3'UTR	Alu_Repeats	42	66.667	0.586	35	20.349	0.282	0.390698	0.0573314	-0.333367	6.59924e-17	2.38047e-14
544	17	30370954	G	C	LRRC37B	Intron	Alu_Repeats	21	33.333	1	0	0	0	0.333333	0	-0.333333	2.46044e-15	6.43792e-13
545	11	66450372	T	C	SPTBN2	IGR	Alu_Repeats	37	58.73	0.687	19	11.047	0.636	0.403444	0.0702733	-0.333171	1.47027e-14	3.05275e-12
546	17	36691714	T	C	SRCIN1	Intron	Alu_Repeats	36	57.143	0.583	0	0	0	0.332921	0	-0.332921	1.02362e-26	3.73102e-23
547	11	33096837	A	G	TCP11L1	IGR	Alu_Repeats	45	71.429	0.518	17	9.884	0.378	0.370222	0.0373256	-0.332897	2.66618e-23	4.024e-20
548	1	92488904	T	C	Unknown	IGR	Alu_Repeats	41	65.079	0.651	23	13.372	0.68	0.423683	0.0908895	-0.332793	2.3019e-14	4.65148e-12
549	11	73594813	A	G	PAAF1	Intron	Alu_Repeats	33	52.381	0.693	12	6.977	0.433	0.362937	0.0302326	-0.332704	2.75496e-16	8.64019e-14
550	6	31732802	T	C	VWA7	IGR	Alu_Repeats	26	41.27	0.816	3	1.744	0.242	0.336873	0.00422093	-0.332652	1.38729e-16	4.57817e-14
551	12	121680062	T	C	CAMKK2	Intron	Alu_Repeats	31	49.206	0.675	0	0	0	0.332381	0	-0.332381	9.36511e-23	1.24208e-19
552	11	71272420	G	A	Unknown	IGR	Non_Alu_Repeats	21	33.333	0.997	0	0	0	0.332206	0	-0.332206	2.52041e-15	6.56254e-13
553	7	5889270	A	G	ZNF815P	RNA	Alu_Repeats	32	50.794	0.663	2	1.163	0.387	0.336667	0.00449419	-0.332172	7.39499e-22	8.01272e-19
554	3	141667149	T	C	TFDP2	IGR	Alu_Repeats	33	52.381	0.686	12	6.977	0.393	0.359429	0.0273953	-0.332033	9.22502e-17	3.25784e-14
555	16	28620963	T	C	SULT1A1	Intron	Alu_Repeats	29	46.032	0.749	5	2.907	0.445	0.344952	0.0129477	-0.332005	1.84312e-17	7.28316e-15
556	1	11088223	A	G	MASP2	Intron	Alu_Repeats	46	73.016	0.658	63	36.628	0.406	0.480524	0.148529	-0.331995	4.70747e-13	7.10361e-11
557	22	26120907	A	G	ADRBK2	3'UTR	Alu_Repeats	43	68.254	0.537	11	6.395	0.552	0.36654	0.0352733	-0.331266	1.06116e-22	1.38363e-19
558	9	131188509	A	G	CERCAM	Intron	Alu_Repeats	26	41.27	0.838	3	1.744	0.84	0.345857	0.0146453	-0.331212	4.18681e-16	1.28334e-13
559	6	36109331	A	G	MAPK13	IGR	Alu_Repeats	37	58.73	0.613	9	5.233	0.55	0.359921	0.0287849	-0.331136	3.55737e-20	2.66098e-17
560	7	886570	A	G	SUN1	Intron	Alu_Repeats	31	49.206	0.798	15	8.721	0.705	0.392492	0.0615233	-0.330969	5.92009e-13	8.79649e-11
561	11	93468771	T	C	TAF1D	3'UTR	Alu_Repeats	44	69.841	0.617	43	25	0.399	0.430619	0.0998605	-0.330759	2.52585e-14	5.05372e-12
562	1	150590394	T	C	ENSA	Intron	Alu_Repeats	52	82.54	0.462	24	13.953	0.366	0.381714	0.0510174	-0.330697	2.32282e-25	6.1706e-22
563	19	8328746	A	G	CERS4	IGR	Alu_Repeats	27	42.857	0.888	11	6.395	0.784	0.380508	0.0501105	-0.330397	4.32659e-12	5.38372e-10
564	18	4011703	A	G	DLGAP1	Intron	Alu_Repeats	27	42.857	0.771	0	0	0	0.330302	0	-0.330302	1.06556e-19	7.05517e-17
565	4	128958703	A	G	C4orf29	3'UTR	Alu_Repeats	32	50.794	0.697	11	6.395	0.374	0.354159	0.023907	-0.330252	1.49692e-16	4.90956e-14
566	7	4939769	T	C	Unknown	IGR	Alu_Repeats	35	55.556	0.784	23	13.372	0.788	0.43546	0.105308	-0.330152	5.89264e-11	5.53768e-09
567	20	62275845	C	T	STMN3	Intron	Non_Alu_Non_Repeats	29	46.032	0.727	2	1.163	0.387	0.334603	0.00449419	-0.330109	1.51881e-19	9.72333e-17
568	20	3162263	A	G	Unknown	IGR	Alu_Repeats	30	47.619	0.693	0	0	0	0.330048	0	-0.330048	5.46168e-22	6.26711e-19
569	2	201843310	T	C	FAM126B	3'UTR	Alu_Repeats	34	53.968	0.616	1	0.581	0.5	0.332698	0.00290698	-0.329791	3.30638e-24	6.14268e-21
570	6	56921834	A	G	KIAA1586	IGR	Alu_Repeats	32	50.794	0.954	30	17.442	0.889	0.484714	0.154983	-0.329732	2.60535e-08	1.23222e-06
571	12	51905307	A	G	Unknown	IGR	Alu_Repeats	32	50.794	0.657	2	1.163	0.35	0.333778	0.00406977	-0.329708	6.01139e-22	6.70963e-19
572	19	36261168	A	G	C19orf55	IGR	Alu_Repeats	41	65.079	0.508	1	0.581	0.235	0.330921	0.00136628	-0.329554	4.37744e-30	4.102e-26
573	12	51904096	A	G	SLC4A8	IGR	Alu_Repeats	38	60.317	0.557	2	1.163	0.55	0.335778	0.00639535	-0.329382	2.51818e-26	8.65869e-23
574	22	18977276	A	G	DGCR5	RNA	Alu_Repeats	31	49.206	0.669	0	0	0	0.329159	0	-0.329159	9.37364e-23	1.24208e-19
575	15	25228793	A	G	SNURF	Intron	Alu_Repeats	31	49.206	0.669	0	0	0	0.329143	0	-0.329143	9.37975e-23	1.24208e-19
576	19	39121191	A	G	EIF3K	Intron	Alu_Repeats	30	47.619	0.816	16	9.302	0.641	0.38873	0.0596105	-0.32912	1.55627e-12	2.17807e-10
577	4	2013032	T	C	NELFA	5'Flank	Alu_Repeats	43	68.254	0.515	10	5.814	0.385	0.351238	0.0223837	-0.328854	3.24758e-25	8.49969e-22
578	17	75564458	A	G	RP11-13K12.5	lincRNA	Alu_Repeats	27	42.857	0.779	1	0.581	0.857	0.333778	0.00498256	-0.328795	1.63061e-18	8.35127e-16
579	5	130537387	A	G	LYRM7	IGR	Alu_Repeats	40	63.492	0.653	47	27.326	0.314	0.414476	0.0857965	-0.32868	1.22221e-12	1.73243e-10
580	14	64928815	A	G	ZBTB25	Intron	Alu_Repeats	29	46.032	0.765	6	3.488	0.681	0.352254	0.0237616	-0.328492	3.25155e-16	1.00937e-13
581	22	39644115	A	G	Unknown	IGR	Alu_Repeats	22	34.921	0.94	0	0	0	0.328302	0	-0.328302	5.03591e-16	1.47607e-13
582	11	9303787	C	T	TMEM41B	3'UTR	Alu_Repeats	34	53.968	0.608	0	0	0	0.328143	0	-0.328143	4.11094e-25	9.97164e-22
583	12	53567845	T	C	CSAD	Intron	Alu_Repeats	44	69.841	0.516	11	6.395	0.508	0.360429	0.0325116	-0.327917	7.16247e-24	1.26193e-20
584	19	16348397	A	G	AP1M1	IGR	Alu_Repeats	32	50.794	0.645	0	0	0	0.327635	0	-0.327635	1.55791e-23	2.47951e-20
585	11	47436531	G	T	SLC39A13	Intron	Non_Alu_Non_Repeats	21	33.333	1	1	0.581	1	0.333333	0.00581395	-0.327519	2.60631e-14	5.20117e-12
586	19	37173109	T	C	Unknown	IGR	Alu_Repeats	31	49.206	0.679	2	1.163	0.583	0.334159	0.00677326	-0.327385	4.88436e-21	4.36227e-18
587	10	15118748	T	C	OLAH	IGR	Alu_Repeats	54	85.714	0.826	79	45.93	0.829	0.708095	0.380843	-0.327252	9.09346e-07	2.84293e-05
588	1	151095707	A	G	GABPB2	3'UTR	Alu_Repeats	32	50.794	0.669	6	3.488	0.358	0.339667	0.0124826	-0.327184	3.2841e-19	1.98194e-16
589	16	1409326	A	G	GNPTG	Intron	Alu_Repeats	48	76.19	0.843	75	43.605	0.723	0.642302	0.315151	-0.32715	1.07207e-10	9.70383e-09
590	12	53570391	T	C	CSAD	Intron	Alu_Repeats	35	55.556	0.738	26	15.116	0.549	0.409841	0.0829186	-0.326923	1.93736e-12	2.518e-10
591	16	74944006	C	T	WDR59	Intron	Alu_Repeats	41	65.079	0.989	55	31.977	0.991	0.643905	0.316988	-0.326916	3.11271e-05	0.000597379
592	15	25229998	C	G	SNURF	Intron	Non_Alu_Non_Repeats	21	33.333	0.998	1	0.581	1	0.332667	0.00581395	-0.326853	2.75866e-14	5.48095e-12
593	16	4800600	T	C	C16orf71	IGR	Alu_Repeats	54	85.714	0.639	121	70.349	0.314	0.547333	0.220634	-0.3267	2.7866e-16	8.73301e-14
594	8	145644293	A	G	SLC39A4	5'Flank	Alu_Repeats	30	47.619	0.704	2	1.163	0.739	0.33519	0.00859302	-0.326597	7.61908e-20	5.42329e-17
595	8	21892510	A	G	NPM2	Intron	Alu_Repeats	40	63.492	0.514	0	0	0	0.326317	0	-0.326317	5.25822e-30	4.62453e-26
596	15	75646087	A	G	MAN2C1	IGR	Non_Alu_Non_Repeats	54	85.714	0.783	105	61.047	0.564	0.670778	0.344535	-0.326243	2.26306e-13	3.74865e-11
597	19	35640742	A	G	FXYD7	Intron	Alu_Repeats	38	60.317	0.541	0	0	0	0.326222	0	-0.326222	2.3933e-28	1.33464e-24
598	1	145694017	A	G	RNF115	3'UTR	Alu_Repeats	40	63.492	0.55	7	4.07	0.561	0.349016	0.0228314	-0.326184	2.23662e-23	3.43032e-20
599	19	14600021	T	C	GIPC1	Intron	Alu_Repeats	30	47.619	0.831	17	9.884	0.706	0.395921	0.06975	-0.326171	1.60128e-11	1.73306e-09
600	9	68420544	G	C	Unknown	IGR	Non_Alu_Non_Repeats	31	49.206	0.743	11	6.395	0.62	0.365698	0.0396395	-0.326059	8.39032e-15	1.8943e-12
601	17	78183403	G	C	SGSH	3'UTR	Non_Alu_Non_Repeats	30	47.619	0.771	8	4.651	0.884	0.367175	0.0411163	-0.326058	4.36504e-15	1.02995e-12
602	12	121771819	T	C	ANAPC5	Intron	Alu_Repeats	41	65.079	0.617	23	13.372	0.569	0.401762	0.0760291	-0.325733	1.12208e-15	3.07567e-13
603	20	29653248	G	A	Unknown	IGR	Non_Alu_Repeats	39	61.905	0.794	45	26.163	0.634	0.491302	0.165884	-0.325418	1.48002e-09	9.95642e-08
604	12	132331194	A	G	MMP17	Intron	Alu_Repeats	53	84.127	0.438	18	10.465	0.412	0.368381	0.0430988	-0.325282	9.12886e-27	3.53843e-23
605	22	50658501	A	G	TUBGCP6	Intron	Non_Alu_Non_Repeats	39	61.905	0.598	10	5.814	0.776	0.370095	0.0451163	-0.324979	7.38664e-20	5.26727e-17
606	19	3287148	A	G	CELF5	Intron	Non_Alu_Repeats	35	55.556	0.617	4	2.326	0.782	0.342857	0.0181802	-0.324677	1.01976e-21	1.06699e-18
607	10	43014231	T	C	ZNF37BP	RNA	Alu_Repeats	31	49.206	0.714	6	3.488	0.767	0.351206	0.0267384	-0.324468	5.43149e-17	1.98018e-14
608	10	15118774	T	C	OLAH	IGR	Alu_Repeats	61	96.825	0.76	90	52.326	0.787	0.736254	0.411971	-0.324283	1.49993e-05	0.000302747
609	12	121082656	A	G	CABP1	Intron	Alu_Repeats	22	34.921	0.928	0	0	0	0.324	0	-0.324	5.13021e-16	1.47607e-13
610	17	17763157	T	C	TOM1L2	Intron	Alu_Repeats	35	55.556	0.661	10	5.814	0.742	0.367016	0.0431686	-0.323847	7.44725e-17	2.66383e-14
611	3	197263998	T	C	BDH1	Intron	Alu_Repeats	36	57.143	0.599	7	4.07	0.459	0.342429	0.018686	-0.323743	3.82092e-21	3.49851e-18
612	12	60178031	A	G	SLC16A7	IGR	Alu_Repeats	25	39.683	0.862	4	2.326	0.789	0.341952	0.0183547	-0.323598	1.71184e-14	3.53967e-12
613	6	24142740	A	G	NRSN1	Intron	Alu_Repeats	35	55.556	0.582	0	0	0	0.323222	0	-0.323222	6.53962e-26	1.87815e-22
614	16	8744086	C	T	Unknown	IGR	Alu_Repeats	23	36.508	0.932	3	1.744	1	0.340286	0.0174419	-0.322844	6.79101e-14	1.26683e-11
615	17	3726916	T	C	C17orf85	Intron	Alu_Repeats	31	49.206	0.781	16	9.302	0.663	0.38446	0.0616628	-0.322798	3.18399e-12	4.02957e-10
616	11	93467980	T	C	TAF1D	IGR	Alu_Repeats	50	79.365	0.495	44	25.581	0.273	0.392651	0.0699651	-0.322686	2.11463e-20	1.64229e-17
617	12	53572046	T	C	CSAD	Intron	Alu_Repeats	39	61.905	0.697	41	23.837	0.457	0.431651	0.109035	-0.322616	1.21138e-11	1.3341e-09
618	22	42911257	A	G	RRP7A	Silent	Non_Alu_Non_Repeats	29	46.032	0.762	5	2.907	0.97	0.350778	0.0281977	-0.32258	1.46729e-16	4.81979e-14
619	4	772527	T	C	RP11-440L14.1	RNA	Alu_Repeats	44	69.841	0.613	34	19.767	0.538	0.428333	0.106384	-0.32195	2.0894e-14	4.2574e-12
620	22	20138852	A	G	AC006547.14	5'Flank	Alu_Repeats	37	58.73	0.564	7	4.07	0.234	0.331397	0.00951163	-0.321885	8.78904e-23	1.23881e-19
621	16	8741460	G	A	METTL22	IGR	Non_Alu_Repeats	21	33.333	1	2	1.163	1	0.333333	0.0116279	-0.321705	2.23286e-13	3.70149e-11
622	19	16348423	A	G	AP1M1	IGR	Alu_Repeats	35	55.556	0.579	0	0	0	0.321476	0	-0.321476	6.53874e-26	1.87815e-22
623	1	94317266	A	G	RP4-561L24.3	lincRNA	Alu_Repeats	38	60.317	0.541	2	1.163	0.434	0.326444	0.00505233	-0.321392	1.70503e-26	6.03298e-23
624	16	89782344	T	C	VPS9D1	Intron	Alu_Repeats	37	58.73	0.557	3	1.744	0.322	0.326905	0.00561628	-0.321288	3.2494e-25	8.49969e-22
625	1	78487142	A	G	GIPC2	Intron	Alu_Repeats	37	58.73	0.547	0	0	0	0.321238	0	-0.321238	1.57752e-27	6.79449e-24
626	2	99812903	A	G	MRPL30	3'UTR	Alu_Repeats	46	73.016	0.447	4	2.326	0.218	0.326143	0.0050814	-0.321061	2.02064e-32	2.97083e-28
627	11	71274693	T	C	KRTAP5-10	5'Flank	Non_Alu_Repeats	21	33.333	0.968	1	0.581	0.3	0.322571	0.00174419	-0.320827	1.98114e-14	4.07379e-12
628	7	2762018	T	C	AMZ1	Intron	Alu_Repeats	37	58.73	0.591	8	4.651	0.564	0.347016	0.0262209	-0.320795	1.12162e-20	9.52641e-18
629	7	137068046	T	C	DGKI	3'UTR	Non_Alu_Non_Repeats	29	46.032	0.717	4	2.326	0.4	0.329937	0.00930233	-0.320634	4.85132e-18	2.17648e-15
630	8	12881826	A	G	KIAA1456	Intron	Alu_Repeats	44	69.841	0.625	45	26.163	0.442	0.436159	0.115628	-0.320531	1.75935e-13	2.95911e-11
631	12	124410536	T	C	DNAH10OS	IGR	Alu_Repeats	43	68.254	0.914	65	37.791	0.803	0.623794	0.303459	-0.320334	1.95805e-08	1.03915e-06
632	1	78490384	A	G	GIPC2	Intron	Alu_Repeats	38	60.317	0.638	30	17.442	0.371	0.384952	0.0647849	-0.320167	2.38677e-14	4.79796e-12
633	10	50951895	A	G	OGDHL	Intron	Non_Alu_Non_Repeats	27	42.857	0.747	0	0	0	0.320127	0	-0.320127	1.02857e-19	7.05517e-17
634	9	68425845	C	T	Unknown	IGR	Non_Alu_Repeats	33	52.381	0.7	14	8.14	0.57	0.366429	0.0464128	-0.320016	8.9124e-15	2.00686e-12
635	20	29652191	C	T	Unknown	IGR	Non_Alu_Repeats	26	41.27	0.807	5	2.907	0.447	0.332984	0.013	-0.319984	4.55747e-15	1.07209e-12
636	1	85721807	T	C	C1orf52	Intron	Non_Alu_Non_Repeats	45	71.429	0.537	35	20.349	0.314	0.38354	0.0638488	-0.319691	2.96928e-17	1.1329e-14
637	10	88967979	T	C	NUTM2A-AS1	RNA	Alu_Repeats	33	52.381	0.696	12	6.977	0.649	0.364778	0.0452791	-0.319499	3.51386e-15	8.43822e-13
638	14	45600669	T	C	FKBP3	Intron	Alu_Repeats	44	69.841	0.695	40	23.256	0.714	0.485508	0.166012	-0.319496	7.56258e-10	5.72068e-08
639	16	66924004	A	G	PDP2	IGR	Alu_Repeats	40	63.492	0.611	30	17.442	0.392	0.387698	0.0682965	-0.319402	1.73182e-15	4.60922e-13
640	16	1411063	A	G	GNPTG	Intron	Alu_Repeats	53	84.127	0.662	66	38.372	0.62	0.557159	0.237762	-0.319397	8.11903e-11	7.50345e-09
641	17	43720818	A	G	CRHR1	Intron	Alu_Repeats	38	60.317	0.633	20	11.628	0.54	0.381937	0.062843	-0.319093	1.56363e-15	4.18772e-13
642	5	40830064	T	C	RPL37	3'UTR	Alu_Repeats	55	87.302	0.68	80	46.512	0.591	0.593778	0.274733	-0.319045	1.61025e-11	1.74233e-09
643	1	36068325	T	C	PSMB2	3'UTR	Alu_Repeats	55	87.302	0.383	10	5.814	0.267	0.334556	0.0155174	-0.319038	8.60179e-37	2.82119e-32
644	17	4063196	C	G	CYB5D2	IGR	Non_Alu_Non_Repeats	42	66.667	0.803	48	27.907	0.774	0.535127	0.216116	-0.319011	1.35468e-07	5.26909e-06
645	X	73434142	T	C	RP3-368A4.5	RNA	Alu_Repeats	34	53.968	0.64	8	4.651	0.569	0.345429	0.0264535	-0.318975	9.98324e-19	5.26476e-16
646	15	21933394	G	A	Unknown	IGR	Non_Alu_Non_Repeats	22	34.921	0.973	4	2.326	0.9	0.339825	0.0209302	-0.318895	1.86574e-12	2.42751e-10
647	7	48146088	A	G	UPP1	Intron	Alu_Repeats	30	47.619	0.799	31	18.023	0.343	0.38046	0.061843	-0.318617	7.60528e-09	4.28726e-07
648	14	89088388	G	C	EML5	Intron	Non_Alu_Repeats	23	36.508	1	8	4.651	1	0.365079	0.0465116	-0.318568	1.80486e-10	1.58881e-08
649	5	137779370	A	G	REEP2	Intron	Alu_Repeats	43	68.254	0.643	30	17.442	0.688	0.438619	0.120081	-0.318538	5.96506e-12	7.26873e-10
650	10	1226355	G	A	ADARB2	IGR	Non_Alu_Non_Repeats	33	52.381	0.63	2	1.163	1	0.330095	0.0116279	-0.318467	6.97719e-22	7.60836e-19
651	17	41319747	T	C	NBR1	5'Flank	Alu_Repeats	35	55.556	0.698	23	13.372	0.519	0.38773	0.069407	-0.318323	1.5479e-12	2.16707e-10
652	19	14594688	T	C	GIPC1	Intron	Alu_Repeats	54	85.714	0.559	73	42.442	0.38	0.47954	0.161297	-0.318243	3.42956e-15	8.25672e-13
653	12	67711910	A	G	CAND1	3'UTR	Alu_Repeats	44	69.841	0.639	33	19.186	0.667	0.445968	0.127895	-0.318073	1.123e-11	1.2398e-09
654	17	29109423	A	G	CRLF3	IGR	Alu_Repeats	41	65.079	0.578	25	14.535	0.401	0.376302	0.0582442	-0.318057	3.89556e-17	1.45124e-14
655	7	101205765	T	C	LINC01007	lincRNA	Alu_Repeats	25	39.683	0.801	0	0	0	0.317873	0	-0.317873	3.30046e-18	1.53535e-15
656	10	88968072	T	C	NUTM2A-AS1	RNA	Alu_Repeats	44	69.841	0.52	30	17.442	0.263	0.363476	0.0458837	-0.317592	1.81908e-19	1.14819e-16
657	19	54489797	A	G	CACNG8	3'UTR	Alu_Repeats	50	79.365	0.433	13	7.558	0.343	0.343381	0.0259477	-0.317433	2.56481e-29	1.95278e-25
658	22	50652688	A	G	SELO	Intron	Alu_Repeats	39	61.905	0.554	11	6.395	0.401	0.342825	0.0256337	-0.317192	2.3467e-21	2.34874e-18
659	2	217073741	A	G	XRCC5	IGR	Alu_Repeats	29	46.032	0.85	17	9.884	0.751	0.391286	0.0741977	-0.317088	1.00716e-10	9.16883e-09
660	16	58544640	C	G	NDRG4	Intron	Non_Alu_Non_Repeats	38	60.317	0.76	34	19.767	0.714	0.458143	0.14111	-0.317032	2.42152e-09	1.57664e-07
661	22	26120940	A	G	ADRBK2	3'UTR	Alu_Repeats	32	50.794	0.658	5	2.907	0.598	0.334063	0.0173721	-0.316691	5.02463e-19	2.95497e-16
662	5	157185319	A	G	LSM11	3'UTR	Alu_Repeats	30	47.619	0.665	0	0	0	0.316603	0	-0.316603	5.56276e-22	6.26711e-19
663	2	217073835	A	G	XRCC5	IGR	Alu_Repeats	30	47.619	0.694	4	2.326	0.619	0.330683	0.0143953	-0.316287	2.14538e-18	1.08252e-15
664	2	55763929	A	G	CCDC104	Intron	Alu_Repeats	24	38.095	0.838	1	0.581	0.545	0.319349	0.0031686	-0.316181	1.29894e-16	4.31646e-14
665	11	1624961	T	C	Unknown	IGR	Non_Alu_Non_Repeats	32	50.794	0.629	1	0.581	0.545	0.31927	0.0031686	-0.316101	1.86808e-22	2.34608e-19
666	11	93466874	T	C	TAF1D	IGR	Alu_Repeats	39	61.905	0.63	34	19.767	0.374	0.390016	0.0740233	-0.315993	2.89799e-13	4.74144e-11
667	2	74626428	A	G	Unknown	IGR	Alu_Repeats	35	55.556	0.569	0	0	0	0.315905	0	-0.315905	6.53434e-26	1.87815e-22
668	18	44250465	T	C	Unknown	IGR	Alu_Repeats	40	63.492	0.526	11	6.395	0.289	0.334159	0.0184593	-0.315699	5.71628e-23	8.24789e-20
669	11	93468592	T	C	TAF1D	IGR	Alu_Repeats	44	69.841	0.65	56	32.558	0.424	0.453762	0.13811	-0.315651	2.1312e-11	2.26717e-09
670	14	105184088	G	C	INF2	Intron	Non_Alu_Non_Repeats	35	55.556	0.734	24	13.953	0.661	0.407841	0.0922442	-0.315597	2.41579e-11	2.54735e-09
671	1	207942535	A	G	CD46	Intron	Alu_Repeats	20	31.746	0.994	0	0	0	0.315571	0	-0.315571	1.31872e-14	2.90847e-12
672	17	3395275	A	G	ASPA	Intron	Alu_Repeats	23	36.508	0.879	1	0.581	0.909	0.320746	0.00528488	-0.315461	1.09717e-15	3.00934e-13
673	18	20876366	T	C	TMEM241	3'UTR	Alu_Repeats	42	66.667	0.481	4	2.326	0.212	0.320365	0.00493605	-0.315429	7.63248e-29	5.08479e-25
674	15	75645295	A	G	MAN2C1	IGR	Alu_Repeats	44	69.841	0.482	13	7.558	0.279	0.336333	0.0210698	-0.315264	1.57993e-25	4.27704e-22
675	9	68421203	G	T	Unknown	IGR	Non_Alu_Non_Repeats	20	31.746	0.992	0	0	0	0.315063	0	-0.315063	1.35126e-14	2.90847e-12
676	14	23786635	A	G	BCL2L2-PABPN1	Intron	Alu_Repeats	30	47.619	0.944	27	15.698	0.856	0.449349	0.134302	-0.315047	2.27263e-07	8.59407e-06
677	14	23786636	C	A	BCL2L2-PABPN1	Intron	Alu_Repeats	30	47.619	0.942	26	15.116	0.884	0.44846	0.133669	-0.314792	1.46545e-07	5.69058e-06
678	11	71274578	A	C	KRTAP5-10	5'Flank	Non_Alu_Repeats	21	33.333	0.987	3	1.744	0.822	0.329032	0.014343	-0.314689	1.42771e-12	2.00671e-10
679	12	53568343	T	C	CSAD	Intron	Alu_Repeats	48	76.19	0.605	52	30.233	0.484	0.460841	0.146174	-0.314667	7.42804e-14	1.31551e-11
680	4	77864212	T	C	Unknown	IGR	Alu_Repeats	42	66.667	0.487	4	2.326	0.427	0.324444	0.00993023	-0.314514	3.80022e-28	1.97598e-24
681	19	21474620	T	C	ZNF708	3'UTR	Alu_Repeats	42	66.667	0.617	33	19.186	0.506	0.41127	0.0969884	-0.314281	6.03553e-14	1.14908e-11
682	12	124411642	T	C	DNAH10OS	3'UTR	Alu_Repeats	37	58.73	0.601	15	8.721	0.441	0.352714	0.038436	-0.314278	1.85303e-17	7.31894e-15
683	9	111898259	T	C	FRRS1L	3'UTR	Alu_Repeats	22	34.921	0.9	0	0	0	0.314254	0	-0.314254	5.14666e-16	1.47607e-13
684	X	1471617	C	T	IL3RA	Intron	Non_Alu_Repeats	30	47.619	0.91	24	13.953	0.854	0.433413	0.119186	-0.314227	3.53551e-08	1.65844e-06
685	1	16801240	T	C	CROCCP3	RNA	Alu_Repeats	38	60.317	0.571	12	6.977	0.429	0.344127	0.0299244	-0.314203	1.03176e-19	7.05517e-17
686	12	49326171	T	C	RP11-302B13.5	Intron	Alu_Repeats	31	49.206	0.698	8	4.651	0.634	0.343524	0.0294826	-0.314041	3.37093e-16	1.04376e-13
687	12	27574433	A	G	ARNTL2	IGR	Alu_Repeats	43	68.254	0.765	57	33.14	0.627	0.521841	0.207808	-0.314033	2.86569e-10	2.29908e-08
688	2	132272543	A	G	AC093838.4	RNA	Alu_Repeats	22	34.921	0.976	5	2.907	0.929	0.341	0.027	-0.314	8.74326e-12	9.8758e-10
689	11	130741931	T	C	RP11-890B15.3	lincRNA	Non_Alu_Non_Repeats	36	57.143	0.683	28	16.279	0.469	0.390333	0.0764128	-0.313921	5.54385e-13	8.2873e-11
690	11	71274353	C	T	KRTAP5-10	5'Flank	Non_Alu_Repeats	20	31.746	0.989	0	0	0	0.313889	0	-0.313889	1.31872e-14	2.90847e-12
691	17	80251848	A	G	RP13-516M14.4	lincRNA	Alu_Repeats	49	77.778	0.478	31	18.023	0.322	0.371841	0.0579767	-0.313865	3.24151e-21	3.01841e-18
692	14	20729682	T	C	TTC5	Intron	Alu_Repeats	32	50.794	0.643	4	2.326	0.561	0.326841	0.0130581	-0.313783	6.31032e-20	4.53715e-17
693	5	17109448	T	C	CTD-2228A4.1	lincRNA	Alu_Repeats	21	33.333	0.941	0	0	0	0.313571	0	-0.313571	2.67237e-15	6.56254e-13
694	9	68416166	T	C	MIR4477B	RNA	Non_Alu_Repeats	22	34.921	0.994	7	4.07	0.834	0.347286	0.0339477	-0.313338	1.27665e-10	1.14138e-08
695	22	19010039	A	G	DGCR9	lincRNA	Alu_Repeats	30	47.619	0.669	2	1.163	0.442	0.318413	0.00513372	-0.313279	2.8647e-20	2.17335e-17
696	5	17108255	T	C	CTD-2228A4.1	lincRNA	Alu_Repeats	36	57.143	0.548	0	0	0	0.31319	0	-0.31319	1.02306e-26	3.73102e-23
697	9	68416165	T	C	MIR4477B	RNA	Non_Alu_Repeats	22	34.921	0.994	7	4.07	0.843	0.347238	0.0342965	-0.312942	1.27665e-10	1.14138e-08
698	17	16250238	T	C	CENPV	Intron	Alu_Repeats	40	63.492	0.639	34	19.767	0.47	0.405762	0.092936	-0.312826	2.59347e-13	4.26859e-11
699	15	25228419	A	G	SNURF	Intron	Alu_Repeats	29	46.032	0.679	0	0	0	0.312778	0	-0.312778	3.25294e-21	3.01841e-18
700	7	4939715	T	C	Unknown	IGR	Alu_Repeats	43	68.254	0.652	41	23.837	0.555	0.444984	0.132256	-0.312728	2.07209e-12	2.68618e-10
701	12	121083780	A	G	CABP1	Intron	Alu_Repeats	33	52.381	0.597	0	0	0	0.312571	0	-0.312571	2.55096e-24	4.9343e-21
702	5	142605889	A	G	ARHGAP26	3'UTR	Alu_Repeats	25	39.683	0.8	1	0.581	0.818	0.317317	0.00475581	-0.312562	3.92179e-17	1.45974e-14
703	5	175805775	A	G	ARL10	3'UTR	Alu_Repeats	28	44.444	0.813	11	6.395	0.764	0.361365	0.0488895	-0.312476	2.39748e-12	3.08733e-10
704	10	27228188	T	A	LINC00202-1	lincRNA	Non_Alu_Non_Repeats	28	44.444	0.703	0	0	0	0.312381	0	-0.312381	1.86028e-20	1.46417e-17
705	1	78166252	T	C	USP33	Intron	Alu_Repeats	21	33.333	0.954	1	0.581	1	0.318	0.00581395	-0.312186	3.3295e-14	6.51941e-12
706	6	158619521	A	G	GTF2H5	3'UTR	Alu_Repeats	42	66.667	0.665	36	20.93	0.625	0.443032	0.130866	-0.312165	1.59902e-11	1.73083e-09
707	7	48143526	A	G	UPP1	Intron	Non_Alu_Non_Repeats	36	57.143	0.576	7	4.07	0.413	0.328968	0.0168081	-0.31216	2.80634e-21	2.77298e-18
708	19	10818967	A	G	QTRT1	Intron	Alu_Repeats	41	65.079	0.511	10	5.814	0.353	0.332651	0.0205058	-0.312145	1.49395e-23	2.47951e-20
709	9	140505890	A	G	ARRDC1	Intron	Alu_Repeats	41	65.079	0.495	7	4.07	0.251	0.322143	0.0102209	-0.311922	4.43579e-26	1.46046e-22
710	11	71274850	A	G	KRTAP5-10	5'Flank	Non_Alu_Repeats	20	31.746	0.983	0	0	0	0.311921	0	-0.311921	1.31872e-14	2.90847e-12
711	1	150585661	T	C	ENSA	Intron	Alu_Repeats	36	57.143	0.639	15	8.721	0.614	0.365159	0.0535349	-0.311624	1.26214e-15	3.42874e-13
712	17	1942945	A	G	OVCA2	5'Flank	Alu_Repeats	46	73.016	0.595	56	32.558	0.378	0.434746	0.123128	-0.311618	2.16811e-13	3.59904e-11
713	19	41076053	T	C	SPTBN4	Intron	Non_Alu_Non_Repeats	27	42.857	0.726	0	0	0	0.311254	0	-0.311254	1.05097e-19	7.05517e-17
714	19	54491658	A	G	CACNG8	3'UTR	Alu_Repeats	53	84.127	0.393	8	4.651	0.419	0.33073	0.0194884	-0.311242	3.52101e-33	6.12758e-29
715	10	101992425	T	C	CWF19L1	5'UTR	Alu_Repeats	50	79.365	0.42	17	9.884	0.225	0.333365	0.0222791	-0.311086	1.25841e-29	1.03182e-25
716	7	48143721	A	G	UPP1	Intron	Alu_Repeats	21	33.333	0.954	2	1.163	0.592	0.317952	0.00688372	-0.311069	1.28683e-13	2.21614e-11
717	12	121770768	T	C	ANAPC5	Intron	Alu_Repeats	24	38.095	0.897	7	4.07	0.76	0.341778	0.0309128	-0.310865	5.42539e-12	6.6472e-10
718	9	140048198	A	G	GRIN1	Intron	Non_Alu_Non_Repeats	20	31.746	0.979	0	0	0	0.310651	0	-0.310651	1.30533e-14	2.89344e-12
719	1	92654658	A	G	RP4-621B10.8	lincRNA	Alu_Repeats	42	66.667	0.478	3	1.744	0.481	0.318667	0.00838953	-0.310277	1.10816e-28	6.9998e-25
720	16	545008	A	T	RAB11FIP3	Intron	Alu_Repeats	30	47.619	0.699	5	2.907	0.77	0.332651	0.0223895	-0.310261	4.96873e-17	1.82238e-14
721	9	130923921	G	A	C9orf16	Intron	Alu_Repeats	26	41.27	0.88	10	5.814	0.911	0.36319	0.0529709	-0.31022	4.08113e-11	4.11145e-09
722	17	36350517	T	A	TBC1D3	5'Flank	Alu_Repeats	29	46.032	0.73	5	2.907	0.895	0.336238	0.0260233	-0.310215	2.43572e-16	7.69845e-14
723	20	49498418	A	G	Unknown	IGR	Alu_Repeats	46	73.016	0.432	4	2.326	0.237	0.315667	0.00552326	-0.310143	2.55403e-32	3.6914e-28
724	7	4941720	T	C	Unknown	IGR	Alu_Repeats	21	33.333	0.929	0	0	0	0.309825	0	-0.309825	2.6965e-15	6.56254e-13
725	20	29652172	T	C	Unknown	IGR	Non_Alu_Repeats	26	41.27	0.766	2	1.163	0.543	0.316111	0.00631395	-0.309797	4.07654e-17	1.51206e-14
726	17	76231889	A	G	TMEM235	Intron	Alu_Repeats	20	31.746	0.993	1	0.581	0.941	0.315254	0.00547093	-0.309783	1.02974e-13	1.80902e-11
727	19	3287525	T	C	CELF5	Intron	Alu_Repeats	31	49.206	0.633	1	0.581	0.3	0.311429	0.00174419	-0.309684	6.1197e-22	6.81776e-19
728	4	103732776	T	C	UBE2D3	Intron	Alu_Repeats	33	52.381	0.605	3	1.744	0.418	0.316873	0.00729651	-0.309577	7.45235e-22	8.06463e-19
729	9	130992945	A	G	DNM1	Intron	Alu_Repeats	27	42.857	0.73	1	0.581	0.6	0.313048	0.00348837	-0.309559	8.19939e-19	4.38917e-16
730	20	50204676	T	C	Unknown	IGR	Alu_Repeats	45	71.429	0.481	10	5.814	0.584	0.343365	0.0339302	-0.309435	2.92999e-24	5.5277e-21
731	9	68421797	A	G	Unknown	IGR	Alu_Repeats	29	46.032	0.694	2	1.163	0.857	0.319349	0.00996512	-0.309384	5.80071e-19	3.25448e-16
732	X	1515983	A	G	LINC00106	lincRNA	Alu_Repeats	37	58.73	0.643	23	13.372	0.511	0.377603	0.0682849	-0.309318	5.57015e-14	1.06428e-11
733	5	149575673	A	G	SLC6A7	Intron	Non_Alu_Non_Repeats	29	46.032	0.672	0	0	0	0.309286	0	-0.309286	3.2519e-21	3.01841e-18
734	14	45600578	T	C	FKBP3	Intron	Alu_Repeats	39	61.905	0.535	13	7.558	0.29	0.331175	0.0219128	-0.309262	4.40801e-21	3.98188e-18
735	22	26121085	A	G	ADRBK2	3'UTR	Alu_Repeats	47	74.603	0.424	5	2.907	0.236	0.315984	0.00686628	-0.309118	1.15869e-32	1.93738e-28
736	17	4888065	T	C	CAMTA2	Intron	Alu_Repeats	25	39.683	0.89	11	6.395	0.695	0.353206	0.0444593	-0.308747	5.11348e-11	4.82674e-09
737	3	15114401	T	C	ZFYVE20	3'UTR	Alu_Repeats	53	84.127	0.477	30	17.442	0.533	0.401651	0.0930174	-0.308633	2.90523e-18	1.44878e-15
738	5	133728591	A	G	UBE2B	IGR	Alu_Repeats	23	36.508	0.845	0	0	0	0.308603	0	-0.308603	9.69126e-17	3.25784e-14
739	7	44419383	T	C	NUDCD3	3'UTR	Non_Alu_Non_Repeats	48	76.19	0.536	56	32.558	0.306	0.408222	0.0997093	-0.308513	6.60899e-17	2.38299e-14
740	1	161340806	A	G	RP11-122G18.5	lincRNA	Alu_Repeats	33	52.381	0.724	21	12.209	0.581	0.379302	0.070936	-0.308366	7.21353e-12	8.69807e-10
741	22	18984766	A	G	DGCR5	RNA	Non_Alu_Non_Repeats	28	44.444	0.694	0	0	0	0.308349	0	-0.308349	1.87462e-20	1.46417e-17
742	2	74626526	A	G	Unknown	IGR	Alu_Repeats	28	44.444	0.694	0	0	0	0.308317	0	-0.308317	1.87391e-20	1.46417e-17
743	2	160093288	T	C	WDSUB1	Intron	Alu_Repeats	33	52.381	0.719	20	11.628	0.586	0.376381	0.0680814	-0.3083	3.63396e-12	4.56448e-10
744	13	25513267	G	A	TPTE2P1	RNA	Non_Alu_Repeats	20	31.746	0.989	1	0.581	1	0.313937	0.00581395	-0.308123	1.39497e-13	2.38435e-11
745	1	92654738	A	G	RP4-621B10.8	lincRNA	Alu_Repeats	40	63.492	0.502	3	1.744	0.623	0.318952	0.0108663	-0.308086	1.73929e-26	6.12877e-23
746	5	142604914	A	G	ARHGAP26	3'UTR	Alu_Repeats	42	66.667	0.504	18	10.465	0.266	0.335921	0.0278547	-0.308066	8.32066e-22	8.86921e-19
747	8	141519640	T	C	CHRAC1	5'Flank	Alu_Repeats	48	76.19	0.511	34	19.767	0.411	0.389381	0.0813198	-0.308061	2.35271e-18	1.18363e-15
748	1	145694181	A	G	RNF115	3'UTR	Alu_Repeats	45	71.429	0.431	0	0	0	0.30773	0	-0.30773	2.83779e-34	6.04975e-30
749	9	68425515	A	G	Unknown	IGR	Non_Alu_Non_Repeats	34	53.968	0.634	11	6.395	0.536	0.341937	0.0342791	-0.307657	1.08168e-16	3.62432e-14
750	10	43014346	T	C	ZNF37BP	RNA	Alu_Repeats	33	52.381	0.587	0	0	0	0.307635	0	-0.307635	2.55129e-24	4.9343e-21
751	14	68033344	A	G	PLEKHH1	Intron	Alu_Repeats	43	68.254	0.48	8	4.651	0.424	0.327349	0.0197442	-0.307605	8.44114e-26	2.36003e-22
752	14	105058377	T	C	C14orf180	IGR	Non_Alu_Non_Repeats	53	84.127	0.394	14	8.14	0.299	0.33154	0.024314	-0.307226	7.69348e-32	1.00931e-27
753	7	99810493	T	C	STAG3	Intron	Alu_Repeats	55	87.302	0.614	107	62.209	0.369	0.536381	0.229384	-0.306997	2.1298e-15	5.61412e-13
754	2	8862906	T	C	KIDINS220	5'Flank	Alu_Repeats	52	82.54	0.404	14	8.14	0.324	0.333127	0.0263779	-0.306749	9.10275e-31	9.35215e-27
755	8	30043772	A	G	DCTN6	IGR	Alu_Repeats	34	53.968	0.589	4	2.326	0.509	0.318032	0.0118314	-0.3062	1.70921e-21	1.72691e-18
756	12	95421035	T	C	NR2C1	Intron	Alu_Repeats	35	55.556	0.577	7	4.07	0.358	0.320746	0.0145872	-0.306159	1.14468e-20	9.70296e-18
757	9	68416740	A	G	MIR4477B	RNA	Alu_Repeats	21	33.333	0.984	4	2.326	0.947	0.328111	0.0220291	-0.306082	8.87315e-12	9.87922e-10
758	12	132331109	A	G	MMP17	Intron	Alu_Repeats	28	44.444	0.705	2	1.163	0.627	0.313333	0.00729651	-0.306037	1.33912e-18	6.95446e-16
759	14	85985193	G	A	CTD-2128A3.2	lincRNA	Alu_Repeats	27	42.857	0.714	0	0	0	0.305825	0	-0.305825	1.05449e-19	7.05517e-17
760	19	37488481	G	C	ZNF568	Missense_Mutation	Non_Alu_Non_Repeats	25	39.683	0.77	0	0	0	0.305619	0	-0.305619	3.25742e-18	1.53535e-15
761	11	130740551	T	C	RP11-890B15.3	lincRNA	Non_Alu_Non_Repeats	34	53.968	0.596	9	5.233	0.31	0.321825	0.0162151	-0.30561	6.4925e-19	3.52863e-16
762	22	47066768	A	G	GRAMD4	Intron	Alu_Repeats	24	38.095	0.844	4	2.326	0.69	0.321635	0.0160407	-0.305594	3.90014e-14	7.57107e-12
763	17	3395048	A	G	ASPA	Intron	Alu_Repeats	24	38.095	0.83	2	1.163	0.909	0.316127	0.0105698	-0.305557	2.08823e-15	5.51135e-13
764	17	60528914	G	A	METTL2A	IGR	Alu_Repeats	40	63.492	0.528	20	11.628	0.255	0.335111	0.029593	-0.305518	2.05019e-19	1.28079e-16
765	14	100762714	T	C	SLC25A29	Intron	Alu_Repeats	50	79.365	0.844	77	44.767	0.814	0.670016	0.364523	-0.305493	8.54339e-08	3.78673e-06
766	22	32897830	T	C	Unknown	IGR	Alu_Repeats	44	69.841	0.456	5	2.907	0.445	0.318397	0.0129477	-0.305449	1.88203e-28	1.14635e-24
767	19	38889352	A	G	SPRED3	IGR	Non_Alu_Non_Repeats	46	73.016	0.456	16	9.302	0.297	0.333048	0.027657	-0.305391	2.67184e-25	7.07574e-22
768	1	226793336	A	G	C1orf95	3'UTR	Non_Alu_Non_Repeats	35	55.556	0.55	0	0	0	0.305317	0	-0.305317	6.5405e-26	1.87815e-22
769	1	44428882	A	G	IPO13	Intron	Alu_Repeats	33	52.381	0.592	3	1.744	0.288	0.310206	0.00502326	-0.305183	5.69518e-22	6.39857e-19
770	1	92488088	T	C	Unknown	IGR	Alu_Repeats	42	66.667	0.505	16	9.302	0.341	0.336841	0.0317616	-0.30508	8.27933e-22	8.84656e-19
771	17	37410441	T	C	RP11-690G19.3	lincRNA	Alu_Repeats	37	58.73	0.565	12	6.977	0.387	0.332	0.0269651	-0.305035	1.50811e-19	9.66214e-17
772	14	51459093	T	C	TRIM9	Intron	Alu_Repeats	31	49.206	0.627	3	1.744	0.213	0.308429	0.0037093	-0.304719	2.19953e-20	1.70357e-17
773	11	107188772	T	C	RP11-819C21.1	lincRNA	Non_Alu_Repeats	26	41.27	0.803	5	2.907	0.92	0.331333	0.0267442	-0.304589	3.12648e-14	6.15155e-12
774	2	44024759	A	G	DYNC2LI1	IGR	Alu_Repeats	27	42.857	0.711	0	0	0	0.304571	0	-0.304571	1.0655e-19	7.05517e-17
775	4	585119	A	G	RN7SL358P	RNA	Non_Alu_Non_Repeats	37	58.73	0.518	0	0	0	0.304508	0	-0.304508	1.57763e-27	6.79449e-24
776	12	99127478	T	C	ANKS1B	IGR	Alu_Repeats	48	76.19	0.405	3	1.744	0.246	0.308651	0.00429651	-0.304354	1.03231e-34	2.51512e-30
777	22	44566101	A	G	PARVB	IGR	Alu_Repeats	34	53.968	0.614	10	5.814	0.462	0.331127	0.0268372	-0.30429	7.47344e-18	3.24486e-15
778	19	16348789	A	G	AP1M1	IGR	Alu_Repeats	29	46.032	0.661	0	0	0	0.304254	0	-0.304254	3.2519e-21	3.01841e-18
779	2	114468086	T	C	SLC35F5	IGR	Alu_Repeats	37	58.73	0.578	20	11.628	0.302	0.339413	0.0351686	-0.304244	2.61061e-16	8.21163e-14
780	5	74040913	T	C	GFM2	Intron	Alu_Repeats	40	63.492	0.531	14	8.14	0.402	0.336968	0.0327558	-0.304212	1.26978e-20	1.07101e-17
781	7	48146025	A	G	UPP1	Intron	Alu_Repeats	33	52.381	0.744	31	18.023	0.474	0.389524	0.0853953	-0.304128	2.52131e-10	2.03158e-08
782	19	10820076	A	G	QTRT1	Intron	Alu_Repeats	47	74.603	0.491	31	18.023	0.347	0.366603	0.0625058	-0.304097	1.04698e-19	7.05517e-17
783	19	58375707	A	G	ZNF587	3'UTR	Alu_Repeats	44	69.841	0.554	33	19.186	0.432	0.386889	0.0828372	-0.304052	3.47953e-15	8.3605e-13
784	1	19954738	A	G	MINOS1	3'UTR	Alu_Repeats	41	65.079	0.619	28	16.279	0.607	0.402571	0.098814	-0.303757	8.3479e-13	1.21023e-10
785	22	47067686	A	G	GRAMD4	Intron	Alu_Repeats	22	34.921	0.919	4	2.326	0.744	0.321048	0.0172965	-0.303751	6.86076e-13	1.00835e-10
786	9	131187709	A	G	CERCAM	Intron	Alu_Repeats	34	53.968	0.593	5	2.907	0.566	0.320175	0.0164477	-0.303727	1.43624e-20	1.20427e-17
787	11	16777886	A	G	C11orf58	IGR	Alu_Repeats	32	50.794	0.598	0	0	0	0.303651	0	-0.303651	1.55842e-23	2.47951e-20
788	2	55768392	A	G	CCDC104	Intron	Alu_Repeats	36	57.143	0.533	1	0.581	0.2	0.304714	0.00116279	-0.303551	6.18585e-26	1.87815e-22
789	12	49323115	T	C	RP11-302B13.5	Intron	Alu_Repeats	24	38.095	0.856	6	3.488	0.656	0.326111	0.0228721	-0.303239	9.09803e-13	1.30897e-10
790	9	68425823	A	G	Unknown	IGR	Non_Alu_Repeats	34	53.968	0.598	8	4.651	0.418	0.322651	0.0194535	-0.303197	4.68579e-19	2.76715e-16
791	17	37411429	G	A	RP11-690G19.3	lincRNA	Alu_Repeats	28	44.444	0.708	2	1.163	1	0.314794	0.0116279	-0.303166	3.37813e-18	1.56728e-15
792	16	760623	A	G	LA16c-380A1.1	lincRNA	Non_Alu_Non_Repeats	20	31.746	0.955	0	0	0	0.303159	0	-0.303159	1.3788e-14	2.90847e-12
793	6	32132737	A	G	EGFL8	Intron	Alu_Repeats	25	39.683	0.965	17	9.884	0.806	0.382762	0.0796512	-0.303111	1.06195e-08	5.85065e-07
794	21	44452052	A	G	PKNOX1	3'UTR	Alu_Repeats	39	61.905	0.514	9	5.233	0.294	0.318429	0.0153953	-0.303033	6.22058e-23	8.90024e-20
795	14	20919537	T	C	OSGEP	Intron	Alu_Repeats	42	66.667	0.492	16	9.302	0.27	0.327968	0.0251395	-0.302829	5.69166e-22	6.39857e-19
796	12	51905313	A	G	Unknown	IGR	Alu_Repeats	37	58.73	0.527	3	1.744	0.413	0.30973	0.0072093	-0.302521	5.84591e-25	1.35832e-21
797	2	191229501	A	G	INPP1	Intron	Alu_Repeats	30	47.619	0.778	18	10.465	0.65	0.370492	0.0679826	-0.30251	3.23939e-11	3.3536e-09
798	22	31300854	A	G	OSBP2	Intron	Alu_Repeats	25	39.683	0.791	3	1.744	0.663	0.314048	0.0115581	-0.302489	1.85577e-15	4.92834e-13
799	22	18983918	A	G	DGCR5	RNA	Alu_Repeats	21	33.333	0.907	0	0	0	0.30246	0	-0.30246	2.68973e-15	6.56254e-13
800	6	102374634	A	G	GRIK2	Intron	Non_Alu_Non_Repeats	39	61.905	0.489	0	0	0	0.302444	0	-0.302444	3.57757e-29	2.50061e-25
801	1	10456607	A	G	PGD	5'Flank	Alu_Repeats	41	65.079	0.711	62	36.047	0.445	0.462794	0.160413	-0.302381	7.71417e-10	5.82811e-08
802	1	10456601	A	G	PGD	5'Flank	Alu_Repeats	34	53.968	0.972	46	26.744	0.831	0.52446	0.222291	-0.30217	2.65574e-07	9.92445e-06
803	1	47513810	A	G	CYP4X1	Intron	Alu_Repeats	30	47.619	0.634	0	0	0	0.302143	0	-0.302143	5.56168e-22	6.26711e-19
804	4	103733328	T	C	UBE2D3	Intron	Alu_Repeats	31	49.206	0.621	1	0.581	0.6	0.305571	0.00348837	-0.302083	1.04192e-21	1.08221e-18
805	8	21896521	A	G	NPM2	IGR	Alu_Repeats	21	33.333	0.953	3	1.744	0.9	0.317556	0.0156919	-0.301864	1.05862e-12	1.50983e-10
806	1	154136895	T	C	TPM3	Intron	Alu_Repeats	25	39.683	0.765	1	0.581	0.3	0.303476	0.00174419	-0.301732	2.35291e-17	9.1675e-15
807	1	78165150	T	C	USP33	Intron	Alu_Repeats	40	63.492	0.531	11	6.395	0.55	0.336889	0.035186	-0.301703	2.22454e-20	1.72083e-17
808	X	153775343	A	C	IKBKG	5'Flank	Non_Alu_Non_Repeats	19	30.159	1	0	0	0	0.301587	0	-0.301587	6.676e-14	1.26509e-11
809	9	130989394	A	G	DNM1	Intron	Alu_Repeats	30	47.619	0.633	0	0	0	0.30154	0	-0.30154	5.56025e-22	6.26711e-19
810	17	29861528	A	G	RAB11FIP4	3'UTR	Alu_Repeats	52	82.54	0.416	20	11.628	0.364	0.343683	0.0423837	-0.301299	4.59333e-26	1.50073e-22
811	19	56150717	A	G	ZNF581	Intron	Alu_Repeats	42	66.667	0.635	57	33.14	0.369	0.423413	0.122128	-0.301285	2.51917e-11	2.64491e-09
812	17	26937008	T	C	SGK494	IGR	Alu_Repeats	42	66.667	0.586	37	21.512	0.415	0.390476	0.0892616	-0.301215	3.0783e-14	6.06095e-12
813	2	191229595	A	G	INPP1	Intron	Alu_Repeats	42	66.667	0.495	16	9.302	0.311	0.329984	0.0289419	-0.301042	2.06379e-21	2.07533e-18
814	11	33095505	A	G	TCP11L1	IGR	Alu_Repeats	50	79.365	0.4	8	4.651	0.348	0.317159	0.0161628	-0.300996	7.93781e-32	1.02559e-27
815	14	74164325	A	G	DNAL1	3'UTR	Alu_Repeats	38	60.317	0.607	23	13.372	0.488	0.366111	0.0652267	-0.300884	1.18531e-14	2.64114e-12
816	2	172373834	G	A	Unknown	IGR	Non_Alu_Non_Repeats	19	30.159	0.997	0	0	0	0.30081	0	-0.30081	6.80528e-14	1.26683e-11
817	22	50643629	G	A	SELO	Intron	Non_Alu_Repeats	33	52.381	0.751	23	13.372	0.692	0.393302	0.0924942	-0.300807	3.47531e-10	2.76656e-08
818	1	207943385	A	G	CD46	Intron	Alu_Repeats	48	76.19	0.437	20	11.628	0.276	0.332825	0.032093	-0.300732	1.60142e-25	4.32151e-22
819	11	67852887	T	C	CHKA	Intron	Alu_Repeats	25	39.683	0.878	11	6.395	0.746	0.348365	0.0477093	-0.300656	6.9857e-11	6.52178e-09
820	14	68032182	A	G	PLEKHH1	Intron	Alu_Repeats	43	68.254	0.46	5	2.907	0.464	0.314079	0.0134884	-0.300591	1.59549e-27	6.83687e-24
821	8	121066066	A	G	DEPTOR	IGR	Alu_Repeats	37	58.73	0.652	24	13.953	0.588	0.382683	0.0821047	-0.300578	2.16377e-12	2.80033e-10
822	7	44066999	T	C	RASA4CP	RNA	Alu_Repeats	32	50.794	0.634	6	3.488	0.618	0.321857	0.021564	-0.300293	5.09774e-18	2.27714e-15
823	2	114226765	A	G	CBWD2	Intron	Alu_Repeats	26	41.27	0.727	0	0	0	0.299984	0	-0.299984	5.97169e-19	3.25448e-16
824	2	55206299	T	C	RTN4	Intron	Alu_Repeats	33	52.381	0.597	7	4.07	0.31	0.312524	0.0126279	-0.299896	1.75566e-19	1.11145e-16
825	X	77164198	A	G	ATP7A	5'Flank	Alu_Repeats	23	36.508	0.914	6	3.488	0.967	0.33354	0.0337209	-0.299819	2.7921e-11	2.91531e-09
826	14	68030934	A	G	PLEKHH1	Intron	Alu_Repeats	43	68.254	0.441	1	0.581	0.25	0.301238	0.00145349	-0.299785	8.93182e-32	1.12008e-27
827	2	210891769	A	G	KANSL1L	Intron	Alu_Repeats	37	58.73	0.515	2	1.163	0.238	0.302524	0.00276744	-0.299756	6.42508e-26	1.87815e-22
828	11	71272448	C	G	Unknown	IGR	Non_Alu_Repeats	19	30.159	0.994	0	0	0	0.299667	0	-0.299667	6.85983e-14	1.26683e-11
829	10	46962985	C	T	SYT15	Intron	Alu_Repeats	28	44.444	0.674	0	0	0	0.299651	0	-0.299651	1.87439e-20	1.46417e-17
830	11	71274367	T	C	KRTAP5-10	5'Flank	Non_Alu_Repeats	19	30.159	0.993	0	0	0	0.299603	0	-0.299603	6.74395e-14	1.26683e-11
831	5	131287552	T	C	ACSL6	IGR	Alu_Repeats	51	80.952	0.55	42	24.419	0.596	0.445238	0.145651	-0.299587	1.3518e-12	1.90535e-10
832	16	1410364	A	G	GNPTG	Intron	Alu_Repeats	49	77.778	0.75	63	36.628	0.776	0.583683	0.284169	-0.299514	1.96242e-06	5.49646e-05
833	15	34435484	T	C	KATNBL1	Intron	Alu_Repeats	36	57.143	0.589	16	9.302	0.399	0.336524	0.0370756	-0.299448	1.73894e-16	5.62971e-14
834	19	16753539	T	C	SMIM7	IGR	Alu_Repeats	34	53.968	0.684	24	13.953	0.499	0.368937	0.0695698	-0.299367	7.2531e-12	8.7433e-10
835	12	53569928	T	C	CSAD	Intron	Alu_Repeats	46	73.016	0.486	32	18.605	0.299	0.354921	0.0556105	-0.29931	1.82744e-19	1.15262e-16
836	19	41303953	A	G	RAB4B-EGLN2	Intron	Alu_Repeats	35	55.556	0.55	2	1.163	0.531	0.30546	0.00617442	-0.299286	6.29135e-24	1.11536e-20
837	22	34589132	T	C	Unknown	IGR	Non_Alu_Repeats	22	34.921	0.857	0	0	0	0.299238	0	-0.299238	5.00827e-16	1.47607e-13
838	22	41678620	T	C	RANGAP1	Intron	Alu_Repeats	30	47.619	0.653	4	2.326	0.511	0.311111	0.0118779	-0.299233	1.42518e-18	7.36108e-16
839	20	36019751	A	G	SRC	Intron	Alu_Repeats	34	53.968	0.559	1	0.581	0.385	0.301429	0.00223837	-0.29919	3.18936e-24	5.9512e-21
840	22	18911868	T	C	PRODH	Intron	Alu_Repeats	41	65.079	0.597	27	15.698	0.569	0.388524	0.0893779	-0.299146	1.5769e-13	2.67439e-11
841	21	45166898	A	G	PDXK	Intron	Alu_Repeats	24	38.095	0.804	2	1.163	0.607	0.30619	0.00705814	-0.299132	9.79332e-16	2.70264e-13
842	19	537694	T	C	CDC34	Intron	Alu_Repeats	28	44.444	1	25	14.535	1	0.444444	0.145349	-0.299096	1.24837e-06	3.81911e-05
843	13	101275766	T	C	TMTC4	Intron	Alu_Repeats	32	50.794	0.648	8	4.651	0.65	0.329206	0.0302326	-0.298974	1.35848e-16	4.4883e-14
844	15	41869410	A	G	TYRO3	Intron	Alu_Repeats	31	49.206	0.636	7	4.07	0.343	0.312889	0.0139651	-0.298924	1.06482e-17	4.53552e-15
845	1	78490086	A	G	GIPC2	Intron	Alu_Repeats	50	79.365	0.486	30	17.442	0.5	0.385889	0.0871453	-0.298744	1.97909e-17	7.79516e-15
846	13	115049716	A	G	UPF3A	Intron	Alu_Repeats	59	93.651	0.584	109	63.372	0.392	0.547095	0.248576	-0.29852	1.2834e-17	5.41787e-15
847	1	226791870	A	G	C1orf95	3'UTR	Non_Alu_Non_Repeats	44	69.841	0.432	1	0.581	0.583	0.301762	0.00338953	-0.298372	4.95771e-32	6.93056e-28
848	17	43718609	A	G	CRHR1	Intron	Alu_Repeats	46	73.016	0.686	67	38.953	0.521	0.501	0.203105	-0.297895	7.45632e-11	6.92551e-09
849	19	50995098	G	A	Unknown	IGR	Non_Alu_Repeats	26	41.27	0.779	5	2.907	0.818	0.321302	0.0237674	-0.297534	2.32157e-14	4.68234e-12
850	X	1515852	A	G	LINC00106	lincRNA	Alu_Repeats	25	39.683	0.818	6	3.488	0.786	0.324683	0.027436	-0.297246	3.1429e-13	5.12541e-11
851	3	50150555	A	G	RBM5	Intron	Alu_Repeats	46	73.016	0.612	71	41.279	0.364	0.447175	0.15014	-0.297035	5.59609e-13	8.34414e-11
852	22	18281899	T	C	MICAL3	Intron	Alu_Repeats	30	47.619	0.642	3	1.744	0.492	0.30554	0.0085814	-0.296958	2.27273e-19	1.41052e-16
853	14	20919548	T	C	OSGEP	Intron	Alu_Repeats	41	65.079	0.555	38	22.093	0.29	0.360889	0.0640116	-0.296877	2.00272e-14	4.11419e-12
854	19	38897234	A	G	FAM98C	Intron	Alu_Repeats	35	55.556	0.873	40	23.256	0.811	0.485222	0.188517	-0.296705	1.1821e-07	4.61507e-06
855	16	89782068	T	C	VPS9D1	Intron	Alu_Repeats	46	73.016	0.422	6	3.488	0.335	0.308143	0.0116977	-0.296445	3.20164e-30	3.06761e-26
856	8	30043702	A	G	DCTN6	IGR	Alu_Repeats	30	47.619	0.628	1	0.581	0.471	0.299127	0.00273837	-0.296389	4.25397e-21	3.85723e-18
857	17	3405259	A	C	ASPA	3'UTR	Alu_Repeats	31	49.206	0.706	13	7.558	0.675	0.347349	0.0509942	-0.296355	6.66844e-13	9.81607e-11
858	12	51905425	A	G	Unknown	IGR	Alu_Repeats	46	73.016	0.505	41	23.837	0.305	0.368524	0.0726628	-0.295861	1.53161e-17	6.41801e-15
859	X	82764040	A	G	POU3F4	Silent	Non_Alu_Non_Repeats	19	30.159	1	1	0.581	1	0.301587	0.00581395	-0.295773	6.96502e-13	1.02226e-10
860	14	85985203	G	A	CTD-2128A3.2	lincRNA	Alu_Repeats	28	44.444	0.665	0	0	0	0.295762	0	-0.295762	1.86702e-20	1.46417e-17
861	X	1512021	G	C	SLC25A6	5'Flank	Non_Alu_Repeats	25	39.683	0.903	12	6.977	0.902	0.358524	0.0629128	-0.295611	1.40134e-09	9.442e-08
862	10	112837089	T	C	ADRA2A	5'UTR	Non_Alu_Non_Repeats	19	30.159	0.999	1	0.581	1	0.301413	0.00581395	-0.295599	7.33311e-13	1.07352e-10
863	12	133359770	T	C	GOLGA3	Intron	Alu_Repeats	26	41.27	0.989	20	11.628	0.971	0.408206	0.112924	-0.295282	3.57923e-07	1.31439e-05
864	7	5888169	A	G	ZNF815P	RNA	Alu_Repeats	34	53.968	0.792	35	20.349	0.65	0.427571	0.132291	-0.295281	8.98643e-09	5.00496e-07
865	2	206986945	T	C	NDUFS1	3'UTR	Alu_Repeats	51	80.952	0.449	47	27.326	0.25	0.363444	0.0682267	-0.295218	1.56442e-21	1.59005e-18
866	10	15119278	T	C	ACBD7	IGR	Non_Alu_Repeats	59	93.651	0.618	96	55.814	0.507	0.578333	0.283122	-0.295211	4.29863e-12	5.35049e-10
867	20	29652682	A	T	Unknown	IGR	Alu_Repeats	30	47.619	0.68	8	4.651	0.612	0.323651	0.0284826	-0.295168	1.89108e-15	5.01588e-13
868	1	46076642	A	G	NASP	Intron	Alu_Repeats	50	79.365	0.847	86	50	0.754	0.672127	0.376959	-0.295168	1.97546e-10	1.68945e-08
869	11	71272382	T	G	Unknown	IGR	Non_Alu_Repeats	19	30.159	0.988	1	0.581	0.5	0.297921	0.00290698	-0.295014	5.23606e-13	7.86092e-11
870	22	24109774	T	G	CHCHD10	Silent	Non_Alu_Repeats	22	34.921	0.937	7	4.07	0.79	0.327032	0.0321628	-0.294869	1.69644e-10	1.49754e-08
871	16	67041751	A	G	CES4A	Intron	Alu_Repeats	41	65.079	0.453	0	0	0	0.294857	0	-0.294857	7.61148e-31	7.91708e-27
872	X	152916023	T	G	DUSP9	3'UTR	Non_Alu_Non_Repeats	27	42.857	1	23	13.372	1	0.428571	0.133721	-0.29485	1.05979e-06	3.27674e-05
873	1	10453678	A	G	Unknown	IGR	Alu_Repeats	25	39.683	0.882	17	9.884	0.558	0.349937	0.0551221	-0.294814	6.58584e-09	3.72934e-07
874	7	48143525	A	G	UPP1	Intron	Non_Alu_Non_Repeats	37	58.73	0.535	9	5.233	0.368	0.314063	0.0192558	-0.294808	7.28408e-21	6.31096e-18
875	2	70208910	T	C	PCBP1-AS1	RNA	Alu_Repeats	32	50.794	0.617	10	5.814	0.327	0.313508	0.0189884	-0.29452	6.90622e-17	2.48281e-14
876	17	16250451	T	C	CENPV	Intron	Alu_Repeats	42	66.667	0.518	23	13.372	0.382	0.345651	0.0511453	-0.294505	7.35295e-18	3.20069e-15
877	10	13181630	A	G	OPTN	IGR	Alu_Repeats	24	38.095	0.781	1	0.581	0.545	0.29746	0.0031686	-0.294292	1.43857e-16	4.73093e-14
878	19	21473072	T	C	ZNF708	IGR	Alu_Repeats	30	47.619	0.724	12	6.977	0.729	0.344841	0.0508779	-0.293963	9.08269e-13	1.30787e-10
879	10	88805221	T	C	Unknown	IGR	Alu_Repeats	31	49.206	0.62	3	1.744	0.632	0.304968	0.0110174	-0.293951	8.74604e-20	6.1893e-17
880	15	79482620	T	C	Unknown	IGR	Non_Alu_Non_Repeats	22	34.921	0.842	0	0	0	0.293937	0	-0.293937	4.94025e-16	1.47607e-13
881	14	100763224	T	C	SLC25A29	Intron	Alu_Repeats	46	73.016	0.448	18	10.465	0.32	0.327381	0.0335233	-0.293858	1.23161e-23	2.10892e-20
882	12	124109086	T	C	EIF2B1	Intron	Alu_Repeats	35	55.556	0.58	15	8.721	0.329	0.322476	0.0286628	-0.293813	2.42977e-16	7.68248e-14
883	19	16794348	A	G	TMEM38A	Intron	Alu_Repeats	37	58.73	0.625	20	11.628	0.632	0.367143	0.0734593	-0.293684	2.29547e-13	3.79938e-11
884	15	50655613	A	G	GABPB1-AS1	RNA	Alu_Repeats	33	52.381	0.724	23	13.372	0.639	0.379159	0.0854767	-0.293682	6.31838e-11	5.93124e-09
885	3	141667757	T	C	TFDP2	IGR	Alu_Repeats	36	57.143	0.709	32	18.605	0.6	0.40527	0.111628	-0.293642	4.18895e-10	3.2868e-08
886	9	138598938	T	C	KCNT1	Intron	Alu_Repeats	31	49.206	0.597	0	0	0	0.293524	0	-0.293524	9.37914e-23	1.24208e-19
887	4	764732	T	C	PCGF3	IGR	Alu_Repeats	29	46.032	0.667	4	2.326	0.593	0.307206	0.0137791	-0.293427	1.18234e-17	5.01107e-15
888	20	29652194	C	T	Unknown	IGR	Non_Alu_Repeats	26	41.27	0.782	10	5.814	0.503	0.322571	0.0292209	-0.29335	4.35824e-12	5.41994e-10
889	9	80888645	A	G	CEP78	3'UTR	Alu_Repeats	39	61.905	0.653	29	16.86	0.661	0.404508	0.111384	-0.293124	4.71804e-11	4.46682e-09
890	19	35628569	T	C	LGI4	5'Flank	Alu_Repeats	35	55.556	0.527	0	0	0	0.292889	0	-0.292889	6.53654e-26	1.87815e-22
891	17	421931	T	C	VPS53	3'UTR	Alu_Repeats	33	52.381	0.568	2	1.163	0.4	0.297397	0.00465116	-0.292746	1.42783e-22	1.81999e-19
892	9	130993183	A	G	DNM1	Intron	Alu_Repeats	40	63.492	0.522	11	6.395	0.611	0.33173	0.0390465	-0.292684	1.5796e-19	1.00761e-16
893	11	67851436	C	G	CHKA	Intron	Alu_Repeats	37	58.73	0.739	33	19.186	0.736	0.43381	0.141203	-0.292606	8.26031e-09	4.62593e-07
894	16	88746956	A	G	SNAI3	Intron	Alu_Repeats	32	50.794	0.576	0	0	0	0.292524	0	-0.292524	1.55791e-23	2.47951e-20
895	X	73417059	T	C	Unknown	IGR	Non_Alu_Repeats	60	95.238	0.558	114	66.279	0.36	0.531302	0.238878	-0.292424	1.58237e-18	8.12372e-16
896	9	130874603	T	C	RP11-395P17.3	RNA	Alu_Repeats	28	44.444	0.733	15	8.721	0.383	0.325778	0.0333721	-0.292406	6.62006e-12	8.01191e-10
897	6	135625403	T	C	AHI1	Intron	Alu_Repeats	22	34.921	0.837	0	0	0	0.292349	0	-0.292349	5.14293e-16	1.47607e-13
898	11	69474281	T	C	ORAOV1	5'Flank	Alu_Repeats	24	38.095	0.816	5	2.907	0.642	0.311	0.0186512	-0.292349	2.52015e-13	4.15273e-11
899	11	66561191	A	G	C11orf80	Intron	Alu_Repeats	22	34.921	0.837	0	0	0	0.292317	0	-0.292317	5.09685e-16	1.47607e-13
900	5	156904831	T	C	ADAM19	3'UTR	Non_Alu_Repeats	41	65.079	0.63	67	38.953	0.302	0.410032	0.117715	-0.292317	2.69196e-10	2.16377e-08
901	7	64319556	A	G	Unknown	IGR	Alu_Repeats	36	57.143	0.53	7	4.07	0.266	0.303095	0.0108314	-0.292264	9.22306e-22	9.74583e-19
902	5	64963865	T	C	SGTB	3'UTR	Alu_Repeats	39	61.905	0.475	1	0.581	0.294	0.293841	0.0017093	-0.292132	2.86527e-28	1.55626e-24
903	12	67710738	A	G	CAND1	3'UTR	Alu_Repeats	50	79.365	0.579	59	34.302	0.489	0.459698	0.167779	-0.291919	3.09988e-12	3.93011e-10
904	19	16353850	A	G	Unknown	IGR	Alu_Repeats	35	55.556	0.531	2	1.163	0.303	0.295254	0.00352326	-0.291731	2.58251e-24	4.95993e-21
905	X	103369171	T	C	SLC25A53	Intron	Alu_Repeats	40	63.492	0.626	33	19.186	0.553	0.397651	0.106047	-0.291604	8.0976e-12	9.71053e-10
906	16	1408916	A	G	GNPTG	Intron	Alu_Repeats	43	68.254	0.621	55	31.977	0.414	0.423873	0.13236	-0.291513	5.22208e-12	6.411e-10
907	19	3287657	A	G	CELF5	Intron	Alu_Repeats	30	47.619	0.628	2	1.163	0.693	0.299254	0.00805233	-0.291202	6.4239e-20	4.61104e-17
908	2	201843470	T	C	FAM126B	3'UTR	Alu_Repeats	37	58.73	0.575	12	6.977	0.664	0.337476	0.0463256	-0.291151	1.40131e-16	4.62086e-14
909	17	55913311	T	C	RP11-60A24.3	lincRNA	Non_Alu_Non_Repeats	27	42.857	0.815	12	6.977	0.84	0.349444	0.0586337	-0.290811	1.01512e-10	9.23733e-09
910	9	97057431	A	G	ZNF169	Intron	Alu_Repeats	44	69.841	0.479	21	12.209	0.356	0.334238	0.0434593	-0.290779	1.61207e-20	1.34904e-17
911	10	97926498	A	G	ZNF518A	RNA	Alu_Repeats	27	42.857	0.711	7	4.07	0.339	0.304571	0.0138023	-0.290769	7.61249e-15	1.73198e-12
912	17	3395312	A	G	ASPA	Intron	Alu_Repeats	20	31.746	0.916	0	0	0	0.290746	0	-0.290746	1.39612e-14	2.90847e-12
913	17	30201309	C	T	UTP6	Intron	Alu_Repeats	45	71.429	0.891	68	39.535	0.875	0.636444	0.345733	-0.290712	1.69111e-05	0.000340546
914	19	2037846	A	C	MKNK2	3'UTR	Non_Alu_Non_Repeats	42	66.667	0.518	15	8.721	0.628	0.345365	0.0547616	-0.290603	1.94564e-18	9.86403e-16
915	2	217072824	A	G	XRCC5	IGR	Alu_Repeats	30	47.619	0.79	19	11.047	0.777	0.376429	0.0858372	-0.290591	8.67071e-10	6.50926e-08
916	9	131093384	A	G	COQ4	Intron	Alu_Repeats	46	73.016	0.525	41	23.837	0.389	0.38319	0.0926919	-0.290499	6.10003e-15	1.40588e-12
917	12	122237671	T	G	RHOF	Intron	Non_Alu_Non_Repeats	20	31.746	0.951	2	1.163	1	0.301968	0.0116279	-0.29034	1.24214e-12	1.75834e-10
918	4	48859804	A	G	OCIAD1	Intron	Alu_Repeats	30	47.619	0.669	13	7.558	0.375	0.318667	0.0283547	-0.290312	1.13079e-13	1.96549e-11
919	19	54491622	A	G	CACNG8	3'UTR	Alu_Repeats	57	90.476	0.426	41	23.837	0.399	0.38519	0.0950058	-0.290185	2.52708e-20	1.93442e-17
920	2	132270966	A	G	AC093838.4	RNA	Alu_Repeats	29	46.032	0.88	23	13.372	0.86	0.405016	0.115029	-0.289987	7.0541e-08	3.15964e-06
921	12	49178658	T	C	ADCY6	5'Flank	Alu_Repeats	32	50.794	0.607	7	4.07	0.449	0.308254	0.0182733	-0.289981	4.42171e-18	2.00388e-15
922	12	53571355	T	C	CSAD	Intron	Alu_Repeats	51	80.952	0.484	49	28.488	0.357	0.391413	0.101645	-0.289767	8.64403e-18	3.71528e-15
923	16	31467534	T	C	ARMC5	5'Flank	Alu_Repeats	33	52.381	0.612	14	8.14	0.382	0.320651	0.0310581	-0.289593	2.29186e-15	6.02455e-13
924	9	97056600	A	G	ZNF169	Intron	Alu_Repeats	41	65.079	0.511	15	8.721	0.494	0.332444	0.0430756	-0.289369	8.09602e-19	4.34202e-16
925	15	90619785	T	C	ZNF710	Intron	Alu_Repeats	54	85.714	0.576	92	53.488	0.382	0.493667	0.204314	-0.289353	4.04446e-15	9.59086e-13
926	12	22615764	T	C	C2CD5	Intron	Alu_Repeats	37	58.73	0.509	6	3.488	0.267	0.298667	0.00931977	-0.289347	4.36653e-23	6.36499e-20
927	11	67854930	T	C	CHKA	Intron	Alu_Repeats	24	38.095	0.769	1	0.581	0.6	0.292778	0.00348837	-0.289289	1.41525e-16	4.66142e-14
928	19	58416302	T	C	CTD-2583A14.9	Intron	Alu_Repeats	36	57.143	0.904	45	26.163	0.868	0.516444	0.227192	-0.289253	3.19659e-06	8.1897e-05
929	16	75626730	T	C	RP11-77K12.8	RNA	Alu_Repeats	35	55.556	0.621	26	15.116	0.37	0.344905	0.0559477	-0.288957	8.42283e-13	1.21923e-10
930	15	25227768	A	G	SNURF	Intron	Alu_Repeats	32	50.794	0.578	1	0.581	0.842	0.293794	0.00489535	-0.288898	3.11146e-22	3.79153e-19
931	7	107803982	T	C	NRCAM	Intron	Non_Alu_Non_Repeats	26	41.27	0.773	12	6.977	0.435	0.319175	0.0303605	-0.288814	4.15573e-11	4.11145e-09
932	16	2261683	C	T	BRICD5	5'UTR	Alu_Repeats	45	71.429	0.712	61	35.465	0.621	0.508873	0.220279	-0.288594	8.23159e-08	3.65633e-06
933	15	91507489	A	G	RCCD1	IGR	Non_Alu_Repeats	28	44.444	0.653	1	0.581	0.308	0.290381	0.0017907	-0.28859	1.3279e-19	8.63076e-17
934	11	130741952	T	C	RP11-890B15.3	lincRNA	Non_Alu_Non_Repeats	35	55.556	0.555	11	6.395	0.307	0.308222	0.0196628	-0.288559	1.1218e-18	5.86873e-16
935	12	121769779	T	C	ANAPC5	Intron	Alu_Repeats	35	55.556	0.722	30	17.442	0.647	0.401238	0.112866	-0.288372	1.1039e-09	7.49059e-08
936	7	104744412	T	C	KMT2E	Intron	Alu_Repeats	36	57.143	0.567	15	8.721	0.411	0.32419	0.0358779	-0.288313	1.32207e-16	4.37966e-14
937	12	125269496	C	T	SCARB1	Intron	Non_Alu_Non_Repeats	42	66.667	0.647	38	22.093	0.647	0.431111	0.142953	-0.288158	4.64132e-10	3.61282e-08
938	1	150593432	T	C	ENSA	Intron	Alu_Repeats	34	53.968	0.534	0	0	0	0.288143	0	-0.288143	4.11451e-25	9.97164e-22
939	16	1403642	A	G	GNPTG	Intron	Alu_Repeats	46	73.016	0.512	34	19.767	0.435	0.374111	0.0859884	-0.288123	1.55965e-15	4.18071e-13
940	14	64938077	A	G	ZBTB25	Intron	Alu_Repeats	21	33.333	0.864	0	0	0	0.287968	0	-0.287968	2.69731e-15	6.56254e-13
941	17	29114828	A	G	CRLF3	Intron	Alu_Repeats	22	34.921	0.853	2	1.163	0.853	0.297873	0.0099186	-0.287954	5.02973e-14	9.65786e-12
942	14	50713015	T	C	L2HGDH	Intron	Alu_Repeats	39	61.905	0.616	33	19.186	0.486	0.381032	0.0932384	-0.287793	7.97296e-12	9.57452e-10
943	18	4011734	A	G	DLGAP1	Intron	Alu_Repeats	31	49.206	0.585	0	0	0	0.287762	0	-0.287762	9.37914e-23	1.24208e-19
944	19	37173155	T	C	Unknown	IGR	Alu_Repeats	20	31.746	0.905	0	0	0	0.28746	0	-0.28746	1.39397e-14	2.90847e-12
945	10	71908542	T	C	SAR1A	3'UTR	Non_Alu_Non_Repeats	30	47.619	0.73	16	9.302	0.648	0.347698	0.0602616	-0.287437	1.84814e-11	1.98487e-09
946	8	42987684	A	G	Unknown	IGR	Alu_Repeats	32	50.794	0.744	38	22.093	0.41	0.377937	0.0905349	-0.287402	1.46129e-08	7.87892e-07
947	3	136050825	A	G	PCCB	Intron	Alu_Repeats	39	61.905	0.983	59	34.302	0.935	0.60827	0.320872	-0.287398	1.91745e-05	0.000380528
948	22	51147471	A	G	SHANK3	Intron	Alu_Repeats	20	31.746	0.905	0	0	0	0.287333	0	-0.287333	1.39231e-14	2.90847e-12
949	11	84213038	T	C	DLG2	Intron	Alu_Repeats	35	55.556	0.517	0	0	0	0.287206	0	-0.287206	6.54095e-26	1.87815e-22
950	9	88160433	T	C	AGTPBP1	IGR	Alu_Repeats	41	65.079	0.448	2	1.163	0.356	0.291302	0.00413953	-0.287162	5.277e-29	3.62896e-25
951	14	71192540	G	A	MAP3K9	3'UTR	Non_Alu_Non_Repeats	34	53.968	0.595	7	4.07	0.834	0.321	0.0339302	-0.28707	6.1597e-18	2.70615e-15
952	19	58519443	A	G	CTD-2368P22.1	3'UTR	Alu_Repeats	23	36.508	0.944	11	6.395	0.901	0.344571	0.0576221	-0.286949	2.6625e-09	1.7208e-07
953	19	16350127	A	G	Unknown	IGR	Alu_Repeats	27	42.857	0.669	0	0	0	0.286889	0	-0.286889	1.06529e-19	7.05517e-17
954	9	68421837	G	A	Unknown	IGR	Alu_Repeats	32	50.794	0.627	6	3.488	0.916	0.318556	0.0319419	-0.286614	3.60717e-17	1.35327e-14
955	1	65517707	T	C	Unknown	IGR	Alu_Repeats	38	60.317	0.512	8	4.651	0.48	0.308921	0.0223372	-0.286583	2.49139e-21	2.479e-18
956	10	13181684	A	G	OPTN	IGR	Alu_Repeats	27	42.857	0.737	7	4.07	0.724	0.316016	0.0294826	-0.286533	6.15166e-14	1.16989e-11
957	11	46387478	A	G	DGKZ	Intron	Non_Alu_Non_Repeats	39	61.905	0.466	1	0.581	0.385	0.288683	0.00223837	-0.286444	3.57152e-28	1.89166e-24
958	5	40829912	T	C	RPL37	3'UTR	Alu_Repeats	52	82.54	0.396	20	11.628	0.351	0.327143	0.0408547	-0.286288	3.36204e-26	1.14678e-22
959	19	21475030	T	C	ZNF708	3'UTR	Alu_Repeats	28	44.444	0.754	27	15.698	0.312	0.335095	0.0489244	-0.286171	1.64292e-08	8.79963e-07
960	15	41869184	A	G	TYRO3	Intron	Non_Alu_Non_Repeats	39	61.905	0.467	2	1.163	0.267	0.28919	0.00309884	-0.286092	1.47506e-27	6.76295e-24
961	19	54488009	A	G	CACNG8	3'UTR	Alu_Repeats	56	88.889	0.392	32	18.605	0.337	0.348698	0.0626395	-0.286059	2.14275e-24	4.53402e-21
962	17	38439237	A	G	WIPF2	3'UTR	Alu_Repeats	47	74.603	0.415	16	9.302	0.257	0.309651	0.0239244	-0.285726	1.38328e-26	4.93547e-23
963	16	74348175	T	C	AC009120.6	RNA	Alu_Repeats	22	34.921	0.874	5	2.907	0.674	0.305254	0.0195872	-0.285667	3.36035e-12	4.24017e-10
964	12	124410734	T	C	DNAH10OS	IGR	Alu_Repeats	22	34.921	0.874	5	2.907	0.681	0.305254	0.0198023	-0.285452	7.50316e-12	9.03453e-10
965	2	217366965	A	G	RPL37A	3'UTR	Alu_Repeats	55	87.302	0.378	29	16.86	0.266	0.33019	0.0449186	-0.285272	6.75393e-29	4.53493e-25
966	20	3768540	A	G	CENPB	5'Flank	Alu_Repeats	27	42.857	0.689	3	1.744	0.567	0.295111	0.00988372	-0.285227	7.37206e-17	2.63804e-14
967	20	25209152	A	G	ENTPD6	IGR	Alu_Repeats	18	28.571	0.998	0	0	0	0.285111	0	-0.285111	3.4374e-13	5.49855e-11
968	2	136476266	A	G	R3HDM1	Intron	Alu_Repeats	25	39.683	0.74	3	1.744	0.491	0.293667	0.00855814	-0.285109	1.14456e-15	3.12925e-13
969	19	39387132	T	C	SIRT2	Intron	Alu_Repeats	37	58.73	0.57	18	10.465	0.478	0.335016	0.0499884	-0.285028	9.33514e-16	2.59045e-13
970	6	86372096	T	C	Unknown	IGR	Alu_Repeats	35	55.556	0.53	4	2.326	0.407	0.294413	0.0094593	-0.284953	1.66058e-22	2.09784e-19
971	9	131092796	A	G	COQ4	Intron	Alu_Repeats	26	41.27	0.984	22	12.791	0.947	0.405952	0.121064	-0.284888	6.26301e-07	1.99169e-05
972	X	24095325	A	G	EIF2S3	3'UTR	Alu_Repeats	49	77.778	0.368	1	0.581	0.201	0.286048	0.0011686	-0.284879	4.10191e-37	1.52081e-32
973	11	701723	G	A	TMEM80	Intron	Alu_Repeats	37	58.73	0.847	40	23.256	0.914	0.497302	0.212552	-0.284749	2.86499e-06	7.35098e-05
974	16	1409530	A	G	GNPTG	Intron	Alu_Repeats	52	82.54	0.598	65	37.791	0.552	0.493444	0.208709	-0.284735	1.59945e-10	1.41661e-08
975	19	10820004	A	G	QTRT1	Intron	Alu_Repeats	52	82.54	0.541	66	38.372	0.421	0.446413	0.161698	-0.284715	3.3325e-13	5.41804e-11
976	19	58780131	A	G	CTD-3138B18.4	Intron	Non_Alu_Repeats	31	49.206	0.671	9	5.233	0.873	0.330365	0.0456744	-0.284691	1.42337e-14	2.96113e-12
977	8	42878851	A	G	HOOK3	3'UTR	Alu_Repeats	31	49.206	0.659	13	7.558	0.528	0.324508	0.0399244	-0.284584	6.24552e-14	1.18615e-11
978	22	18911823	T	C	PRODH	Intron	Alu_Repeats	36	57.143	0.633	24	13.953	0.554	0.361921	0.0773372	-0.284583	1.92159e-12	2.49827e-10
979	4	99796879	T	C	EIF4E	3'UTR	Alu_Repeats	34	53.968	0.527	0	0	0	0.284524	0	-0.284524	4.11094e-25	9.97164e-22
980	11	72002898	T	C	CLPB	IGR	Alu_Repeats	20	31.746	0.896	0	0	0	0.284508	0	-0.284508	1.39239e-14	2.90847e-12
981	8	21892957	A	G	NPM2	Intron	Alu_Repeats	42	66.667	0.429	1	0.581	0.3	0.286159	0.00174419	-0.284415	7.12671e-31	7.69271e-27
982	6	31733140	T	C	VWA7	IGR	Alu_Repeats	18	28.571	0.995	0	0	0	0.284333	0	-0.284333	3.48942e-13	5.49855e-11
983	7	104744399	T	C	KMT2E	Intron	Alu_Repeats	35	55.556	0.538	7	4.07	0.361	0.299016	0.0146919	-0.284324	1.35483e-20	1.14049e-17
984	4	764655	T	C	PCGF3	IGR	Alu_Repeats	25	39.683	0.819	10	5.814	0.698	0.32481	0.0405988	-0.284211	2.68123e-11	2.80677e-09
985	22	26121822	A	G	ADRBK2	3'UTR	Alu_Repeats	25	39.683	0.716	0	0	0	0.284143	0	-0.284143	3.30189e-18	1.53535e-15
986	15	75645310	A	G	MAN2C1	IGR	Alu_Repeats	42	66.667	0.426	0	0	0	0.284111	0	-0.284111	1.08382e-31	1.30649e-27
987	7	5888102	A	G	ZNF815P	RNA	Alu_Repeats	33	52.381	0.69	21	12.209	0.635	0.361635	0.0775523	-0.284083	2.9193e-11	3.04179e-09
988	17	49041786	T	C	SPAG9	IGR	Alu_Repeats	48	76.19	0.483	31	18.023	0.465	0.367937	0.0838837	-0.284053	8.70616e-17	3.09854e-14
989	22	44565974	A	G	PARVB	IGR	Alu_Repeats	42	66.667	0.478	18	10.465	0.332	0.318714	0.0347093	-0.284005	3.3939e-20	2.54093e-17
990	1	92654645	A	G	RP4-621B10.8	lincRNA	Alu_Repeats	40	63.492	0.462	3	1.744	0.528	0.293127	0.0092093	-0.283918	8.69862e-27	3.38707e-23
991	2	132270956	A	G	AC093838.4	RNA	Alu_Repeats	32	50.794	0.779	26	15.116	0.739	0.395571	0.111756	-0.283816	7.63103e-09	4.30149e-07
992	9	68416033	C	T	MIR4477B	RNA	Non_Alu_Repeats	38	60.317	0.997	55	31.977	0.993	0.601175	0.317413	-0.283762	6.25218e-05	0.000951575
993	11	71274368	G	A	KRTAP5-10	5'Flank	Non_Alu_Repeats	18	28.571	0.993	0	0	0	0.28373	0	-0.28373	3.4374e-13	5.49855e-11
994	15	45025703	A	G	TRIM69	Intron	Alu_Repeats	46	73.016	0.581	35	20.349	0.691	0.424365	0.14064	-0.283726	4.11262e-10	3.23176e-08
995	8	42877086	A	G	HOOK3	3'UTR	Alu_Repeats	32	50.794	0.566	2	1.163	0.332	0.287429	0.00386047	-0.283568	6.78644e-22	7.4384e-19
996	17	420858	T	C	VPS53	3'UTR	Alu_Repeats	39	61.905	0.596	42	24.419	0.349	0.368825	0.0853314	-0.283494	4.42668e-12	5.49704e-10
997	11	43884171	A	G	RP11-613D13.5	RNA	Alu_Repeats	28	44.444	0.675	7	4.07	0.409	0.300079	0.016657	-0.283422	1.54933e-15	4.15465e-13
998	20	49497568	A	G	Unknown	IGR	Alu_Repeats	47	74.603	0.438	17	9.884	0.439	0.326683	0.0433953	-0.283287	1.39931e-22	1.78631e-19
999	17	57352392	A	G	GDPD1	IGR	Alu_Repeats	42	66.667	0.488	22	12.791	0.328	0.325159	0.0419826	-0.283176	9.57265e-19	5.06389e-16
1000	11	66284164	A	G	CTD-3074O7.11	Intron	Alu_Repeats	29	46.032	0.647	5	2.907	0.497	0.297619	0.0144535	-0.283166	6.97038e-17	2.50271e-14
1001	14	104148530	A	G	KLC1	Intron	Alu_Repeats	37	58.73	0.517	7	4.07	0.497	0.303381	0.0202326	-0.283148	2.55218e-21	2.53064e-18
1002	17	36691581	T	C	SRCIN1	Intron	Alu_Repeats	24	38.095	0.743	0	0	0	0.283143	0	-0.283143	1.80012e-17	7.12331e-15
1003	15	34435101	T	C	KATNBL1	Intron	Alu_Repeats	29	46.032	0.677	11	6.395	0.448	0.311762	0.0286279	-0.283134	6.35062e-14	1.20531e-11
1004	1	150593890	T	C	ENSA	Intron	Alu_Repeats	34	53.968	0.701	33	19.186	0.496	0.378349	0.0952558	-0.283093	7.07078e-10	5.36484e-08
1005	11	71274377	G	A	KRTAP5-10	5'Flank	Non_Alu_Repeats	18	28.571	0.991	0	0	0	0.283063	0	-0.283063	3.46495e-13	5.49855e-11
1006	1	78487482	A	G	GIPC2	Intron	Alu_Repeats	35	55.556	0.509	0	0	0	0.282984	0	-0.282984	6.54095e-26	1.87815e-22
1007	18	3998249	A	C	DLGAP1	Intron	Non_Alu_Repeats	21	33.333	0.849	0	0	0	0.282857	0	-0.282857	2.59107e-15	6.56254e-13
1008	4	128758990	A	G	HSPA4L	3'UTR	Alu_Repeats	43	68.254	0.454	12	6.977	0.385	0.309683	0.0268953	-0.282787	2.23253e-23	3.43022e-20
1009	17	17762085	T	C	TOM1L2	Intron	Alu_Repeats	32	50.794	0.575	3	1.744	0.522	0.291825	0.00911047	-0.282715	1.05831e-20	8.99763e-18
1010	3	197263902	T	C	BDH1	Intron	Alu_Repeats	20	31.746	0.905	1	0.581	0.773	0.287175	0.00449419	-0.28268	1.20375e-13	2.08297e-11
1011	7	4939273	T	C	Unknown	IGR	Alu_Repeats	29	46.032	0.953	29	16.86	0.927	0.438889	0.156314	-0.282575	4.91615e-06	0.000121991
1012	18	44250496	T	C	Unknown	IGR	Alu_Repeats	40	63.492	0.46	7	4.07	0.242	0.292238	0.0098314	-0.282407	4.8757e-25	1.15492e-21
1013	9	68422303	G	A	Unknown	IGR	Non_Alu_Non_Repeats	19	30.159	0.936	0	0	0	0.282365	0	-0.282365	7.0721e-14	1.26683e-11
1014	1	78490362	A	G	GIPC2	Intron	Alu_Repeats	42	66.667	0.615	44	25.581	0.498	0.409778	0.127483	-0.282295	1.09412e-11	1.2098e-09
1015	5	40831265	T	C	RPL37	3'UTR	Alu_Repeats	53	84.127	0.623	75	43.605	0.555	0.52427	0.242052	-0.282218	1.32644e-10	1.18391e-08
1016	11	71272438	C	A	Unknown	IGR	Non_Alu_Repeats	18	28.571	0.987	0	0	0	0.281921	0	-0.281921	3.48942e-13	5.49855e-11
1017	4	56280316	A	G	TMEM165	Intron	Alu_Repeats	22	34.921	0.862	4	2.326	0.814	0.300841	0.018936	-0.281905	1.49701e-12	2.09995e-10
1018	22	18991840	A	G	DGCR5	RNA	Alu_Repeats	30	47.619	0.592	0	0	0	0.281905	0	-0.281905	5.56025e-22	6.26711e-19
1019	17	17762661	T	C	TOM1L2	Intron	Alu_Repeats	34	53.968	0.593	11	6.395	0.598	0.320048	0.0382616	-0.281786	4.83151e-16	1.47565e-13
1020	22	39829736	G	A	TAB1	Intron	Non_Alu_Non_Repeats	24	38.095	0.811	6	3.488	0.774	0.308778	0.0269942	-0.281784	2.18365e-12	2.82477e-10
1021	9	90581181	T	C	CDK20	IGR	Alu_Repeats	26	41.27	0.707	3	1.744	0.59	0.291952	0.0102965	-0.281656	2.38078e-16	7.53876e-14
1022	12	117647105	T	C	NOS1	3'UTR	Non_Alu_Repeats	30	47.619	0.718	13	7.558	0.799	0.341746	0.0604244	-0.281322	6.12913e-12	7.45799e-10
1023	1	109606156	T	C	TAF13	IGR	Alu_Repeats	55	87.302	0.355	21	12.209	0.233	0.309571	0.0284477	-0.281124	1.57196e-32	2.43722e-28
1024	22	19010088	A	G	DGCR9	lincRNA	Alu_Repeats	36	57.143	0.495	1	0.581	0.3	0.28281	0.00174419	-0.281065	6.89774e-26	1.96722e-22
1025	5	149574628	A	G	SLC6A7	Intron	Non_Alu_Non_Repeats	24	38.095	0.738	0	0	0	0.281063	0	-0.281063	1.80078e-17	7.12331e-15
1026	4	103732651	T	C	UBE2D3	Intron	Alu_Repeats	25	39.683	0.717	1	0.581	0.636	0.284524	0.00369767	-0.280826	2.88749e-17	1.10342e-14
1027	12	53572000	T	C	CSAD	Intron	Alu_Repeats	40	63.492	0.691	47	27.326	0.577	0.43846	0.15764	-0.280821	1.57745e-09	1.05943e-07
1028	15	72883057	A	G	RP11-1006G14.4	RNA	Alu_Repeats	39	61.905	0.744	49	28.488	0.631	0.46046	0.179703	-0.280757	3.27086e-08	1.53683e-06
1029	10	46968138	T	G	SYT15	Intron	Non_Alu_Non_Repeats	49	77.778	0.505	34	19.767	0.566	0.392619	0.111878	-0.280741	2.42772e-14	4.87109e-12
1030	10	103571427	T	C	MGEA5	Intron	Alu_Repeats	31	49.206	0.636	8	4.651	0.69	0.31281	0.0320756	-0.280734	1.2069e-15	3.29191e-13
1031	10	103549695	T	C	MGEA5	Intron	Alu_Repeats	37	58.73	0.59	20	11.628	0.567	0.346635	0.065936	-0.280699	1.13774e-13	1.97676e-11
1032	18	72259344	C	A	LINC00909	lincRNA	Non_Alu_Non_Repeats	35	55.556	0.767	39	22.674	0.64	0.425889	0.145192	-0.280697	4.39992e-07	1.49485e-05
1033	8	12880471	A	G	KIAA1456	Intron	Alu_Repeats	41	65.079	0.508	31	18.023	0.278	0.33081	0.0501686	-0.280641	1.4726e-16	4.83536e-14
1034	10	102777230	T	C	PDZD7	3'UTR	Alu_Repeats	33	52.381	0.566	6	3.488	0.453	0.296302	0.0157907	-0.280511	2.96554e-19	1.80889e-16
1035	3	136050806	A	G	PCCB	Intron	Alu_Repeats	28	44.444	0.631	0	0	0	0.280508	0	-0.280508	1.87391e-20	1.46417e-17
1036	8	121066210	A	G	RP11-760H22.2	lincRNA	Alu_Repeats	29	46.032	0.633	4	2.326	0.462	0.291175	0.0107442	-0.28043	7.52678e-18	3.26166e-15
1037	2	160191516	T	C	BAZ2B	Intron	Alu_Repeats	20	31.746	0.956	4	2.326	0.989	0.303381	0.0230058	-0.280375	6.86108e-11	6.42231e-09
1038	5	86616395	T	C	RASA1	Intron	Non_Alu_Repeats	40	63.492	0.577	23	13.372	0.643	0.366302	0.0859477	-0.280354	4.51956e-13	6.82851e-11
1039	1	10455461	A	G	Unknown	IGR	Alu_Repeats	36	57.143	0.688	45	26.163	0.432	0.393381	0.113041	-0.28034	1.76434e-09	1.17495e-07
1040	4	77866284	T	C	Unknown	IGR	Alu_Repeats	40	63.492	0.449	2	1.163	0.409	0.285016	0.00476163	-0.280254	4.56737e-28	2.31833e-24
1041	19	53302899	G	C	ZNF28	IGR	Non_Alu_Non_Repeats	20	31.746	0.883	0	0	0	0.280254	0	-0.280254	1.36712e-14	2.90847e-12
1042	19	16348792	A	G	AP1M1	IGR	Alu_Repeats	21	33.333	0.84	0	0	0	0.280032	0	-0.280032	2.69796e-15	6.56254e-13
1043	9	68420977	T	A	Unknown	IGR	Non_Alu_Non_Repeats	18	28.571	0.979	0	0	0	0.279794	0	-0.279794	3.48942e-13	5.49855e-11
1044	14	51460411	T	C	TRIM9	Intron	Non_Alu_Non_Repeats	35	55.556	0.503	0	0	0	0.279714	0	-0.279714	6.54139e-26	1.87815e-22
1045	1	1215478	A	G	SCNN1D	5'Flank	Alu_Repeats	35	55.556	0.571	21	12.209	0.309	0.317444	0.0377616	-0.279683	2.64278e-14	5.26666e-12
1046	1	40012549	T	C	RP11-69E11.4	RNA	Alu_Repeats	33	52.381	0.666	33	19.186	0.362	0.349016	0.0694477	-0.279568	1.25144e-09	8.45671e-08
1047	2	136479209	A	G	R3HDM1	Intron	Alu_Repeats	37	58.73	0.5	4	2.326	0.605	0.293571	0.0140756	-0.279496	4.91033e-23	7.12115e-20
1048	2	206983730	T	C	NDUFS1	3'UTR	Alu_Repeats	45	71.429	0.613	51	29.651	0.534	0.437683	0.158227	-0.279456	8.61979e-11	7.93699e-09
1049	X	77163568	A	G	ATP7A	5'Flank	Alu_Repeats	22	34.921	0.904	7	4.07	0.892	0.31573	0.0363023	-0.279428	1.65788e-10	1.46546e-08
1050	9	68416545	A	C	MIR4477B	RNA	Alu_Repeats	23	36.508	0.998	15	8.721	0.976	0.364444	0.085093	-0.279351	3.43256e-07	1.26358e-05
1051	15	89161260	A	G	Unknown	IGR	Non_Alu_Repeats	23	36.508	0.856	7	4.07	0.815	0.312365	0.0331512	-0.279214	4.3672e-11	4.1509e-09
1052	22	32897281	T	C	FBXO7	IGR	Alu_Repeats	18	28.571	0.976	0	0	0	0.279	0	-0.279	3.52974e-13	5.49855e-11
1053	X	72297541	T	C	PABPC1L2A	3'UTR	Non_Alu_Non_Repeats	23	36.508	0.806	3	1.744	0.881	0.294254	0.0153663	-0.278888	7.87321e-14	1.39204e-11
1054	8	141519761	T	C	CHRAC1	5'Flank	Alu_Repeats	52	82.54	0.528	60	34.884	0.451	0.436159	0.157483	-0.278676	2.56372e-13	4.22208e-11
1055	22	31830969	A	G	EIF4ENIF1	5'Flank	Alu_Repeats	31	49.206	0.66	14	8.14	0.571	0.325	0.0464826	-0.278517	3.50524e-13	5.49855e-11
1056	10	46962991	G	A	SYT15	Intron	Alu_Repeats	28	44.444	0.626	0	0	0	0.278429	0	-0.278429	1.87474e-20	1.46417e-17
1057	9	140090782	T	C	TPRN	Intron	Alu_Repeats	33	52.381	0.561	4	2.326	0.67	0.29373	0.015593	-0.278137	6.10845e-20	4.40315e-17
1058	19	37122997	C	T	CTD-3234P18.2	lincRNA	Non_Alu_Non_Repeats	34	53.968	0.676	24	13.953	0.624	0.365063	0.0870058	-0.278058	2.19694e-10	1.77795e-08
1059	21	38989755	T	C	KCNJ6	3'UTR	Alu_Repeats	41	65.079	0.435	2	1.163	0.426	0.283016	0.0049593	-0.278057	9.40329e-29	6.07467e-25
1060	1	1049113	T	C	C1orf159	Intron	Non_Alu_Repeats	23	36.508	0.761	0	0	0	0.277889	0	-0.277889	9.68949e-17	3.25784e-14
1061	5	17108250	T	C	CTD-2228A4.1	lincRNA	Alu_Repeats	39	61.905	0.449	0	0	0	0.27781	0	-0.27781	3.57683e-29	2.50061e-25
1062	5	17107979	T	C	CTD-2228A4.1	lincRNA	Alu_Repeats	26	41.27	0.673	0	0	0	0.27773	0	-0.27773	5.96834e-19	3.25448e-16
1063	1	78488446	A	G	GIPC2	Intron	Alu_Repeats	31	49.206	0.564	0	0	0	0.277667	0	-0.277667	9.36023e-23	1.24208e-19
1064	7	4940884	T	C	Unknown	IGR	Alu_Repeats	27	42.857	0.67	3	1.744	0.549	0.287175	0.00956977	-0.277605	5.54392e-17	2.01773e-14
1065	22	51062296	T	C	ARSA	IGR	Alu_Repeats	27	42.857	0.7	13	7.558	0.298	0.300111	0.0225581	-0.277553	5.90395e-12	7.20118e-10
1066	22	18983908	A	G	DGCR5	RNA	Alu_Repeats	21	33.333	0.833	0	0	0	0.27754	0	-0.27754	2.6986e-15	6.56254e-13
1067	17	36695576	T	C	SRCIN1	Intron	Alu_Repeats	44	69.841	0.425	7	4.07	0.477	0.296889	0.0193953	-0.277494	2.31203e-26	8.04718e-23
1068	8	12868676	A	G	KIAA1456	Intron	Alu_Repeats	26	41.27	0.691	3	1.744	0.454	0.28527	0.0079186	-0.277351	2.45682e-16	7.75938e-14
1069	16	88746795	A	G	SNAI3	Intron	Alu_Repeats	27	42.857	0.647	0	0	0	0.277317	0	-0.277317	1.06536e-19	7.05517e-17
1070	21	38984514	G	A	KCNJ6	3'UTR	Non_Alu_Repeats	22	34.921	0.794	0	0	0	0.277286	0	-0.277286	5.07932e-16	1.47607e-13
1071	17	49041769	T	C	SPAG9	IGR	Alu_Repeats	54	85.714	0.526	62	36.047	0.482	0.450873	0.173593	-0.27728	1.54208e-12	2.15942e-10
1072	7	74296521	T	C	Unknown	IGR	Alu_Repeats	47	74.603	0.58	49	28.488	0.546	0.432603	0.155465	-0.277138	3.64263e-11	3.74604e-09
1073	6	3022643	A	G	NQO2	IGR	Alu_Repeats	44	69.841	0.417	8	4.651	0.312	0.291571	0.0144942	-0.277077	4.91379e-27	1.99533e-23
1074	15	43926656	T	C	CATSPER2	Intron	Alu_Repeats	31	49.206	0.596	4	2.326	0.706	0.293492	0.0164244	-0.277068	1.38716e-18	7.18207e-16
1075	9	131873638	T	G	PPP2R4	5'Flank	Non_Alu_Non_Repeats	38	60.317	0.999	56	32.558	1	0.602619	0.325581	-0.277038	0.000307417	0.00346788
1076	7	886331	A	G	SUN1	Intron	Alu_Repeats	44	69.841	0.467	21	12.209	0.405	0.326365	0.0494419	-0.276923	3.55236e-19	2.13477e-16
1077	16	67039709	A	G	CES4A	Intron	Alu_Repeats	47	74.603	0.371	0	0	0	0.276905	0	-0.276905	4.96276e-36	1.41192e-31
1078	10	103549169	T	C	MGEA5	Intron	Alu_Repeats	46	73.016	0.497	29	16.86	0.513	0.363238	0.0864128	-0.276825	2.72259e-15	6.61442e-13
1079	12	67711844	A	G	CAND1	3'UTR	Alu_Repeats	46	73.016	0.642	62	36.047	0.533	0.468873	0.192233	-0.27664	4.11149e-10	3.23137e-08
1080	12	29654944	G	T	TMTC1	3'UTR	Non_Alu_Non_Repeats	39	61.905	0.767	47	27.326	0.725	0.474762	0.198151	-0.276611	1.52384e-06	4.60289e-05
1081	13	20252949	T	C	PSPC1	5'Flank	Alu_Repeats	28	44.444	0.657	8	4.651	0.332	0.292063	0.0154535	-0.27661	6.7469e-15	1.54619e-12
1082	16	31052111	A	G	STX4	IGR	Alu_Repeats	44	69.841	0.643	57	33.14	0.52	0.448825	0.172227	-0.276599	4.64174e-10	3.61282e-08
1083	12	132330978	A	G	MMP17	Intron	Alu_Repeats	36	57.143	0.487	1	0.581	0.304	0.278222	0.00176744	-0.276455	7.42035e-26	2.08833e-22
1084	3	155659956	A	G	GMPS	3'UTR	Alu_Repeats	36	57.143	0.647	34	19.767	0.474	0.369794	0.0936977	-0.276096	2.14765e-10	1.73971e-08
1085	11	16773043	C	T	C11orf58	Intron	Alu_Repeats	30	47.619	0.812	21	12.209	0.905	0.386508	0.110436	-0.276072	1.54008e-08	8.27999e-07
1086	X	73419961	T	C	RP3-368A4.5	RNA	Non_Alu_Repeats	48	76.19	0.556	48	27.907	0.53	0.423889	0.147831	-0.276057	1.48561e-11	1.6169e-09
1087	17	3765999	T	C	CAMKK1	Intron	Alu_Repeats	39	61.905	0.451	1	0.581	0.5	0.278952	0.00290698	-0.276045	5.14984e-28	2.58322e-24
1088	7	32953633	T	C	AVL9	Intron	Alu_Repeats	40	63.492	0.549	41	23.837	0.303	0.348286	0.0722616	-0.276024	3.52023e-13	5.49855e-11
1089	9	139940193	C	G	NPDC1	Intron	Non_Alu_Non_Repeats	27	42.857	0.966	26	15.116	0.913	0.413984	0.137977	-0.276007	4.03994e-06	0.000102087
1090	1	33396208	T	C	Unknown	IGR	Alu_Repeats	32	50.794	0.571	4	2.326	0.595	0.289825	0.013843	-0.275982	1.33217e-19	8.65192e-17
1091	20	3160606	T	C	Unknown	IGR	Alu_Repeats	33	52.381	0.58	10	5.814	0.48	0.303905	0.0279244	-0.27598	9.85335e-17	3.31062e-14
1092	17	36691555	T	C	SRCIN1	Intron	Alu_Repeats	25	39.683	0.695	0	0	0	0.275937	0	-0.275937	3.30148e-18	1.53535e-15
1093	11	71999335	T	C	Unknown	IGR	Alu_Repeats	20	31.746	0.922	4	2.326	0.717	0.292603	0.0166802	-0.275923	2.90686e-11	3.02958e-09
1094	11	67853291	T	C	CHKA	Intron	Alu_Repeats	32	50.794	0.555	3	1.744	0.35	0.281968	0.00610465	-0.275864	6.5466e-21	5.72871e-18
1095	19	16756571	T	C	SMIM7	3'UTR	Alu_Repeats	43	68.254	0.465	17	9.884	0.418	0.317175	0.0413256	-0.275849	5.52062e-20	4.00311e-17
1096	15	43994311	A	G	CKMT1A	IGR	Alu_Repeats	18	28.571	0.984	1	0.581	1	0.281175	0.00581395	-0.275361	3.78901e-12	4.74455e-10
1097	19	57816297	A	G	CTC-444N24.11	lincRNA	Alu_Repeats	47	74.603	0.382	6	3.488	0.27	0.284778	0.0094186	-0.275359	1.85947e-31	2.17212e-27
1098	19	55554741	T	C	RDH13	IGR	Alu_Repeats	38	60.317	0.516	15	8.721	0.414	0.311429	0.036093	-0.275336	6.1687e-18	2.7087e-15
1099	8	10964212	T	C	XKR6	Intron	Alu_Repeats	25	39.683	0.948	19	11.047	0.914	0.376286	0.100965	-0.275321	3.95364e-07	1.44591e-05
1100	6	3024663	A	G	RP1-90J20.11	RNA	Alu_Repeats	30	47.619	0.595	3	1.744	0.468	0.283349	0.00815698	-0.275192	2.46625e-19	1.52618e-16
1101	4	41267480	A	G	UCHL1	Intron	Alu_Repeats	42	66.667	0.432	8	4.651	0.275	0.287857	0.0127674	-0.27509	1.03879e-25	2.87602e-22
1102	17	29105352	A	G	Unknown	IGR	Alu_Repeats	30	47.619	0.583	1	0.581	0.455	0.277714	0.00264535	-0.275069	4.63952e-21	4.17773e-18
1103	3	101542350	A	G	NXPE3	3'UTR	Alu_Repeats	45	71.429	0.506	33	19.186	0.45	0.361381	0.086343	-0.275038	8.66203e-15	1.95203e-12
1104	10	28814655	T	C	WAC-AS1	RNA	Alu_Repeats	45	71.429	0.763	70	40.698	0.663	0.544746	0.269953	-0.274793	7.52631e-08	3.35933e-06
1105	1	92488750	T	C	Unknown	IGR	Alu_Repeats	33	52.381	0.537	3	1.744	0.386	0.281476	0.00672674	-0.274749	1.17088e-21	1.21025e-18
1106	3	15452554	T	C	METTL6	3'UTR	Alu_Repeats	21	33.333	0.852	4	2.326	0.401	0.284032	0.00932558	-0.274706	3.20866e-12	4.05958e-10
1107	16	88748736	T	C	SNAI3	Intron	Non_Alu_Non_Repeats	18	28.571	0.961	0	0	0	0.274667	0	-0.274667	3.4374e-13	5.49855e-11
1108	11	86622876	T	C	PRSS23	Intron	Alu_Repeats	27	42.857	0.673	3	1.744	0.803	0.288587	0.014	-0.274587	1.59202e-16	5.19697e-14
1109	X	1519946	G	A	ASMTL	IGR	Non_Alu_Non_Repeats	37	58.73	0.85	50	29.07	0.773	0.499159	0.22461	-0.274548	6.5879e-06	0.000160691
1110	10	73980006	A	G	ANAPC16	Intron	Alu_Repeats	56	88.889	0.425	68	39.535	0.262	0.377968	0.103517	-0.274451	7.12446e-23	1.01424e-19
1111	9	131092596	A	G	COQ4	Intron	Alu_Repeats	34	53.968	0.957	47	27.326	0.886	0.516429	0.241983	-0.274446	9.28964e-06	0.000196431
1112	4	103712091	T	C	Unknown	IGR	Alu_Repeats	18	28.571	0.961	0	0	0	0.274444	0	-0.274444	3.52974e-13	5.49855e-11
1113	8	42876629	A	G	HOOK3	3'UTR	Alu_Repeats	33	52.381	0.667	19	11.047	0.682	0.349603	0.0753256	-0.274278	2.88366e-11	3.00686e-09
1114	11	71237348	A	G	KRTAP5-7	5'Flank	Non_Alu_Repeats	22	34.921	0.785	0	0	0	0.27419	0	-0.27419	5.14666e-16	1.47607e-13
1115	X	220961	T	C	PLCXD1	IGR	Alu_Repeats	33	52.381	0.651	31	18.023	0.372	0.341048	0.0669651	-0.274083	4.3349e-10	3.39319e-08
1116	14	92586561	A	C	NDUFB1	Intron	Non_Alu_Non_Repeats	33	52.381	0.775	33	19.186	0.688	0.406	0.131924	-0.274076	1.7663e-07	6.83704e-06
1117	19	1324975	A	G	MUM1	Intron	Non_Alu_Non_Repeats	29	46.032	0.646	7	4.07	0.569	0.297159	0.0231744	-0.273984	3.22844e-15	7.7791e-13
1118	22	18992386	A	G	DGCR5	RNA	Alu_Repeats	28	44.444	0.616	0	0	0	0.273873	0	-0.273873	1.87427e-20	1.46417e-17
1119	8	117800592	A	G	UTP23	Intron	Alu_Repeats	32	50.794	0.557	4	2.326	0.393	0.282952	0.00912791	-0.273824	3.11492e-20	2.35064e-17
1120	12	125511958	A	G	BRI3BP	3'UTR	Alu_Repeats	33	52.381	0.547	4	2.326	0.553	0.286651	0.0128721	-0.273779	2.85113e-20	2.16498e-17
1121	19	58210746	A	G	ZNF154	3'UTR	Alu_Repeats	32	50.794	0.71	22	12.791	0.681	0.360873	0.0871279	-0.273745	1.1182e-09	7.58338e-08
1122	10	91091888	T	C	IFIT3	Intron	Alu_Repeats	46	73.016	0.419	12	6.977	0.462	0.305857	0.0322209	-0.273636	5.05228e-24	9.12772e-21
1123	1	150593325	T	C	ENSA	Intron	Alu_Repeats	38	60.317	0.48	7	4.07	0.394	0.289619	0.0160233	-0.273596	2.15945e-22	2.68433e-19
1124	1	11088900	A	G	MASP2	Intron	Alu_Repeats	39	61.905	0.442	0	0	0	0.27354	0	-0.27354	3.57683e-29	2.50061e-25
1125	6	86382290	T	C	Unknown	IGR	Non_Alu_Repeats	29	46.032	0.611	3	1.744	0.448	0.281254	0.00781977	-0.273434	1.15735e-18	6.03621e-16
1126	18	77728597	T	C	HSBP1L1	Intron	Alu_Repeats	35	55.556	0.567	17	9.884	0.418	0.314746	0.0413314	-0.273415	5.10873e-15	1.19126e-12
1127	9	68416653	G	A	MIR4477B	RNA	Alu_Repeats	18	28.571	0.991	2	1.163	0.834	0.283048	0.00969186	-0.273356	2.393e-11	2.52426e-09
1128	1	109746717	A	G	KIAA1324	IGR	Alu_Repeats	37	58.73	0.465	0	0	0	0.273302	0	-0.273302	1.57752e-27	6.79449e-24
1129	6	46624828	A	G	SLC25A27	Intron	Alu_Repeats	36	57.143	0.603	20	11.628	0.614	0.344714	0.0714419	-0.273272	1.06603e-12	1.52014e-10
1130	4	769384	T	C	RP11-440L14.1	RNA	Alu_Repeats	30	47.619	0.61	6	3.488	0.5	0.290698	0.0174419	-0.273257	4.238e-17	1.56922e-14
1131	2	55524153	T	C	CCDC88A	Intron	Alu_Repeats	24	38.095	0.792	6	3.488	0.816	0.301683	0.0284651	-0.273217	2.93201e-12	3.73673e-10
1132	3	33587277	T	C	CLASP2	Intron	Alu_Repeats	40	63.492	0.562	28	16.279	0.512	0.356524	0.0833081	-0.273216	9.267e-13	1.33171e-10
1133	7	74297101	T	C	STAG3L2	RNA	Alu_Repeats	27	42.857	0.637	0	0	0	0.273175	0	-0.273175	1.06469e-19	7.05517e-17
1134	11	66451184	G	A	SPTBN2	IGR	Non_Alu_Non_Repeats	31	49.206	0.686	16	9.302	0.693	0.337635	0.0645	-0.273135	2.38413e-11	2.51646e-09
1135	2	176786070	T	C	KIAA1715	IGR	Alu_Repeats	26	41.27	0.678	2	1.163	0.573	0.27973	0.00665698	-0.273073	3.69435e-17	1.38051e-14
1136	17	4887540	T	C	CAMTA2	Intron	Alu_Repeats	31	49.206	0.618	8	4.651	0.667	0.303937	0.0310465	-0.27289	2.04518e-15	5.40276e-13
1137	20	34301692	T	C	RBM39	Intron	Alu_Repeats	56	88.889	0.416	55	31.977	0.304	0.36973	0.0971105	-0.27262	3.58698e-20	2.68077e-17
1138	11	31452788	A	G	DNAJC24	3'UTR	Alu_Repeats	29	46.032	0.597	1	0.581	0.4	0.274905	0.00232558	-0.272579	2.4345e-20	1.86744e-17
1139	17	29107922	A	G	CRLF3	IGR	Alu_Repeats	34	53.968	0.534	5	2.907	0.528	0.287937	0.0153605	-0.272576	1.30641e-20	1.10082e-17
1140	1	144949281	T	C	PDE4DIP	Intron	Alu_Repeats	27	42.857	0.9	26	15.116	0.748	0.385556	0.113093	-0.272463	6.51403e-06	0.000158981
1141	2	55765479	A	G	CCDC104	Intron	Alu_Repeats	29	46.032	0.606	3	1.744	0.385	0.279175	0.00671512	-0.272459	9.36499e-19	4.96328e-16
1142	11	118875689	A	G	CCDC84	Intron	Alu_Repeats	23	36.508	0.88	10	5.814	0.843	0.321429	0.0490058	-0.272423	1.71176e-09	1.14351e-07
1143	1	19955055	A	G	MINOS1	3'UTR	Alu_Repeats	39	61.905	0.536	15	8.721	0.679	0.331635	0.05925	-0.272385	2.39708e-15	6.28757e-13
1144	1	46691659	A	G	Unknown	IGR	Alu_Repeats	40	63.492	0.537	30	17.442	0.393	0.340841	0.0685698	-0.272272	2.30632e-14	4.65743e-12
1145	6	43037335	A	G	KLC4	Intron	Alu_Repeats	28	44.444	0.684	9	5.233	0.609	0.304016	0.0318605	-0.272155	1.10985e-13	1.9362e-11
1146	19	58372069	A	G	ZNF587	3'UTR	Alu_Repeats	51	80.952	0.683	101	58.721	0.479	0.553048	0.281087	-0.27196	3.4252e-10	2.73094e-08
1147	2	55206402	T	C	RTN4	Intron	Alu_Repeats	36	57.143	0.521	13	7.558	0.341	0.297587	0.0258023	-0.271785	4.25034e-18	1.9382e-15
1148	16	67041873	A	G	CES4A	Intron	Alu_Repeats	39	61.905	0.439	0	0	0	0.27173	0	-0.27173	3.57433e-29	2.50061e-25
1149	11	118880839	A	G	CCDC84	Intron	Alu_Repeats	58	92.063	0.644	126	73.256	0.438	0.592667	0.320953	-0.271713	1.10605e-13	1.92996e-11
1150	7	38764342	T	C	VPS41	3'UTR	Alu_Repeats	48	76.19	0.384	13	7.558	0.28	0.292889	0.0211802	-0.271709	3.99456e-28	2.06444e-24
1151	4	103813285	A	G	CISD2	IGR	Alu_Repeats	31	49.206	0.576	5	2.907	0.413	0.283651	0.012	-0.271651	1.47557e-18	7.60747e-16
1152	6	105174007	T	C	HACE1	IGR	Alu_Repeats	21	33.333	0.815	0	0	0	0.271651	0	-0.271651	2.69311e-15	6.56254e-13
1153	22	22630353	T	C	Unknown	IGR	Alu_Repeats	21	33.333	0.815	0	0	0	0.271651	0	-0.271651	2.69731e-15	6.56254e-13
1154	6	46624645	A	G	SLC25A27	Intron	Alu_Repeats	36	57.143	0.569	16	9.302	0.573	0.324968	0.053343	-0.271625	7.89713e-15	1.79054e-12
1155	8	141680434	T	C	PTK2	Intron	Alu_Repeats	36	57.143	0.668	31	18.023	0.61	0.381587	0.109983	-0.271605	1.01297e-09	6.89608e-08
1156	21	30914139	T	G	GRIK1	Intron	Non_Alu_Non_Repeats	22	34.921	0.804	2	1.163	0.791	0.28073	0.00920349	-0.271527	4.86206e-14	9.34223e-12
1157	10	43014232	T	C	ZNF37BP	RNA	Alu_Repeats	24	38.095	0.789	6	3.488	0.838	0.300635	0.0292442	-0.271391	3.09138e-12	3.92108e-10
1158	15	75296628	A	G	SCAMP5	Intron	Alu_Repeats	19	30.159	0.9	0	0	0	0.271381	0	-0.271381	7.13663e-14	1.26683e-11
1159	6	43035230	A	G	KLC4	Intron	Non_Alu_Non_Repeats	30	47.619	0.621	7	4.07	0.596	0.295556	0.02425	-0.271306	8.12001e-16	2.27847e-13
1160	8	42987638	A	G	Unknown	IGR	Alu_Repeats	37	58.73	0.536	24	13.953	0.312	0.314794	0.0435291	-0.271265	4.1676e-15	9.86181e-13
1161	12	121770778	T	C	ANAPC5	Intron	Alu_Repeats	27	42.857	0.678	6	3.488	0.548	0.290365	0.0191221	-0.271243	8.47336e-15	1.91153e-12
1162	12	117287833	A	G	RNFT2	3'UTR	Alu_Repeats	31	49.206	0.652	13	7.558	0.657	0.320857	0.0496337	-0.271223	1.03631e-12	1.47826e-10
1163	12	49313439	T	C	CCDC65	Intron	Alu_Repeats	31	49.206	0.551	0	0	0	0.271222	0	-0.271222	9.3767e-23	1.24208e-19
1164	12	121773065	T	C	ANAPC5	Intron	Alu_Repeats	22	34.921	0.776	0	0	0	0.271032	0	-0.271032	5.14759e-16	1.47607e-13
1165	13	33099706	T	C	N4BP2L2	Intron	Alu_Repeats	39	61.905	0.57	42	24.419	0.334	0.352603	0.0816047	-0.270999	1.62669e-11	1.75944e-09
1166	16	2146791	T	C	PKD1	Intron	Alu_Repeats	33	52.381	0.562	8	4.651	0.501	0.294206	0.0233023	-0.270904	1.20924e-17	5.11999e-15
1167	4	56284972	A	G	TMEM165	Intron	Alu_Repeats	28	44.444	0.638	4	2.326	0.55	0.283667	0.0128023	-0.270864	5.50369e-17	2.00479e-14
1168	17	43720877	A	G	CRHR1	Intron	Alu_Repeats	33	52.381	0.537	5	2.907	0.358	0.281222	0.0104186	-0.270804	2.33147e-20	1.7976e-17
1169	15	50652820	A	G	GABPB1-AS1	RNA	Alu_Repeats	23	36.508	0.863	10	5.814	0.763	0.315111	0.0443721	-0.270739	7.06646e-10	5.36204e-08
1170	19	422555	G	A	SHC2	Intron	Non_Alu_Non_Repeats	44	69.841	0.742	59	34.302	0.723	0.518365	0.24807	-0.270295	1.34662e-06	4.10039e-05
1171	7	148886338	A	G	Unknown	IGR	Alu_Repeats	31	49.206	0.711	23	13.372	0.595	0.349841	0.0796047	-0.270237	8.14893e-10	6.13483e-08
1172	19	16353000	A	G	Unknown	IGR	Alu_Repeats	35	55.556	0.486	0	0	0	0.270206	0	-0.270206	6.53962e-26	1.87815e-22
1173	10	28814615	T	C	WAC-AS1	RNA	Alu_Repeats	44	69.841	0.83	68	39.535	0.783	0.579905	0.309744	-0.270161	8.6619e-07	2.71887e-05
1174	2	152334893	A	G	RIF1	3'UTR	Alu_Repeats	27	42.857	0.927	30	17.442	0.729	0.397143	0.127198	-0.269945	1.93226e-06	5.49646e-05
1175	6	46624665	A	G	SLC25A27	Intron	Alu_Repeats	35	55.556	0.558	10	5.814	0.691	0.310111	0.0401802	-0.269931	2.06666e-16	6.60047e-14
1176	1	161340885	A	G	RP11-122G18.5	lincRNA	Alu_Repeats	35	55.556	0.544	14	8.14	0.394	0.302	0.0320698	-0.26993	1.8548e-16	5.96966e-14
1177	19	9865768	T	C	ZNF846	IGR	Alu_Repeats	28	44.444	0.665	6	3.488	0.733	0.295429	0.0255814	-0.269847	8.38233e-15	1.893e-12
1178	14	50248047	T	A	KLHDC2	Intron	Alu_Repeats	17	26.984	1	0	0	0	0.269841	0	-0.269841	1.71545e-12	2.34296e-10
1179	X	82764042	G	C	POU3F4	Missense_Mutation	Non_Alu_Non_Repeats	17	26.984	1	0	0	0	0.269841	0	-0.269841	1.71545e-12	2.34296e-10
1180	1	10456182	A	G	PGD	5'Flank	Alu_Repeats	48	76.19	0.485	44	25.581	0.391	0.369762	0.099936	-0.269826	2.51009e-15	6.56254e-13
1181	17	77075673	A	G	ENGASE	Silent	Non_Alu_Non_Repeats	26	41.27	0.654	0	0	0	0.26973	0	-0.26973	5.95941e-19	3.25448e-16
1182	3	9860259	A	G	TTLL3	5'Flank	Alu_Repeats	22	34.921	0.789	1	0.581	1	0.275413	0.00581395	-0.269599	7.67407e-15	1.74376e-12
1183	15	41591451	A	G	OIP5-AS1	RNA	Alu_Repeats	56	88.889	0.468	83	48.256	0.303	0.415857	0.146279	-0.269578	6.89894e-19	3.74237e-16
1184	14	31562836	A	G	AP4S1	IGR	Alu_Repeats	32	50.794	0.546	2	1.163	0.681	0.277492	0.00792442	-0.269568	3.04693e-21	2.99682e-18
1185	19	39121235	A	G	EIF3K	Intron	Alu_Repeats	41	65.079	0.506	23	13.372	0.448	0.329444	0.059907	-0.269537	7.74644e-16	2.1801e-13
1186	22	29835500	T	C	RFPL1	Intron	Alu_Repeats	49	77.778	0.348	1	0.581	0.25	0.270968	0.00145349	-0.269515	4.79097e-37	1.70227e-32
1187	17	41319797	T	C	NBR1	5'Flank	Alu_Repeats	34	53.968	0.585	18	10.465	0.44	0.315476	0.0460174	-0.269459	1.15592e-13	2.00591e-11
1188	9	68421781	C	G	Unknown	IGR	Alu_Repeats	17	26.984	0.998	0	0	0	0.269349	0	-0.269349	1.72909e-12	2.34296e-10
1189	8	42878729	A	G	HOOK3	3'UTR	Alu_Repeats	24	38.095	0.977	22	12.791	0.803	0.372095	0.102773	-0.269322	1.2315e-06	3.77034e-05
1190	2	132272471	A	G	AC093838.4	RNA	Alu_Repeats	32	50.794	0.78	33	19.186	0.663	0.396429	0.12711	-0.269318	1.10983e-07	4.34007e-06
1191	5	149574605	A	G	SLC6A7	Intron	Non_Alu_Non_Repeats	26	41.27	0.652	0	0	0	0.269254	0	-0.269254	5.97207e-19	3.25448e-16
1192	1	150590572	T	C	ENSA	Intron	Alu_Repeats	32	50.794	0.53	0	0	0	0.269159	0	-0.269159	1.55801e-23	2.47951e-20
1193	13	20252931	T	C	PSPC1	5'Flank	Alu_Repeats	32	50.794	0.541	3	1.744	0.325	0.27481	0.00566279	-0.269147	4.77497e-21	4.28473e-18
1194	2	152334421	A	G	RIF1	3'UTR	Alu_Repeats	35	55.556	0.537	19	11.047	0.266	0.298476	0.0293488	-0.269127	2.69351e-15	6.56254e-13
1195	14	51461285	T	C	TRIM9	Intron	Non_Alu_Non_Repeats	20	31.746	0.858	2	1.163	0.279	0.272365	0.00324419	-0.269121	6.86331e-13	1.00855e-10
1196	1	150585654	T	C	ENSA	Intron	Alu_Repeats	36	57.143	0.576	17	9.884	0.61	0.329333	0.06025	-0.269083	9.67991e-14	1.70371e-11
1197	17	29108329	A	G	CRLF3	IGR	Non_Alu_Non_Repeats	22	34.921	0.783	2	1.163	0.408	0.273603	0.00475	-0.268853	2.54239e-14	5.08324e-12
1198	9	130991439	A	G	DNM1	Intron	Alu_Repeats	47	74.603	0.446	28	16.279	0.396	0.333032	0.0644244	-0.268607	2.17745e-18	1.09805e-15
1199	15	75645621	A	G	MAN2C1	IGR	Non_Alu_Non_Repeats	41	65.079	0.813	68	39.535	0.659	0.52927	0.260692	-0.268578	2.08886e-07	7.9531e-06
1200	15	40666605	A	G	RP11-64K12.10	RNA	Alu_Repeats	30	47.619	0.564	0	0	0	0.26854	0	-0.26854	5.56276e-22	6.26711e-19
1201	1	47513492	A	G	CYP4X1	Intron	Alu_Repeats	26	41.27	0.651	0	0	0	0.268508	0	-0.268508	5.96909e-19	3.25448e-16
1202	14	20918028	T	C	OSGEP	Intron	Alu_Repeats	60	95.238	0.523	111	64.535	0.355	0.49781	0.229308	-0.268501	3.89724e-17	1.45124e-14
1203	2	55765847	A	G	CCDC104	Intron	Alu_Repeats	38	60.317	0.453	3	1.744	0.267	0.273111	0.00465116	-0.26846	4.3421e-26	1.43515e-22
1204	3	37113804	T	C	LRRFIP2	Intron	Alu_Repeats	17	26.984	0.995	0	0	0	0.268444	0	-0.268444	1.74121e-12	2.34296e-10
1205	17	4801286	C	T	CHRNE	3'UTR	Non_Alu_Non_Repeats	46	73.016	0.868	70	40.698	0.898	0.633984	0.36557	-0.268414	0.000483495	0.00525291
1206	9	98777358	A	G	ERCC6L2	IGR	Alu_Repeats	21	33.333	0.817	1	0.581	0.7	0.27246	0.00406977	-0.268391	2.23303e-14	4.51864e-12
1207	1	78166199	T	C	USP33	Intron	Alu_Repeats	20	31.746	0.93	5	2.907	0.929	0.295365	0.0269942	-0.268371	3.29175e-10	2.62977e-08
1208	8	21896579	A	G	NPM2	IGR	Alu_Repeats	39	61.905	0.44	3	1.744	0.244	0.272603	0.00425	-0.268353	6.21322e-27	2.46431e-23
1209	9	127707712	T	C	SCAI	3'UTR	Alu_Repeats	30	47.619	0.563	0	0	0	0.268302	0	-0.268302	5.56276e-22	6.26711e-19
1210	12	53568361	T	C	CSAD	Intron	Alu_Repeats	46	73.016	0.439	27	15.698	0.336	0.320841	0.0526686	-0.268173	2.536e-19	1.56367e-16
1211	1	11088159	A	G	MASP2	Intron	Alu_Repeats	47	74.603	0.532	64	37.209	0.345	0.396524	0.128442	-0.268082	4.52045e-13	6.82865e-11
1212	11	72002414	T	C	CLPB	IGR	Alu_Repeats	29	46.032	0.591	2	1.163	0.337	0.271968	0.00391279	-0.268055	1.49814e-19	9.60543e-17
1213	1	156576549	A	G	Unknown	IGR	Alu_Repeats	27	42.857	0.677	7	4.07	0.541	0.290063	0.0220291	-0.268034	2.53966e-14	5.08017e-12
1214	2	99812988	A	G	MRPL30	3'UTR	Alu_Repeats	51	80.952	0.427	52	30.233	0.257	0.34581	0.0777907	-0.268019	2.61213e-20	1.99594e-17
1215	3	101409201	A	G	Unknown	IGR	Alu_Repeats	25	39.683	0.712	5	2.907	0.5	0.28246	0.0145349	-0.267925	2.39596e-14	4.81417e-12
1216	15	84952709	C	G	DNM1P51	RNA	Alu_Repeats	24	38.095	0.715	1	0.581	0.8	0.272524	0.00465116	-0.267873	1.92175e-16	6.17e-14
1217	16	4165432	T	C	ADCY9	Silent	Non_Alu_Non_Repeats	22	34.921	1	14	8.14	1	0.349206	0.0813953	-0.267811	4.73704e-07	1.51586e-05
1218	19	55554984	T	C	RDH13	IGR	Alu_Repeats	38	60.317	0.491	10	5.814	0.483	0.295889	0.0281105	-0.267778	1.43713e-19	9.24904e-17
1219	15	72639635	G	A	HEXA	Intron	Alu_Repeats	18	28.571	0.998	3	1.744	1	0.285127	0.0174419	-0.267685	1.98689e-10	1.68945e-08
1220	17	4887174	T	C	CAMTA2	Intron	Alu_Repeats	26	41.27	0.654	1	0.581	0.4	0.27	0.00232558	-0.267674	4.42122e-18	2.00388e-15
1221	19	5684064	A	G	HSD11B1L	5'UTR	Alu_Repeats	37	58.73	0.615	27	15.698	0.595	0.360968	0.0933488	-0.267619	3.36512e-11	3.47827e-09
1222	15	40986505	T	C	RAD51	5'Flank	Alu_Repeats	26	41.27	0.755	13	7.558	0.583	0.311619	0.0440407	-0.267578	1.2017e-10	1.07856e-08
1223	17	76231097	A	G	TMEM235	Intron	Alu_Repeats	30	47.619	0.572	1	0.581	0.818	0.272317	0.00475581	-0.267562	1.05489e-20	8.97749e-18
1224	1	166028768	T	C	AL626787.1	5'Flank	Non_Alu_Repeats	40	63.492	0.51	29	16.86	0.334	0.323841	0.0563779	-0.267463	1.8946e-15	5.02365e-13
1225	14	45601666	T	C	FKBP3	Intron	Alu_Repeats	36	57.143	0.505	6	3.488	0.611	0.288698	0.0213081	-0.26739	1.65128e-20	1.37645e-17
1226	5	142605883	A	G	ARHGAP26	3'UTR	Alu_Repeats	29	46.032	0.602	2	1.163	0.834	0.277016	0.00969186	-0.267324	7.19872e-19	3.88768e-16
1227	16	25069798	T	G	Unknown	IGR	Non_Alu_Repeats	18	28.571	0.936	0	0	0	0.267317	0	-0.267317	3.51097e-13	5.49855e-11
1228	17	74084449	C	T	EXOC7	Intron	Non_Alu_Non_Repeats	32	50.794	0.701	19	11.047	0.803	0.355968	0.0886744	-0.267294	3.06704e-10	2.4553e-08
1229	X	73416925	T	C	Unknown	IGR	Non_Alu_Repeats	53	84.127	0.471	76	44.186	0.292	0.396508	0.129244	-0.267264	3.63765e-17	1.36351e-14
1230	12	67710942	A	G	CAND1	3'UTR	Alu_Repeats	55	87.302	0.575	81	47.093	0.498	0.501683	0.234442	-0.267241	1.25812e-10	1.12576e-08
1231	1	21101903	T	C	HP1BP3	Intron	Non_Alu_Repeats	39	61.905	0.901	61	35.465	0.819	0.55754	0.2905	-0.26704	7.60769e-06	0.000184353
1232	9	136284234	A	G	REXO4	5'Flank	Alu_Repeats	25	39.683	0.71	3	1.744	0.848	0.281603	0.0147965	-0.266807	3.76527e-15	9.00646e-13
1233	4	17628635	A	G	MED28	3'UTR	Alu_Repeats	34	53.968	0.542	14	8.14	0.317	0.292333	0.0258198	-0.266514	2.02457e-16	6.47333e-14
1234	22	26120928	A	G	ADRBK2	3'UTR	Alu_Repeats	38	60.317	0.479	9	5.233	0.425	0.288698	0.0222151	-0.266483	5.19767e-21	4.60734e-18
1235	18	4009177	A	G	DLGAP1	Intron	Alu_Repeats	29	46.032	0.579	0	0	0	0.266476	0	-0.266476	3.25211e-21	3.01841e-18
1236	19	58210700	T	C	ZNF154	3'UTR	Alu_Repeats	36	57.143	0.578	28	16.279	0.393	0.330254	0.0640291	-0.266225	1.6233e-12	2.26704e-10
1237	4	56287228	A	G	TMEM165	Intron	Alu_Repeats	34	53.968	0.501	3	1.744	0.244	0.270444	0.00426163	-0.266183	9.49016e-23	1.25467e-19
1238	19	3287419	G	A	CELF5	Intron	Alu_Repeats	29	46.032	0.581	1	0.581	0.2	0.267317	0.00116279	-0.266155	2.18622e-20	1.69634e-17
1239	17	15945608	C	T	NCOR1	Intron	Non_Alu_Non_Repeats	22	34.921	0.762	0	0	0	0.266127	0	-0.266127	5.05941e-16	1.47607e-13
1240	11	76734901	A	G	ACER3	3'UTR	Alu_Repeats	42	66.667	0.431	7	4.07	0.521	0.287317	0.0212209	-0.266097	3.41911e-24	6.3383e-21
1241	X	47068692	A	G	UBA1	Intron	Alu_Repeats	34	53.968	0.762	54	31.395	0.463	0.411349	0.145256	-0.266093	8.85031e-07	2.7728e-05
1242	6	31732971	T	C	VWA7	IGR	Alu_Repeats	34	53.968	0.512	5	2.907	0.346	0.276143	0.0100581	-0.266085	4.24622e-21	3.85615e-18
1243	16	1409299	A	G	GNPTG	Intron	Alu_Repeats	59	93.651	0.602	95	55.233	0.54	0.564048	0.298006	-0.266042	2.16336e-10	1.7516e-08
1244	19	58416402	T	C	CTD-2583A14.9	Intron	Alu_Repeats	26	41.27	0.645	0	0	0	0.266	0	-0.266	5.97058e-19	3.25448e-16
1245	17	74781562	A	G	Unknown	IGR	Alu_Repeats	31	49.206	0.567	5	2.907	0.456	0.279222	0.0132616	-0.265961	1.43025e-18	7.38277e-16
1246	17	77075670	C	T	ENGASE	Silent	Non_Alu_Non_Repeats	28	44.444	0.624	2	1.163	1	0.27746	0.0116279	-0.265832	4.0413e-18	1.85578e-15
1247	1	150591630	T	C	ENSA	Intron	Alu_Repeats	45	71.429	0.43	18	10.465	0.398	0.307429	0.0416337	-0.265795	1.0491e-20	8.93715e-18
1248	17	41318136	C	T	RP11-242D8.1	lincRNA	Non_Alu_Repeats	22	34.921	0.835	7	4.07	0.641	0.291587	0.0260698	-0.265518	1.25098e-10	1.11961e-08
1249	2	136478929	A	G	R3HDM1	Intron	Alu_Repeats	27	42.857	0.634	2	1.163	0.549	0.271889	0.00638372	-0.265505	7.38199e-18	3.20996e-15
1250	15	42830732	T	C	Unknown	IGR	Alu_Repeats	42	66.667	0.426	13	7.558	0.252	0.284286	0.0190174	-0.265268	9.07479e-24	1.57927e-20
1251	17	80614101	T	C	RAB40B	Intron	Alu_Repeats	47	74.603	0.38	9	5.233	0.343	0.283238	0.0179709	-0.265267	2.06891e-28	1.23373e-24
1252	1	10456208	A	G	PGD	5'Flank	Alu_Repeats	44	69.841	0.536	53	30.814	0.354	0.374444	0.109221	-0.265224	1.57767e-12	2.20657e-10
1253	17	43722381	A	G	CRHR1	Intron	Alu_Repeats	32	50.794	0.676	28	16.279	0.481	0.343508	0.0783081	-0.2652	3.12974e-10	2.50418e-08
1254	19	39503347	T	C	Unknown	IGR	Alu_Repeats	34	53.968	0.508	4	2.326	0.376	0.273921	0.00873256	-0.265188	8.05989e-22	8.64528e-19
1255	9	69716934	G	T	Unknown	IGR	Alu_Repeats	17	26.984	0.982	0	0	0	0.265095	0	-0.265095	1.75189e-12	2.34296e-10
1256	16	67041962	A	G	CES4A	Intron	Alu_Repeats	44	69.841	0.38	0	0	0	0.265048	0	-0.265048	2.09418e-33	3.72041e-29
1257	15	23095072	T	C	NIPA1	Intron	Alu_Repeats	42	66.667	0.421	8	4.651	0.34	0.28081	0.0157907	-0.265019	4.01911e-25	9.97164e-22
1258	17	37413298	T	C	FBXL20	IGR	Alu_Repeats	34	53.968	0.513	5	2.907	0.404	0.276746	0.0117384	-0.265008	7.28978e-21	6.31096e-18
1259	1	1365490	A	G	TMEM88B	IGR	Alu_Repeats	53	84.127	0.607	74	43.023	0.57	0.510333	0.24536	-0.264973	2.24359e-08	1.06537e-06
1260	19	422543	G	A	SHC2	Intron	Non_Alu_Non_Repeats	46	73.016	0.725	62	36.047	0.734	0.529365	0.264407	-0.264958	2.05051e-06	5.49646e-05
1261	14	21656253	A	T	Unknown	IGR	Non_Alu_Non_Repeats	17	26.984	0.982	0	0	0	0.264952	0	-0.264952	1.72909e-12	2.34296e-10
1262	16	89609442	A	G	SPG7	Intron	Alu_Repeats	27	42.857	0.773	15	8.721	0.761	0.331159	0.0663314	-0.264827	1.89128e-09	1.25303e-07
1263	2	217072915	A	G	XRCC5	IGR	Alu_Repeats	34	53.968	0.591	19	11.047	0.489	0.318714	0.0539826	-0.264732	4.81241e-13	7.25426e-11
1264	13	32980902	T	C	N4BP2L1	Intron	Alu_Repeats	33	52.381	0.512	2	1.163	0.307	0.268286	0.00356977	-0.264716	1.13905e-22	1.47841e-19
1265	10	75179239	T	C	Unknown	IGR	Non_Alu_Repeats	27	42.857	0.617	0	0	0	0.264619	0	-0.264619	1.06503e-19	7.05517e-17
1266	17	76231157	A	G	TMEM235	Intron	Alu_Repeats	30	47.619	0.562	1	0.581	0.5	0.267492	0.00290698	-0.264585	4.80768e-21	4.30641e-18
1267	16	5063411	A	G	SEC14L5	Intron	Alu_Repeats	24	38.095	0.694	0	0	0	0.264365	0	-0.264365	1.80056e-17	7.12331e-15
1268	20	61486574	T	C	TCFL5	Intron	Alu_Repeats	26	41.27	0.655	3	1.744	0.343	0.27027	0.00597674	-0.264293	1.73487e-16	5.6192e-14
1269	19	17723457	T	C	UNC13A	Intron	Alu_Repeats	22	34.921	0.757	0	0	0	0.264222	0	-0.264222	5.14728e-16	1.47607e-13
1270	18	20876394	T	C	TMEM241	3'UTR	Alu_Repeats	47	74.603	0.383	14	8.14	0.261	0.285365	0.0212267	-0.264138	1.536e-27	6.79449e-24
1271	19	54489738	A	G	CACNG8	3'UTR	Alu_Repeats	44	69.841	0.4	7	4.07	0.375	0.279365	0.0152616	-0.264103	5.55978e-27	2.21545e-23
1272	12	121097356	A	G	CABP1	Intron	Alu_Repeats	46	73.016	0.368	2	1.163	0.395	0.268619	0.00458721	-0.264032	9.1124e-33	1.5541e-28
1273	15	25228814	A	G	SNURF	Intron	Alu_Repeats	31	49.206	0.536	0	0	0	0.263952	0	-0.263952	9.37975e-23	1.24208e-19
1274	19	46882997	A	G	PPP5C	Intron	Non_Alu_Repeats	33	52.381	0.506	1	0.581	0.2	0.265111	0.00116279	-0.263948	1.61975e-23	2.56258e-20
1275	17	75564487	A	G	RP11-13K12.5	lincRNA	Alu_Repeats	22	34.921	0.769	1	0.581	0.833	0.268571	0.00484302	-0.263728	6.7182e-15	1.54002e-12
1276	12	49323114	T	C	RP11-302B13.5	Intron	Alu_Repeats	24	38.095	0.751	5	2.907	0.766	0.285984	0.0222733	-0.263711	6.62415e-13	9.77113e-11
1277	17	80339729	A	G	RP13-20L14.1	lincRNA	Non_Alu_Repeats	28	44.444	0.691	11	6.395	0.677	0.306968	0.0432674	-0.263701	4.97359e-12	6.12711e-10
1278	12	6930804	T	G	GPR162	5'Flank	Non_Alu_Non_Repeats	19	30.159	0.927	3	1.744	0.917	0.279476	0.0159884	-0.263488	3.54237e-11	3.64865e-09
1279	1	10450058	A	G	RN7SL721P	RNA	Alu_Repeats	31	49.206	0.581	10	5.814	0.389	0.286079	0.0226279	-0.263451	9.02433e-16	2.51238e-13
1280	17	35877155	T	C	SYNRG	IGR	Alu_Repeats	32	50.794	0.661	23	13.372	0.539	0.335556	0.0721105	-0.263445	1.18334e-10	1.06331e-08
1281	19	16350336	A	G	Unknown	IGR	Alu_Repeats	35	55.556	0.474	0	0	0	0.263444	0	-0.263444	6.5361e-26	1.87815e-22
1282	17	76231858	A	G	TMEM235	Intron	Alu_Repeats	18	28.571	0.941	1	0.581	0.923	0.268762	0.00536628	-0.263396	3.15593e-12	3.9982e-10
1283	17	29121120	A	G	CRLF3	Intron	Alu_Repeats	47	74.603	0.522	65	37.791	0.333	0.389079	0.125709	-0.26337	8.42285e-13	1.21923e-10
1284	16	1411020	A	G	GNPTG	Intron	Alu_Repeats	42	66.667	0.423	12	6.977	0.264	0.281762	0.0184244	-0.263337	8.02537e-24	1.40814e-20
1285	22	50749153	T	C	DENND6B	3'UTR	Alu_Repeats	30	47.619	0.553	0	0	0	0.263286	0	-0.263286	5.5563e-22	6.26711e-19
1286	9	80886883	A	G	CEP78	3'UTR	Alu_Repeats	27	42.857	0.875	27	15.698	0.713	0.375127	0.11189	-0.263237	3.69923e-07	1.3563e-05
1287	1	46076481	A	G	NASP	Intron	Alu_Repeats	49	77.778	0.54	80	46.512	0.337	0.419889	0.156686	-0.263203	4.08574e-12	5.09815e-10
1288	9	68419668	G	A	Unknown	IGR	Non_Alu_Non_Repeats	29	46.032	0.596	3	1.744	0.629	0.274159	0.0109651	-0.263194	3.51927e-18	1.62922e-15
1289	1	1048954	T	C	C1orf159	Intron	Non_Alu_Non_Repeats	23	36.508	0.721	0	0	0	0.263127	0	-0.263127	9.68949e-17	3.25784e-14
1290	4	764651	T	C	PCGF3	IGR	Alu_Repeats	29	46.032	0.651	13	7.558	0.482	0.299492	0.0364302	-0.263062	1.20409e-12	1.70902e-10
1291	14	74046900	A	G	Unknown	IGR	Alu_Repeats	22	34.921	0.81	5	2.907	0.689	0.282825	0.0200291	-0.262796	6.41788e-12	7.78934e-10
1292	19	16354511	A	G	Unknown	IGR	Alu_Repeats	26	41.27	0.637	0	0	0	0.262794	0	-0.262794	5.97207e-19	3.25448e-16
1293	16	89615969	A	G	SPG7	Intron	Alu_Repeats	34	53.968	0.562	20	11.628	0.348	0.303254	0.0405058	-0.262748	1.27231e-13	2.1927e-11
1294	6	86373268	T	C	Unknown	IGR	Alu_Repeats	35	55.556	0.473	0	0	0	0.262698	0	-0.262698	6.53786e-26	1.87815e-22
1295	10	88803813	T	C	RNU6-529P	RNA	Alu_Repeats	27	42.857	0.708	10	5.814	0.703	0.303365	0.0408895	-0.262476	6.49549e-12	7.87009e-10
1296	19	56632793	G	A	ZNF787	5'Flank	Non_Alu_Non_Repeats	18	28.571	0.939	1	0.581	1	0.268238	0.00581395	-0.262424	3.70219e-12	4.64607e-10
1297	10	46970654	C	A	SYT15	5'Flank	Non_Alu_Non_Repeats	24	38.095	0.708	2	1.163	0.623	0.269635	0.00725	-0.262385	1.24913e-15	3.3988e-13
1298	6	86382734	T	C	Unknown	IGR	Non_Alu_Repeats	27	42.857	0.679	7	4.07	0.7	0.290841	0.0285058	-0.262335	1.05402e-13	1.84978e-11
1299	17	36691582	T	C	SRCIN1	Intron	Alu_Repeats	17	26.984	0.972	0	0	0	0.26227	0	-0.26227	1.78167e-12	2.34296e-10
1300	1	151420051	T	C	POGZ	Intron	Alu_Repeats	24	38.095	0.702	1	0.581	0.923	0.267587	0.00536628	-0.262221	2.92415e-16	9.11384e-14
1301	5	138215974	A	G	CTNNA1	Intron	Alu_Repeats	38	60.317	0.435	0	0	0	0.262175	0	-0.262175	2.39396e-28	1.33464e-24
1302	22	31831465	A	G	EIF4ENIF1	5'Flank	Alu_Repeats	34	53.968	0.638	22	12.791	0.641	0.344095	0.082	-0.262095	1.36132e-10	1.21453e-08
1303	11	66450312	T	C	SPTBN2	IGR	Alu_Repeats	28	44.444	0.654	8	4.651	0.62	0.290841	0.0288372	-0.262004	5.2833e-14	1.01197e-11
1304	4	48859782	A	G	OCIAD1	Intron	Alu_Repeats	29	46.032	0.651	17	9.884	0.382	0.299667	0.0377093	-0.261957	2.44075e-11	2.57018e-09
1305	20	3160505	T	C	Unknown	IGR	Alu_Repeats	34	53.968	0.584	19	11.047	0.482	0.315111	0.0532209	-0.26189	8.01639e-13	1.16515e-10
1306	19	35528578	A	G	SCN1B	Intron	Alu_Repeats	29	46.032	0.582	3	1.744	0.354	0.268048	0.0061686	-0.261879	8.22827e-19	4.39911e-16
1307	4	17803681	T	C	DCAF16	3'UTR	Alu_Repeats	48	76.19	0.475	63	36.628	0.274	0.362048	0.100273	-0.261774	6.99736e-14	1.26683e-11
1308	19	38227034	T	C	ZNF573	IGR	Alu_Repeats	25	39.683	0.766	10	5.814	0.728	0.303952	0.0423023	-0.26165	7.04647e-11	6.5778e-09
1309	1	1662604	T	C	SLC35E2	Intron	Alu_Repeats	35	55.556	0.66	48	27.907	0.377	0.366825	0.105273	-0.261552	1.22943e-08	6.69296e-07
1310	9	68425407	G	A	Unknown	IGR	Non_Alu_Non_Repeats	30	47.619	0.559	2	1.163	0.423	0.266254	0.00492442	-0.26133	4.5973e-20	3.37085e-17
1311	2	55206282	T	C	RTN4	Intron	Alu_Repeats	33	52.381	0.539	11	6.395	0.326	0.282127	0.0208663	-0.261261	5.09261e-17	1.86381e-14
1312	19	40823335	T	C	C19orf47	IGR	Alu_Repeats	22	34.921	0.8	4	2.326	0.784	0.279476	0.0182442	-0.261232	1.99264e-12	2.5871e-10
1313	12	49322996	T	C	RP11-302B13.5	Intron	Alu_Repeats	27	42.857	0.626	3	1.744	0.396	0.268111	0.00690698	-0.261204	3.72602e-17	1.39173e-14
1314	17	5327401	A	G	RPAIN	Intron	Alu_Repeats	29	46.032	0.753	25	14.535	0.587	0.34654	0.0853605	-0.261179	1.27548e-08	6.92773e-07
1315	2	55206327	T	C	RTN4	Intron	Alu_Repeats	32	50.794	0.547	11	6.395	0.265	0.278079	0.0169651	-0.261114	1.64463e-16	5.35898e-14
1316	11	118875160	A	G	CCDC84	Intron	Alu_Repeats	22	34.921	0.748	0	0	0	0.261095	0	-0.261095	5.14697e-16	1.47607e-13
1317	10	3168694	A	G	PFKP	Intron	Non_Alu_Non_Repeats	32	50.794	0.542	10	5.814	0.245	0.275206	0.0142209	-0.260985	5.54328e-17	2.01773e-14
1318	6	36108633	A	G	MAPK13	IGR	Alu_Repeats	38	60.317	0.48	11	6.395	0.443	0.289302	0.028343	-0.260959	3.02233e-19	1.8409e-16
1319	16	89782222	T	C	VPS9D1	Intron	Alu_Repeats	33	52.381	0.516	3	1.744	0.55	0.27054	0.00959302	-0.260947	2.68841e-21	2.66263e-18
1320	17	36350375	T	C	TBC1D3	5'Flank	Non_Alu_Repeats	23	36.508	0.731	1	0.581	1	0.26673	0.00581395	-0.260916	1.23027e-15	3.34961e-13
1321	1	50903632	T	C	FAF1	IGR	Alu_Repeats	22	34.921	0.747	0	0	0	0.260778	0	-0.260778	5.14666e-16	1.47607e-13
1322	15	34523438	T	C	SLC12A6	IGR	Alu_Repeats	41	65.079	0.524	34	19.767	0.405	0.34073	0.0800756	-0.260655	4.56626e-13	6.8954e-11
1323	9	68422150	T	A	Unknown	IGR	Non_Alu_Non_Repeats	17	26.984	0.987	1	0.581	1	0.266429	0.00581395	-0.260615	1.92575e-11	2.06225e-09
1324	4	585875	A	G	RN7SL358P	RNA	Alu_Repeats	27	42.857	0.608	0	0	0	0.260587	0	-0.260587	1.06543e-19	7.05517e-17
1325	7	4941719	T	C	Unknown	IGR	Alu_Repeats	24	38.095	0.695	1	0.581	0.741	0.264857	0.00430814	-0.260549	2.23442e-16	7.09111e-14
1326	X	1468629	T	C	IL3RA	Intron	Alu_Repeats	29	46.032	0.615	9	5.233	0.433	0.283206	0.0226744	-0.260532	9.90681e-15	2.22197e-12
1327	17	36695571	T	C	SRCIN1	Intron	Alu_Repeats	41	65.079	0.407	3	1.744	0.267	0.265127	0.00465116	-0.260476	2.60266e-28	1.43187e-24
1328	19	414284	T	C	SHC2	IGR	Non_Alu_Repeats	21	33.333	0.834	3	1.744	1	0.277905	0.0174419	-0.260463	2.42713e-12	3.12363e-10
1329	1	150594025	T	C	ENSA	Intron	Alu_Repeats	42	66.667	0.474	31	18.023	0.308	0.316	0.0555407	-0.260459	4.53139e-16	1.38647e-13
1330	1	45242978	A	G	RPS8	Intron	Alu_Repeats	40	63.492	0.489	31	18.023	0.278	0.310619	0.0501686	-0.26045	5.62241e-15	1.30379e-12
1331	11	93468068	T	C	TAF1D	IGR	Alu_Repeats	44	69.841	0.402	14	8.14	0.251	0.280873	0.020436	-0.260437	1.09587e-24	2.42726e-21
1332	7	4941855	T	C	Unknown	IGR	Alu_Repeats	36	57.143	0.536	15	8.721	0.529	0.306476	0.0461744	-0.260302	2.97985e-15	7.20454e-13
1333	16	263059	T	C	LUC7L	Intron	Alu_Repeats	27	42.857	0.826	21	12.209	0.769	0.354095	0.093843	-0.260252	1.0345e-07	4.05182e-06
1334	2	152334880	A	G	RIF1	3'UTR	Alu_Repeats	30	47.619	0.822	32	18.605	0.706	0.391444	0.131279	-0.260165	4.6048e-07	1.49485e-05
1335	22	18983531	A	G	DGCR5	RNA	Alu_Repeats	26	41.27	0.63	0	0	0	0.260111	0	-0.260111	5.97207e-19	3.25448e-16
1336	4	17629377	A	G	MED28	3'UTR	Alu_Repeats	42	66.667	0.474	29	16.86	0.332	0.316111	0.0560174	-0.260094	6.06731e-16	1.7327e-13
1337	16	6822766	A	G	RBFOX1	Intron	Non_Alu_Non_Repeats	20	31.746	0.819	0	0	0	0.260079	0	-0.260079	1.35965e-14	2.90847e-12
1338	11	113817943	A	G	HTR3B	IGR	Alu_Repeats	23	36.508	0.712	0	0	0	0.259952	0	-0.259952	9.69126e-17	3.25784e-14
1339	8	21893324	A	G	NPM2	Intron	Alu_Repeats	46	73.016	0.363	3	1.744	0.297	0.265063	0.00518023	-0.259883	2.01608e-32	2.97083e-28
1340	12	121102560	A	G	CABP1	Intron	Alu_Repeats	34	53.968	0.481	0	0	0	0.25981	0	-0.25981	4.11588e-25	9.97164e-22
1341	5	149574597	A	G	SLC6A7	Intron	Non_Alu_Non_Repeats	31	49.206	0.528	0	0	0	0.259778	0	-0.259778	9.37242e-23	1.24208e-19
1342	1	47513800	A	G	CYP4X1	Intron	Alu_Repeats	25	39.683	0.654	0	0	0	0.259714	0	-0.259714	3.29984e-18	1.53535e-15
1343	22	24970622	A	G	SNRPD3	IGR	Alu_Repeats	47	74.603	0.399	27	15.698	0.24	0.297333	0.037686	-0.259647	1.43328e-22	1.8242e-19
1344	7	74295277	T	C	Unknown	IGR	Alu_Repeats	25	39.683	0.819	17	9.884	0.664	0.325175	0.0656163	-0.259558	2.18351e-08	1.04262e-06
1345	12	124141514	A	G	GTF2H3	Intron	Alu_Repeats	28	44.444	0.588	1	0.581	0.292	0.26119	0.00169767	-0.259493	1.32704e-19	8.63076e-17
1346	16	89969593	T	C	TCF25	Intron	Non_Alu_Non_Repeats	40	63.492	0.717	48	27.907	0.702	0.455381	0.195901	-0.25948	1.05781e-06	3.27109e-05
1347	3	124171472	A	G	KALRN	Intron	Non_Alu_Non_Repeats	22	34.921	0.743	0	0	0	0.259429	0	-0.259429	5.1479e-16	1.47607e-13
1348	15	83511142	T	C	Unknown	IGR	Alu_Repeats	42	66.667	0.599	51	29.651	0.472	0.399159	0.139843	-0.259316	9.02223e-10	6.76185e-08
1349	19	45167091	A	G	PVR	IGR	Alu_Repeats	24	38.095	0.896	22	12.791	0.642	0.341397	0.0820814	-0.259315	5.66513e-07	1.80513e-05
1350	8	42876586	A	G	HOOK3	3'UTR	Alu_Repeats	32	50.794	0.544	5	2.907	0.588	0.276381	0.0170872	-0.259294	1.44543e-18	7.45662e-16
1351	22	20055150	A	G	TANGO2	IGR	Alu_Repeats	39	61.905	0.525	40	23.256	0.284	0.325238	0.0659651	-0.259273	3.01509e-13	4.9264e-11
1352	3	40507607	A	G	RP11-391M1.4	lincRNA	Alu_Repeats	58	92.063	0.552	107	62.209	0.4	0.507984	0.248727	-0.259257	4.49285e-13	6.79177e-11
1353	14	74169109	A	G	DNAL1	3'UTR	Alu_Repeats	30	47.619	0.563	3	1.744	0.51	0.268127	0.00889535	-0.259232	3.25103e-19	1.96756e-16
1354	6	111218772	A	G	AMD1	IGR	Alu_Repeats	31	49.206	0.7	22	12.791	0.668	0.344603	0.0854244	-0.259179	9.68611e-10	6.77205e-08
1355	19	39120842	A	G	EIF3K	Intron	Alu_Repeats	22	34.921	0.889	12	6.977	0.737	0.310492	0.0514128	-0.259079	1.4817e-08	7.98472e-07
1356	10	46962944	G	A	SYT15	Intron	Alu_Repeats	26	41.27	0.627	0	0	0	0.258952	0	-0.258952	5.97207e-19	3.25448e-16
1357	9	130993287	A	G	DNM1	Intron	Alu_Repeats	40	63.492	0.413	2	1.163	0.271	0.262	0.00315698	-0.258843	2.22297e-28	1.30732e-24
1358	13	20253097	T	C	PSPC1	5'Flank	Alu_Repeats	26	41.27	0.724	8	4.651	0.863	0.298952	0.0401337	-0.258819	7.67545e-12	9.23415e-10
1359	19	16751692	T	C	CTC-429P9.4	Intron	Alu_Repeats	27	42.857	0.654	9	5.233	0.408	0.280175	0.0213721	-0.258803	1.39495e-13	2.38435e-11
1360	6	56921927	A	G	KIAA1586	IGR	Alu_Repeats	29	46.032	0.633	18	10.465	0.312	0.291444	0.0326453	-0.258799	2.06855e-11	2.20382e-09
1361	20	61444697	G	C	OGFR	Missense_Mutation	Non_Alu_Non_Repeats	28	44.444	0.69	13	7.558	0.636	0.306778	0.0480465	-0.258731	4.53191e-11	4.30063e-09
1362	14	76671382	A	G	GPATCH2L	3'UTR	Alu_Repeats	36	57.143	0.576	37	21.512	0.328	0.329159	0.0704593	-0.258699	3.0533e-11	3.17367e-09
1363	X	228976	G	C	GTPBP6	Intron	Non_Alu_Non_Repeats	45	71.429	0.695	63	36.628	0.649	0.496508	0.237826	-0.258682	1.4611e-06	4.42653e-05
1364	12	132333827	G	A	MMP17	Intron	Alu_Repeats	18	28.571	0.905	0	0	0	0.258667	0	-0.258667	3.60156e-13	5.49855e-11
1365	19	40538503	T	C	ZNF780B	IGR	Alu_Repeats	35	55.556	0.567	19	11.047	0.508	0.314746	0.0561221	-0.258624	1.73246e-13	2.91906e-11
1366	10	43014222	T	C	ZNF37BP	RNA	Alu_Repeats	33	52.381	0.557	10	5.814	0.575	0.292016	0.0334535	-0.258562	7.68267e-16	2.16287e-13
1367	2	61347804	A	G	KIAA1841	Intron	Alu_Repeats	26	41.27	0.745	11	6.395	0.764	0.307333	0.048843	-0.25849	1.38719e-10	1.23645e-08
1368	9	130991769	A	G	DNM1	Intron	Alu_Repeats	51	80.952	0.6	56	32.558	0.698	0.485794	0.227384	-0.25841	1.90218e-06	5.49646e-05
1369	19	38897380	A	G	FAM98C	Intron	Alu_Repeats	44	69.841	0.526	54	31.395	0.348	0.367524	0.109145	-0.258378	6.68423e-12	8.08613e-10
1370	9	88159448	T	C	AGTPBP1	IGR	Alu_Repeats	43	68.254	0.434	19	11.047	0.346	0.296508	0.0382267	-0.258281	6.34179e-20	4.55594e-17
1371	16	679814	T	C	WFIKKN1	5'Flank	Non_Alu_Non_Repeats	17	26.984	1	2	1.163	1	0.269841	0.0116279	-0.258213	1.3993e-10	1.24699e-08
1372	12	49322323	T	C	RP11-302B13.5	Intron	Alu_Repeats	42	66.667	0.435	12	6.977	0.462	0.290254	0.0322384	-0.258016	5.06582e-21	4.50451e-18
1373	10	97927155	A	G	Unknown	IGR	Alu_Repeats	37	58.73	0.467	9	5.233	0.306	0.274016	0.0160349	-0.257981	7.16836e-21	6.2248e-18
1374	2	203163866	A	G	NOP58	Intron	Alu_Repeats	22	34.921	0.887	13	7.558	0.684	0.309603	0.0516802	-0.257923	2.56988e-08	1.21571e-06
1375	11	93468671	T	C	TAF1D	IGR	Alu_Repeats	33	52.381	0.535	14	8.14	0.274	0.280222	0.0223081	-0.257914	6.34273e-16	1.80954e-13
1376	19	38897366	A	G	FAM98C	Intron	Alu_Repeats	43	68.254	0.471	37	21.512	0.296	0.321492	0.0637442	-0.257748	1.8471e-15	4.90837e-13
1377	15	91507575	A	G	RCCD1	IGR	Alu_Repeats	35	55.556	0.478	3	1.744	0.437	0.265349	0.00762791	-0.257721	4.53593e-23	6.60064e-20
1378	5	79776615	T	C	ZFYVE16	IGR	Alu_Repeats	37	58.73	0.615	32	18.605	0.556	0.361111	0.103401	-0.25771	6.76883e-10	5.14949e-08
1379	13	53265353	A	G	SUGT1	3'UTR	Alu_Repeats	32	50.794	0.585	14	8.14	0.485	0.29719	0.0394942	-0.257696	7.48439e-14	1.32467e-11
1380	15	41872672	A	G	TYRO3	IGR	Alu_Repeats	35	55.556	0.513	12	6.977	0.393	0.285016	0.027436	-0.25758	1.70921e-17	7.12331e-15
1381	9	131088929	A	G	COQ4	Intron	Alu_Repeats	24	38.095	0.742	6	3.488	0.718	0.282635	0.0250581	-0.257577	2.36894e-12	3.0538e-10
1382	12	48179402	C	T	HDAC7	Intron	Non_Alu_Non_Repeats	29	46.032	0.645	10	5.814	0.676	0.296825	0.0392965	-0.257529	4.95428e-13	7.4589e-11
1383	11	67851509	T	C	CHKA	Intron	Alu_Repeats	43	68.254	0.423	18	10.465	0.298	0.288667	0.0311977	-0.257469	7.43044e-21	6.4197e-18
1384	12	49312941	T	C	CCDC65	Intron	Alu_Repeats	30	47.619	0.541	0	0	0	0.257397	0	-0.257397	5.55809e-22	6.26711e-19
1385	11	82963147	T	C	ANKRD42	Intron	Non_Alu_Repeats	19	30.159	0.892	2	1.163	1	0.268984	0.0116279	-0.257356	6.99153e-12	8.44351e-10
1386	9	131392837	A	G	SPTAN1	Intron	Alu_Repeats	33	52.381	0.568	15	8.721	0.464	0.297778	0.0404535	-0.257324	3.009e-14	5.93682e-12
1387	1	207942343	A	G	CD46	Intron	Alu_Repeats	46	73.016	0.427	29	16.86	0.321	0.311492	0.0541802	-0.257312	1.57867e-18	8.10959e-16
1388	9	68414342	T	C	MIR4477B	RNA	Non_Alu_Repeats	32	50.794	0.666	21	12.209	0.665	0.338444	0.0812209	-0.257224	5.3241e-10	4.10458e-08
1389	1	207943188	A	G	CD46	Intron	Alu_Repeats	35	55.556	0.614	27	15.698	0.534	0.340937	0.0837616	-0.257175	1.79749e-10	1.58265e-08
1390	2	136363522	A	G	R3HDM1	Intron	Alu_Repeats	23	36.508	0.704	0	0	0	0.257175	0	-0.257175	9.69185e-17	3.25784e-14
1391	1	1253357	T	C	CPSF3L	Intron	Alu_Repeats	46	73.016	0.602	70	40.698	0.448	0.439571	0.182459	-0.257112	1.19524e-09	8.08655e-08
1392	1	46077345	A	G	NASP	Intron	Alu_Repeats	46	73.016	0.477	53	30.814	0.295	0.348048	0.0909942	-0.257053	4.05516e-15	9.61357e-13
1393	4	158258137	A	G	GRIA2	Intron	Non_Alu_Non_Repeats	33	52.381	0.511	5	2.907	0.367	0.267714	0.0106744	-0.25704	4.30962e-20	3.17631e-17
1394	3	49357488	T	C	USP4	Intron	Alu_Repeats	30	47.619	0.692	19	11.047	0.657	0.329651	0.0726221	-0.257029	5.78458e-10	4.43273e-08
1395	17	27072866	A	G	TRAF4	Intron	Non_Alu_Non_Repeats	28	44.444	0.583	1	0.581	0.375	0.259175	0.00218023	-0.256994	1.4739e-19	9.45715e-17
1396	13	50487941	T	C	SPRYD7	3'UTR	Alu_Repeats	51	80.952	0.564	56	32.558	0.613	0.456698	0.199744	-0.256954	8.01051e-08	3.56295e-06
1397	19	44342540	A	G	ZNF283	Intron	Alu_Repeats	27	42.857	0.703	13	7.558	0.588	0.30119	0.0444244	-0.256766	4.57385e-11	4.33898e-09
1398	17	74084441	C	T	EXOC7	Intron	Non_Alu_Non_Repeats	32	50.794	0.697	20	11.628	0.838	0.354159	0.0974302	-0.256728	1.42692e-09	9.60752e-08
1399	17	30655833	T	C	C17orf75	IGR	Alu_Repeats	43	68.254	0.635	66	38.372	0.461	0.433714	0.176988	-0.256726	7.31064e-09	4.12553e-07
1400	12	93902722	A	G	RN7SL737P	RNA	Alu_Repeats	23	36.508	0.834	14	8.14	0.588	0.304571	0.0478721	-0.256699	1.23706e-08	6.7319e-07
1401	11	61292559	T	C	SYT7	Intron	Non_Alu_Repeats	19	30.159	0.851	0	0	0	0.256698	0	-0.256698	7.12486e-14	1.26683e-11
1402	11	6512188	A	G	TIMM10B	Intron	Alu_Repeats	36	57.143	0.551	26	15.116	0.385	0.314841	0.058186	-0.256655	1.86635e-12	2.42793e-10
1403	10	13681365	T	A	RP11-295P9.3	Intron	Non_Alu_Non_Repeats	24	38.095	0.723	4	2.326	0.812	0.275333	0.0188779	-0.256455	1.07513e-13	1.87902e-11
1404	4	56287580	A	G	TMEM165	Intron	Alu_Repeats	29	46.032	0.577	5	2.907	0.319	0.265683	0.00926163	-0.256421	2.61553e-17	1.01059e-14
1405	8	67593201	A	G	C8orf44	3'UTR	Alu_Repeats	33	52.381	0.55	14	8.14	0.39	0.288143	0.0317616	-0.256381	4.70766e-15	1.10499e-12
1406	17	38341055	A	G	RAPGEFL1	Intron	Alu_Repeats	30	47.619	0.542	1	0.581	0.3	0.258016	0.00174419	-0.256272	3.82369e-21	3.49851e-18
1407	3	141639159	A	G	ATP1B3	Intron	Alu_Repeats	35	55.556	0.474	4	2.326	0.313	0.263444	0.00727326	-0.256171	1.31891e-22	1.68873e-19
1408	1	161341915	A	G	RP11-122G18.5	lincRNA	Alu_Repeats	36	57.143	0.47	4	2.326	0.542	0.268714	0.0126105	-0.256104	1.25963e-22	1.62257e-19
1409	20	48736686	T	C	TMEM189-UBE2V1	Intron	Alu_Repeats	29	46.032	0.659	15	8.721	0.545	0.30354	0.0475581	-0.255982	1.25338e-11	1.37893e-09
1410	3	141638688	A	G	ATP1B3	Intron	Alu_Repeats	22	34.921	0.74	1	0.581	0.467	0.25854	0.00271512	-0.255825	3.80232e-15	9.08443e-13
1411	16	88112232	T	C	BANP	IGR	Non_Alu_Repeats	23	36.508	0.763	7	4.07	0.559	0.27854	0.0227442	-0.255795	2.4446e-11	2.57359e-09
1412	15	25227816	A	G	SNURF	Intron	Alu_Repeats	26	41.27	0.62	0	0	0	0.255698	0	-0.255698	5.97244e-19	3.25448e-16
1413	17	40811919	A	G	TUBG2	Silent	Non_Alu_Non_Repeats	18	28.571	0.895	0	0	0	0.255698	0	-0.255698	3.54591e-13	5.49855e-11
1414	22	18986204	A	G	DGCR5	RNA	Alu_Repeats	20	31.746	0.805	0	0	0	0.255667	0	-0.255667	1.39703e-14	2.90847e-12
1415	12	120898729	A	G	AL021546.6	IGR	Alu_Repeats	31	49.206	0.588	16	9.302	0.361	0.28919	0.0335465	-0.255644	5.00434e-13	7.5316e-11
1416	22	24969755	A	G	SNRPD3	IGR	Alu_Repeats	52	82.54	0.368	33	19.186	0.25	0.303429	0.0479128	-0.255516	3.49134e-24	6.44417e-21
1417	19	37121718	A	G	ZNF382	IGR	Alu_Repeats	34	53.968	0.473	0	0	0	0.255508	0	-0.255508	4.11011e-25	9.97164e-22
1418	3	58412942	A	G	PXK	IGR	Alu_Repeats	32	50.794	0.607	13	7.558	0.701	0.30846	0.0529535	-0.255507	5.85089e-13	8.69518e-11
1419	9	127711532	T	C	SCAI	3'UTR	Alu_Repeats	40	63.492	0.423	7	4.07	0.32	0.268508	0.0130233	-0.255485	2.50719e-24	4.9343e-21
1420	17	26935448	T	C	SGK494	IGR	Alu_Repeats	54	85.714	0.713	105	61.047	0.582	0.610984	0.355535	-0.255449	6.95745e-11	6.50751e-09
1421	12	125512073	A	G	BRI3BP	3'UTR	Alu_Repeats	31	49.206	0.524	1	0.581	0.455	0.258079	0.00264535	-0.255434	7.99955e-22	8.59136e-19
1422	17	5147045	G	A	RP11-333E1.2	lincRNA	Alu_Repeats	18	28.571	0.962	4	2.326	0.844	0.274984	0.0196221	-0.255362	9.29655e-10	6.77205e-08
1423	1	145693030	A	G	RNF115	3'UTR	Alu_Repeats	29	46.032	0.555	0	0	0	0.25527	0	-0.25527	3.2519e-21	3.01841e-18
1424	1	145513114	A	G	RBM8A	3'UTR	Alu_Repeats	58	92.063	0.352	50	29.07	0.236	0.323873	0.0686337	-0.255239	1.2344e-27	5.84793e-24
1425	17	43719873	A	G	CRHR1	Intron	Alu_Repeats	28	44.444	0.629	7	4.07	0.599	0.279571	0.0243721	-0.255199	1.30458e-14	2.89254e-12
1426	10	103549702	T	C	MGEA5	Intron	Alu_Repeats	41	65.079	0.497	22	12.791	0.535	0.323571	0.0683953	-0.255176	2.62408e-14	5.2343e-12
1427	21	44471849	G	T	CBS	IGR	Alu_Repeats	25	39.683	0.643	0	0	0	0.255159	0	-0.255159	3.27765e-18	1.53535e-15
1428	22	18911555	T	C	PRODH	Intron	Alu_Repeats	24	38.095	0.99	21	12.209	1	0.377206	0.122093	-0.255113	1.59745e-05	0.000322059
1429	11	768030	T	C	PDDC1	3'UTR	Alu_Repeats	36	57.143	0.674	35	20.349	0.639	0.38519	0.130081	-0.255109	2.81769e-08	1.32992e-06
1430	7	5662192	T	C	RNF216	IGR	Non_Alu_Non_Repeats	47	74.603	0.369	13	7.558	0.263	0.275016	0.019907	-0.255109	3.49031e-27	1.46617e-23
1431	4	89179595	T	C	PPM1K	3'UTR	Alu_Repeats	47	74.603	0.375	15	8.721	0.282	0.279683	0.0246337	-0.255049	4.21735e-26	1.41032e-22
1432	10	70518080	A	G	CCAR1	Intron	Alu_Repeats	21	33.333	0.87	8	4.651	0.752	0.290032	0.035	-0.255032	1.88082e-09	1.24755e-07
1433	19	39503559	T	C	Unknown	IGR	Alu_Repeats	34	53.968	0.475	1	0.581	0.214	0.25619	0.00124419	-0.254946	2.57069e-24	4.95957e-21
1434	7	4941658	T	C	Unknown	IGR	Alu_Repeats	33	52.381	0.489	1	0.581	0.214	0.256143	0.00124419	-0.254899	1.61945e-23	2.56258e-20
1435	12	121094555	A	G	CABP1	Intron	Alu_Repeats	26	41.27	0.617	0	0	0	0.254794	0	-0.254794	5.94158e-19	3.25448e-16
1436	10	101992683	T	C	CWF19L1	5'UTR	Alu_Repeats	49	77.778	0.355	16	9.302	0.231	0.27619	0.0214419	-0.254749	9.05721e-29	5.89577e-25
1437	X	1515848	A	G	LINC00106	lincRNA	Alu_Repeats	23	36.508	0.805	8	4.651	0.843	0.293889	0.0392093	-0.25468	2.89098e-10	2.31894e-08
1438	9	68416029	A	C	MIR4477B	RNA	Non_Alu_Repeats	38	60.317	0.997	60	34.884	0.993	0.60119	0.346564	-0.254627	0.000392455	0.00432152
1439	9	80886963	A	G	CEP78	3'UTR	Alu_Repeats	26	41.27	0.757	18	10.465	0.553	0.312492	0.0579128	-0.254579	3.84968e-09	2.44418e-07
1440	5	131289050	T	C	ACSL6	IGR	Alu_Repeats	46	73.016	0.439	36	20.93	0.314	0.320238	0.0657849	-0.254453	2.24974e-17	8.80022e-15
1441	6	90068033	T	C	Unknown	IGR	Alu_Repeats	39	61.905	0.734	55	31.977	0.626	0.454683	0.200291	-0.254392	3.64935e-07	1.33876e-05
1442	19	58784859	C	A	CTD-3138B18.4	Intron	Alu_Repeats	23	36.508	0.814	10	5.814	0.736	0.297079	0.0427907	-0.254289	1.54794e-09	1.04026e-07
1443	7	4941834	T	C	Unknown	IGR	Alu_Repeats	32	50.794	0.533	6	3.488	0.465	0.270508	0.0162326	-0.254275	2.18124e-18	1.09931e-15
1444	11	66284302	A	G	CTD-3074O7.11	Intron	Alu_Repeats	42	66.667	0.397	6	3.488	0.307	0.264984	0.0107267	-0.254257	1.04117e-26	3.77808e-23
1445	22	18993889	A	G	DGCR5	RNA	Alu_Repeats	23	36.508	0.696	0	0	0	0.254254	0	-0.254254	9.68654e-17	3.25784e-14
1446	10	135342315	G	C	SPRN	Intron	Non_Alu_Non_Repeats	22	34.921	0.728	0	0	0	0.254222	0	-0.254222	5.07963e-16	1.47607e-13
1447	9	127707722	T	C	SCAI	3'UTR	Alu_Repeats	30	47.619	0.534	0	0	0	0.254159	0	-0.254159	5.56348e-22	6.26711e-19
1448	6	42855979	A	G	RPL7L1	3'UTR	Alu_Repeats	54	85.714	0.394	57	33.14	0.253	0.337937	0.0838023	-0.254134	1.03138e-21	1.0765e-18
1449	19	57964085	C	A	AC004076.9	Intron	Non_Alu_Non_Repeats	24	38.095	0.788	11	6.395	0.722	0.300206	0.0461919	-0.254014	1.47121e-09	9.89873e-08
1450	11	118796182	C	T	BCL9L	5'UTR	Non_Alu_Non_Repeats	19	30.159	0.996	8	4.651	1	0.300524	0.0465116	-0.254012	6.6308e-08	2.9788e-06
1451	22	19009645	A	G	DGCR9	lincRNA	Alu_Repeats	16	25.397	1	0	0	0	0.253968	0	-0.253968	8.52759e-12	9.8758e-10
1452	16	74497674	T	C	GLG1	Intron	Alu_Repeats	16	25.397	1	0	0	0	0.253968	0	-0.253968	8.52759e-12	9.8758e-10
1453	X	48969971	T	C	GPKOW	IGR	Alu_Repeats	23	36.508	0.709	3	1.744	0.285	0.258905	0.00497674	-0.253928	2.39178e-14	4.8069e-12
1454	19	37174703	T	C	AC074138.3	lincRNA	Alu_Repeats	17	26.984	0.963	1	0.581	1	0.25973	0.00581395	-0.253916	2.08366e-11	2.21825e-09
1455	17	3405253	A	C	ASPA	3'UTR	Alu_Repeats	29	46.032	0.662	14	8.14	0.624	0.304651	0.0507674	-0.253883	3.443e-11	3.55403e-09
1456	6	159395997	T	C	RSPH3	3'UTR	Alu_Repeats	33	52.381	0.545	14	8.14	0.39	0.285429	0.0317326	-0.253696	3.95929e-15	9.39936e-13
1457	20	50210035	T	C	Unknown	IGR	Non_Alu_Non_Repeats	25	39.683	0.639	0	0	0	0.253651	0	-0.253651	3.30005e-18	1.53535e-15
1458	11	94803525	T	C	SRSF8	RNA	Alu_Repeats	23	36.508	0.695	0	0	0	0.253651	0	-0.253651	9.65945e-17	3.25784e-14
1459	4	71683841	T	C	GRSF1	IGR	Alu_Repeats	40	63.492	0.535	36	20.93	0.411	0.339651	0.0861047	-0.253546	4.35382e-12	5.41602e-10
1460	18	44250608	T	C	Unknown	IGR	Alu_Repeats	48	76.19	0.395	28	16.279	0.292	0.301	0.0474593	-0.253541	5.96445e-22	6.66596e-19
1461	10	135012652	T	C	KNDC1	Silent	Non_Alu_Non_Repeats	27	42.857	0.646	5	2.907	0.809	0.277016	0.0235058	-0.25351	6.63656e-15	1.52213e-12
1462	17	29120986	A	G	CRLF3	Intron	Alu_Repeats	52	82.54	0.51	81	47.093	0.356	0.421238	0.167733	-0.253506	8.92458e-13	1.28758e-10
1463	2	206983729	T	C	NDUFS1	3'UTR	Alu_Repeats	47	74.603	0.527	48	27.907	0.502	0.393508	0.140122	-0.253386	7.89076e-11	7.30515e-09
1464	5	131980596	A	G	RAD50	IGR	Alu_Repeats	37	58.73	0.633	64	37.209	0.318	0.371714	0.118331	-0.253383	2.7136e-07	1.01247e-05
1465	10	103547628	T	C	MGEA5	Intron	Alu_Repeats	50	79.365	0.51	62	36.047	0.42	0.404651	0.151297	-0.253354	7.95957e-12	9.55979e-10
1466	14	51459284	T	C	TRIM9	Intron	Alu_Repeats	29	46.032	0.557	1	0.581	0.5	0.256175	0.00290698	-0.253268	3.16314e-20	2.38071e-17
1467	1	10455454	A	G	Unknown	IGR	Alu_Repeats	37	58.73	0.618	46	26.744	0.411	0.363032	0.109802	-0.253229	4.4416e-09	2.68181e-07
1468	19	10822278	A	C	QTRT1	Intron	Alu_Repeats	36	57.143	0.725	34	19.767	0.816	0.414571	0.161349	-0.253223	1.85904e-07	7.14413e-06
1469	14	103525338	T	G	CDC42BPB	5'Flank	Non_Alu_Repeats	25	39.683	0.701	7	4.07	0.616	0.278143	0.0250698	-0.253073	1.12266e-12	1.59769e-10
1470	10	3163509	A	G	PFKP	Intron	Non_Alu_Non_Repeats	29	46.032	0.657	10	5.814	0.852	0.302587	0.0495523	-0.253035	8.30163e-13	1.20414e-10
1471	19	36670102	G	A	Unknown	IGR	Alu_Repeats	20	31.746	0.881	6	3.488	0.764	0.279651	0.026657	-0.252994	8.60347e-10	6.46106e-08
1472	19	39121665	A	G	EIF3K	Intron	Alu_Repeats	33	52.381	0.534	10	5.814	0.463	0.279873	0.0268895	-0.252983	1.45677e-16	4.78707e-14
1473	11	71272457	T	G	Unknown	IGR	Non_Alu_Repeats	16	25.397	0.996	0	0	0	0.252921	0	-0.252921	8.63917e-12	9.8758e-10
1474	16	70283815	T	C	AARS	IGR	Alu_Repeats	50	79.365	0.525	90	52.326	0.313	0.416651	0.163756	-0.252895	1.28899e-14	2.85933e-12
1475	15	52410983	T	C	GNB5	IGR	Alu_Repeats	29	46.032	0.549	0	0	0	0.252889	0	-0.252889	3.2519e-21	3.01841e-18
1476	19	50822083	T	C	KCNC3	Intron	Alu_Repeats	30	47.619	0.545	4	2.326	0.291	0.259651	0.00676744	-0.252883	8.72807e-19	4.64593e-16
1477	19	35527861	A	G	SCN1B	Intron	Alu_Repeats	26	41.27	0.626	2	1.163	0.47	0.258317	0.00546512	-0.252852	3.69338e-17	1.38051e-14
1478	12	125512101	A	G	BRI3BP	3'UTR	Alu_Repeats	42	66.667	0.527	34	19.767	0.498	0.351238	0.0985058	-0.252732	8.06816e-12	9.67794e-10
1479	17	36691172	T	C	SRCIN1	Intron	Alu_Repeats	28	44.444	0.569	0	0	0	0.252667	0	-0.252667	1.87474e-20	1.46417e-17
1480	19	48258717	A	G	GLTSCR2	Missense_Mutation	Non_Alu_Non_Repeats	21	33.333	0.758	0	0	0	0.252651	0	-0.252651	2.67237e-15	6.56254e-13
1481	19	45168081	A	G	PVR	IGR	Alu_Repeats	37	58.73	0.497	20	11.628	0.34	0.292063	0.0394826	-0.252581	8.15598e-16	2.28706e-13
1482	11	66456387	T	C	SPTBN2	Intron	Non_Alu_Non_Repeats	29	46.032	0.549	0	0	0	0.252571	0	-0.252571	3.24089e-21	3.01841e-18
1483	9	131188149	A	G	CERCAM	Intron	Alu_Repeats	23	36.508	0.722	3	1.744	0.633	0.263508	0.0110349	-0.252473	4.41834e-14	8.5165e-12
1484	11	31452787	A	G	DNAJC24	3'UTR	Alu_Repeats	27	42.857	0.589	0	0	0	0.252429	0	-0.252429	1.06536e-19	7.05517e-17
1485	16	70011185	T	A	PDXDC2P	RNA	Alu_Repeats	20	31.746	0.795	0	0	0	0.252413	0	-0.252413	1.38999e-14	2.90847e-12
1486	1	19625214	T	C	Unknown	IGR	Alu_Repeats	38	60.317	0.484	12	6.977	0.571	0.292159	0.039814	-0.252345	1.29856e-17	5.47374e-15
1487	11	118875436	A	G	CCDC84	Intron	Alu_Repeats	36	57.143	0.653	35	20.349	0.595	0.373333	0.121	-0.252333	7.93957e-09	4.47275e-07
1488	19	37488472	C	G	ZNF568	Missense_Mutation	Non_Alu_Non_Repeats	21	33.333	0.757	0	0	0	0.252302	0	-0.252302	2.67959e-15	6.56254e-13
1489	8	145974687	T	C	ZNF251	Intron	Alu_Repeats	19	30.159	0.861	2	1.163	0.629	0.259587	0.00731977	-0.252268	3.60119e-12	4.52666e-10
1490	11	71272298	T	C	Unknown	IGR	Non_Alu_Repeats	16	25.397	0.993	0	0	0	0.252222	0	-0.252222	8.63917e-12	9.8758e-10
1491	17	78183411	T	C	SGSH	3'UTR	Non_Alu_Non_Repeats	21	33.333	0.778	2	1.163	0.614	0.259317	0.00713953	-0.252178	2.00183e-13	3.33929e-11
1492	11	8122234	G	A	TUB	Intron	Non_Alu_Non_Repeats	18	28.571	0.883	0	0	0	0.252175	0	-0.252175	3.51097e-13	5.49855e-11
1493	17	45771873	T	C	TBKBP1	5'Flank	Non_Alu_Non_Repeats	27	42.857	0.651	6	3.488	0.768	0.278905	0.0267849	-0.25212	4.31804e-14	8.33636e-12
1494	15	43926610	T	C	CATSPER2	Intron	Alu_Repeats	29	46.032	0.557	2	1.163	0.367	0.256349	0.00427326	-0.252076	1.86385e-19	1.17038e-16
1495	10	15148181	T	C	NMT2	IGR	Alu_Repeats	40	63.492	0.5	34	19.767	0.329	0.317175	0.0651279	-0.252047	2.3785e-14	4.79264e-12
1496	12	121772025	T	C	ANAPC5	Intron	Alu_Repeats	30	47.619	0.63	13	7.558	0.635	0.299952	0.0480233	-0.251929	3.63197e-12	4.56266e-10
1497	22	32897226	T	C	FBXO7	IGR	Alu_Repeats	35	55.556	0.456	1	0.581	0.273	0.253397	0.00158721	-0.25181	4.81603e-25	1.14716e-21
1498	16	1409864	A	G	GNPTG	Intron	Alu_Repeats	25	39.683	0.755	15	8.721	0.546	0.299413	0.0476221	-0.251791	2.5148e-09	1.63177e-07
1499	12	125267825	T	C	SCARB1	Intron	Alu_Repeats	38	60.317	0.548	31	18.023	0.439	0.33073	0.0790523	-0.251678	6.12446e-12	7.45337e-10
1500	9	68421678	A	G	Unknown	IGR	Non_Alu_Non_Repeats	16	25.397	0.991	0	0	0	0.251651	0	-0.251651	8.72185e-12	9.8758e-10
1501	3	49359039	T	C	USP4	Intron	Alu_Repeats	25	39.683	0.751	9	5.233	0.89	0.298111	0.0465698	-0.251541	1.78378e-10	1.57139e-08
1502	10	49216055	T	C	Unknown	IGR	Alu_Repeats	35	55.556	0.468	3	1.744	0.472	0.259778	0.00823837	-0.251539	6.35398e-23	9.07589e-20
1503	19	58970120	A	G	ZNF324B	IGR	Non_Alu_Repeats	25	39.683	0.656	5	2.907	0.305	0.260397	0.00886047	-0.251536	2.04379e-14	4.18144e-12
1504	12	95421104	T	C	NR2C1	Intron	Alu_Repeats	27	42.857	0.605	4	2.326	0.334	0.259286	0.00776744	-0.251518	1.34455e-16	4.44602e-14
1505	12	49314503	T	C	FKBP11	IGR	Alu_Repeats	24	38.095	0.66	0	0	0	0.251444	0	-0.251444	1.80078e-17	7.12331e-15
1506	17	17762662	T	C	TOM1L2	Intron	Alu_Repeats	35	55.556	0.497	10	5.814	0.429	0.276365	0.0249593	-0.251406	4.98811e-18	2.22933e-15
1507	5	131696501	T	C	AC034220.3	RNA	Alu_Repeats	29	46.032	0.57	3	1.744	0.636	0.262429	0.011093	-0.251336	3.81162e-18	1.75443e-15
1508	9	68421677	A	G	Unknown	IGR	Non_Alu_Non_Repeats	16	25.397	0.989	0	0	0	0.25127	0	-0.25127	8.72386e-12	9.8758e-10
1509	17	53037643	T	C	COX11	Intron	Alu_Repeats	25	39.683	0.678	5	2.907	0.61	0.269	0.0177326	-0.251267	6.36985e-14	1.20842e-11
1510	16	1409869	A	G	GNPTG	Intron	Alu_Repeats	20	31.746	0.939	11	6.395	0.731	0.298032	0.0467674	-0.251264	6.17939e-08	2.78658e-06
1511	9	97055900	A	G	ZNF169	Intron	Alu_Repeats	30	47.619	0.543	3	1.744	0.424	0.258651	0.00740116	-0.25125	3.09604e-19	1.88177e-16
1512	15	25359002	A	G	SNHG14	RNA	Alu_Repeats	32	50.794	0.532	10	5.814	0.323	0.270032	0.0187907	-0.251241	9.20965e-17	3.25784e-14
1513	11	118407690	A	G	TMEM25	IGR	Alu_Repeats	31	49.206	0.516	1	0.581	0.5	0.254143	0.00290698	-0.251236	1.04155e-21	1.08221e-18
1514	2	55764373	A	G	CCDC104	Intron	Alu_Repeats	32	50.794	0.507	4	2.326	0.273	0.257556	0.00634884	-0.251207	2.44398e-20	1.87249e-17
1515	17	45671270	C	G	NPEPPS	Intron	Alu_Repeats	25	39.683	0.673	3	1.744	0.901	0.266921	0.0157151	-0.251206	6.35983e-15	1.4622e-12
1516	1	150593887	T	C	ENSA	Intron	Alu_Repeats	34	53.968	0.591	27	15.698	0.431	0.318841	0.067686	-0.251155	4.05735e-11	4.11145e-09
1517	12	121769691	T	C	ANAPC5	Intron	Alu_Repeats	40	63.492	0.488	30	17.442	0.336	0.309635	0.0585407	-0.251094	4.42407e-14	8.52561e-12
1518	1	46692868	A	G	Unknown	IGR	Alu_Repeats	51	80.952	0.598	71	41.279	0.564	0.483873	0.232791	-0.251082	3.21033e-08	1.50923e-06
1519	7	104744342	T	C	KMT2E	Intron	Alu_Repeats	31	49.206	0.51	0	0	0	0.251048	0	-0.251048	9.37486e-23	1.24208e-19
1520	2	217072741	A	G	XRCC5	IGR	Alu_Repeats	36	57.143	0.545	21	12.209	0.494	0.311349	0.060314	-0.251035	3.72124e-13	5.66753e-11
1521	2	170609510	A	G	KLHL23	IGR	Alu_Repeats	26	41.27	0.613	1	0.581	0.3	0.252778	0.00174419	-0.251034	4.20033e-18	1.91825e-15
1522	1	44459860	A	G	SLC6A9	Intron	Alu_Repeats	23	36.508	0.889	18	10.465	0.705	0.32473	0.0737442	-0.250986	5.76914e-07	1.83765e-05
1523	22	26121769	A	G	ADRBK2	3'UTR	Alu_Repeats	41	65.079	0.398	5	2.907	0.281	0.259079	0.00815698	-0.250922	6.32729e-27	2.49794e-23
1524	3	197262865	T	C	BDH1	Intron	Alu_Repeats	29	46.032	0.558	2	1.163	0.5	0.256651	0.00581395	-0.250837	2.83458e-19	1.73398e-16
1525	13	22093320	T	C	MICU2	Intron	Alu_Repeats	31	49.206	0.515	1	0.581	0.5	0.253635	0.00290698	-0.250728	1.02297e-21	1.06903e-18
1526	10	15118569	T	C	OLAH	IGR	Alu_Repeats	50	79.365	0.39	30	17.442	0.338	0.30973	0.0590291	-0.250701	5.09177e-20	3.71425e-17
1527	17	26937057	T	C	SGK494	IGR	Alu_Repeats	27	42.857	0.617	3	1.744	0.788	0.264444	0.01375	-0.250694	2.38826e-16	7.55964e-14
1528	2	136478910	A	G	R3HDM1	Intron	Alu_Repeats	31	49.206	0.514	1	0.581	0.357	0.25273	0.00207558	-0.250655	6.82432e-22	7.47032e-19
1529	9	67334161	T	C	Unknown	IGR	Non_Alu_Non_Repeats	17	26.984	0.929	0	0	0	0.250556	0	-0.250556	1.79674e-12	2.34296e-10
1530	19	40696120	T	G	MAP3K10	5'Flank	Non_Alu_Non_Repeats	19	30.159	0.869	2	1.163	1	0.262159	0.0116279	-0.250531	7.50903e-12	9.04031e-10
1531	1	1252443	T	C	CPSF3L	Intron	Alu_Repeats	53	84.127	0.606	107	62.209	0.417	0.510095	0.259581	-0.250514	5.67447e-11	5.33619e-09
1532	12	27187898	A	G	Unknown	IGR	Alu_Repeats	29	46.032	0.633	12	6.977	0.588	0.291508	0.0409942	-0.250514	2.66117e-12	3.41657e-10
1533	19	49650873	G	T	PPFIA3	Intron	Alu_Repeats	23	36.508	0.731	4	2.326	0.696	0.266698	0.0161919	-0.250507	3.94131e-13	5.99415e-11
1534	1	92862267	A	G	RPAP2	3'UTR	Alu_Repeats	30	47.619	0.573	10	5.814	0.382	0.272714	0.0222209	-0.250493	3.07662e-15	7.42377e-13
1535	19	20818843	T	C	ZNF626	Intron	Alu_Repeats	18	28.571	0.965	5	2.907	0.872	0.275825	0.0253488	-0.250477	3.27451e-09	2.09381e-07
1536	6	135625331	T	C	AHI1	Intron	Alu_Repeats	17	26.984	0.928	0	0	0	0.25046	0	-0.25046	1.79007e-12	2.34296e-10
1537	20	3149779	T	C	LZTS3	5'Flank	Non_Alu_Repeats	30	47.619	0.526	0	0	0	0.250444	0	-0.250444	5.56348e-22	6.26711e-19
1538	16	2145154	T	C	PKD1	Intron	Alu_Repeats	37	58.73	0.469	11	6.395	0.389	0.275317	0.0248837	-0.250434	2.93497e-19	1.79153e-16
1539	6	24428297	T	C	GPLD1	IGR	Non_Alu_Repeats	40	63.492	0.437	12	6.977	0.386	0.277333	0.0269302	-0.250403	2.04595e-20	1.5904e-17
1540	10	102140495	A	G	LINC00263	RNA	Alu_Repeats	23	36.508	0.686	0	0	0	0.250397	0	-0.250397	9.69126e-17	3.25784e-14
1541	3	37085148	A	G	MLH1	Intron	Alu_Repeats	26	41.27	0.688	9	5.233	0.642	0.283889	0.0335756	-0.250313	5.2961e-12	6.49719e-10
1542	1	78165944	T	C	USP33	Intron	Alu_Repeats	30	47.619	0.549	4	2.326	0.482	0.261429	0.0112035	-0.250225	2.62964e-18	1.31674e-15
1543	17	41400511	C	G	Unknown	IGR	Non_Alu_Repeats	29	46.032	0.973	38	22.093	0.894	0.447778	0.197605	-0.250173	0.000118188	0.00172218
1544	4	2012983	T	C	NELFA	5'Flank	Alu_Repeats	46	73.016	0.401	16	9.302	0.46	0.292968	0.0428314	-0.250137	4.03552e-21	3.67672e-18
1545	5	131699074	T	C	AC034220.3	RNA	Alu_Repeats	17	26.984	0.948	1	0.581	1	0.255905	0.00581395	-0.250091	2.16031e-11	2.29481e-09
1546	9	131188444	A	G	CERCAM	Intron	Alu_Repeats	18	28.571	0.971	5	2.907	0.945	0.277556	0.0274651	-0.25009	5.23699e-09	2.98476e-07
1547	17	41400462	T	C	Unknown	IGR	Non_Alu_Non_Repeats	29	46.032	0.952	39	22.674	0.83	0.438222	0.188209	-0.250013	1.65571e-05	0.000333552
1548	10	70241459	T	C	SLC25A16	3'UTR	Alu_Repeats	30	47.619	0.525	0	0	0	0.249968	0	-0.249968	5.5606e-22	6.26711e-19
1549	16	50139542	A	G	HEATR3	3'UTR	Alu_Repeats	41	65.079	0.393	4	2.326	0.252	0.25581	0.00585465	-0.249955	1.07906e-27	5.21855e-24
1550	17	76231867	A	G	TMEM235	Intron	Alu_Repeats	16	25.397	0.984	0	0	0	0.249905	0	-0.249905	8.78496e-12	9.8758e-10
1551	1	1661492	T	C	SLC35E2	Intron	Alu_Repeats	36	57.143	0.701	34	19.767	0.764	0.400841	0.151076	-0.249766	7.65553e-07	2.42593e-05
1552	2	74939018	A	G	Unknown	IGR	Alu_Repeats	22	34.921	0.728	1	0.581	0.769	0.254127	0.00447093	-0.249656	5.88164e-15	1.35833e-12
1553	9	140090794	T	C	TPRN	Intron	Alu_Repeats	27	42.857	0.6	3	1.744	0.426	0.257	0.00743023	-0.24957	4.23173e-17	1.56758e-14
1554	17	29121584	A	G	CRLF3	Intron	Alu_Repeats	46	73.016	0.684	75	43.605	0.573	0.499365	0.249802	-0.249563	5.97494e-08	2.69895e-06
1555	19	37121925	A	G	ZNF382	IGR	Alu_Repeats	35	55.556	0.449	0	0	0	0.249381	0	-0.249381	6.53522e-26	1.87815e-22
1556	1	226791928	A	G	C1orf95	3'UTR	Non_Alu_Non_Repeats	44	69.841	0.382	5	2.907	0.606	0.266905	0.0176163	-0.249288	2.09217e-27	8.87601e-24
1557	3	53900647	T	C	ACTR8	IGR	Alu_Repeats	33	52.381	0.604	27	15.698	0.429	0.316508	0.0672733	-0.249235	1.44492e-10	1.28442e-08
1558	2	55524657	T	C	CCDC88A	Intron	Alu_Repeats	28	44.444	0.572	4	2.326	0.213	0.254175	0.00496512	-0.249209	2.00512e-17	7.89403e-15
1559	7	48146170	A	G	UPP1	Intron	Alu_Repeats	39	61.905	0.809	80	46.512	0.541	0.500857	0.251686	-0.249171	7.52723e-07	2.38616e-05
1560	9	15466302	A	G	PSIP1	Intron	Alu_Repeats	45	71.429	0.6	59	34.302	0.524	0.428714	0.17961	-0.249104	3.5769e-09	2.27778e-07
1561	9	87619463	G	A	NTRK2	Intron	Non_Alu_Non_Repeats	17	26.984	0.988	3	1.744	1	0.266492	0.0174419	-0.24905	9.41743e-10	6.77205e-08
1562	12	132331100	A	G	MMP17	Intron	Alu_Repeats	34	53.968	0.465	1	0.581	0.312	0.250762	0.00181395	-0.248948	2.96823e-24	5.58749e-21
1563	9	68417704	G	A	MIR4477B	RNA	Non_Alu_Non_Repeats	21	33.333	0.747	0	0	0	0.248841	0	-0.248841	2.69893e-15	6.56254e-13
1564	X	1457758	T	C	IL3RA	Intron	Alu_Repeats	22	34.921	0.712	0	0	0	0.248794	0	-0.248794	5.1479e-16	1.47607e-13
1565	19	47916397	T	C	MEIS3	5'Flank	Alu_Repeats	38	60.317	0.445	7	4.07	0.478	0.268206	0.0194419	-0.248764	9.61124e-22	1.00935e-18
1566	9	140504867	A	G	ARRDC1	Intron	Alu_Repeats	42	66.667	0.379	3	1.744	0.216	0.252476	0.00376744	-0.248709	1.62114e-29	1.28001e-25
1567	15	65442112	T	C	CLPX	3'UTR	Alu_Repeats	44	69.841	0.444	42	24.419	0.251	0.309841	0.0611686	-0.248673	1.1409e-16	3.81678e-14
1568	11	73591087	A	G	PAAF1	Intron	Alu_Repeats	31	49.206	0.67	23	13.372	0.606	0.329667	0.0810233	-0.248643	1.6816e-09	1.12512e-07
1569	16	545014	G	C	RAB11FIP3	Intron	Alu_Repeats	22	34.921	0.797	6	3.488	0.849	0.278222	0.0296105	-0.248612	6.84079e-11	6.4042e-09
1570	20	50204836	T	C	Unknown	IGR	Alu_Repeats	40	63.492	0.413	6	3.488	0.385	0.261984	0.0134419	-0.248542	2.15251e-24	4.5434e-21
1571	9	87619462	C	G	NTRK2	Intron	Non_Alu_Non_Repeats	17	26.984	0.985	3	1.744	1	0.265873	0.0174419	-0.248431	9.41743e-10	6.77205e-08
1572	6	52548076	A	G	TMEM14A	Intron	Alu_Repeats	17	26.984	0.921	0	0	0	0.248397	0	-0.248397	1.79007e-12	2.34296e-10
1573	1	114258194	T	C	PHTF1	Intron	Alu_Repeats	18	28.571	0.869	0	0	0	0.248349	0	-0.248349	3.60114e-13	5.49855e-11
1574	19	55552312	T	C	GP6	5'Flank	Alu_Repeats	33	52.381	0.474	0	0	0	0.248254	0	-0.248254	2.5496e-24	4.9343e-21
1575	18	32821141	T	C	ZNF397	Intron	Non_Alu_Non_Repeats	16	25.397	1	1	0.581	1	0.253968	0.00581395	-0.248154	8.66464e-11	7.97742e-09
1576	16	74342606	T	C	PSMD7	IGR	Alu_Repeats	35	55.556	0.558	34	19.767	0.312	0.309794	0.0616453	-0.248148	5.22412e-11	4.92572e-09
1577	12	121773244	T	C	ANAPC5	Intron	Alu_Repeats	17	26.984	0.938	1	0.581	0.882	0.253238	0.00512791	-0.24811	1.54226e-11	1.67492e-09
1578	2	74626420	A	G	Unknown	IGR	Alu_Repeats	32	50.794	0.488	0	0	0	0.248063	0	-0.248063	1.55791e-23	2.47951e-20
1579	19	49650872	T	C	PPFIA3	Intron	Alu_Repeats	23	36.508	0.724	4	2.326	0.696	0.264175	0.0161919	-0.247983	4.17607e-13	6.3331e-11
1580	17	43716340	A	G	CRHR1	Intron	Alu_Repeats	42	66.667	0.419	22	12.791	0.245	0.279302	0.0313372	-0.247964	3.60906e-20	2.69327e-17
1581	7	5889210	A	G	ZNF815P	RNA	Alu_Repeats	25	39.683	0.641	3	1.744	0.367	0.254349	0.00639535	-0.247954	9.78439e-16	2.70105e-13
1582	13	41703799	C	T	KBTBD6	3'UTR	Alu_Repeats	28	44.444	0.558	0	0	0	0.247889	0	-0.247889	1.87486e-20	1.46417e-17
1583	20	33438473	T	C	GGT7	Intron	Alu_Repeats	28	44.444	0.569	3	1.744	0.284	0.252778	0.00494767	-0.24783	4.56883e-18	2.06576e-15
1584	9	127706645	T	C	SCAI	3'UTR	Alu_Repeats	29	46.032	0.546	1	0.581	0.583	0.251175	0.00338953	-0.247785	3.83088e-20	2.84312e-17
1585	17	5131879	A	G	SCIMP	Intron	Alu_Repeats	30	47.619	0.546	5	2.907	0.422	0.259921	0.0122791	-0.247642	9.07507e-18	3.89074e-15
1586	X	23721532	T	C	ACOT9	IGR	Alu_Repeats	32	50.794	0.488	0	0	0	0.247619	0	-0.247619	1.55699e-23	2.47951e-20
1587	1	1215496	A	G	SCNN1D	5'Flank	Alu_Repeats	35	55.556	0.535	27	15.698	0.316	0.297063	0.0495407	-0.247523	1.79357e-12	2.34296e-10
1588	8	12886275	A	G	KIAA1456	Intron	Alu_Repeats	42	66.667	0.488	36	20.93	0.374	0.325667	0.0782442	-0.247422	9.34628e-14	1.64634e-11
1589	9	68416431	A	G	MIR4477B	RNA	Alu_Repeats	17	26.984	0.997	4	2.326	0.928	0.268937	0.021593	-0.247343	4.01647e-09	2.54591e-07
1590	1	10456926	A	G	PGD	5'Flank	Alu_Repeats	48	76.19	0.43	46	26.744	0.301	0.327762	0.0804942	-0.247268	9.5015e-17	3.25784e-14
1591	12	132331023	A	G	MMP17	Intron	Alu_Repeats	37	58.73	0.448	5	2.907	0.546	0.263063	0.0158779	-0.247186	5.19311e-22	6.19354e-19
1592	10	70241433	T	C	SLC25A16	3'UTR	Alu_Repeats	30	47.619	0.519	0	0	0	0.247159	0	-0.247159	5.56204e-22	6.26711e-19
1593	22	47067687	A	G	GRAMD4	Intron	Alu_Repeats	32	50.794	0.494	2	1.163	0.323	0.250889	0.00375581	-0.247133	8.47953e-22	9.01601e-19
1594	11	67854935	T	C	CHKA	Intron	Alu_Repeats	22	34.921	0.718	1	0.581	0.6	0.250619	0.00348837	-0.247131	4.21193e-15	9.95364e-13
1595	3	33591788	T	C	CLASP2	Intron	Alu_Repeats	28	44.444	0.63	10	5.814	0.569	0.280159	0.033064	-0.247095	4.25817e-13	6.44958e-11
1596	9	124063771	T	G	GSN	Intron	Alu_Repeats	20	31.746	0.816	8	4.651	0.257	0.259	0.0119651	-0.247035	2.56229e-09	1.66069e-07
1597	20	50206084	T	C	Unknown	IGR	Alu_Repeats	18	28.571	0.865	0	0	0	0.247032	0	-0.247032	3.59377e-13	5.49855e-11
1598	7	23536182	T	C	Unknown	IGR	Alu_Repeats	16	25.397	0.973	0	0	0	0.247032	0	-0.247032	8.85105e-12	9.8758e-10
1599	16	1409399	A	G	GNPTG	Intron	Alu_Repeats	40	63.492	0.583	47	27.326	0.452	0.37046	0.123448	-0.247013	7.80447e-10	5.89111e-08
1600	16	1403664	A	G	GNPTG	Intron	Alu_Repeats	43	68.254	0.431	24	13.953	0.337	0.293873	0.0470581	-0.246815	5.28389e-18	2.35044e-15
1601	7	99810439	T	C	STAG3	Intron	Alu_Repeats	42	66.667	0.373	1	0.581	0.273	0.248397	0.00158721	-0.24681	9.61179e-31	9.57951e-27
1602	15	75311842	G	C	SCAMP5	3'UTR	Non_Alu_Non_Repeats	27	42.857	0.985	31	18.023	0.973	0.422175	0.175424	-0.24675	4.1768e-05	0.000669071
1603	16	23477179	T	C	GGA2	3'UTR	Alu_Repeats	43	68.254	0.427	30	17.442	0.257	0.291571	0.0448721	-0.246699	5.7645e-18	2.54432e-15
1604	19	10819559	A	G	QTRT1	Intron	Alu_Repeats	32	50.794	0.488	1	0.581	0.231	0.248016	0.00134302	-0.246673	1.04076e-22	1.3658e-19
1605	19	16747552	T	C	CTC-429P9.4	Intron	Alu_Repeats	41	65.079	0.672	66	38.372	0.497	0.437238	0.190605	-0.246633	2.92962e-08	1.38106e-06
1606	17	43718729	A	G	CRHR1	Intron	Alu_Repeats	46	73.016	0.484	53	30.814	0.346	0.353349	0.106738	-0.246611	3.13093e-13	5.10785e-11
1607	7	4942651	T	C	MMD2	IGR	Alu_Repeats	35	55.556	0.557	19	11.047	0.571	0.309571	0.0630523	-0.246519	2.66333e-12	3.41884e-10
1608	19	2714720	A	G	DIRAS1	3'UTR	Non_Alu_Non_Repeats	40	63.492	0.698	55	31.977	0.616	0.443429	0.197006	-0.246423	3.86295e-06	9.81117e-05
1609	12	49328546	T	C	RP11-302B13.5	Intron	Alu_Repeats	31	49.206	0.501	0	0	0	0.246333	0	-0.246333	9.37853e-23	1.24208e-19
1610	19	37121820	A	G	ZNF382	IGR	Alu_Repeats	30	47.619	0.536	5	2.907	0.313	0.255413	0.00911047	-0.246302	4.42755e-18	2.00507e-15
1611	8	42878725	A	G	HOOK3	3'UTR	Alu_Repeats	30	47.619	0.78	37	21.512	0.582	0.371429	0.125157	-0.246272	7.779e-07	2.46405e-05
1612	11	18552296	G	A	UEVLD	IGR	Alu_Repeats	30	47.619	0.961	37	21.512	0.982	0.457603	0.211337	-0.246266	0.000103381	0.00151749
1613	12	123257630	A	G	CCDC62	5'Flank	Alu_Repeats	30	47.619	0.531	2	1.163	0.55	0.252635	0.00639535	-0.24624	5.92252e-20	4.27635e-17
1614	5	142605006	A	G	ARHGAP26	3'UTR	Alu_Repeats	53	84.127	0.578	89	51.744	0.465	0.486524	0.240419	-0.246105	2.2254e-11	2.35943e-09
1615	5	79923311	T	C	DHFR	3'UTR	Alu_Repeats	37	58.73	0.511	34	19.767	0.273	0.299984	0.0538837	-0.2461	1.68069e-12	2.34296e-10
1616	X	103369809	T	C	SLC25A53	Intron	Alu_Repeats	18	28.571	0.876	1	0.581	0.727	0.250302	0.00422674	-0.246075	2.97197e-12	3.78533e-10
1617	17	80347457	T	C	OGFOD3	3'UTR	Alu_Repeats	31	49.206	0.55	17	9.884	0.25	0.270698	0.0246686	-0.24603	2.16852e-13	3.59904e-11
1618	14	104147823	A	G	KLC1	Intron	Alu_Repeats	44	69.841	0.403	16	9.302	0.381	0.281413	0.0354186	-0.245994	5.70104e-21	5.02742e-18
1619	2	74626455	A	G	Unknown	IGR	Alu_Repeats	30	47.619	0.516	0	0	0	0.245952	0	-0.245952	5.5606e-22	6.26711e-19
1620	21	34964548	T	C	CRYZL1	Intron	Alu_Repeats	33	52.381	0.715	34	19.767	0.65	0.374397	0.128453	-0.245943	2.12315e-07	8.07861e-06
1621	1	1252468	T	C	CPSF3L	Intron	Alu_Repeats	47	74.603	0.455	57	33.14	0.283	0.339746	0.093814	-0.245932	9.18931e-15	2.06867e-12
1622	1	1253944	T	C	CPSF3L	Intron	Alu_Repeats	48	76.19	0.697	98	56.977	0.501	0.531222	0.285297	-0.245926	5.77873e-09	3.28386e-07
1623	17	26713324	A	G	SARM1	Intron	Alu_Repeats	27	42.857	0.582	1	0.581	0.611	0.24946	0.00355233	-0.245908	1.23953e-18	6.45299e-16
1624	22	29902658	T	C	THOC5	3'UTR	Alu_Repeats	17	26.984	0.928	1	0.581	0.8	0.25054	0.00465116	-0.245889	1.44704e-11	1.5794e-09
1625	19	37489356	C	T	ZNF568	IGR	Alu_Repeats	25	39.683	0.713	10	5.814	0.636	0.282841	0.0369942	-0.245847	7.52493e-11	6.98771e-09
1626	12	132331801	A	G	MMP17	Intron	Alu_Repeats	35	55.556	0.469	4	2.326	0.632	0.260476	0.0146919	-0.245784	2.46793e-21	2.45853e-18
1627	15	50657927	A	G	GABPB1-AS1	RNA	Alu_Repeats	39	61.905	0.684	50	29.07	0.612	0.423571	0.177855	-0.245717	1.26862e-07	4.94357e-06
1628	12	49313368	T	C	CCDC65	Intron	Alu_Repeats	37	58.73	0.418	0	0	0	0.245698	0	-0.245698	1.57676e-27	6.79449e-24
1629	18	44255904	T	C	Unknown	IGR	Alu_Repeats	38	60.317	0.42	5	2.907	0.256	0.253079	0.00743605	-0.245643	1.22063e-24	2.68269e-21
1630	15	25227939	A	G	SNURF	Intron	Alu_Repeats	28	44.444	0.56	1	0.581	0.571	0.248921	0.00331977	-0.245601	2.08392e-19	1.29996e-16
1631	15	40985001	T	C	RAD51	5'Flank	Alu_Repeats	34	53.968	0.556	21	12.209	0.445	0.299873	0.0543023	-0.245571	2.39744e-12	3.08733e-10
1632	10	28814167	T	C	WAC-AS1	RNA	Alu_Repeats	34	53.968	0.491	7	4.07	0.485	0.265238	0.0197384	-0.2455	7.11272e-19	3.84611e-16
1633	X	122600224	A	G	GRIA3	Intron	Non_Alu_Non_Repeats	17	26.984	0.927	1	0.581	0.8	0.250095	0.00465116	-0.245444	1.5114e-11	1.64287e-09
1634	12	49320733	T	C	FKBP11	5'Flank	Alu_Repeats	33	52.381	0.475	2	1.163	0.321	0.249048	0.00372674	-0.245321	1.1603e-22	1.5037e-19
1635	19	422584	G	A	SHC2	Intron	Non_Alu_Non_Repeats	40	63.492	0.729	50	29.07	0.748	0.46273	0.217512	-0.245219	4.6794e-06	0.000116679
1636	8	12864258	A	G	KIAA1456	Intron	Alu_Repeats	23	36.508	0.676	1	0.581	0.25	0.246619	0.00145349	-0.245166	7.08471e-16	2.01012e-13
1637	2	69688988	T	C	AAK1	Intron	Alu_Repeats	31	49.206	0.644	19	11.047	0.65	0.316921	0.0718081	-0.245112	3.63454e-10	2.87667e-08
1638	1	10456595	A	G	PGD	5'Flank	Alu_Repeats	40	63.492	0.579	48	27.907	0.438	0.367302	0.122227	-0.245075	8.07709e-10	6.08343e-08
1639	X	1469093	A	G	IL3RA	Intron	Alu_Repeats	37	58.73	0.73	38	22.093	0.83	0.428524	0.183477	-0.245047	1.93506e-06	5.49646e-05
1640	17	72983888	A	C	CDR2L	5'UTR	Non_Alu_Non_Repeats	18	28.571	1	7	4.07	1	0.285714	0.0406977	-0.245017	7.34045e-08	3.28118e-06
1641	19	47916567	T	C	MEIS3	5'Flank	Alu_Repeats	34	53.968	0.49	6	3.488	0.564	0.264667	0.0196744	-0.244992	4.13422e-19	2.46188e-16
1642	20	36016872	A	G	SRC	Intron	Alu_Repeats	40	63.492	0.386	0	0	0	0.244937	0	-0.244937	5.25452e-30	4.62453e-26
1643	19	54490508	A	G	CACNG8	3'UTR	Alu_Repeats	38	60.317	0.417	2	1.163	0.559	0.251429	0.0065	-0.244929	4.58875e-26	1.50073e-22
1644	15	75645841	A	G	MAN2C1	IGR	Alu_Repeats	46	73.016	0.356	10	5.814	0.261	0.260079	0.015157	-0.244922	4.77377e-28	2.40875e-24
1645	7	107803889	T	C	NRCAM	Intron	Non_Alu_Non_Repeats	25	39.683	0.617	0	0	0	0.244921	0	-0.244921	3.29984e-18	1.53535e-15
1646	7	100242173	T	C	ACTL6B	Intron	Alu_Repeats	27	42.857	0.587	2	1.163	0.572	0.251397	0.00664535	-0.244751	1.01014e-17	4.31342e-15
1647	6	3022165	A	G	NQO2	IGR	Alu_Repeats	33	52.381	0.47	1	0.581	0.25	0.245952	0.00145349	-0.244499	1.70818e-23	2.69747e-20
1648	22	41639874	T	C	CHADL	5'Flank	Alu_Repeats	18	28.571	0.856	0	0	0	0.244476	0	-0.244476	3.60493e-13	5.49855e-11
1649	4	103712087	T	C	Unknown	IGR	Alu_Repeats	18	28.571	0.856	0	0	0	0.244444	0	-0.244444	3.58054e-13	5.49855e-11
1650	17	5286154	A	G	RABEP1	Intron	Alu_Repeats	42	66.667	0.446	22	12.791	0.412	0.297127	0.0526977	-0.244429	1.79689e-16	5.7997e-14
1651	15	25228757	A	G	SNURF	Intron	Alu_Repeats	35	55.556	0.447	1	0.581	0.7	0.248492	0.00406977	-0.244422	1.41293e-24	3.07362e-21
1652	1	46077406	A	G	NASP	Intron	Alu_Repeats	53	84.127	0.46	88	51.163	0.279	0.38719	0.142785	-0.244406	9.01929e-16	2.5118e-13
1653	17	17763023	T	C	TOM1L2	Intron	Alu_Repeats	24	38.095	0.697	6	3.488	0.603	0.265413	0.0210174	-0.244395	1.20951e-12	1.71585e-10
1654	10	91091533	T	C	IFIT3	Intron	Alu_Repeats	43	68.254	0.398	11	6.395	0.427	0.271698	0.0273198	-0.244379	1.46139e-22	1.85721e-19
1655	1	51823854	T	C	EPS15	Intron	Alu_Repeats	28	44.444	0.568	4	2.326	0.35	0.252444	0.00814535	-0.244299	2.7398e-17	1.05383e-14
1656	10	91091202	T	C	IFIT3	Intron	Alu_Repeats	41	65.079	0.403	10	5.814	0.314	0.262524	0.0182326	-0.244291	2.11828e-23	3.27236e-20
1657	20	5281462	A	G	PROKR2	IGR	Non_Alu_Non_Repeats	23	36.508	0.669	0	0	0	0.244286	0	-0.244286	9.65651e-17	3.25784e-14
1658	X	1483456	T	C	IL3RA	Intron	Alu_Repeats	29	46.032	0.639	13	7.558	0.66	0.294159	0.0498953	-0.244263	2.31032e-11	2.44369e-09
1659	22	19009979	A	G	DGCR9	lincRNA	Alu_Repeats	37	58.73	0.418	1	0.581	0.214	0.245492	0.00124419	-0.244248	9.38223e-27	3.60388e-23
1660	12	125267903	T	C	SCARB1	Intron	Alu_Repeats	30	47.619	0.7	23	13.372	0.666	0.333254	0.0890988	-0.244155	1.87626e-08	9.97544e-07
1661	19	36442604	A	G	AF038458.3	lincRNA	Alu_Repeats	26	41.27	0.608	2	1.163	0.599	0.250968	0.00696512	-0.244003	5.65676e-17	2.05791e-14
1662	8	117799909	A	G	UTP23	Intron	Alu_Repeats	25	39.683	0.615	0	0	0	0.244	0	-0.244	3.30005e-18	1.53535e-15
1663	10	82195363	A	G	FAM213A	IGR	Alu_Repeats	44	69.841	0.45	40	23.256	0.302	0.314159	0.0703198	-0.243839	2.56901e-15	6.56254e-13
1664	8	21893363	A	G	NPM2	Intron	Alu_Repeats	45	71.429	0.359	6	3.488	0.364	0.256349	0.012686	-0.243663	2.14815e-28	1.2721e-24
1665	4	17803537	T	C	DCAF16	3'UTR	Alu_Repeats	40	63.492	0.965	66	38.372	0.962	0.612841	0.369221	-0.24362	0.00126774	0.0102766
1666	5	79777777	T	C	ZFYVE16	IGR	Alu_Repeats	33	52.381	0.728	38	22.093	0.622	0.381127	0.137523	-0.243604	1.57864e-07	6.12312e-06
1667	10	88968223	T	C	NUTM2A-AS1	RNA	Alu_Repeats	44	69.841	0.704	81	47.093	0.527	0.491651	0.248128	-0.243523	3.1446e-08	1.4793e-06
1668	22	38489128	A	G	BAIAP2L2	Intron	Alu_Repeats	31	49.206	0.495	0	0	0	0.243492	0	-0.243492	9.38036e-23	1.24208e-19
1669	19	56148390	A	G	ZNF581	Intron	Alu_Repeats	34	53.968	0.588	23	13.372	0.551	0.317175	0.0736919	-0.243483	1.64786e-10	1.45737e-08
1670	14	74764401	T	C	ABCD4	Intron	Alu_Repeats	24	38.095	0.741	11	6.395	0.609	0.282444	0.0389651	-0.243479	7.96067e-10	5.99971e-08
1671	7	99916870	T	C	SPDYE3	Intron	Alu_Repeats	27	42.857	0.568	0	0	0	0.243444	0	-0.243444	1.06429e-19	7.05517e-17
1672	7	5888119	A	G	ZNF815P	RNA	Alu_Repeats	35	55.556	0.493	13	7.558	0.406	0.274127	0.0306977	-0.243429	2.24333e-16	7.11675e-14
1673	15	75642109	A	G	NEIL1	Intron	Alu_Repeats	29	46.032	0.589	12	6.977	0.395	0.270937	0.0275523	-0.243384	2.75788e-13	4.526e-11
1674	11	94149777	T	C	AP000765.1	RNA	Alu_Repeats	21	33.333	0.894	16	9.302	0.589	0.298127	0.0548314	-0.243296	8.58301e-07	2.6956e-05
1675	22	31831552	A	G	EIF4ENIF1	5'Flank	Alu_Repeats	36	57.143	0.528	20	11.628	0.503	0.301778	0.0585233	-0.243255	2.81174e-13	4.60827e-11
1676	4	99796081	T	C	EIF4E	3'UTR	Alu_Repeats	32	50.794	0.479	0	0	0	0.243238	0	-0.243238	1.55842e-23	2.47951e-20
1677	14	74524841	T	C	ALDH6A1	3'UTR	Alu_Repeats	60	95.238	0.386	82	47.674	0.261	0.367413	0.12425	-0.243163	3.63027e-25	9.40937e-22
1678	4	99795523	T	C	EIF4E	3'UTR	Alu_Repeats	41	65.079	0.374	0	0	0	0.243127	0	-0.243127	7.60878e-31	7.91708e-27
1679	12	121773242	T	C	ANAPC5	Intron	Alu_Repeats	20	31.746	0.766	0	0	0	0.243095	0	-0.243095	1.39662e-14	2.90847e-12
1680	4	580587	A	G	Unknown	IGR	Alu_Repeats	40	63.492	0.383	0	0	0	0.243063	0	-0.243063	5.26044e-30	4.62453e-26
1681	2	217072768	A	G	XRCC5	IGR	Alu_Repeats	36	57.143	0.549	21	12.209	0.579	0.31373	0.0707267	-0.243003	6.64932e-12	8.04505e-10
1682	2	160180232	T	C	BAZ2B	Intron	Alu_Repeats	29	46.032	0.54	3	1.744	0.321	0.248508	0.00559302	-0.242915	9.68206e-19	5.11252e-16
1683	9	68425134	T	G	Unknown	IGR	Alu_Repeats	18	28.571	0.854	1	0.581	0.2	0.244063	0.00116279	-0.242901	2.78663e-12	3.56567e-10
1684	7	66806434	A	G	RP11-166O4.5	lincRNA	Alu_Repeats	23	36.508	0.687	4	2.326	0.342	0.250825	0.00794767	-0.242878	1.55638e-13	2.64274e-11
1685	3	37085914	A	G	MLH1	Intron	Alu_Repeats	27	42.857	0.733	29	16.86	0.422	0.313984	0.0711337	-0.24285	6.25424e-07	1.98898e-05
1686	6	56922370	A	G	KIAA1586	IGR	Alu_Repeats	31	49.206	0.698	24	13.953	0.72	0.343238	0.10043	-0.242808	6.06939e-08	2.74016e-06
1687	17	38075867	T	C	ORMDL3	IGR	Alu_Repeats	31	49.206	0.565	12	6.977	0.504	0.27781	0.0351395	-0.24267	7.02976e-14	1.26683e-11
1688	X	284222	A	C	LINC00685	RNA	Non_Alu_Non_Repeats	42	66.667	0.759	56	32.558	0.809	0.506048	0.263547	-0.242501	2.97178e-05	0.000571516
1689	4	774253	T	C	RP11-440L14.1	RNA	Alu_Repeats	38	60.317	0.468	19	11.047	0.359	0.282143	0.039657	-0.242486	1.61233e-16	5.25572e-14
1690	X	47068805	A	G	UBA1	Intron	Alu_Repeats	41	65.079	0.554	65	37.791	0.312	0.360556	0.11807	-0.242486	9.84765e-10	6.77205e-08
1691	2	203163863	A	G	NOP58	Intron	Alu_Repeats	20	31.746	0.979	13	7.558	0.906	0.310905	0.0684651	-0.24244	1.23957e-06	3.79287e-05
1692	4	103732387	T	C	UBE2D3	Intron	Alu_Repeats	31	49.206	0.508	3	1.744	0.431	0.249937	0.00752326	-0.242413	5.27018e-20	3.83455e-17
1693	12	27188014	A	G	Unknown	IGR	Alu_Repeats	38	60.317	0.557	30	17.442	0.538	0.336159	0.0937849	-0.242374	2.01164e-10	1.68945e-08
1694	13	113755635	A	G	MCF2L	IGR	Alu_Repeats	25	39.683	0.611	0	0	0	0.242333	0	-0.242333	3.30189e-18	1.53535e-15
1695	9	90581115	T	C	CDK20	IGR	Alu_Repeats	34	53.968	0.508	19	11.047	0.288	0.274175	0.0318605	-0.242314	2.59358e-14	5.1771e-12
1696	10	88967978	T	C	NUTM2A-AS1	RNA	Alu_Repeats	37	58.73	0.462	10	5.814	0.504	0.271524	0.0292791	-0.242245	2.06116e-18	1.04187e-15
1697	9	104151285	T	G	MRPL50	3'UTR	Non_Alu_Non_Repeats	24	38.095	0.7	7	4.07	0.6	0.266571	0.0244186	-0.242153	7.9959e-12	9.59937e-10
1698	15	90817585	A	G	RP11-697E2.6	IGR	Alu_Repeats	34	53.968	0.536	19	11.047	0.428	0.289381	0.04725	-0.242131	4.55808e-13	6.88428e-11
1699	12	49322330	T	C	RP11-302B13.5	Intron	Alu_Repeats	42	66.667	0.418	13	7.558	0.488	0.278968	0.0369012	-0.242067	9.84972e-20	6.9358e-17
1700	2	55768124	A	G	CCDC104	Intron	Alu_Repeats	37	58.73	0.476	19	11.047	0.337	0.279333	0.0372733	-0.24206	1.03958e-15	2.86058e-13
1701	10	28814692	T	C	WAC-AS1	RNA	Alu_Repeats	52	82.54	0.656	78	45.349	0.66	0.541476	0.299477	-0.241999	1.02611e-05	0.000208265
1702	14	74165375	A	G	DNAL1	3'UTR	Alu_Repeats	37	58.73	0.565	30	17.442	0.515	0.33181	0.0898372	-0.241972	1.8586e-10	1.63527e-08
1703	16	88726835	T	C	MVD	Intron	Alu_Repeats	31	49.206	0.526	7	4.07	0.41	0.258667	0.0167035	-0.241963	3.8843e-17	1.44768e-14
1704	17	16250305	T	C	CENPV	Intron	Alu_Repeats	37	58.73	0.466	15	8.721	0.362	0.273413	0.031564	-0.241849	4.58681e-17	1.68957e-14
1705	19	16351338	A	G	Unknown	IGR	Alu_Repeats	17	26.984	0.896	0	0	0	0.241825	0	-0.241825	1.79737e-12	2.34296e-10
1706	4	585874	A	G	RN7SL358P	RNA	Alu_Repeats	27	42.857	0.564	0	0	0	0.24181	0	-0.24181	1.06543e-19	7.05517e-17
1707	10	88968059	T	C	NUTM2A-AS1	RNA	Alu_Repeats	48	76.19	0.465	63	36.628	0.308	0.354508	0.112756	-0.241752	1.82145e-14	3.75447e-12
1708	8	21893005	A	G	NPM2	Intron	Alu_Repeats	42	66.667	0.369	2	1.163	0.353	0.245794	0.00409884	-0.241695	1.2821e-29	1.04124e-25
1709	13	42893853	T	C	AKAP11	3'UTR	Non_Alu_Non_Repeats	29	46.032	0.55	5	2.907	0.401	0.25327	0.011657	-0.241613	3.64916e-17	1.36722e-14
1710	12	124109993	T	C	EIF2B1	Intron	Alu_Repeats	42	66.667	0.535	49	28.488	0.403	0.356492	0.114919	-0.241573	1.72039e-10	1.5178e-08
1711	19	40866625	A	G	PLD3	Intron	Non_Alu_Repeats	25	39.683	0.732	16	9.302	0.527	0.290508	0.0489884	-0.24152	6.289e-09	3.5648e-07
1712	9	140505945	A	G	ARRDC1	Intron	Alu_Repeats	48	76.19	0.331	6	3.488	0.297	0.25181	0.0103721	-0.241437	1.64283e-31	1.9457e-27
1713	19	49144993	T	C	CA11	Intron	Alu_Repeats	25	39.683	0.608	0	0	0	0.241429	0	-0.241429	3.30148e-18	1.53535e-15
1714	4	26761956	A	G	Unknown	IGR	Alu_Repeats	29	46.032	0.563	7	4.07	0.435	0.259095	0.0176977	-0.241398	1.15997e-15	3.17037e-13
1715	17	3404041	G	A	ASPA	3'UTR	Alu_Repeats	25	39.683	0.608	0	0	0	0.241381	0	-0.241381	3.29474e-18	1.53535e-15
1716	1	202554257	A	G	PPP1R12B	3'UTR	Alu_Repeats	60	95.238	0.476	98	56.977	0.373	0.45373	0.212372	-0.241358	6.65266e-15	1.52541e-12
1717	22	20848663	T	C	KLHL22	Intron	Alu_Repeats	17	26.984	0.931	2	1.163	0.849	0.251206	0.00986628	-0.24134	1.14722e-10	1.03292e-08
1718	12	1015173	G	A	WNK1	Intron	Non_Alu_Non_Repeats	24	38.095	0.633	0	0	0	0.241317	0	-0.241317	1.7946e-17	7.12331e-15
1719	5	175556318	A	G	FAM153B	Intron	Alu_Repeats	18	28.571	0.845	0	0	0	0.241302	0	-0.241302	3.60514e-13	5.49855e-11
1720	2	44450218	A	G	PPM1B	Intron	Alu_Repeats	25	39.683	0.608	0	0	0	0.241286	0	-0.241286	3.30086e-18	1.53535e-15
1721	10	88806587	T	C	Unknown	IGR	Alu_Repeats	25	39.683	0.613	1	0.581	0.364	0.243397	0.00211628	-0.241281	2.43509e-17	9.45638e-15
1722	15	34524037	T	C	SLC12A6	IGR	Alu_Repeats	39	61.905	0.42	9	5.233	0.356	0.259873	0.0186221	-0.241251	4.14165e-22	4.9673e-19
1723	11	43885244	A	G	RP11-613D13.5	RNA	Alu_Repeats	36	57.143	0.495	22	12.791	0.328	0.283048	0.041907	-0.241141	1.8001e-14	3.71765e-12
1724	X	71351519	C	A	RGAG4	5'UTR	Non_Alu_Non_Repeats	20	31.746	0.997	13	7.558	1	0.316667	0.0755814	-0.241085	2.72303e-06	6.99179e-05
1725	15	21932911	A	G	Unknown	IGR	Non_Alu_Non_Repeats	19	30.159	0.915	7	4.07	0.861	0.276095	0.0350407	-0.241055	1.68967e-08	9.04033e-07
1726	X	216572	C	T	PLCXD1	3'UTR	Alu_Repeats	26	41.27	0.675	10	5.814	0.645	0.278508	0.0375291	-0.240979	2.70102e-11	2.82575e-09
1727	10	17659131	C	A	PTPLA	Missense_Mutation	Non_Alu_Non_Repeats	24	38.095	0.999	24	13.953	1	0.38046	0.139535	-0.240925	5.90236e-05	0.000899217
1728	1	50903493	T	C	FAF1	IGR	Alu_Repeats	21	33.333	0.743	2	1.163	0.582	0.247667	0.00676744	-0.240899	1.97046e-13	3.29146e-11
1729	7	886531	A	G	SUN1	Intron	Alu_Repeats	40	63.492	0.46	19	11.047	0.465	0.292159	0.0514186	-0.24074	8.96407e-16	2.49886e-13
1730	8	12868563	A	G	KIAA1456	Intron	Alu_Repeats	20	31.746	0.805	4	2.326	0.643	0.255667	0.0149419	-0.240725	3.07728e-11	3.19664e-09
1731	10	88805595	T	C	Unknown	IGR	Alu_Repeats	29	46.032	0.534	2	1.163	0.447	0.245857	0.00519186	-0.240665	2.74278e-19	1.68023e-16
1732	3	48787452	T	C	PRKAR2A	3'UTR	Alu_Repeats	31	49.206	0.561	24	13.953	0.253	0.275937	0.0352907	-0.240646	3.53351e-11	3.64196e-09
1733	19	14264723	T	C	LPHN1	Intron	Alu_Repeats	21	33.333	0.758	3	1.744	0.683	0.25254	0.0119186	-0.240621	1.15487e-12	1.64243e-10
1734	12	4802017	A	G	RP11-234B24.6	Intron	Non_Alu_Repeats	33	52.381	0.459	0	0	0	0.240556	0	-0.240556	2.55096e-24	4.9343e-21
1735	17	34154219	A	G	TAF15	Intron	Alu_Repeats	25	39.683	0.736	11	6.395	0.804	0.291921	0.0513895	-0.240531	1.0784e-09	7.3216e-08
1736	19	56149785	A	G	ZNF581	Intron	Alu_Repeats	38	60.317	0.622	43	25	0.539	0.375238	0.134773	-0.240465	2.70677e-08	1.27912e-06
1737	16	1411594	A	G	GNPTG	Intron	Alu_Repeats	36	57.143	0.421	0	0	0	0.240429	0	-0.240429	1.02223e-26	3.73102e-23
1738	19	39124218	A	G	EIF3K	Intron	Alu_Repeats	42	66.667	0.405	19	11.047	0.271	0.270254	0.0298837	-0.24037	1.19868e-20	1.01304e-17
1739	8	146200315	T	C	ZNF252P	RNA	Alu_Repeats	40	63.492	0.397	7	4.07	0.284	0.251889	0.0115407	-0.240348	1.50407e-24	3.25393e-21
1740	12	124410726	T	C	DNAH10OS	IGR	Alu_Repeats	27	42.857	0.631	12	6.977	0.431	0.270413	0.0300756	-0.240337	7.90369e-12	9.49402e-10
1741	7	99810356	T	C	STAG3	Intron	Alu_Repeats	42	66.667	0.443	37	21.512	0.256	0.295444	0.0551105	-0.240334	5.77739e-15	1.33549e-12
1742	2	201842417	T	C	FAM126B	3'UTR	Alu_Repeats	43	68.254	0.463	30	17.442	0.435	0.316238	0.0759128	-0.240325	7.20776e-14	1.27809e-11
1743	11	113149690	C	A	NCAM1	IGR	Non_Alu_Non_Repeats	19	30.159	0.797	0	0	0	0.240238	0	-0.240238	7.0909e-14	1.26683e-11
1744	8	38829754	A	G	HTRA4	5'Flank	Alu_Repeats	46	73.016	0.444	49	28.488	0.296	0.324492	0.0842558	-0.240236	3.59458e-15	8.61993e-13
1745	12	112252516	A	G	RP3-462E2.3	lincRNA	Alu_Repeats	22	34.921	0.688	0	0	0	0.240222	0	-0.240222	5.14697e-16	1.47607e-13
1746	10	46952088	T	C	RP11-38L15.3	RNA	Alu_Repeats	25	39.683	0.605	0	0	0	0.240159	0	-0.240159	3.30025e-18	1.53535e-15
1747	5	17109568	T	C	CTD-2228A4.1	lincRNA	Alu_Repeats	33	52.381	0.458	0	0	0	0.240095	0	-0.240095	2.55045e-24	4.9343e-21
1748	6	105173851	T	C	HACE1	IGR	Alu_Repeats	26	41.27	0.582	0	0	0	0.240095	0	-0.240095	5.97244e-19	3.25448e-16
1749	12	27576469	A	G	ARNTL2	IGR	Alu_Repeats	35	55.556	0.67	43	25	0.528	0.372127	0.132058	-0.240069	1.54795e-07	6.00656e-06
1750	5	156905398	T	C	ADAM19	3'UTR	Non_Alu_Repeats	33	52.381	0.463	2	1.163	0.233	0.242762	0.0027093	-0.240053	1.04542e-22	1.36836e-19
1751	4	41268770	A	G	UCHL1	Intron	Alu_Repeats	46	73.016	0.386	23	13.372	0.313	0.281857	0.0418314	-0.240026	3.16014e-20	2.38055e-17
1752	2	55768249	A	G	CCDC104	Intron	Alu_Repeats	43	68.254	0.412	25	14.535	0.281	0.280873	0.0408605	-0.240013	1.49672e-18	7.71186e-16
1753	13	50487701	T	C	SPRYD7	3'UTR	Alu_Repeats	39	61.905	0.565	39	22.674	0.485	0.349889	0.109988	-0.239901	1.19702e-09	8.09795e-08
1754	12	113631923	A	G	C12orf52	IGR	Alu_Repeats	29	46.032	0.521	0	0	0	0.239857	0	-0.239857	3.25253e-21	3.01841e-18
1755	13	88347714	A	G	Unknown	IGR	Alu_Repeats	39	61.905	0.5	27	15.698	0.443	0.309302	0.0694651	-0.239836	4.11417e-13	6.24479e-11
1756	5	140069156	T	C	HARS	Intron	Alu_Repeats	24	38.095	0.633	1	0.581	0.222	0.241127	0.0012907	-0.239836	1.30003e-16	4.31646e-14
1757	17	43717354	A	G	CRHR1	Intron	Alu_Repeats	23	36.508	0.745	7	4.07	0.791	0.271984	0.0322035	-0.239781	1.14324e-10	1.02967e-08
1758	17	29109102	A	G	CRLF3	IGR	Alu_Repeats	33	52.381	0.49	8	4.651	0.363	0.256651	0.0168895	-0.239761	4.20208e-18	1.91825e-15
1759	4	6238604	A	G	RP11-586D19.1	lincRNA	Alu_Repeats	26	41.27	0.581	0	0	0	0.239651	0	-0.239651	5.97095e-19	3.25448e-16
1760	22	42354389	A	C	LINC00634	RNA	Non_Alu_Non_Repeats	46	73.016	0.756	68	39.535	0.789	0.551698	0.312105	-0.239594	9.34951e-05	0.00138269
1761	5	80711692	T	C	SSBP2	3'UTR	Alu_Repeats	29	46.032	0.52	0	0	0	0.239571	0	-0.239571	3.25169e-21	3.01841e-18
1762	10	105346762	A	G	NEURL	Intron	Alu_Repeats	18	28.571	0.838	0	0	0	0.239524	0	-0.239524	3.52974e-13	5.49855e-11
1763	1	204526727	A	G	MDM4	3'UTR	Alu_Repeats	36	57.143	0.424	2	1.163	0.219	0.242063	0.00254651	-0.239517	3.41086e-25	8.89475e-22
1764	19	11588231	T	C	CTC-398G3.6	Intron	Alu_Repeats	20	31.746	0.754	0	0	0	0.239492	0	-0.239492	1.39678e-14	2.90847e-12
1765	20	44524313	A	G	CTSA	Intron	Alu_Repeats	52	82.54	0.677	122	70.93	0.451	0.559175	0.319686	-0.239489	7.22874e-10	5.47603e-08
1766	X	1481911	T	C	IL3RA	Intron	Alu_Repeats	20	31.746	0.759	1	0.581	0.278	0.241032	0.00161628	-0.239415	1.05766e-13	1.85178e-11
1767	11	768537	T	C	PDDC1	3'UTR	Alu_Repeats	45	71.429	0.522	57	33.14	0.403	0.372825	0.133413	-0.239413	1.06831e-10	9.67389e-09
1768	19	37128237	T	C	ZNF461	IGR	Alu_Repeats	26	41.27	0.793	18	10.465	0.842	0.32746	0.0881628	-0.239298	1.94326e-07	7.43625e-06
1769	19	54378099	G	A	MYADM	3'UTR	Alu_Repeats	32	50.794	0.673	37	21.512	0.477	0.341873	0.10261	-0.239263	5.31919e-07	1.69756e-05
1770	9	68416152	T	C	MIR4477B	RNA	Non_Alu_Repeats	20	31.746	0.787	3	1.744	0.605	0.249794	0.0105465	-0.239247	5.63806e-12	6.88995e-10
1771	14	20729618	T	C	TTC5	Intron	Alu_Repeats	20	31.746	0.789	3	1.744	0.655	0.250603	0.0114186	-0.239185	5.23854e-12	6.42936e-10
1772	7	77411182	A	G	RSBN1L	3'UTR	Alu_Repeats	31	49.206	0.491	2	1.163	0.216	0.241683	0.00250581	-0.239177	3.59072e-21	3.3174e-18
1773	12	121084598	A	G	CABP1	Intron	Alu_Repeats	33	52.381	0.457	0	0	0	0.239175	0	-0.239175	2.55112e-24	4.9343e-21
1774	11	118874197	A	G	CCDC84	Intron	Alu_Repeats	36	57.143	0.47	14	8.14	0.358	0.268302	0.029157	-0.239145	6.00235e-17	2.17806e-14
1775	16	89299280	T	A	Unknown	IGR	Non_Alu_Non_Repeats	23	36.508	0.901	18	10.465	0.859	0.328905	0.0898488	-0.239056	3.48104e-06	8.90109e-05
1776	22	18484205	G	C	MICAL3	Intron	Non_Alu_Non_Repeats	21	33.333	0.774	4	2.326	0.822	0.258111	0.0191047	-0.239006	1.10777e-11	1.22458e-09
1777	7	107803983	T	C	NRCAM	Intron	Non_Alu_Non_Repeats	23	36.508	0.677	4	2.326	0.358	0.247238	0.00833721	-0.238901	1.5116e-13	2.57235e-11
1778	10	61801239	G	A	ANK3	Intron	Alu_Repeats	18	28.571	0.836	0	0	0	0.238873	0	-0.238873	3.54591e-13	5.49855e-11
1779	19	37319663	A	G	ZNF790	Intron	Alu_Repeats	29	46.032	0.621	22	12.791	0.366	0.285683	0.0468488	-0.238834	5.37241e-10	4.13771e-08
1780	16	1878067	C	G	HAGH	5'Flank	Alu_Repeats	22	34.921	0.684	0	0	0	0.23881	0	-0.23881	5.14479e-16	1.47607e-13
1781	22	50692848	G	A	MAPK12	Intron	Alu_Repeats	22	34.921	0.775	9	5.233	0.609	0.270651	0.0318663	-0.238785	1.688e-09	1.12914e-07
1782	4	77864219	T	C	Unknown	IGR	Alu_Repeats	41	65.079	0.375	3	1.744	0.308	0.244143	0.00536628	-0.238777	3.05305e-28	1.64776e-24
1783	19	3287415	G	A	CELF5	Intron	Alu_Repeats	27	42.857	0.557	0	0	0	0.238651	0	-0.238651	1.06322e-19	7.05517e-17
1784	16	15220753	G	C	PDXDC1	Intron	Alu_Repeats	17	26.984	0.884	0	0	0	0.238619	0	-0.238619	1.78634e-12	2.34296e-10
1785	20	296814	T	C	Unknown	IGR	Alu_Repeats	38	60.317	0.443	12	6.977	0.409	0.267095	0.0285349	-0.23856	9.53474e-19	5.04697e-16
1786	11	77531810	T	G	AAMDC	5'Flank	Non_Alu_Non_Repeats	18	28.571	0.998	8	4.651	1	0.285048	0.0465116	-0.238536	2.63462e-07	9.84594e-06
1787	2	132271439	A	G	AC093838.4	RNA	Alu_Repeats	35	55.556	0.555	27	15.698	0.443	0.308063	0.0695814	-0.238482	2.95601e-11	3.07779e-09
1788	14	94519635	T	C	DDX24	Intron	Alu_Repeats	24	38.095	0.669	8	4.651	0.35	0.254778	0.0162965	-0.238481	7.51414e-12	9.0452e-10
1789	9	80888620	A	G	CEP78	3'UTR	Alu_Repeats	32	50.794	0.595	15	8.721	0.733	0.302349	0.0639244	-0.238425	1.94108e-11	2.07631e-09
1790	X	1478950	A	G	IL3RA	Intron	Non_Alu_Repeats	23	36.508	0.678	3	1.744	0.517	0.247397	0.00901163	-0.238385	4.54462e-14	8.7441e-12
1791	1	92865900	A	G	RPAP2	3'UTR	Alu_Repeats	32	50.794	0.555	14	8.14	0.537	0.282032	0.0436744	-0.238357	2.29127e-13	3.7939e-11
1792	2	44450223	A	G	PPM1B	Intron	Alu_Repeats	25	39.683	0.607	1	0.581	0.4	0.240683	0.00232558	-0.238357	2.5629e-17	9.91603e-15
1793	17	78183396	A	G	SGSH	3'UTR	Non_Alu_Non_Repeats	27	42.857	0.611	10	5.814	0.406	0.261937	0.0235872	-0.238349	1.41991e-12	1.99771e-10
1794	17	17115172	T	C	RP11-45M22.4	Intron	Alu_Repeats	32	50.794	0.502	8	4.651	0.364	0.255206	0.0169128	-0.238294	2.28351e-17	8.92413e-15
1795	12	124108474	T	C	EIF2B1	Intron	Alu_Repeats	27	42.857	0.579	5	2.907	0.344	0.248206	0.01	-0.238206	8.51533e-16	2.38234e-13
1796	18	19211233	A	G	SNRPD1	IGR	Alu_Repeats	39	61.905	0.452	23	13.372	0.313	0.280016	0.0418256	-0.23819	6.43437e-16	1.83507e-13
1797	5	148879074	T	C	CSNK1A1	Intron	Alu_Repeats	30	47.619	0.57	17	9.884	0.338	0.271603	0.0334477	-0.238156	4.33228e-12	5.39e-10
1798	1	150591647	T	C	ENSA	Intron	Alu_Repeats	44	69.841	0.382	14	8.14	0.35	0.266603	0.0284767	-0.238126	2.67535e-22	3.2968e-19
1799	10	104187433	A	C	CUEDC2	Intron	Non_Alu_Repeats	15	23.81	1	0	0	0	0.238095	0	-0.238095	4.18646e-11	4.11145e-09
1800	X	24094073	A	G	EIF2S3	Intron	Alu_Repeats	52	82.54	0.474	85	49.419	0.309	0.390984	0.152913	-0.238071	4.68968e-13	7.07803e-11
1801	14	51456963	T	C	TRIM9	Intron	Alu_Repeats	37	58.73	0.429	8	4.651	0.304	0.252222	0.014157	-0.238065	2.2185e-21	2.22304e-18
1802	9	124054206	A	G	GSN	Intron	Alu_Repeats	24	38.095	0.653	3	1.744	0.607	0.248635	0.0105872	-0.238048	1.02357e-14	2.29031e-12
1803	9	35765063	A	G	Unknown	IGR	Alu_Repeats	34	53.968	0.563	18	10.465	0.63	0.303952	0.0659128	-0.23804	1.01386e-11	1.12353e-09
1804	7	66176026	A	G	Unknown	IGR	Alu_Repeats	19	30.159	0.956	9	5.233	0.961	0.288302	0.0502674	-0.238034	2.24654e-07	8.50823e-06
1805	X	100887961	A	G	RNU6-30P	RNA	Alu_Repeats	35	55.556	0.503	20	11.628	0.357	0.279476	0.0414709	-0.238005	7.07056e-14	1.26683e-11
1806	8	12881751	A	G	KIAA1456	Intron	Alu_Repeats	30	47.619	0.551	11	6.395	0.382	0.262365	0.0244186	-0.237946	3.1825e-14	6.25311e-12
1807	22	38344401	A	G	C22orf23	Intron	Alu_Repeats	39	61.905	0.403	8	4.651	0.249	0.24946	0.0115814	-0.237879	1.42442e-23	2.41964e-20
1808	X	139803826	A	G	LINC00632	Intron	Non_Alu_Repeats	17	26.984	0.881	0	0	0	0.237857	0	-0.237857	1.79664e-12	2.34296e-10
1809	13	52996222	T	C	VPS36	Intron	Non_Alu_Repeats	26	41.27	0.585	1	0.581	0.6	0.241302	0.00348837	-0.237813	6.90178e-18	3.02127e-15
1810	12	131933587	A	G	Unknown	IGR	Non_Alu_Repeats	19	30.159	0.798	1	0.581	0.529	0.24081	0.00307558	-0.237734	6.16073e-13	9.13019e-11
1811	18	44253746	T	C	Unknown	IGR	Non_Alu_Non_Repeats	38	60.317	0.394	0	0	0	0.237698	0	-0.237698	2.39462e-28	1.33464e-24
1812	9	114798940	G	A	RP11-4O1.2	RNA	Alu_Repeats	20	31.746	0.789	3	1.744	0.733	0.250444	0.0127907	-0.237654	7.88197e-12	9.47059e-10
1813	8	121066109	A	G	DEPTOR	IGR	Alu_Repeats	32	50.794	0.555	16	9.302	0.476	0.281921	0.0442733	-0.237647	6.75694e-13	9.94462e-11
1814	19	58991479	G	A	ZNF446	Intron	Non_Alu_Non_Repeats	23	36.508	0.714	5	2.907	0.789	0.260508	0.0229244	-0.237584	3.22723e-12	4.08247e-10
1815	10	46958641	G	A	SYT15	3'UTR	Non_Alu_Non_Repeats	23	36.508	0.651	0	0	0	0.237571	0	-0.237571	9.68654e-17	3.25784e-14
1816	19	49210161	T	C	FUT2	IGR	Alu_Repeats	26	41.27	0.587	2	1.163	0.39	0.242063	0.00453488	-0.237529	3.57335e-17	1.34176e-14
1817	9	68417770	G	T	MIR4477B	RNA	Non_Alu_Non_Repeats	15	23.81	0.997	0	0	0	0.237476	0	-0.237476	4.23377e-11	4.11145e-09
1818	19	39499721	T	C	Unknown	IGR	Alu_Repeats	19	30.159	0.787	0	0	0	0.237413	0	-0.237413	7.13916e-14	1.26683e-11
1819	6	159396964	T	C	RSPH3	3'UTR	Alu_Repeats	28	44.444	0.661	23	13.372	0.422	0.293794	0.0563953	-0.237398	1.37805e-08	7.45683e-07
1820	11	93468644	T	C	TAF1D	IGR	Alu_Repeats	33	52.381	0.562	28	16.279	0.351	0.294429	0.0571163	-0.237312	1.21487e-10	1.08926e-08
1821	17	3405126	A	G	ASPA	3'UTR	Alu_Repeats	39	61.905	0.529	30	17.442	0.515	0.327206	0.089907	-0.237299	6.90712e-11	6.46257e-09
1822	16	4800610	T	C	C16orf71	IGR	Alu_Repeats	55	87.302	0.549	127	73.837	0.327	0.479095	0.241802	-0.237293	1.38978e-13	2.37642e-11
1823	11	67851654	T	C	CHKA	Intron	Alu_Repeats	33	52.381	0.49	11	6.395	0.301	0.25654	0.0192558	-0.237284	4.82183e-17	1.77079e-14
1824	10	91091069	T	C	IFIT3	Intron	Alu_Repeats	35	55.556	0.444	5	2.907	0.317	0.246508	0.00922674	-0.237281	9.54114e-22	1.00322e-18
1825	11	71272161	A	G	Unknown	IGR	Non_Alu_Repeats	15	23.81	0.996	0	0	0	0.237254	0	-0.237254	4.21174e-11	4.11145e-09
1826	16	74351921	T	C	AC009120.6	RNA	Alu_Repeats	29	46.032	0.544	4	2.326	0.571	0.250524	0.0132733	-0.237251	2.68442e-17	1.0358e-14
1827	22	18580236	A	G	PEX26	3'UTR	Alu_Repeats	18	28.571	0.83	0	0	0	0.237206	0	-0.237206	3.60472e-13	5.49855e-11
1828	12	53572085	T	C	CSAD	Intron	Alu_Repeats	28	44.444	0.793	28	16.279	0.708	0.35246	0.115297	-0.237164	1.75091e-06	5.25618e-05
1829	5	79842265	A	G	Unknown	IGR	Alu_Repeats	27	42.857	0.646	11	6.395	0.624	0.276984	0.0398779	-0.237106	1.79767e-11	1.93407e-09
1830	5	145524847	T	C	LARS	Intron	Alu_Repeats	19	30.159	0.853	4	2.326	0.863	0.257175	0.0200814	-0.237093	2.80772e-10	2.25321e-08
1831	8	121064871	A	G	DEPTOR	IGR	Alu_Repeats	26	41.27	0.581	1	0.581	0.464	0.239746	0.00269767	-0.237048	4.98468e-18	2.22897e-15
1832	15	41868492	A	G	TYRO3	Intron	Alu_Repeats	29	46.032	0.581	9	5.233	0.579	0.267317	0.0302849	-0.237033	1.03467e-13	1.81693e-11
1833	19	39386590	T	C	SIRT2	Intron	Alu_Repeats	43	68.254	0.464	36	20.93	0.381	0.316698	0.0796744	-0.237024	1.59779e-13	2.7066e-11
1834	9	68412566	T	C	RP11-764K9.1	lincRNA	Non_Alu_Non_Repeats	41	65.079	0.856	60	34.884	0.918	0.557317	0.320366	-0.236951	0.00364199	0.0227468
1835	13	101275522	T	C	TMTC4	Intron	Alu_Repeats	24	38.095	0.713	8	4.651	0.746	0.271651	0.0347209	-0.23693	5.63146e-11	5.29632e-09
1836	14	51460299	T	C	TRIM9	Intron	Alu_Repeats	20	31.746	0.756	1	0.581	0.526	0.239968	0.00305814	-0.23691	1.09331e-13	1.90852e-11
1837	7	66175948	A	G	Unknown	IGR	Alu_Repeats	22	34.921	0.873	14	8.14	0.837	0.305016	0.0681221	-0.236894	3.18403e-07	1.17636e-05
1838	17	74325734	T	C	PRPSAP1	Intron	Alu_Repeats	23	36.508	0.659	1	0.581	0.632	0.240524	0.00367442	-0.236849	8.97052e-16	2.4993e-13
1839	2	61317785	A	G	KIAA1841	Intron	Alu_Repeats	23	36.508	0.707	6	3.488	0.611	0.258127	0.0213198	-0.236807	8.91929e-12	9.9293e-10
1840	3	49360049	T	C	USP4	Intron	Alu_Repeats	31	49.206	0.637	25	14.535	0.528	0.31346	0.0767849	-0.236675	1.48251e-09	9.97159e-08
1841	1	114259247	T	C	PHTF1	Intron	Alu_Repeats	25	39.683	0.596	0	0	0	0.236635	0	-0.236635	3.30127e-18	1.53535e-15
1842	14	103952733	A	G	MARK3	Intron	Alu_Repeats	31	49.206	0.494	3	1.744	0.376	0.243095	0.00655233	-0.236543	4.11881e-20	3.04094e-17
1843	9	68424633	C	A	Unknown	IGR	Non_Alu_Non_Repeats	17	26.984	0.897	1	0.581	0.95	0.242063	0.00552326	-0.23654	2.13468e-11	2.26946e-09
1844	1	165691282	T	C	Unknown	IGR	Alu_Repeats	34	53.968	0.447	2	1.163	0.406	0.241254	0.00471512	-0.236539	3.71414e-23	5.47012e-20
1845	16	74482653	G	A	RP11-252A24.7	lincRNA	Alu_Repeats	25	39.683	0.948	24	13.953	1	0.376063	0.139535	-0.236529	3.01185e-05	0.000578792
1846	22	26121650	A	G	ADRBK2	3'UTR	Alu_Repeats	44	69.841	0.393	19	11.047	0.346	0.274683	0.0382035	-0.236479	5.8206e-20	4.20633e-17
1847	7	48146091	A	G	UPP1	Intron	Alu_Repeats	27	42.857	0.866	45	26.163	0.516	0.371333	0.134884	-0.23645	0.000102765	0.00150925
1848	11	118874218	A	G	CCDC84	Intron	Alu_Repeats	32	50.794	0.486	7	4.07	0.26	0.247	0.0105872	-0.236413	1.57194e-18	8.07993e-16
1849	19	20721867	T	C	Unknown	IGR	Alu_Repeats	26	41.27	0.58	1	0.581	0.538	0.23946	0.00312791	-0.236332	5.91801e-18	2.60803e-15
1850	17	75564131	A	G	RP11-13K12.5	lincRNA	Alu_Repeats	34	53.968	0.468	7	4.07	0.403	0.252698	0.0163895	-0.236309	2.84379e-19	1.73836e-16
1851	11	71275176	T	A	KRTAP5-10	5'Flank	Non_Alu_Non_Repeats	15	23.81	0.992	0	0	0	0.236302	0	-0.236302	4.23377e-11	4.11145e-09
1852	11	6514039	A	G	TIMM10B	Intron	Alu_Repeats	34	53.968	0.493	16	9.302	0.32	0.266095	0.0298023	-0.236293	2.98746e-15	7.22089e-13
1853	19	20818419	G	A	ZNF626	Intron	Alu_Repeats	22	34.921	0.708	4	2.326	0.467	0.247079	0.0108605	-0.236219	1.30786e-12	1.84616e-10
1854	15	85639918	A	G	PDE8A	Intron	Non_Alu_Non_Repeats	21	33.333	0.834	10	5.814	0.72	0.278063	0.0418488	-0.236215	2.06604e-08	1.04262e-06
1855	19	53608219	T	C	ZNF160	5'Flank	Alu_Repeats	38	60.317	0.682	52	30.233	0.578	0.411095	0.174884	-0.236212	3.36461e-07	1.23953e-05
1856	11	701511	C	T	TMEM80	Intron	Alu_Repeats	17	26.984	0.875	0	0	0	0.236127	0	-0.236127	1.76118e-12	2.34296e-10
1857	9	139222174	T	C	GPSM1	Missense_Mutation	Non_Alu_Repeats	20	31.746	1	14	8.14	1	0.31746	0.0813953	-0.236065	5.48458e-06	0.000135222
1858	12	98942695	A	G	TMPO	3'UTR	Alu_Repeats	38	60.317	0.391	0	0	0	0.236063	0	-0.236063	2.39115e-28	1.33464e-24
1859	X	1516996	A	G	LINC00106	lincRNA	Alu_Repeats	28	44.444	0.584	13	7.558	0.31	0.259476	0.0234593	-0.236017	1.42735e-12	2.00653e-10
1860	8	146051484	T	C	ZNF7	5'Flank	Non_Alu_Non_Repeats	30	47.619	0.524	8	4.651	0.296	0.249746	0.01375	-0.235996	2.1175e-16	6.74517e-14
1861	21	30953750	T	C	GRIK1	Missense_Mutation	Non_Alu_Non_Repeats	37	58.73	0.488	31	18.023	0.281	0.286651	0.0506628	-0.235988	5.16945e-13	7.76639e-11
1862	2	44455532	A	G	PPM1B	Intron	Alu_Repeats	34	53.968	0.444	2	1.163	0.337	0.239825	0.00391279	-0.235913	2.62578e-23	3.9771e-20
1863	11	66028132	A	G	KLC2	Intron	Alu_Repeats	25	39.683	0.705	11	6.395	0.683	0.279587	0.0436802	-0.235907	3.30225e-10	2.63741e-08
1864	9	88161311	T	C	AGTPBP1	IGR	Alu_Repeats	37	58.73	0.405	1	0.581	0.312	0.237698	0.00181395	-0.235884	1.21089e-26	4.35686e-23
1865	2	55765570	A	G	CCDC104	Intron	Alu_Repeats	38	60.317	0.403	4	2.326	0.319	0.243254	0.00740698	-0.235847	6.18407e-25	1.42525e-21
1866	8	141680472	T	C	PTK2	Intron	Alu_Repeats	34	53.968	0.472	10	5.814	0.329	0.254968	0.0191512	-0.235817	4.85198e-18	2.17648e-15
1867	5	17109460	T	C	CTD-2228A4.1	lincRNA	Alu_Repeats	26	41.27	0.571	0	0	0	0.235698	0	-0.235698	5.97132e-19	3.25448e-16
1868	19	11588229	T	C	CTC-398G3.6	Intron	Alu_Repeats	22	34.921	0.675	0	0	0	0.235683	0	-0.235683	5.1479e-16	1.47607e-13
1869	14	50039968	T	C	Unknown	IGR	Alu_Repeats	24	38.095	0.626	1	0.581	0.5	0.238587	0.00290698	-0.23568	1.54061e-16	5.04315e-14
1870	2	44456240	A	G	PPM1B	Intron	Alu_Repeats	23	36.508	0.645	0	0	0	0.235651	0	-0.235651	9.69067e-17	3.25784e-14
1871	16	89779698	T	C	VPS9D1	Intron	Alu_Repeats	22	34.921	0.687	3	1.744	0.253	0.240032	0.00440698	-0.235625	1.28852e-13	2.21751e-11
1872	19	5683080	A	G	HSD11B1L	Intron	Alu_Repeats	27	42.857	0.573	4	2.326	0.432	0.245651	0.0100581	-0.235593	3.12976e-16	9.72269e-14
1873	12	124411823	T	C	DNAH10OS	3'UTR	Alu_Repeats	21	33.333	0.916	14	8.14	0.858	0.305397	0.0698605	-0.235536	9.53153e-07	2.97073e-05
1874	13	41703798	C	T	KBTBD6	3'UTR	Alu_Repeats	26	41.27	0.571	0	0	0	0.235508	0	-0.235508	5.97207e-19	3.25448e-16
1875	10	82193810	A	G	FAM213A	IGR	Alu_Repeats	46	73.016	0.334	4	2.326	0.374	0.24419	0.00869767	-0.235493	9.66105e-31	9.57951e-27
1876	19	49146369	T	C	CA11	Intron	Alu_Repeats	30	47.619	0.495	0	0	0	0.235492	0	-0.235492	5.56204e-22	6.26711e-19
1877	12	53570794	T	C	CSAD	Intron	Alu_Repeats	24	38.095	0.904	21	12.209	0.891	0.344222	0.108814	-0.235408	8.22879e-06	0.000196431
1878	2	203163744	A	G	NOP58	Intron	Alu_Repeats	32	50.794	0.67	39	22.674	0.462	0.340175	0.104773	-0.235401	2.48179e-07	9.30211e-06
1879	19	41079157	A	G	SPTBN4	Intron	Alu_Repeats	41	65.079	0.362	0	0	0	0.235397	0	-0.235397	7.6131e-31	7.91708e-27
1880	1	220231455	T	C	BPNT1	3'UTR	Alu_Repeats	48	76.19	0.501	91	52.907	0.277	0.382048	0.146762	-0.235286	3.19951e-11	3.31554e-09
1881	12	132331772	A	G	MMP17	Intron	Alu_Repeats	31	49.206	0.499	3	1.744	0.578	0.245317	0.0100872	-0.23523	1.11716e-19	7.36773e-17
1882	19	35640724	A	G	FXYD7	Intron	Alu_Repeats	31	49.206	0.481	1	0.581	0.25	0.236667	0.00145349	-0.235213	7.06999e-22	7.69222e-19
1883	19	16749379	T	C	CTC-429P9.4	Intron	Alu_Repeats	24	38.095	0.674	11	6.395	0.339	0.256841	0.0216977	-0.235144	1.17357e-10	1.05487e-08
1884	3	49359065	T	C	USP4	Intron	Alu_Repeats	20	31.746	0.819	5	2.907	0.856	0.26	0.0248779	-0.235122	2.92895e-10	2.34828e-08
1885	19	39388261	T	C	NFKBIB	5'Flank	Alu_Repeats	41	65.079	0.44	23	13.372	0.382	0.286143	0.0510349	-0.235108	1.51113e-16	4.95236e-14
1886	17	5130554	A	G	SCIMP	Intron	Alu_Repeats	28	44.444	0.57	7	4.07	0.449	0.253222	0.0182558	-0.234966	6.20034e-15	1.42745e-12
1887	1	150591586	T	C	ENSA	Intron	Alu_Repeats	47	74.603	0.399	27	15.698	0.401	0.297937	0.0630174	-0.234919	1.50988e-17	6.33006e-15
1888	22	41639840	T	C	CHADL	5'Flank	Alu_Repeats	34	53.968	0.453	3	1.744	0.541	0.244349	0.00943605	-0.234913	8.10446e-22	8.68216e-19
1889	9	95873741	A	G	C9orf89	Intron	Non_Alu_Non_Repeats	40	63.492	0.382	5	2.907	0.272	0.24281	0.0079186	-0.234891	4.93913e-26	1.60145e-22
1890	17	1941348	A	G	DPH1	Intron	Alu_Repeats	39	61.905	0.563	46	26.744	0.426	0.348825	0.113977	-0.234849	2.99383e-09	1.92241e-07
1891	19	13878063	A	G	MRI1	Intron	Alu_Repeats	24	38.095	0.805	18	10.465	0.687	0.306698	0.0719128	-0.234786	5.58587e-07	1.78034e-05
1892	22	29903115	T	C	THOC5	3'UTR	Alu_Repeats	27	42.857	0.555	1	0.581	0.545	0.237841	0.0031686	-0.234673	1.26057e-18	6.5585e-16
1893	16	89645846	C	T	CPNE7	Intron	Non_Alu_Non_Repeats	16	25.397	0.924	0	0	0	0.234667	0	-0.234667	8.68468e-12	9.8758e-10
1894	7	101204819	T	C	COL26A1	RNA	Alu_Repeats	22	34.921	0.672	0	0	0	0.234651	0	-0.234651	5.14635e-16	1.47607e-13
1895	11	701503	C	T	TMEM80	Intron	Alu_Repeats	17	26.984	0.87	0	0	0	0.234651	0	-0.234651	1.76118e-12	2.34296e-10
1896	2	201842492	T	C	FAM126B	3'UTR	Alu_Repeats	48	76.19	0.451	46	26.744	0.408	0.343746	0.109099	-0.234647	9.64741e-13	1.38288e-10
1897	1	114258012	T	C	PHTF1	Intron	Alu_Repeats	28	44.444	0.528	0	0	0	0.234619	0	-0.234619	1.8745e-20	1.46417e-17
1898	17	75564414	A	G	RP11-13K12.5	lincRNA	Alu_Repeats	31	49.206	0.481	1	0.581	0.385	0.23681	0.00223837	-0.234571	7.58925e-22	8.18163e-19
1899	10	28814206	T	C	WAC-AS1	RNA	Alu_Repeats	35	55.556	0.431	2	1.163	0.443	0.239714	0.00514535	-0.234569	9.54445e-24	1.6509e-20
1900	1	1662627	T	C	SLC35E2	Intron	Alu_Repeats	27	42.857	0.89	32	18.605	0.789	0.381413	0.146849	-0.234564	1.60267e-05	0.000323095
1901	1	161344828	A	G	RP11-122G18.8	lincRNA	Alu_Repeats	34	53.968	0.483	14	8.14	0.321	0.260603	0.0261163	-0.234487	4.40558e-16	1.34895e-13
1902	7	148883412	A	G	Unknown	IGR	Alu_Repeats	16	25.397	0.923	0	0	0	0.234286	0	-0.234286	8.82608e-12	9.8758e-10
1903	12	53572006	T	C	CSAD	Intron	Alu_Repeats	29	46.032	0.887	38	22.093	0.789	0.408508	0.174244	-0.234264	2.25554e-05	0.00044078
1904	12	98991440	A	G	SLC25A3	Intron	Alu_Repeats	26	41.27	0.568	0	0	0	0.234254	0	-0.234254	5.96797e-19	3.25448e-16
1905	10	119246850	T	C	EMX2OS	RNA	Alu_Repeats	26	41.27	0.568	0	0	0	0.234222	0	-0.234222	5.97207e-19	3.25448e-16
1906	18	77799254	A	G	RBFA	Intron	Alu_Repeats	19	30.159	0.836	5	2.907	0.615	0.252048	0.0178895	-0.234158	4.76831e-10	3.70389e-08
1907	16	66924012	A	G	PDP2	IGR	Alu_Repeats	41	65.079	0.455	30	17.442	0.356	0.296286	0.0621279	-0.234158	5.19991e-14	9.96669e-12
1908	19	37121318	A	G	ZNF382	IGR	Alu_Repeats	31	49.206	0.493	4	2.326	0.361	0.24254	0.00838953	-0.23415	1.6479e-19	1.0479e-16
1909	10	103571021	T	C	MGEA5	Intron	Alu_Repeats	26	41.27	0.575	2	1.163	0.284	0.237429	0.00330233	-0.234126	2.57136e-17	9.93972e-15
1910	9	111903029	T	C	FRRS1L	Intron	Alu_Repeats	24	38.095	0.614	0	0	0	0.234095	0	-0.234095	1.80078e-17	7.12331e-15
1911	1	10454959	A	G	Unknown	IGR	Alu_Repeats	25	39.683	0.64	8	4.651	0.435	0.254159	0.0202442	-0.233915	1.24381e-12	1.75954e-10
1912	1	65519419	T	C	Unknown	IGR	Alu_Repeats	28	44.444	0.53	1	0.581	0.273	0.235444	0.00158721	-0.233857	1.35086e-19	8.74256e-17
1913	16	1383716	C	T	BAIAP3	5'Flank	Non_Alu_Non_Repeats	35	55.556	0.75	45	26.163	0.698	0.41646	0.182628	-0.233832	3.37426e-05	0.000645932
1914	10	98776398	T	C	SLIT1	Intron	Alu_Repeats	18	28.571	0.832	1	0.581	0.7	0.237841	0.00406977	-0.233772	3.07204e-12	3.89971e-10
1915	15	72883443	A	G	RP11-1006G14.4	RNA	Alu_Repeats	42	66.667	0.475	28	16.279	0.508	0.316476	0.0827093	-0.233767	1.24203e-12	1.75834e-10
1916	19	46819802	A	G	HIF3A	Intron	Alu_Repeats	19	30.159	0.96	10	5.814	0.96	0.289587	0.0558256	-0.233762	7.46122e-07	2.36585e-05
1917	17	53037650	T	C	COX11	Intron	Alu_Repeats	23	36.508	0.66	3	1.744	0.416	0.240984	0.00725	-0.233734	2.87607e-14	5.69563e-12
1918	17	26936907	T	C	SGK494	IGR	Alu_Repeats	25	39.683	0.742	18	10.465	0.58	0.294333	0.0606628	-0.233671	3.21733e-08	1.51235e-06
1919	17	53017134	A	G	TOM1L1	Intron	Alu_Repeats	20	31.746	0.736	0	0	0	0.233587	0	-0.233587	1.39678e-14	2.90847e-12
1920	22	39644095	A	G	Unknown	IGR	Alu_Repeats	23	36.508	0.64	0	0	0	0.233571	0	-0.233571	9.69185e-17	3.25784e-14
1921	4	580748	A	G	Unknown	IGR	Alu_Repeats	36	57.143	0.409	0	0	0	0.233476	0	-0.233476	1.02355e-26	3.73102e-23
1922	19	58378835	A	G	ZNF587	IGR	Alu_Repeats	28	44.444	0.584	7	4.07	0.642	0.259571	0.0261163	-0.233455	4.41765e-14	8.5165e-12
1923	14	101317779	A	G	RP11-123M6.2	RNA	Non_Alu_Non_Repeats	45	71.429	0.347	7	4.07	0.353	0.24781	0.0143605	-0.233449	1.47513e-27	6.76295e-24
1924	9	130125963	T	C	GARNL3	Intron	Non_Alu_Non_Repeats	23	36.508	0.639	0	0	0	0.233222	0	-0.233222	9.62071e-17	3.25784e-14
1925	14	74169568	A	G	DNAL1	3'UTR	Alu_Repeats	28	44.444	0.579	10	5.814	0.413	0.257254	0.0240349	-0.233219	1.61686e-13	2.73727e-11
1926	1	150587496	T	C	ENSA	Intron	Alu_Repeats	41	65.079	0.424	20	11.628	0.368	0.275984	0.042814	-0.23317	3.13788e-17	1.1903e-14
1927	11	117086570	T	C	PCSK7	Intron	Alu_Repeats	30	47.619	0.497	3	1.744	0.21	0.23681	0.0036686	-0.233141	1.28058e-19	8.38065e-17
1928	9	131089262	A	G	COQ4	Intron	Alu_Repeats	23	36.508	0.681	6	3.488	0.443	0.248571	0.015436	-0.233135	3.32516e-12	4.19653e-10
1929	15	43994044	A	G	CKMT1A	IGR	Alu_Repeats	27	42.857	0.548	1	0.581	0.333	0.235063	0.00193605	-0.233127	8.47851e-19	4.52439e-16
1930	20	4982118	T	G	SLC23A2	5'UTR	Non_Alu_Non_Repeats	25	39.683	0.72	17	9.884	0.534	0.285889	0.0527849	-0.233104	4.2969e-08	1.98674e-06
1931	16	74398044	T	C	RP11-252A24.2	RNA	Non_Alu_Repeats	27	42.857	0.637	11	6.395	0.625	0.273048	0.0399477	-0.2331	2.01862e-11	2.15413e-09
1932	11	71274684	T	C	KRTAP5-10	5'Flank	Non_Alu_Repeats	15	23.81	0.979	0	0	0	0.233079	0	-0.233079	4.29309e-11	4.11145e-09
1933	4	48860117	A	G	OCIAD1	Intron	Alu_Repeats	31	49.206	0.485	4	2.326	0.236	0.238556	0.00548256	-0.233073	1.05177e-19	7.05517e-17
1934	17	7379572	T	C	ZBTB4	Intron	Non_Alu_Repeats	34	53.968	0.434	1	0.581	0.2	0.234175	0.00116279	-0.233012	2.61744e-24	4.99423e-21
1935	19	38225180	T	C	Unknown	IGR	Alu_Repeats	27	42.857	0.619	13	7.558	0.429	0.265397	0.0324128	-0.232984	1.79915e-11	1.93542e-09
1936	22	18991794	A	G	DGCR5	RNA	Alu_Repeats	19	30.159	0.772	0	0	0	0.232968	0	-0.232968	7.13832e-14	1.26683e-11
1937	16	74354169	T	C	AC009120.6	RNA	Alu_Repeats	22	34.921	0.696	3	1.744	0.583	0.243111	0.0101744	-0.232937	3.10084e-13	5.06264e-11
1938	11	33096405	A	G	TCP11L1	IGR	Alu_Repeats	56	88.889	0.597	91	52.907	0.563	0.530746	0.297814	-0.232932	1.41389e-07	5.49512e-06
1939	17	35877145	T	C	SYNRG	IGR	Alu_Repeats	28	44.444	0.626	17	9.884	0.46	0.278349	0.0454709	-0.232878	3.29254e-10	2.63015e-08
1940	12	22613566	T	C	C2CD5	Intron	Alu_Repeats	31	49.206	0.5	7	4.07	0.322	0.245905	0.013093	-0.232812	1.65169e-17	6.91101e-15
1941	19	16745922	T	C	CTC-429P9.4	Intron	Alu_Repeats	43	68.254	0.467	53	30.814	0.28	0.318984	0.0862151	-0.232769	1.26508e-12	1.78754e-10
1942	2	203163787	A	G	NOP58	Intron	Alu_Repeats	37	58.73	0.569	42	24.419	0.416	0.334238	0.101517	-0.232721	3.38123e-09	2.15898e-07
1943	17	421925	T	C	VPS53	3'UTR	Alu_Repeats	34	53.968	0.439	2	1.163	0.34	0.236667	0.00394767	-0.232719	2.96344e-23	4.44903e-20
1944	X	73434341	T	C	RP3-368A4.5	RNA	Alu_Repeats	36	57.143	0.427	7	4.07	0.276	0.243873	0.0112442	-0.232629	2.40991e-21	2.40636e-18
1945	16	263005	T	C	LUC7L	Intron	Alu_Repeats	38	60.317	0.509	33	19.186	0.389	0.307238	0.074657	-0.232581	1.582e-11	1.71481e-09
1946	8	42388899	T	C	SLC20A2	Intron	Alu_Repeats	31	49.206	0.638	25	14.535	0.561	0.314079	0.0815465	-0.232533	8.53821e-09	4.77091e-07
1947	22	44347068	A	G	Unknown	IGR	Alu_Repeats	29	46.032	0.626	15	8.721	0.637	0.288079	0.0555523	-0.232527	1.28879e-10	1.15163e-08
1948	11	33101417	A	G	TCP11L1	Intron	Alu_Repeats	28	44.444	0.523	0	0	0	0.232508	0	-0.232508	1.87427e-20	1.46417e-17
1949	19	33074687	A	G	PDCD5	Intron	Alu_Repeats	30	47.619	0.748	33	19.186	0.645	0.356286	0.123802	-0.232483	2.09541e-06	5.49646e-05
1950	1	150593888	T	C	ENSA	Intron	Alu_Repeats	33	52.381	0.563	26	15.116	0.413	0.294921	0.0624477	-0.232473	1.07667e-10	9.74337e-09
1951	17	16286462	A	G	UBB	IGR	Alu_Repeats	39	61.905	0.389	4	2.326	0.346	0.240508	0.00805814	-0.23245	1.74607e-25	4.66755e-22
1952	16	6423133	T	G	RBFOX1	Intron	Non_Alu_Non_Repeats	20	31.746	0.732	0	0	0	0.232444	0	-0.232444	1.3871e-14	2.90847e-12
1953	6	43037044	A	G	KLC4	Intron	Alu_Repeats	32	50.794	0.495	10	5.814	0.326	0.251349	0.0189419	-0.232407	1.58605e-16	5.18395e-14
1954	14	104148592	A	G	KLC1	Intron	Alu_Repeats	45	71.429	0.415	25	14.535	0.44	0.296317	0.063936	-0.232381	4.13406e-16	1.26763e-13
1955	8	30044855	A	G	Unknown	IGR	Alu_Repeats	34	53.968	0.442	2	1.163	0.526	0.238444	0.00612209	-0.232322	8.06463e-23	1.13858e-19
1956	1	40147856	T	C	HPCAL4	3'UTR	Non_Alu_Non_Repeats	50	79.365	0.454	53	30.814	0.416	0.360333	0.128041	-0.232293	5.09432e-12	6.25956e-10
1957	5	80711542	T	C	SSBP2	3'UTR	Alu_Repeats	19	30.159	0.77	0	0	0	0.232254	0	-0.232254	7.13663e-14	1.26683e-11
1958	18	20874020	T	C	TMEM241	IGR	Alu_Repeats	27	42.857	0.552	2	1.163	0.378	0.236619	0.00438953	-0.23223	5.4791e-18	2.42715e-15
1959	11	60610065	G	A	CCDC86	Silent	Non_Alu_Non_Repeats	20	31.746	0.74	1	0.581	0.474	0.234968	0.00275581	-0.232212	1.09013e-13	1.90413e-11
1960	19	37119957	A	G	ZNF382	IGR	Alu_Repeats	30	47.619	0.488	0	0	0	0.232206	0	-0.232206	5.56025e-22	6.26711e-19
1961	5	79776612	T	C	ZFYVE16	IGR	Alu_Repeats	34	53.968	0.531	20	11.628	0.468	0.286587	0.0544012	-0.232186	2.58091e-12	3.31553e-10
1962	17	25677700	T	C	RP11-173M1.4	lincRNA	Alu_Repeats	21	33.333	0.739	4	2.326	0.602	0.246175	0.0140058	-0.232169	5.44699e-12	6.6727e-10
1963	15	41594436	A	G	OIP5-AS1	RNA	Alu_Repeats	52	82.54	0.342	34	19.767	0.255	0.282571	0.0504186	-0.232153	1.46746e-24	3.18414e-21
1964	11	43881688	A	G	RP11-613D13.5	RNA	Alu_Repeats	44	69.841	0.494	51	29.651	0.382	0.345254	0.11314	-0.232114	3.87597e-11	3.97402e-09
1965	2	132271482	A	G	AC093838.4	RNA	Alu_Repeats	37	58.73	0.461	17	9.884	0.392	0.27081	0.0387209	-0.232089	7.81666e-16	2.19841e-13
1966	15	65231691	A	G	ANKDD1A	Intron	Alu_Repeats	26	41.27	0.601	4	2.326	0.677	0.247825	0.0157384	-0.232087	5.53665e-15	1.28506e-12
1967	1	84415088	T	C	TTLL7	Intron	Alu_Repeats	35	55.556	0.444	7	4.07	0.352	0.246429	0.014343	-0.232086	4.16132e-20	3.06966e-17
1968	1	36534763	A	G	AGO3	3'UTR	Alu_Repeats	36	57.143	0.654	46	26.744	0.529	0.373556	0.141471	-0.232085	2.02135e-07	7.71363e-06
1969	19	45168822	A	G	PVR	IGR	Alu_Repeats	32	50.794	0.754	46	26.744	0.565	0.383159	0.151099	-0.23206	3.41186e-06	8.72759e-05
1970	1	78490112	A	G	GIPC2	Intron	Alu_Repeats	47	74.603	0.349	15	8.721	0.327	0.260556	0.0285	-0.232056	5.95801e-25	1.38061e-21
1971	8	42986990	A	G	Unknown	IGR	Alu_Repeats	39	61.905	0.375	0	0	0	0.232016	0	-0.232016	3.57757e-29	2.50061e-25
1972	17	45671321	G	T	NPEPPS	Intron	Alu_Repeats	21	33.333	0.707	1	0.581	0.655	0.235762	0.00380814	-0.231954	2.46727e-14	4.94114e-12
1973	X	1515836	A	G	LINC00106	lincRNA	Alu_Repeats	27	42.857	0.572	4	2.326	0.571	0.245079	0.0132791	-0.2318	6.48657e-16	1.84933e-13
1974	2	136479291	A	G	R3HDM1	Intron	Alu_Repeats	21	33.333	0.703	1	0.581	0.462	0.234413	0.00268605	-0.231727	2.01983e-14	4.13818e-12
1975	10	15148928	T	C	NMT2	IGR	Alu_Repeats	35	55.556	0.428	3	1.744	0.344	0.237714	0.00599419	-0.23172	3.51935e-23	5.22444e-20
1976	15	65388693	T	C	UBAP1L	Intron	Non_Alu_Repeats	31	49.206	0.474	1	0.581	0.273	0.233238	0.00158721	-0.231651	6.36076e-22	7.02601e-19
1977	17	44094224	A	G	MAPT	Intron	Non_Alu_Repeats	19	30.159	0.768	0	0	0	0.231651	0	-0.231651	7.14042e-14	1.26683e-11
1978	14	104148888	A	G	KLC1	Intron	Alu_Repeats	35	55.556	0.469	11	6.395	0.455	0.260714	0.0290872	-0.231627	5.82064e-17	2.11483e-14
1979	9	130991694	A	G	DNM1	Intron	Alu_Repeats	47	74.603	0.416	31	18.023	0.436	0.310079	0.0785465	-0.231533	2.38207e-14	4.79796e-12
1980	19	56632778	A	G	ZNF787	5'Flank	Non_Alu_Non_Repeats	16	25.397	0.934	1	0.581	1	0.237302	0.00581395	-0.231488	9.06035e-11	8.30499e-09
1981	16	23532253	T	C	EARS2	IGR	Alu_Repeats	26	41.27	0.564	1	0.581	0.2	0.232603	0.00116279	-0.23144	4.27264e-18	1.9434e-15
1982	17	1941349	A	G	DPH1	Intron	Alu_Repeats	39	61.905	0.605	47	27.326	0.524	0.374571	0.143169	-0.231403	2.2996e-08	1.09106e-06
1983	12	121102997	A	G	CABP1	Intron	Alu_Repeats	25	39.683	0.583	0	0	0	0.231365	0	-0.231365	3.30189e-18	1.53535e-15
1984	5	133729097	A	G	UBE2B	IGR	Alu_Repeats	26	41.27	0.822	23	13.372	0.806	0.339111	0.107779	-0.231332	3.55328e-06	9.08146e-05
1985	15	72883310	A	G	RP11-1006G14.4	RNA	Alu_Repeats	40	63.492	0.539	47	27.326	0.406	0.342143	0.110837	-0.231306	1.4152e-09	9.53312e-08
1986	1	1365310	A	G	TMEM88B	IGR	Alu_Repeats	53	84.127	0.483	69	40.116	0.436	0.406048	0.174744	-0.231303	2.19665e-11	2.33069e-09
1987	2	207418040	A	G	ADAM23	Intron	Alu_Repeats	16	25.397	0.956	2	1.163	1	0.242905	0.0116279	-0.231277	8.83414e-10	6.62553e-08
1988	14	103951878	A	G	MARK3	Intron	Alu_Repeats	21	33.333	0.791	8	4.651	0.699	0.263778	0.0325058	-0.231272	1.97041e-09	1.30272e-07
1989	2	136533373	A	G	UBXN4	Intron	Alu_Repeats	33	52.381	0.457	5	2.907	0.284	0.239492	0.00826744	-0.231225	1.61999e-20	1.35301e-17
1990	11	71237276	G	A	KRTAP5-7	5'Flank	Non_Alu_Repeats	21	33.333	0.693	0	0	0	0.231111	0	-0.231111	2.69844e-15	6.56254e-13
1991	X	48341920	A	G	FTSJ1	Intron	Alu_Repeats	18	28.571	0.91	7	4.07	0.709	0.259889	0.0288488	-0.23104	2.93165e-08	1.38194e-06
1992	4	56289170	A	G	TMEM165	Intron	Alu_Repeats	44	69.841	0.367	13	7.558	0.336	0.256397	0.0253605	-0.231036	5.80556e-23	8.36256e-20
1993	19	35821911	A	G	CD22	Intron	Alu_Repeats	31	49.206	0.474	1	0.581	0.364	0.233143	0.00211628	-0.231027	8.28904e-22	8.84656e-19
1994	14	102682769	T	C	WDR20	Intron	Alu_Repeats	25	39.683	0.669	12	6.977	0.494	0.265476	0.0344767	-0.230999	3.48598e-10	2.76963e-08
1995	22	20927175	A	G	MED15	Intron	Alu_Repeats	18	28.571	0.937	7	4.07	0.905	0.267762	0.0368198	-0.230942	6.7367e-08	3.02382e-06
1996	10	3178905	T	A	PFKP	3'UTR	Non_Alu_Non_Repeats	61	96.825	0.922	125	72.674	0.911	0.892857	0.661919	-0.230939	0.000663396	0.00716318
1997	X	77164196	A	G	ATP7A	5'Flank	Alu_Repeats	18	28.571	0.885	5	2.907	0.76	0.253	0.022093	-0.230907	2.3666e-09	1.54254e-07
[truncated: 1,479 more rows]
