# Supplementary material for: Global RNA editome landscape discovers reduced RNA editing in glioma: loss of editing of gamma-amino butyric acid receptor alpha subunit 3 (GABRA3) favors glioma migration and invasion
Source: PeerJ. 2020 Sep 29;8:e9755. doi: 10.7717/peerj.9755 (PMC7531343; doi:10.7717/peerj.9755)
Supplement: Supplemental Information 12 [file peerj-08-9755-s012.xlsx]

## Sheet: sheet1
Supplementary Table S11: Differentially RNA editing events between control brain samples versus CGGA GBM tumors.
Sr. No.	Chromosome	Position	Reference allele	Alternate allele	Gene symbol	Variant Classification	Region	Number of editided samples in control brain	Percentage of editided samples in control brain	Average editing ratio in control brain edited samples	Number of editided samples in CGGA GBM	Percentage of editided samples in CGGA GBM	Average editing ratio in CGGA GBM edited samples	Average editing ratio in all control brain samples	Average editing ratio in all CGGA GBM samples	Editing ratio difference	p value	FDR
Downregulated RNA editing events in CGGA GBM
1	12	129556884	T	C	TMEM132D	3'UTR	Non_Alu_Non_Repeats	53	84.127	0.999	6	6	1	0.840492	0.06	-0.780492	2.97618e-23	1.41876e-18
2	11	61300704	G	C	SYT7	Intron	Non_Alu_Non_Repeats	48	76.19	0.991	0	0	0	0.754921	0	-0.754921	7.14191e-25	5.7878e-20
3	11	6292838	G	A	CCKBR	IGR	Non_Alu_Non_Repeats	56	88.889	0.913	9	9	1	0.811905	0.09	-0.721905	1.61881e-21	2.80997e-17
4	19	10821853	C	T	QTRT1	Intron	Alu_Repeats	49	77.778	1	7	7	1	0.777778	0.07	-0.707778	2.58056e-20	2.71595e-16
5	11	6292837	C	G	CCKBR	IGR	Non_Alu_Non_Repeats	56	88.889	0.877	8	8	1	0.779556	0.08	-0.699556	8.08971e-22	1.72524e-17
6	13	113746710	G	A	MCF2L	Intron	Non_Alu_Non_Repeats	50	79.365	0.959	7	7	1	0.761286	0.07	-0.691286	6.6138e-20	5.88992e-16
7	14	101320975	A	G	RP11-123M6.2	RNA	Non_Alu_Non_Repeats	57	90.476	0.921	27	27	0.528	0.832841	0.14249	-0.690351	1.58772e-19	1.21385e-15
8	6	102374643	A	G	GRIK2	Intron	Non_Alu_Non_Repeats	47	74.603	0.973	7	7	0.677	0.725619	0.04736	-0.678259	2.09337e-20	2.26195e-16
9	16	330678	G	A	ARHGDIG	5'UTR	Non_Alu_Repeats	51	80.952	1	14	14	1	0.809333	0.14	-0.669333	5.14104e-17	1.30605e-13
10	12	132330811	C	G	MMP17	Intron	Non_Alu_Repeats	54	85.714	0.881	11	11	1	0.75546	0.11	-0.64546	5.00553e-19	3.07309e-15
11	17	2626432	A	C	Unknown	IGR	Non_Alu_Non_Repeats	51	80.952	0.98	15	15	1	0.793556	0.15	-0.643556	2.69552e-16	5.38042e-13
12	12	79258708	C	G	SYT1	5'UTR	Non_Alu_Non_Repeats	57	90.476	0.999	28	28	1	0.903857	0.28	-0.623857	1.60631e-12	7.04151e-10
13	22	38851078	A	G	KCNJ4	5'UTR	Non_Alu_Non_Repeats	43	68.254	0.999	6	6	0.997	0.682063	0.05985	-0.622213	2.48567e-17	7.29851e-14
14	X	53197750	T	C	RP11-258C19.7	lincRNA	Alu_Repeats	42	66.667	0.999	5	5	1	0.666333	0.05	-0.616333	3.9633e-17	1.04963e-13
15	20	62119559	C	G	EEF1A2	3'UTR	Non_Alu_Repeats	51	80.952	0.994	19	19	1	0.80481	0.19	-0.61481	1.04844e-13	7.1944e-11
16	12	79258709	G	C	SYT1	5'UTR	Non_Alu_Non_Repeats	57	90.476	0.998	29	29	1	0.903222	0.29	-0.613222	1.95507e-11	5.83605e-09
17	19	48999381	G	T	LMTK3	Intron	Alu_Repeats	49	77.778	0.833	4	4	0.886	0.647619	0.03545	-0.612169	1.14131e-21	2.15326e-17
18	X	153134521	G	C	L1CAM	Intron	Non_Alu_Non_Repeats	38	60.317	0.998	0	0	0	0.601952	0	-0.601952	1.03633e-18	5.28205e-15
19	11	17396128	T	G	NCR3LG1	3'UTR	Non_Alu_Repeats	41	65.079	0.997	5	5	1	0.649143	0.05	-0.599143	2.20059e-16	4.44727e-13
20	5	131287375	T	C	ACSL6	IGR	Alu_Repeats	47	74.603	0.954	12	12	0.952	0.711444	0.11422	-0.597224	1.19949e-14	1.14441e-11
21	10	46971188	A	T	SYT15	5'Flank	Alu_Repeats	60	95.238	1	36	36	1	0.952317	0.36	-0.592317	1.89355e-13	1.14007e-10
22	16	58540595	A	G	NDRG4	Intron	Non_Alu_Non_Repeats	37	58.73	1	0	0	0	0.587302	0	-0.587302	3.71115e-18	1.53445e-14
23	17	30201309	C	T	UTP6	Intron	Alu_Repeats	45	71.429	0.891	5	5	1	0.636444	0.05	-0.586444	2.69669e-18	1.15629e-14
24	X	137793653	C	G	FGF13	5'UTR	Non_Alu_Repeats	43	68.254	1	10	10	1	0.68227	0.1	-0.58227	1.67527e-14	1.48214e-11
25	10	46970050	A	G	SYT15	Intron	Non_Alu_Non_Repeats	56	88.889	0.989	30	30	0.997	0.878857	0.29918	-0.579677	4.3186e-12	1.6091e-09
26	17	1941539	A	G	DPH1	Intron	Alu_Repeats	43	68.254	0.907	5	5	0.892	0.619	0.04461	-0.57439	2.49491e-17	7.29919e-14
27	X	137793642	C	G	FGF13	5'UTR	Non_Alu_Repeats	42	66.667	1	10	10	1	0.666667	0.1	-0.566667	4.95701e-14	3.672e-11
28	11	71272256	T	C	Unknown	IGR	Non_Alu_Repeats	37	58.73	0.993	2	2	1	0.582984	0.02	-0.562984	3.3201e-16	6.33309e-13
29	17	1942430	A	G	OVCA2	5'Flank	Alu_Repeats	40	63.492	0.967	6	6	0.967	0.614127	0.058	-0.556127	1.23273e-14	1.14441e-11
30	2	8862929	T	C	KIDINS220	5'Flank	Alu_Repeats	54	85.714	0.709	10	10	0.553	0.60781	0.0553	-0.55251	7.98439e-23	2.94116e-18
31	5	131289056	T	C	ACSL6	IGR	Alu_Repeats	54	85.714	0.955	28	28	0.952	0.818825	0.26644	-0.552385	1.8046e-09	2.78349e-07
32	X	151358319	T	C	GABRA3	Missense_Mutation	Non_Alu_Non_Repeats	46	73.016	0.798	6	6	0.528	0.582841	0.0317	-0.551141	3.39873e-19	2.16877e-15
33	X	77164258	A	G	ATP7A	5'Flank	Alu_Repeats	39	61.905	0.921	2	2	1	0.569841	0.02	-0.549841	1.04374e-16	2.28299e-13
34	5	131289291	T	C	ACSL6	IGR	Alu_Repeats	51	80.952	0.984	25	25	0.99	0.796905	0.24741	-0.549495	1.4127e-09	2.22344e-07
35	22	23733392	A	G	ZDHHC8P1	RNA	Non_Alu_Non_Repeats	45	71.429	0.818	4	4	0.893	0.584032	0.03571	-0.548322	6.07042e-19	3.56483e-15
36	16	2723350	C	G	ERVK13-1	RNA	Non_Alu_Non_Repeats	37	58.73	1	4	4	1	0.587302	0.04	-0.547302	5.4746e-15	5.99543e-12
37	4	48859798	A	G	OCIAD1	Intron	Alu_Repeats	37	58.73	0.989	4	4	0.956	0.581079	0.03824	-0.542839	6.82692e-15	7.32786e-12
38	19	16350155	A	G	Unknown	IGR	Alu_Repeats	35	55.556	0.968	0	0	0	0.537714	0	-0.537714	9.33792e-17	2.20625e-13
39	9	68420504	G	T	Unknown	IGR	Non_Alu_Non_Repeats	47	74.603	0.814	9	9	0.813	0.607	0.07319	-0.53381	1.28349e-16	2.71577e-13
40	6	102374616	A	G	GRIK2	Intron	Non_Alu_Non_Repeats	41	65.079	0.828	2	2	0.331	0.539127	0.00661	-0.532517	5.57429e-19	3.3712e-15
41	11	67852807	T	C	CHKA	Intron	Alu_Repeats	46	73.016	0.772	5	5	0.683	0.563683	0.03415	-0.529533	8.13056e-20	7.08495e-16
42	11	71274758	G	A	KRTAP5-10	5'Flank	Non_Alu_Repeats	36	57.143	0.989	4	4	0.95	0.564873	0.038	-0.526873	2.6572e-14	2.21088e-11
43	20	62275844	T	C	STMN3	Intron	Non_Alu_Non_Repeats	37	58.73	0.892	0	0	0	0.523905	0	-0.523905	5.96827e-18	2.26013e-14
44	12	123342229	A	G	HIP1R	Intron	Non_Alu_Repeats	41	65.079	0.95	12	12	0.799	0.618349	0.09583	-0.522519	3.02834e-13	1.75172e-10
45	14	104148586	A	G	KLC1	Intron	Alu_Repeats	44	69.841	0.766	2	2	0.793	0.535317	0.01586	-0.519457	5.11687e-20	4.71217e-16
46	10	104235855	C	A	TMEM180	3'UTR	Alu_Repeats	35	55.556	1	4	4	1	0.555556	0.04	-0.515556	7.02944e-14	4.99707e-11
47	5	17108353	T	C	CTD-2228A4.1	lincRNA	Alu_Repeats	47	74.603	0.701	1	1	0.75	0.522825	0.0075	-0.515325	1.43299e-22	4.64518e-18
48	20	49498297	A	G	Unknown	IGR	Alu_Repeats	49	77.778	0.686	3	3	0.718	0.533556	0.02153	-0.512026	5.2569e-22	1.29097e-17
49	15	83511149	T	C	Unknown	IGR	Alu_Repeats	40	63.492	0.875	5	5	0.883	0.555683	0.04415	-0.511533	1.84293e-15	2.4628e-12
50	5	88271482	C	A	MEF2C-AS1	RNA	Alu_Repeats	38	60.317	0.997	9	9	0.999	0.601095	0.08987	-0.511225	8.39489e-12	2.9024e-09
51	18	70203793	A	G	CBLN2	IGR	Non_Alu_Non_Repeats	39	61.905	0.858	2	2	1	0.531032	0.02	-0.511032	3.91867e-17	1.04464e-13
52	22	42354389	A	C	LINC00634	RNA	Non_Alu_Non_Repeats	46	73.016	0.756	6	6	0.703	0.551698	0.0422	-0.509498	1.83636e-18	8.6817e-15
53	11	71272186	T	G	Unknown	IGR	Non_Alu_Repeats	33	52.381	0.991	1	1	1	0.519317	0.01	-0.509317	5.68068e-15	6.19599e-12
54	13	113745941	G	A	MCF2L	Intron	Non_Alu_Non_Repeats	43	68.254	0.829	8	8	0.749	0.565857	0.05995	-0.505907	1.37302e-15	1.93176e-12
55	19	54490598	A	G	CACNG8	3'UTR	Alu_Repeats	49	77.778	0.681	3	3	0.845	0.529317	0.02536	-0.503957	1.5459e-21	2.78399e-17
56	5	149575166	A	G	SLC6A7	Intron	Alu_Repeats	40	63.492	0.791	0	0	0	0.502175	0	-0.502175	1.82521e-19	1.2465e-15
57	1	50903135	T	C	FAF1	IGR	Alu_Repeats	33	52.381	0.955	0	0	0	0.500333	0	-0.500333	1.04481e-15	1.63459e-12
58	16	2237761	C	T	CASKIN1	Intron	Alu_Repeats	32	50.794	0.984	0	0	0	0.499778	0	-0.499778	2.53486e-15	3.25555e-12
59	11	71274728	C	T	KRTAP5-10	5'Flank	Non_Alu_Repeats	33	52.381	0.991	2	2	1	0.519206	0.02	-0.499206	5.32012e-14	3.89118e-11
60	9	68420506	T	A	Unknown	IGR	Non_Alu_Non_Repeats	47	74.603	0.814	14	14	0.771	0.607	0.10794	-0.49906	1.78502e-14	1.56637e-11
61	19	13878243	A	G	MRI1	Intron	Alu_Repeats	39	61.905	0.91	10	10	0.684	0.563397	0.06844	-0.494957	6.78079e-14	4.84297e-11
62	1	10456601	A	G	PGD	5'Flank	Alu_Repeats	34	53.968	0.972	4	4	0.784	0.52446	0.03134	-0.49312	9.05677e-14	6.30009e-11
63	19	10820030	A	G	QTRT1	Intron	Alu_Repeats	50	79.365	0.719	15	15	0.516	0.570524	0.07744	-0.493084	2.27735e-18	1.03683e-14
64	10	18828663	G	T	CACNB2	3'UTR	Non_Alu_Non_Repeats	37	58.73	0.889	3	3	1	0.521968	0.03	-0.491968	3.74543e-15	4.40996e-12
65	9	130989561	A	G	DNM1	Intron	Alu_Repeats	42	66.667	0.746	1	1	0.6	0.497476	0.006	-0.491476	5.01692e-20	4.67323e-16
66	10	15148927	T	C	NMT2	IGR	Alu_Repeats	44	69.841	0.74	6	6	0.429	0.517	0.02575	-0.49125	1.07657e-18	5.45284e-15
67	X	1474549	G	T	IL3RA	Intron	Non_Alu_Non_Repeats	50	79.365	0.7	14	14	0.46	0.555429	0.06445	-0.490979	8.73707e-18	2.93798e-14
68	11	71274543	A	C	KRTAP5-10	5'Flank	Non_Alu_Repeats	32	50.794	0.986	1	1	1	0.500651	0.01	-0.490651	2.73454e-14	2.26824e-11
69	16	67041397	A	G	CES4A	Intron	Alu_Repeats	56	88.889	0.551	0	0	0	0.489619	0	-0.489619	1.92101e-29	3.89196e-24
70	5	137778429	A	G	REEP2	Intron	Alu_Repeats	44	69.841	0.718	2	2	0.631	0.501492	0.01262	-0.488872	3.17486e-20	3.2986e-16
71	16	74944031	A	G	WDR59	Intron	Alu_Repeats	43	68.254	0.993	19	19	0.995	0.677714	0.189	-0.488714	9.10759e-10	1.48926e-07
72	6	102337702	A	G	GRIK2	Missense_Mutation	Non_Alu_Non_Repeats	42	66.667	0.755	3	3	0.516	0.503429	0.01549	-0.487939	7.42831e-19	3.98669e-15
73	18	5244173	C	T	LINC00667	lincRNA	Non_Alu_Non_Repeats	45	71.429	0.828	11	11	0.952	0.591317	0.10467	-0.486647	1.14205e-13	7.75137e-11
74	10	15118570	T	C	OLAH	IGR	Alu_Repeats	50	79.365	0.751	20	20	0.554	0.596413	0.11087	-0.485543	7.98563e-17	1.93181e-13
75	22	18911503	T	C	PRODH	Intron	Alu_Repeats	39	61.905	0.831	4	4	0.762	0.514508	0.03048	-0.484028	3.19393e-16	6.26723e-13
76	10	102777342	T	C	PDZD7	Nonstop_Mutation	Alu_Repeats	43	68.254	0.717	1	1	0.704	0.489603	0.00704	-0.482563	1.82428e-20	1.99783e-16
77	X	122616331	A	G	GRIA3	Intron	Non_Alu_Non_Repeats	44	69.841	0.689	0	0	0	0.480952	0	-0.480952	8.769e-22	1.73327e-17
78	19	54488967	A	G	CACNG8	3'UTR	Alu_Repeats	57	90.476	0.7	24	24	0.636	0.633667	0.15274	-0.480927	1.04515e-16	2.28299e-13
79	11	71272281	G	T	Unknown	IGR	Non_Alu_Repeats	31	49.206	0.991	1	1	1	0.487762	0.01	-0.477762	7.25855e-14	5.14639e-11
80	6	31732770	T	C	VWA7	IGR	Alu_Repeats	51	80.952	0.61	4	4	0.499	0.494063	0.01997	-0.474093	5.6878e-23	2.3047e-18
81	22	50693521	C	T	MAPK12	Intron	Non_Alu_Non_Repeats	38	60.317	0.824	3	3	0.779	0.497175	0.02336	-0.473815	4.37735e-16	7.64527e-13
82	20	30921431	C	A	KIF3B	3'UTR	Alu_Repeats	38	60.317	1	13	13	1	0.603175	0.13	-0.473175	2.56867e-10	5.4252e-08
83	1	10456092	A	G	Unknown	IGR	Alu_Repeats	48	76.19	0.681	8	8	0.575	0.51873	0.04602	-0.47271	8.26558e-20	7.12598e-16
84	12	124410536	T	C	DNAH10OS	IGR	Alu_Repeats	43	68.254	0.914	18	18	0.846	0.623794	0.15236	-0.471434	6.40728e-11	1.63131e-08
85	9	122131418	G	C	BRINP1	5'UTR	Non_Alu_Non_Repeats	58	92.063	1	45	45	0.999	0.920333	0.4496	-0.470733	1.46962e-08	1.69077e-06
86	X	153579738	T	C	FLNA	Intron	Non_Alu_Non_Repeats	48	76.19	0.743	32	32	0.3	0.565952	0.09589	-0.470062	2.92643e-15	3.6655e-12
87	16	1409326	A	G	GNPTG	Intron	Alu_Repeats	48	76.19	0.843	23	23	0.749	0.642302	0.17232	-0.469982	1.67788e-13	1.03246e-10
88	20	49497071	A	G	Unknown	IGR	Alu_Repeats	46	73.016	0.689	5	5	0.718	0.50319	0.0359	-0.46729	1.13243e-18	5.70011e-15
89	19	54490560	A	G	CACNG8	3'UTR	Alu_Repeats	41	65.079	0.728	1	1	0.81	0.473937	0.0081	-0.465837	5.82146e-19	3.44358e-15
90	2	136476084	A	G	R3HDM1	Intron	Alu_Repeats	38	60.317	0.771	0	0	0	0.465	0	-0.465	2.39458e-18	1.04058e-14
91	1	109746679	A	G	KIAA1324	IGR	Alu_Repeats	40	63.492	0.753	2	2	0.65	0.477905	0.013	-0.464905	5.37669e-18	2.08482e-14
92	16	67041555	A	G	CES4A	Intron	Alu_Repeats	47	74.603	0.629	1	1	0.7	0.469587	0.007	-0.462587	1.52659e-22	4.75826e-18
93	9	68420455	T	C	Unknown	IGR	Non_Alu_Non_Repeats	33	52.381	0.997	6	6	1	0.522143	0.06	-0.462143	2.45156e-11	7.16977e-09
94	12	124411658	T	C	DNAH10OS	3'UTR	Alu_Repeats	36	57.143	0.92	7	7	0.942	0.525444	0.06595	-0.459494	4.94664e-12	1.82133e-09
95	9	68425416	C	T	Unknown	IGR	Non_Alu_Non_Repeats	34	53.968	0.998	8	8	0.993	0.538349	0.07947	-0.458879	6.4392e-11	1.63892e-08
96	3	197264146	T	C	BDH1	Intron	Alu_Repeats	29	46.032	0.992	0	0	0	0.45673	0	-0.45673	1.05735e-13	7.24935e-11
97	19	54489924	A	G	CACNG8	3'UTR	Alu_Repeats	58	92.063	0.729	28	28	0.766	0.670778	0.2146	-0.456178	1.06481e-11	3.48811e-09
98	17	26935511	T	C	SGK494	IGR	Alu_Repeats	46	73.016	0.738	14	14	0.595	0.539079	0.08334	-0.455739	5.08867e-16	8.64541e-13
99	10	101152720	G	T	CNNM1	3'UTR	Alu_Repeats	40	63.492	0.718	0	0	0	0.455683	0	-0.455683	1.8054e-19	1.2465e-15
100	9	111898400	T	C	FRRS1L	3'UTR	Alu_Repeats	35	55.556	0.833	1	1	0.692	0.462556	0.00692	-0.455636	4.02203e-16	7.13228e-13
101	16	74944006	C	T	WDR59	Intron	Alu_Repeats	41	65.079	0.989	19	19	0.997	0.643905	0.18952	-0.454385	2.44446e-08	2.5271e-06
102	17	29862208	A	G	RAB11FIP4	3'UTR	Alu_Repeats	52	82.54	0.604	10	10	0.444	0.498571	0.04436	-0.454211	7.71007e-21	1.00778e-16
103	16	88727226	T	C	MVD	Intron	Alu_Repeats	31	49.206	0.919	0	0	0	0.452286	0	-0.452286	1.23989e-14	1.14441e-11
104	22	25574407	A	G	KIAA1671	Intron	Non_Alu_Non_Repeats	47	74.603	0.991	29	29	0.995	0.739159	0.28869	-0.450469	3.51258e-05	0.00120313
105	20	29653330	T	C	Unknown	IGR	Non_Alu_Repeats	47	74.603	0.829	26	26	0.655	0.618333	0.17025	-0.448083	4.24646e-12	1.58513e-09
106	1	78490455	A	G	GIPC2	Intron	Alu_Repeats	45	71.429	0.638	2	2	0.469	0.456063	0.00937	-0.446693	3.5421e-21	5.036e-17
107	19	54490402	A	G	CACNG8	3'UTR	Alu_Repeats	55	87.302	0.583	13	13	0.483	0.508968	0.06275	-0.446218	1.14253e-21	2.15326e-17
108	1	92488117	T	C	Unknown	IGR	Alu_Repeats	46	73.016	0.671	6	6	0.733	0.490143	0.04398	-0.446163	1.45333e-17	4.54741e-14
109	9	70458906	T	C	CBWD5	Intron	Alu_Repeats	47	74.603	0.613	2	2	0.572	0.457571	0.01144	-0.446131	6.34661e-22	1.46951e-17
110	1	78490481	A	G	GIPC2	Intron	Alu_Repeats	45	71.429	0.653	3	3	0.683	0.46627	0.0205	-0.44577	1.27317e-19	1.0215e-15
111	X	77164106	A	G	ATP7A	5'Flank	Alu_Repeats	33	52.381	0.876	2	2	0.673	0.458619	0.01346	-0.445159	2.01017e-14	1.74416e-11
112	6	24428178	T	C	GPLD1	IGR	Non_Alu_Repeats	34	53.968	0.878	3	3	1	0.473825	0.03	-0.443825	3.59666e-13	2.05843e-10
113	2	201842323	T	C	FAM126B	3'UTR	Alu_Repeats	53	84.127	0.689	25	25	0.545	0.579524	0.13627	-0.443254	8.18963e-16	1.32126e-12
114	11	93468086	T	C	TAF1D	IGR	Alu_Repeats	53	84.127	0.557	10	10	0.265	0.468825	0.02652	-0.442305	2.23725e-23	1.13317e-18
115	6	102372589	A	G	GRIK2	Missense_Mutation	Non_Alu_Non_Repeats	41	65.079	0.706	5	5	0.349	0.459429	0.01743	-0.441999	2.31824e-17	6.83164e-14
116	13	50487444	T	C	SPRYD7	3'UTR	Alu_Repeats	54	85.714	0.703	22	22	0.734	0.60273	0.16144	-0.44129	9.75134e-13	4.7548e-10
117	1	226791920	A	G	C1orf95	3'UTR	Non_Alu_Non_Repeats	43	68.254	0.681	3	3	0.802	0.46481	0.02405	-0.44076	2.80246e-18	1.19532e-14
118	19	11578891	T	C	CTC-398G3.6	Intron	Alu_Repeats	46	73.016	0.61	1	1	0.533	0.445429	0.00533	-0.440099	2.80294e-22	7.32743e-18
119	1	109748657	A	G	KIAA1324	IGR	Alu_Repeats	48	76.19	0.609	4	4	0.596	0.463921	0.02383	-0.440091	8.38404e-21	1.07848e-16
120	17	75558864	C	T	RP11-13K12.1	lincRNA	Non_Alu_Non_Repeats	35	55.556	0.818	2	2	0.736	0.454571	0.01471	-0.439861	3.25538e-15	4.00328e-12
121	14	23786635	A	G	BCL2L2-PABPN1	Intron	Alu_Repeats	30	47.619	0.944	1	1	1	0.449349	0.01	-0.439349	2.1667e-13	1.2911e-10
122	14	23786636	C	A	BCL2L2-PABPN1	Intron	Alu_Repeats	30	47.619	0.942	1	1	1	0.44846	0.01	-0.43846	2.1667e-13	1.2911e-10
123	15	75645401	A	G	MAN2C1	IGR	Alu_Repeats	49	77.778	0.652	17	17	0.41	0.507238	0.06973	-0.437508	1.34971e-17	4.23956e-14
124	14	101312647	A	G	RP11-123M6.2	RNA	Non_Alu_Non_Repeats	56	88.889	0.625	26	26	0.458	0.555349	0.11905	-0.436299	4.76634e-17	1.22624e-13
125	20	295817	T	C	Unknown	IGR	Alu_Repeats	45	71.429	0.71	12	12	0.59	0.506873	0.07078	-0.436093	3.24811e-15	4.00041e-12
126	10	46971488	A	C	SYT15	5'Flank	Non_Alu_Non_Repeats	53	84.127	0.727	26	26	0.676	0.611302	0.17565	-0.435652	5.44233e-13	2.80386e-10
127	1	10456607	A	G	PGD	5'Flank	Alu_Repeats	41	65.079	0.711	5	5	0.544	0.462794	0.02722	-0.435574	6.23268e-17	1.54464e-13
128	12	109303119	T	C	SVOP	IGR	Alu_Repeats	45	71.429	0.619	1	1	0.654	0.441968	0.00654	-0.435428	1.66435e-21	2.80997e-17
129	1	226793282	A	G	C1orf95	3'UTR	Non_Alu_Non_Repeats	39	61.905	0.714	1	1	0.692	0.442079	0.00692	-0.435159	3.79227e-18	1.55215e-14
130	22	29836603	T	C	RFPL1	Intron	Alu_Repeats	57	90.476	0.584	13	13	0.719	0.528603	0.0935	-0.435103	1.46689e-17	4.57217e-14
131	9	88159432	T	C	AGTPBP1	IGR	Alu_Repeats	47	74.603	0.686	14	14	0.559	0.512095	0.07827	-0.433825	7.03516e-15	7.49185e-12
132	X	1471617	C	T	IL3RA	Intron	Non_Alu_Repeats	30	47.619	0.91	0	0	0	0.433413	0	-0.433413	3.3348e-14	2.72707e-11
133	14	104147861	A	G	KLC1	Intron	Alu_Repeats	42	66.667	0.727	9	9	0.584	0.484968	0.05254	-0.432428	2.0193e-15	2.66087e-12
134	10	70103597	C	A	RUFY2	3'UTR	Non_Alu_Non_Repeats	31	49.206	1	6	6	1	0.492063	0.06	-0.432063	1.65427e-10	3.63509e-08
135	17	17763010	T	C	TOM1L2	Intron	Alu_Repeats	29	46.032	0.979	2	2	1	0.450667	0.02	-0.430667	7.279e-12	2.54922e-09
136	5	131287547	T	C	ACSL6	IGR	Alu_Repeats	53	84.127	0.678	22	22	0.641	0.570635	0.14098	-0.429655	2.72064e-14	2.25902e-11
137	2	136479426	A	G	R3HDM1	Intron	Alu_Repeats	40	63.492	0.676	0	0	0	0.429048	0	-0.429048	1.82503e-19	1.2465e-15
138	12	132331048	A	G	MMP17	Intron	Alu_Repeats	34	53.968	0.811	1	1	0.889	0.437873	0.00889	-0.428983	3.4697e-15	4.23471e-12
139	14	68030209	A	G	PLEKHH1	Intron	Alu_Repeats	39	61.905	0.766	6	6	0.771	0.474397	0.04627	-0.428127	3.47522e-14	2.81632e-11
140	22	50693534	A	G	MAPK12	Intron	Non_Alu_Non_Repeats	32	50.794	0.867	2	2	0.613	0.440381	0.01227	-0.428111	6.87793e-14	4.89796e-11
141	14	45600672	T	C	FKBP3	Intron	Alu_Repeats	46	73.016	0.618	6	6	0.39	0.451175	0.02338	-0.427795	5.98825e-20	5.45267e-16
142	4	2903750	A	G	ADD1	Intron	Alu_Repeats	32	50.794	0.841	0	0	0	0.427175	0	-0.427175	3.72746e-15	4.40996e-12
143	10	46970055	G	A	SYT15	Intron	Non_Alu_Non_Repeats	57	90.476	0.65	25	25	0.648	0.588079	0.16208	-0.425999	9.86211e-14	6.80771e-11
144	10	15118748	T	C	OLAH	IGR	Alu_Repeats	54	85.714	0.826	34	34	0.831	0.708095	0.28252	-0.425575	5.61949e-09	7.40734e-07
145	16	67039707	A	G	CES4A	Intron	Alu_Repeats	55	87.302	0.493	1	1	0.5	0.430254	0.005	-0.425254	6.17516e-28	7.14907e-23
146	6	102374572	A	G	GRIK2	Intron	Non_Alu_Non_Repeats	36	57.143	0.758	2	2	0.413	0.433111	0.00826	-0.424851	4.64842e-16	8.03216e-13
147	9	68421878	A	C	Unknown	IGR	Alu_Repeats	27	42.857	0.989	0	0	0	0.423794	0	-0.423794	1.04511e-12	5.05043e-10
148	10	133772995	T	C	PPP2R2D	IGR	Non_Alu_Non_Repeats	38	60.317	0.727	5	5	0.313	0.438524	0.01566	-0.422864	1.53727e-15	2.10873e-12
149	22	26120961	A	G	ADRBK2	3'UTR	Alu_Repeats	29	46.032	0.968	3	3	0.765	0.445635	0.02294	-0.422695	1.31832e-11	4.06686e-09
150	9	131873638	T	G	PPP2R4	5'Flank	Non_Alu_Non_Repeats	38	60.317	0.999	18	18	1	0.602619	0.18	-0.422619	7.26943e-08	6.50381e-06
151	10	15118774	T	C	OLAH	IGR	Alu_Repeats	61	96.825	0.76	42	42	0.748	0.736254	0.31397	-0.422284	6.62987e-10	1.20306e-07
152	10	46968403	T	C	SYT15	Intron	Alu_Repeats	56	88.889	0.691	29	29	0.664	0.614587	0.19248	-0.422107	5.32469e-12	1.94113e-09
153	7	5888169	A	G	ZNF815P	RNA	Alu_Repeats	34	53.968	0.792	1	1	0.636	0.427571	0.00636	-0.421211	1.49846e-15	2.06875e-12
154	12	67711914	A	G	CAND1	3'UTR	Alu_Repeats	44	69.841	0.776	16	16	0.754	0.541698	0.12058	-0.421118	1.67307e-11	5.05917e-09
155	20	29653319	C	G	Unknown	IGR	Non_Alu_Repeats	44	69.841	0.831	24	24	0.665	0.580381	0.15949	-0.420891	7.63931e-11	1.91372e-08
156	15	75646086	A	G	MAN2C1	IGR	Non_Alu_Non_Repeats	56	88.889	0.916	50	50	0.788	0.814619	0.39409	-0.420529	9.41309e-14	6.51997e-11
157	1	50903195	T	C	FAF1	IGR	Alu_Repeats	30	47.619	0.899	1	1	0.765	0.428143	0.00765	-0.420493	1.69093e-13	1.03891e-10
158	20	29652569	A	G	Unknown	IGR	Alu_Repeats	38	60.317	0.805	11	11	0.597	0.485619	0.0657	-0.419919	3.01775e-12	1.24839e-09
159	19	35640959	A	G	FXYD7	Intron	Alu_Repeats	36	57.143	0.793	6	6	0.559	0.453063	0.03357	-0.419493	1.12809e-13	7.66947e-11
160	16	67041984	A	G	CES4A	Intron	Alu_Repeats	56	88.889	0.475	1	1	0.273	0.422095	0.00273	-0.419365	4.71564e-29	7.64311e-24
161	2	55205490	T	C	RTN4	Intron	Alu_Repeats	41	65.079	0.664	4	4	0.325	0.432317	0.01298	-0.419337	5.5651e-18	2.14755e-14
162	12	132332821	A	G	MMP17	Intron	Alu_Repeats	52	82.54	0.538	6	6	0.422	0.444032	0.02534	-0.418692	6.07659e-23	2.34499e-18
163	14	45600669	T	C	FKBP3	Intron	Alu_Repeats	44	69.841	0.695	10	10	0.669	0.485508	0.06692	-0.418588	1.28291e-14	1.17743e-11
164	20	29652648	A	G	Unknown	IGR	Alu_Repeats	31	49.206	0.941	5	5	0.9	0.462968	0.045	-0.417968	6.95868e-11	1.75844e-08
165	9	98778045	C	A	ERCC6L2	IGR	Alu_Repeats	35	55.556	0.985	13	13	1	0.547	0.13	-0.417	1.21781e-07	1.03152e-05
166	2	132271513	A	G	AC093838.4	RNA	Alu_Repeats	47	74.603	0.665	13	13	0.609	0.496016	0.07911	-0.416906	5.72875e-15	6.24003e-12
167	11	64377040	T	C	NRXN2	Intron	Non_Alu_Non_Repeats	37	58.73	0.709	0	0	0	0.416508	0	-0.416508	8.50702e-18	2.87392e-14
168	22	50693554	A	G	MAPK12	Intron	Non_Alu_Non_Repeats	31	49.206	0.895	3	3	0.8	0.440238	0.024	-0.416238	1.36313e-12	6.06968e-10
169	19	35640743	A	G	FXYD7	Intron	Alu_Repeats	41	65.079	0.723	7	7	0.773	0.470302	0.05411	-0.416192	2.15251e-14	1.85574e-11
170	17	26935440	T	C	SGK494	IGR	Alu_Repeats	54	85.714	0.567	20	20	0.35	0.486048	0.07001	-0.416038	4.3328e-20	4.33494e-16
171	11	115036418	C	T	Unknown	IGR	Non_Alu_Repeats	34	53.968	0.789	1	1	1	0.425984	0.01	-0.415984	2.6073e-15	3.32226e-12
172	5	137779257	A	G	REEP2	Intron	Alu_Repeats	42	66.667	0.633	1	1	0.636	0.422079	0.00636	-0.415719	9.4167e-20	8.03294e-16
173	5	17109499	T	C	CTD-2228A4.1	lincRNA	Alu_Repeats	28	44.444	0.935	0	0	0	0.415635	0	-0.415635	3.9028e-13	2.09075e-10
174	22	24971322	A	G	SNRPD3	IGR	Alu_Repeats	36	57.143	0.755	2	2	0.809	0.431571	0.01618	-0.415391	1.5759e-15	2.15002e-12
175	5	149574556	A	G	SLC6A7	Intron	Non_Alu_Non_Repeats	33	52.381	0.793	0	0	0	0.415127	0	-0.415127	1.15949e-15	1.66697e-12
176	2	132271532	A	G	AC093838.4	RNA	Alu_Repeats	40	63.492	0.774	12	12	0.638	0.491587	0.07661	-0.414977	1.23813e-12	5.56506e-10
177	4	166423469	A	G	Unknown	IGR	Alu_Repeats	42	66.667	0.643	2	2	0.692	0.428698	0.01384	-0.414858	9.51516e-19	4.97489e-15
178	8	21892918	A	G	NPM2	Intron	Alu_Repeats	28	44.444	0.932	0	0	0	0.414429	0	-0.414429	3.869e-13	2.09075e-10
179	9	130991433	A	G	DNM1	Intron	Alu_Repeats	38	60.317	0.837	10	10	0.909	0.504825	0.09087	-0.413955	1.41133e-10	3.15515e-08
180	22	50693538	G	A	MAPK12	Intron	Non_Alu_Non_Repeats	30	47.619	0.882	1	1	0.667	0.419857	0.00667	-0.413187	1.83743e-13	1.1129e-10
181	10	46967059	A	G	SYT15	Intron	Non_Alu_Non_Repeats	52	82.54	0.709	25	25	0.689	0.585286	0.17217	-0.413116	1.53101e-11	4.67672e-09
182	17	36691715	T	C	SRCIN1	Intron	Alu_Repeats	29	46.032	0.918	1	1	1	0.422762	0.01	-0.412762	1.28629e-12	5.74963e-10
183	6	90068033	T	C	Unknown	IGR	Alu_Repeats	39	61.905	0.734	6	6	0.699	0.454683	0.04193	-0.412753	9.83247e-15	1.01636e-11
184	X	137698210	T	C	Unknown	IGR	Non_Alu_Repeats	47	74.603	0.571	2	2	0.688	0.426317	0.01375	-0.412567	1.97644e-21	3.14061e-17
185	9	140101687	A	G	NDOR1	Intron	Non_Alu_Non_Repeats	33	52.381	0.902	6	6	1	0.472381	0.06	-0.412381	3.59348e-11	9.5606e-09
186	10	88963038	G	A	NUTM2A-AS1	RNA	Alu_Repeats	30	47.619	0.883	1	1	0.818	0.420302	0.00818	-0.412122	1.77197e-13	1.07971e-10
187	4	184632398	A	G	TRAPPC11	Intron	Non_Alu_Repeats	39	61.905	0.673	2	2	0.237	0.416794	0.00473	-0.412064	7.23457e-18	2.66117e-14
188	10	46968950	A	G	SYT15	Intron	Non_Alu_Non_Repeats	55	87.302	0.675	27	27	0.66	0.589683	0.17814	-0.411543	9.7878e-12	3.33139e-09
189	4	166423463	A	G	Unknown	IGR	Alu_Repeats	37	58.73	0.733	2	2	0.945	0.430349	0.01889	-0.411459	1.53783e-15	2.10873e-12
190	9	140101685	G	A	NDOR1	Intron	Non_Alu_Non_Repeats	33	52.381	0.9	6	6	1	0.471365	0.06	-0.411365	3.59348e-11	9.5606e-09
191	14	31565197	A	G	AP4S1	IGR	Alu_Repeats	39	61.905	0.808	13	13	0.685	0.500349	0.08899	-0.411359	9.31745e-12	3.18199e-09
192	11	67851436	C	G	CHKA	Intron	Alu_Repeats	37	58.73	0.739	3	3	0.75	0.43381	0.0225	-0.41131	2.62852e-15	3.34403e-12
193	18	44250622	T	C	Unknown	IGR	Alu_Repeats	50	79.365	0.629	20	20	0.439	0.498968	0.08777	-0.411198	1.60558e-16	3.31269e-13
194	22	26121066	A	G	ADRBK2	3'UTR	Alu_Repeats	48	76.19	0.599	12	12	0.375	0.456048	0.04498	-0.411068	1.89025e-18	8.80377e-15
195	1	47513860	A	G	CYP4X1	Intron	Alu_Repeats	33	52.381	0.783	0	0	0	0.410143	0	-0.410143	1.16002e-15	1.66697e-12
196	12	4802047	A	G	RP11-234B24.6	Intron	Non_Alu_Repeats	30	47.619	0.94	4	4	0.95	0.44754	0.038	-0.40954	6.72057e-11	1.70465e-08
197	9	68420472	C	T	Unknown	IGR	Non_Alu_Non_Repeats	40	63.492	0.722	7	7	0.696	0.458095	0.04869	-0.409405	2.15866e-14	1.85906e-11
198	22	19009989	A	G	DGCR9	lincRNA	Alu_Repeats	35	55.556	0.751	1	1	0.867	0.417444	0.00867	-0.408774	1.27455e-15	1.82169e-12
199	4	158257875	A	G	GRIA2	Missense_Mutation	Non_Alu_Non_Repeats	60	95.238	0.945	68	68	0.723	0.900302	0.49163	-0.408672	2.90103e-14	2.40143e-11
200	17	43718609	A	G	CRHR1	Intron	Alu_Repeats	46	73.016	0.686	18	18	0.513	0.501	0.09235	-0.40865	1.69366e-14	1.49601e-11
201	19	54490504	A	G	CACNG8	3'UTR	Alu_Repeats	37	58.73	0.708	1	1	0.767	0.415746	0.00767	-0.408076	9.29234e-17	2.20191e-13
202	16	1409530	A	G	GNPTG	Intron	Alu_Repeats	52	82.54	0.598	14	14	0.61	0.493444	0.08541	-0.408034	3.80828e-16	6.78291e-13
203	10	46969496	A	G	SYT15	Intron	Non_Alu_Non_Repeats	58	92.063	0.688	32	32	0.703	0.632984	0.22506	-0.407924	1.36869e-10	3.06978e-08
204	12	49313240	T	C	CCDC65	Intron	Alu_Repeats	37	58.73	0.707	1	1	0.75	0.415254	0.0075	-0.407754	7.95313e-17	1.92971e-13
205	9	68420538	C	T	Unknown	IGR	Non_Alu_Non_Repeats	37	58.73	0.766	7	7	0.602	0.449762	0.04215	-0.407612	1.53366e-13	9.54591e-11
206	16	74943890	A	G	WDR59	Intron	Alu_Repeats	27	42.857	0.997	2	2	1	0.427397	0.02	-0.407397	4.10352e-11	1.07831e-08
207	11	118880839	A	G	CCDC84	Intron	Alu_Repeats	58	92.063	0.644	45	45	0.412	0.592667	0.18554	-0.407127	3.06445e-17	8.33365e-14
208	19	37121740	A	G	ZNF382	IGR	Alu_Repeats	35	55.556	0.737	1	1	0.273	0.409587	0.00273	-0.406857	3.72315e-16	6.69011e-13
209	5	149575036	A	G	SLC6A7	Intron	Alu_Repeats	31	49.206	0.825	0	0	0	0.40581	0	-0.40581	1.24344e-14	1.14441e-11
210	17	29861303	A	G	RAB11FIP4	3'UTR	Alu_Repeats	60	95.238	0.6	33	33	0.501	0.571222	0.16542	-0.405802	4.22367e-17	1.10772e-13
211	1	109746664	A	G	KIAA1324	IGR	Alu_Repeats	44	69.841	0.604	3	3	0.554	0.422048	0.01662	-0.405428	1.35352e-19	1.04466e-15
212	1	46692868	A	G	Unknown	IGR	Alu_Repeats	51	80.952	0.598	13	13	0.604	0.483873	0.07858	-0.405293	1.94692e-16	3.97427e-13
213	19	537694	T	C	CDC34	Intron	Alu_Repeats	28	44.444	1	4	4	1	0.444444	0.04	-0.404444	2.82297e-10	5.49144e-08
214	19	56150729	A	G	ZNF581	Intron	Alu_Repeats	42	66.667	0.995	27	27	0.96	0.663381	0.25927	-0.404111	2.64042e-07	1.99422e-05
215	22	50645821	A	G	SELO	Intron	Alu_Repeats	52	82.54	0.564	19	19	0.327	0.465571	0.06208	-0.403491	6.74425e-19	3.69293e-15
216	1	11088262	A	G	MASP2	Intron	Alu_Repeats	53	84.127	0.538	14	14	0.354	0.452857	0.0496	-0.403257	6.38683e-21	8.48507e-17
217	9	111897895	T	C	FRRS1L	3'UTR	Alu_Repeats	51	80.952	0.563	9	9	0.588	0.455571	0.05295	-0.402621	1.00556e-18	5.19046e-15
218	1	11088223	A	G	MASP2	Intron	Alu_Repeats	46	73.016	0.658	17	17	0.459	0.480524	0.07799	-0.402534	8.97026e-15	9.33184e-12
219	10	15119278	T	C	ACBD7	IGR	Non_Alu_Repeats	59	93.651	0.618	32	32	0.55	0.578333	0.17605	-0.402283	5.66747e-15	6.18991e-12
220	5	149574570	A	G	SLC6A7	Intron	Non_Alu_Non_Repeats	32	50.794	0.791	0	0	0	0.401746	0	-0.401746	3.82345e-15	4.40996e-12
221	13	113745961	C	T	MCF2L	Intron	Non_Alu_Non_Repeats	37	58.73	0.787	7	7	0.869	0.462492	0.06084	-0.401652	2.05971e-12	8.8177e-10
222	5	17113041	T	C	Unknown	IGR	Alu_Repeats	38	60.317	0.665	0	0	0	0.40127	0	-0.40127	2.40113e-18	1.04058e-14
223	1	109746745	A	G	KIAA1324	IGR	Alu_Repeats	33	52.381	0.78	1	1	0.75	0.408524	0.0075	-0.401024	7.03448e-15	7.49185e-12
224	22	44565950	A	G	PARVB	IGR	Alu_Repeats	40	63.492	0.649	2	2	0.569	0.41227	0.01138	-0.40089	3.24123e-18	1.37523e-14
225	7	104744425	T	C	KMT2E	Intron	Alu_Repeats	30	47.619	0.863	1	1	1	0.41073	0.01	-0.40073	4.09335e-13	2.16672e-10
226	17	413608	G	A	VPS53	3'UTR	Non_Alu_Non_Repeats	29	46.032	0.886	2	2	0.404	0.407762	0.00808	-0.399682	1.91948e-12	8.28298e-10
227	16	1411063	A	G	GNPTG	Intron	Alu_Repeats	53	84.127	0.662	24	24	0.658	0.557159	0.15794	-0.399219	2.99899e-12	1.24189e-09
228	9	70458951	T	A	CBWD5	Intron	Alu_Repeats	27	42.857	0.928	0	0	0	0.397667	0	-0.397667	1.08553e-12	5.21468e-10
229	16	28620826	T	C	SULT1A1	Intron	Alu_Repeats	44	69.841	0.58	2	2	0.381	0.40519	0.00762	-0.39757	1.04733e-20	1.30578e-16
230	17	36691737	T	C	SRCIN1	Intron	Alu_Repeats	32	50.794	0.782	0	0	0	0.397111	0	-0.397111	3.82379e-15	4.40996e-12
231	13	113745962	A	G	MCF2L	Intron	Non_Alu_Non_Repeats	37	58.73	0.779	7	7	0.869	0.457286	0.06084	-0.396446	2.30598e-12	9.75858e-10
232	11	778802	A	G	AP006621.5	Intron	Alu_Repeats	34	53.968	0.993	14	14	0.997	0.535952	0.13955	-0.396402	1.27894e-07	1.03152e-05
233	2	201842569	T	C	FAM126B	3'UTR	Alu_Repeats	41	65.079	0.832	19	19	0.763	0.541238	0.14492	-0.396318	2.68321e-10	5.45933e-08
234	17	29114885	A	G	CRLF3	Intron	Alu_Repeats	31	49.206	0.821	1	1	0.818	0.404206	0.00818	-0.396026	8.02817e-14	5.6427e-11
235	3	141903562	T	C	GK5	Intron	Alu_Repeats	36	57.143	0.834	10	10	0.808	0.476746	0.08078	-0.395966	5.70633e-11	1.46296e-08
236	19	17887638	A	G	FCHO1	Intron	Alu_Repeats	25	39.683	0.997	0	0	0	0.39546	0	-0.39546	9.39176e-12	3.20467e-09
237	17	29115379	G	A	CRLF3	Intron	Non_Alu_Non_Repeats	30	47.619	0.847	2	2	0.394	0.403317	0.00788	-0.395437	5.71414e-13	2.92714e-10
238	10	46971844	C	G	SYT15	5'Flank	Non_Alu_Non_Repeats	59	93.651	0.71	38	38	0.711	0.664683	0.27007	-0.394613	1.30598e-09	2.07035e-07
239	12	132403654	T	G	ULK1	Intron	Non_Alu_Non_Repeats	28	44.444	1	5	5	1	0.444444	0.05	-0.394444	1.19069e-09	1.91379e-07
240	22	24221471	A	G	SLC2A11	Intron	Alu_Repeats	27	42.857	0.939	1	1	0.846	0.402603	0.00846	-0.394143	5.5856e-12	2.02531e-09
241	5	137779370	A	G	REEP2	Intron	Alu_Repeats	43	68.254	0.643	7	7	0.661	0.438619	0.04629	-0.392329	3.02367e-15	3.77563e-12
242	22	43434028	A	G	TTLL1	IGR	Alu_Repeats	30	47.619	0.823	0	0	0	0.392127	0	-0.392127	3.66301e-14	2.94494e-11
243	4	56287255	A	G	TMEM165	Intron	Alu_Repeats	38	60.317	0.649	0	0	0	0.39127	0	-0.39127	2.39832e-18	1.04058e-14
244	19	3287653	C	A	CELF5	Intron	Alu_Repeats	36	57.143	0.684	0	0	0	0.390968	0	-0.390968	2.92638e-17	8.16307e-14
245	14	100762919	T	C	SLC25A29	Intron	Non_Alu_Repeats	51	80.952	0.605	30	30	0.329	0.489492	0.0987	-0.390792	6.34484e-16	1.04722e-12
246	16	67039629	A	G	CES4A	Intron	Alu_Repeats	59	93.651	0.42	1	1	0.357	0.39373	0.00357	-0.39016	7.37909e-31	1.99334e-25
247	9	88158981	T	C	AGTPBP1	IGR	Alu_Repeats	46	73.016	0.607	11	11	0.487	0.443175	0.05353	-0.389645	3.10666e-16	6.11078e-13
248	2	132270966	A	G	AC093838.4	RNA	Alu_Repeats	29	46.032	0.88	2	2	0.787	0.405016	0.01574	-0.389276	2.74752e-12	1.14517e-09
249	12	130886721	T	C	RIMBP2	Intron	Non_Alu_Non_Repeats	25	39.683	0.98	0	0	0	0.388889	0	-0.388889	9.17597e-12	3.13896e-09
250	2	95811170	T	C	ZNF514	IGR	Non_Alu_Repeats	27	42.857	0.977	3	3	1	0.41873	0.03	-0.38873	3.7181e-10	7.0831e-08
251	12	121769911	T	C	ANAPC5	Intron	Alu_Repeats	42	66.667	0.801	19	19	0.764	0.533841	0.14516	-0.388681	3.43277e-10	6.57508e-08
252	17	36691645	T	C	SRCIN1	Intron	Alu_Repeats	30	47.619	0.816	0	0	0	0.38854	0	-0.38854	3.98969e-14	3.0336e-11
253	X	284222	A	C	LINC00685	RNA	Non_Alu_Non_Repeats	42	66.667	0.759	16	16	0.735	0.506048	0.11758	-0.388468	1.33206e-10	2.99445e-08
254	12	130886720	C	G	RIMBP2	Intron	Non_Alu_Non_Repeats	25	39.683	0.979	0	0	0	0.388365	0	-0.388365	9.17597e-12	3.13896e-09
255	5	175805765	A	G	ARL10	3'UTR	Alu_Repeats	28	44.444	0.964	4	4	1	0.428317	0.04	-0.388317	1.08568e-09	1.75196e-07
256	19	58416302	T	C	CTD-2583A14.9	Intron	Alu_Repeats	36	57.143	0.904	14	14	0.921	0.516444	0.12894	-0.387504	3.68587e-08	3.70876e-06
257	1	78490362	A	G	GIPC2	Intron	Alu_Repeats	42	66.667	0.615	4	4	0.569	0.409778	0.02277	-0.387008	1.69309e-17	5.17767e-14
258	17	26935448	T	C	SGK494	IGR	Alu_Repeats	54	85.714	0.713	36	36	0.622	0.610984	0.22408	-0.386904	9.2572e-13	4.54393e-10
259	16	67041291	A	G	CES4A	Intron	Alu_Repeats	49	77.778	0.501	1	1	0.3	0.389794	0.003	-0.386794	2.29979e-24	1.55312e-19
260	12	99127420	T	C	ANKS1B	IGR	Alu_Repeats	55	87.302	0.51	17	17	0.347	0.445587	0.05899	-0.386597	4.95003e-21	6.68584e-17
261	12	132331847	A	G	MMP17	Intron	Alu_Repeats	31	49.206	0.785	0	0	0	0.386317	0	-0.386317	1.24288e-14	1.14441e-11
262	17	38439317	A	G	WIPF2	3'UTR	Alu_Repeats	53	84.127	0.754	36	36	0.689	0.63419	0.24789	-0.3863	2.17414e-10	4.66241e-08
263	X	47068579	A	G	UBA1	Intron	Alu_Repeats	42	66.667	0.778	20	20	0.663	0.518889	0.13262	-0.386269	3.47291e-11	9.26414e-09
264	12	53882716	T	C	MAP3K12	Intron	Alu_Repeats	40	63.492	0.888	21	21	0.846	0.563873	0.17761	-0.386263	1.48299e-07	1.15994e-05
265	19	49146318	T	C	CA11	Intron	Alu_Repeats	27	42.857	0.901	0	0	0	0.386063	0	-0.386063	1.20995e-12	5.48401e-10
266	11	64377024	T	C	NRXN2	Intron	Non_Alu_Non_Repeats	36	57.143	0.675	0	0	0	0.385968	0	-0.385968	2.97041e-17	8.16307e-14
267	5	45256724	T	C	HCN1	IGR	Alu_Repeats	39	61.905	0.64	2	2	0.534	0.39646	0.01067	-0.38579	1.63297e-17	5.01272e-14
268	15	83512067	T	C	Unknown	IGR	Alu_Repeats	39	61.905	0.658	3	3	0.724	0.407444	0.02171	-0.385734	3.2423e-16	6.33147e-13
269	13	46105645	G	T	COG3	Intron	Alu_Repeats	30	47.619	0.809	0	0	0	0.385413	0	-0.385413	3.54746e-14	2.86341e-11
270	6	158619523	A	G	GTF2H5	3'UTR	Alu_Repeats	41	65.079	0.796	17	17	0.781	0.518048	0.13278	-0.385268	4.81041e-10	8.96998e-08
271	10	46971008	C	G	SYT15	5'Flank	Non_Alu_Non_Repeats	51	80.952	0.651	22	22	0.645	0.527063	0.14182	-0.385243	3.13616e-12	1.29275e-09
272	9	97055905	A	G	ZNF169	Intron	Alu_Repeats	32	50.794	0.773	1	1	0.75	0.392635	0.0075	-0.385135	2.39291e-14	2.02212e-11
273	10	46970039	A	G	SYT15	Intron	Non_Alu_Non_Repeats	56	88.889	0.627	26	26	0.663	0.557095	0.17229	-0.384805	2.26571e-11	6.66715e-09
274	1	145693958	A	G	RNF115	3'UTR	Alu_Repeats	40	63.492	0.617	1	1	0.786	0.391635	0.00786	-0.383775	2.45466e-18	1.05812e-14
275	19	14594688	T	C	GIPC1	Intron	Alu_Repeats	54	85.714	0.559	21	21	0.457	0.47954	0.09596	-0.38358	1.05974e-16	2.30863e-13
276	19	16348424	A	G	AP1M1	IGR	Alu_Repeats	35	55.556	0.703	1	1	0.692	0.39046	0.00692	-0.38354	6.76889e-16	1.10595e-12
277	12	49322401	T	C	RP11-302B13.5	Intron	Alu_Repeats	44	69.841	0.577	4	4	0.496	0.403111	0.01983	-0.383281	5.38782e-19	3.28292e-15
278	X	139797557	G	A	LINC00632	IGR	Alu_Repeats	26	41.27	0.928	0	0	0	0.383063	0	-0.383063	3.45518e-12	1.40085e-09
279	14	45600600	T	C	FKBP3	Intron	Alu_Repeats	39	61.905	0.735	14	14	0.517	0.455238	0.07238	-0.382858	5.59637e-12	2.02831e-09
280	16	67039645	A	G	CES4A	Intron	Alu_Repeats	59	93.651	0.412	1	1	0.333	0.385873	0.00333	-0.382543	6.28271e-31	1.99334e-25
281	20	48735434	T	C	TMEM189-UBE2V1	Intron	Alu_Repeats	38	60.317	0.733	10	10	0.604	0.442302	0.06044	-0.381862	1.19469e-12	5.48401e-10
282	1	223378613	T	C	Unknown	IGR	Non_Alu_Repeats	27	42.857	0.889	0	0	0	0.380984	0	-0.380984	1.21232e-12	5.48401e-10
283	15	25227765	A	G	SNURF	Intron	Alu_Repeats	31	49.206	0.847	4	4	0.897	0.416825	0.03586	-0.380965	2.32387e-11	6.82094e-09
284	16	67042555	A	G	CES4A	Intron	Alu_Repeats	31	49.206	0.774	0	0	0	0.38073	0	-0.38073	1.24322e-14	1.14441e-11
285	19	8328746	A	G	CERS4	IGR	Alu_Repeats	27	42.857	0.888	0	0	0	0.380508	0	-0.380508	1.215e-12	5.48401e-10
286	12	121097364	A	G	CABP1	Intron	Alu_Repeats	53	84.127	0.465	2	2	0.539	0.391175	0.01078	-0.380395	1.82477e-25	1.64311e-20
287	10	119245149	T	C	EMX2OS	RNA	Alu_Repeats	30	47.619	0.899	5	5	0.956	0.42819	0.04781	-0.38038	5.12881e-10	9.50787e-08
288	4	47418616	C	G	GABRB1	Intron	Alu_Repeats	25	39.683	0.982	1	1	1	0.389762	0.01	-0.379762	7.45847e-11	1.87305e-08
289	16	67039512	A	G	CES4A	3'UTR	Alu_Repeats	59	93.651	0.423	4	4	0.425	0.395825	0.017	-0.378825	2.00995e-28	2.71477e-23
290	21	45166896	A	G	PDXK	Intron	Alu_Repeats	28	44.444	0.852	0	0	0	0.378587	0	-0.378587	3.93011e-13	2.09075e-10
291	4	47418615	C	T	GABRB1	Intron	Alu_Repeats	25	39.683	0.979	1	1	1	0.38846	0.01	-0.37846	7.93752e-11	1.97986e-08
292	12	133359770	T	C	GOLGA3	Intron	Alu_Repeats	26	41.27	0.989	3	3	1	0.408206	0.03	-0.378206	8.59882e-10	1.4132e-07
293	8	42987684	A	G	Unknown	IGR	Alu_Repeats	32	50.794	0.744	0	0	0	0.377937	0	-0.377937	3.82483e-15	4.40996e-12
294	22	26120881	A	G	ADRBK2	3'UTR	Alu_Repeats	37	58.73	0.695	7	7	0.437	0.407952	0.03056	-0.377392	5.06495e-14	3.74169e-11
295	2	201843295	T	C	FAM126B	3'UTR	Alu_Repeats	34	53.968	0.763	4	4	0.863	0.411619	0.0345	-0.377119	1.15407e-12	5.48401e-10
296	3	197339583	T	C	AC024560.3	RNA	Alu_Repeats	52	82.54	0.835	55	55	0.567	0.688825	0.31191	-0.376915	1.01614e-11	3.44986e-09
297	12	121089864	A	G	CABP1	Intron	Alu_Repeats	44	69.841	0.544	1	1	0.308	0.379889	0.00308	-0.376809	3.05087e-21	4.41505e-17
298	16	89782768	T	C	VPS9D1	Intron	Alu_Repeats	41	65.079	0.598	2	2	0.618	0.388984	0.01236	-0.376624	4.98269e-18	1.95071e-14
299	11	67856293	T	C	CHKA	Intron	Alu_Repeats	32	50.794	0.766	2	2	0.617	0.388841	0.01233	-0.376511	9.76778e-14	6.74834e-11
300	2	160093288	T	C	WDSUB1	Intron	Alu_Repeats	33	52.381	0.719	0	0	0	0.376381	0	-0.376381	1.16013e-15	1.66697e-12
301	17	16250238	T	C	CENPV	Intron	Alu_Repeats	40	63.492	0.639	5	5	0.591	0.405762	0.02956	-0.376202	1.17116e-15	1.67983e-12
302	15	75645225	A	G	MAN2C1	IGR	Alu_Repeats	56	88.889	0.616	35	35	0.489	0.547175	0.17125	-0.375925	1.14316e-14	1.14441e-11
303	19	10820004	A	G	QTRT1	Intron	Alu_Repeats	52	82.54	0.541	19	19	0.371	0.446413	0.07053	-0.375883	4.91746e-18	1.94291e-14
304	5	17113117	T	C	Unknown	IGR	Alu_Repeats	38	60.317	0.623	0	0	0	0.375619	0	-0.375619	2.40113e-18	1.04058e-14
305	19	38897234	A	G	FAM98C	Intron	Alu_Repeats	35	55.556	0.873	14	14	0.786	0.485222	0.11005	-0.375172	3.37535e-09	4.64253e-07
306	8	12881826	A	G	KIAA1456	Intron	Alu_Repeats	44	69.841	0.625	11	11	0.554	0.436159	0.06099	-0.375169	6.7693e-15	7.27565e-12
307	14	68032568	A	G	PLEKHH1	Intron	Alu_Repeats	41	65.079	0.648	8	8	0.581	0.42146	0.0465	-0.37496	7.16831e-15	7.61363e-12
308	X	1469093	A	G	IL3RA	Intron	Alu_Repeats	37	58.73	0.73	8	8	0.672	0.428524	0.0538	-0.374724	3.52578e-12	1.40085e-09
309	17	3763779	T	C	CAMKK1	3'UTR	Non_Alu_Non_Repeats	56	88.889	0.551	28	28	0.413	0.490127	0.11572	-0.374407	2.40494e-16	4.84816e-13
310	17	75564406	A	G	RP11-13K12.5	lincRNA	Alu_Repeats	28	44.444	0.926	4	4	0.938	0.411683	0.03753	-0.374153	4.51946e-10	8.47425e-08
311	12	49325791	T	C	RP11-302B13.5	Intron	Alu_Repeats	24	38.095	0.982	0	0	0	0.374143	0	-0.374143	3.04801e-11	8.71671e-09
312	19	57731307	T	C	Unknown	IGR	Non_Alu_Non_Repeats	35	55.556	0.828	14	14	0.614	0.460048	0.08598	-0.374068	2.73446e-09	3.79648e-07
313	19	37128172	T	C	ZNF461	IGR	Alu_Repeats	34	53.968	0.891	12	12	0.892	0.481063	0.10701	-0.374053	1.33571e-08	1.54659e-06
314	17	79431843	G	A	RP11-1055B8.7	3'UTR	Non_Alu_Non_Repeats	35	55.556	0.683	1	1	0.562	0.379619	0.00562	-0.373999	6.55604e-16	1.07769e-12
315	1	78490384	A	G	GIPC2	Intron	Alu_Repeats	38	60.317	0.638	2	2	0.568	0.384952	0.01136	-0.373592	6.04445e-17	1.50721e-13
316	12	132330946	A	G	MMP17	Intron	Alu_Repeats	39	61.905	0.614	1	1	0.643	0.379968	0.00643	-0.373538	5.86764e-18	2.23246e-14
317	19	53608219	T	C	ZNF160	5'Flank	Alu_Repeats	38	60.317	0.682	6	6	0.628	0.411095	0.03769	-0.373405	4.50336e-14	3.3886e-11
318	17	72872675	T	C	FADS6	IGR	Alu_Repeats	33	52.381	0.723	1	1	0.531	0.378651	0.00531	-0.373341	4.71615e-15	5.25718e-12
319	17	29121584	A	G	CRLF3	Intron	Alu_Repeats	46	73.016	0.684	20	20	0.63	0.499365	0.12603	-0.373335	6.13585e-12	2.1973e-09
320	1	109746734	A	G	KIAA1324	IGR	Alu_Repeats	34	53.968	0.704	1	1	0.714	0.380143	0.00714	-0.373003	2.23928e-15	2.90354e-12
321	12	51904090	A	G	SLC4A8	IGR	Alu_Repeats	31	49.206	0.825	4	4	0.824	0.405746	0.03296	-0.372786	1.49799e-11	4.58102e-09
322	1	92488904	T	C	Unknown	IGR	Alu_Repeats	41	65.079	0.651	7	7	0.727	0.423683	0.05092	-0.372763	4.79429e-14	3.57104e-11
323	1	10455461	A	G	Unknown	IGR	Alu_Repeats	36	57.143	0.688	3	3	0.706	0.393381	0.02119	-0.372191	6.98506e-15	7.4581e-12
324	14	102414825	T	C	RP11-1017G21.5	lincRNA	Non_Alu_Non_Repeats	27	42.857	0.935	4	4	0.721	0.400794	0.02882	-0.371974	3.67786e-10	7.01138e-08
325	3	179089207	A	G	MFN1	Intron	Alu_Repeats	24	38.095	0.976	0	0	0	0.371825	0	-0.371825	3.17987e-11	8.8322e-09
326	12	67711844	A	G	CAND1	3'UTR	Alu_Repeats	46	73.016	0.642	21	21	0.462	0.468873	0.09711	-0.371763	1.41749e-13	8.87736e-11
327	14	45600756	T	C	FKBP3	Intron	Alu_Repeats	38	60.317	0.681	10	10	0.39	0.410524	0.03897	-0.371554	2.33569e-13	1.37661e-10
328	22	38488914	A	G	BAIAP2L2	Intron	Alu_Repeats	33	52.381	0.708	0	0	0	0.370889	0	-0.370889	1.16002e-15	1.66697e-12
329	16	1411003	A	G	GNPTG	Intron	Alu_Repeats	40	63.492	0.868	21	21	0.861	0.551254	0.18078	-0.370474	9.51591e-08	8.35594e-06
330	2	130916653	T	C	SMPD4	Intron	Alu_Repeats	30	47.619	0.976	10	10	0.944	0.464794	0.09441	-0.370384	5.80578e-08	5.25054e-06
331	12	29546119	A	G	OVCH1-AS1	Intron	Alu_Repeats	26	41.27	0.989	4	4	0.95	0.408317	0.03798	-0.370337	1.74033e-09	2.6941e-07
332	11	93468796	T	C	TAF1D	3'UTR	Alu_Repeats	38	60.317	0.968	23	23	0.929	0.583698	0.21365	-0.370048	2.05323e-06	0.00011375
333	22	50692966	G	A	MAPK12	Intron	Alu_Repeats	29	46.032	0.88	4	4	0.875	0.404873	0.035	-0.369873	1.23937e-10	2.79461e-08
334	17	29108532	A	G	CRLF3	IGR	Alu_Repeats	33	52.381	0.706	0	0	0	0.369857	0	-0.369857	1.15864e-15	1.66697e-12
335	7	44841857	A	G	PPIA	3'UTR	Alu_Repeats	48	76.19	0.525	9	9	0.337	0.39973	0.03031	-0.36942	1.30825e-19	1.0215e-15
336	16	67041757	A	G	CES4A	Intron	Alu_Repeats	42	66.667	0.554	0	0	0	0.369333	0	-0.369333	1.30487e-20	1.53351e-16
337	2	132270956	A	G	AC093838.4	RNA	Alu_Repeats	32	50.794	0.779	4	4	0.663	0.395571	0.0265	-0.369071	1.35408e-12	6.03268e-10
338	X	152916023	T	G	DUSP9	3'UTR	Non_Alu_Non_Repeats	27	42.857	1	6	6	1	0.428571	0.06	-0.368571	1.32798e-08	1.53896e-06
339	1	207943325	A	G	CD46	Intron	Alu_Repeats	42	66.667	0.933	34	34	0.746	0.621889	0.2535	-0.368389	6.91102e-09	8.4044e-07
340	10	82195918	A	G	RP11-137H2.6	lincRNA	Alu_Repeats	40	63.492	0.754	14	14	0.79	0.478698	0.11054	-0.368158	2.69667e-09	3.7498e-07
341	20	33438331	T	C	GGT7	Intron	Alu_Repeats	35	55.556	0.662	0	0	0	0.367937	0	-0.367937	1.02239e-16	2.25275e-13
342	12	93902695	A	G	RN7SL737P	RNA	Alu_Repeats	37	58.73	0.722	9	9	0.623	0.423746	0.05611	-0.367636	2.26391e-12	9.59557e-10
343	2	136478923	A	G	R3HDM1	Intron	Alu_Repeats	31	49.206	0.746	0	0	0	0.36719	0	-0.36719	1.24288e-14	1.14441e-11
344	19	37173063	T	C	Unknown	IGR	Alu_Repeats	28	44.444	0.858	2	2	0.7	0.38119	0.014	-0.36719	8.18374e-12	2.83302e-09
345	19	16794348	A	G	TMEM38A	Intron	Alu_Repeats	37	58.73	0.625	0	0	0	0.367143	0	-0.367143	8.48574e-18	2.87392e-14
346	17	36691654	T	C	SRCIN1	Intron	Alu_Repeats	31	49.206	0.745	0	0	0	0.366794	0	-0.366794	1.24377e-14	1.14441e-11
347	9	130991769	A	G	DNM1	Intron	Alu_Repeats	51	80.952	0.6	16	16	0.744	0.485794	0.11908	-0.366714	4.93374e-12	1.81741e-09
348	11	71274579	A	G	KRTAP5-10	5'Flank	Non_Alu_Repeats	24	38.095	0.989	1	1	1	0.376667	0.01	-0.366667	2.15962e-10	4.63373e-08
349	11	16773043	C	T	C11orf58	Intron	Alu_Repeats	30	47.619	0.812	2	2	1	0.386508	0.02	-0.366508	1.98135e-12	8.5137e-10
350	12	53568456	T	C	CSAD	Intron	Alu_Repeats	43	68.254	0.728	20	20	0.654	0.496746	0.13073	-0.366016	1.39788e-10	3.12766e-08
351	17	43720818	A	G	CRHR1	Intron	Alu_Repeats	38	60.317	0.633	3	3	0.543	0.381937	0.0163	-0.365637	3.55709e-16	6.46337e-13
352	1	144949281	T	C	PDE4DIP	Intron	Alu_Repeats	27	42.857	0.9	2	2	1	0.385556	0.02	-0.365556	7.47264e-11	1.87599e-08
353	14	31564650	A	G	AP4S1	IGR	Alu_Repeats	47	74.603	0.745	29	29	0.656	0.555841	0.19031	-0.365531	7.25557e-10	1.30636e-07
354	10	119040857	T	C	PDZD8	3'UTR	Alu_Repeats	25	39.683	0.946	1	1	1	0.37527	0.01	-0.36527	6.96435e-11	1.75932e-08
355	14	89088388	G	C	EML5	Intron	Non_Alu_Repeats	23	36.508	1	0	0	0	0.365079	0	-0.365079	8.20564e-11	2.04171e-08
356	1	78487517	A	G	GIPC2	Intron	Alu_Repeats	33	52.381	0.725	2	2	0.764	0.379984	0.01527	-0.364714	6.14562e-14	4.43097e-11
357	17	36691128	T	C	SRCIN1	Intron	Alu_Repeats	25	39.683	0.919	0	0	0	0.36454	0	-0.36454	1.10429e-11	3.48811e-09
358	20	29653358	G	A	Unknown	IGR	Non_Alu_Non_Repeats	36	57.143	0.871	20	20	0.667	0.497603	0.13335	-0.364253	1.80519e-08	1.89867e-06
359	12	121094685	A	G	CABP1	Intron	Alu_Repeats	50	79.365	0.459	0	0	0	0.363968	0	-0.363968	1.78121e-25	1.64311e-20
360	15	83511184	T	C	Unknown	IGR	Alu_Repeats	42	66.667	0.614	7	7	0.649	0.40919	0.04545	-0.36374	8.18161e-15	8.57746e-12
361	17	29109423	A	G	CRLF3	IGR	Alu_Repeats	41	65.079	0.578	2	2	0.633	0.376302	0.01267	-0.363632	3.52459e-18	1.47996e-14
362	20	29653368	A	C	Unknown	IGR	Non_Alu_Non_Repeats	37	58.73	0.771	14	14	0.635	0.452524	0.0889	-0.363624	2.77858e-10	5.45933e-08
363	1	19954738	A	G	MINOS1	3'UTR	Alu_Repeats	41	65.079	0.619	6	6	0.654	0.402571	0.03922	-0.363351	2.03907e-15	2.67823e-12
364	11	778153	A	G	AP006621.5	Intron	Alu_Repeats	40	63.492	0.93	25	25	0.91	0.590794	0.22749	-0.363304	2.77353e-06	0.00013609
365	3	15423697	T	C	METTL6	3'UTR	Alu_Repeats	39	61.905	0.764	17	17	0.644	0.472651	0.10942	-0.363231	3.94655e-10	7.49539e-08
366	9	130923921	G	A	C9orf16	Intron	Alu_Repeats	26	41.27	0.88	0	0	0	0.36319	0	-0.36319	3.41053e-12	1.39736e-09
367	22	21334873	G	C	LZTR1	5'Flank	Non_Alu_Non_Repeats	35	55.556	0.653	0	0	0	0.362794	0	-0.362794	1.00676e-16	2.25275e-13
368	X	49022700	T	C	MAGIX	Missense_Mutation	Non_Alu_Non_Repeats	38	60.317	0.999	24	24	1	0.602794	0.24	-0.362794	4.7095e-06	0.000225286
369	19	35641179	A	G	FXYD7	Intron	Alu_Repeats	41	65.079	0.557	0	0	0	0.362762	0	-0.362762	4.92084e-20	4.63703e-16
370	20	29652605	A	T	Unknown	IGR	Alu_Repeats	36	57.143	0.792	14	14	0.644	0.452794	0.09021	-0.362584	1.03679e-09	1.67775e-07
371	22	50651238	T	G	SELO	Intron	Non_Alu_Repeats	34	53.968	0.728	4	4	0.76	0.392889	0.03038	-0.362509	6.44073e-13	3.26223e-10
372	1	10456516	A	G	PGD	5'Flank	Alu_Repeats	28	44.444	0.857	3	3	0.612	0.380762	0.01837	-0.362392	2.66345e-11	7.7281e-09
373	22	38488413	A	G	BAIAP2L2	Intron	Alu_Repeats	31	49.206	0.736	0	0	0	0.362302	0	-0.362302	1.24388e-14	1.14441e-11
374	12	53572359	T	C	CSAD	Intron	Alu_Repeats	27	42.857	0.929	4	4	0.892	0.397984	0.03569	-0.362294	9.23005e-10	1.50648e-07
375	5	131698854	T	C	AC034220.3	RNA	Alu_Repeats	25	39.683	0.963	2	2	1	0.382175	0.02	-0.362175	5.84194e-10	1.07014e-07
376	9	130989800	A	G	DNM1	Intron	Alu_Repeats	46	73.016	0.526	4	4	0.545	0.383778	0.02181	-0.361968	1.83037e-19	1.2465e-15
377	1	33098926	T	C	ZBTB8OS	Intron	Alu_Repeats	34	53.968	0.691	2	2	0.542	0.372778	0.01083	-0.361948	7.46532e-15	7.89804e-12
378	20	29653248	G	A	Unknown	IGR	Non_Alu_Repeats	39	61.905	0.794	18	18	0.72	0.491302	0.12951	-0.361792	3.26042e-09	4.48827e-07
379	15	75645362	A	G	MAN2C1	IGR	Alu_Repeats	43	68.254	0.698	20	20	0.574	0.476206	0.11481	-0.361396	1.92802e-11	5.75918e-09
380	12	121084342	A	G	CABP1	Intron	Alu_Repeats	25	39.683	0.91	0	0	0	0.361111	0	-0.361111	1.10686e-11	3.48811e-09
381	12	121769779	T	C	ANAPC5	Intron	Alu_Repeats	35	55.556	0.722	7	7	0.579	0.401238	0.04056	-0.360678	2.01475e-12	8.63892e-10
382	13	25600494	C	T	Unknown	IGR	Alu_Repeats	31	49.206	0.997	13	13	1	0.490556	0.13	-0.360556	7.3999e-07	4.78182e-05
383	17	41319747	T	C	NBR1	5'Flank	Alu_Repeats	35	55.556	0.698	5	5	0.548	0.38773	0.02741	-0.36032	1.16109e-13	7.87404e-11
384	15	41869887	A	G	TYRO3	Intron	Alu_Repeats	48	76.19	0.484	2	2	0.432	0.368587	0.00864	-0.359947	9.34697e-23	3.29338e-18
385	10	46971738	G	C	SYT15	5'Flank	Non_Alu_Non_Repeats	60	95.238	0.709	44	44	0.717	0.67519	0.3153	-0.35989	1.92318e-07	1.48306e-05
386	14	31564700	A	G	AP4S1	IGR	Alu_Repeats	41	65.079	0.891	27	27	0.815	0.579841	0.2201	-0.359741	9.36888e-08	8.2304e-06
387	8	30044856	A	G	Unknown	IGR	Alu_Repeats	30	47.619	0.787	2	2	0.746	0.374635	0.01493	-0.359705	1.42509e-12	6.31089e-10
388	17	36691106	T	C	SRCIN1	Intron	Alu_Repeats	28	44.444	0.809	0	0	0	0.359587	0	-0.359587	3.94264e-13	2.09075e-10
389	15	50655613	A	G	GABPB1-AS1	RNA	Alu_Repeats	33	52.381	0.724	3	3	0.655	0.379159	0.01965	-0.359509	1.50451e-13	9.38608e-11
390	1	145694111	A	G	RNF115	3'UTR	Alu_Repeats	35	55.556	0.672	3	3	0.464	0.373381	0.01391	-0.359471	5.03819e-15	5.57208e-12
391	14	45600589	T	C	FKBP3	Intron	Alu_Repeats	39	61.905	0.658	13	13	0.368	0.407143	0.04778	-0.359363	8.39857e-13	4.14507e-10
392	20	36016967	A	G	SRC	Intron	Alu_Repeats	32	50.794	0.707	0	0	0	0.359286	0	-0.359286	3.81758e-15	4.40996e-12
393	15	25227876	A	G	SNURF	Intron	Alu_Repeats	27	42.857	0.877	2	2	0.848	0.375921	0.01695	-0.358971	3.28912e-11	8.8322e-09
394	19	40823290	T	C	C19orf47	IGR	Alu_Repeats	26	41.27	0.893	1	1	1	0.368556	0.01	-0.358556	3.3204e-11	8.87485e-09
395	15	72883442	A	G	RP11-1006G14.4	RNA	Alu_Repeats	43	68.254	0.653	14	14	0.625	0.445952	0.08745	-0.358502	4.50274e-12	1.67233e-09
396	13	113745964	T	C	MCF2L	Intron	Non_Alu_Non_Repeats	33	52.381	0.8	7	7	0.869	0.419254	0.06084	-0.358414	1.68539e-10	3.70046e-08
397	4	56287087	A	G	TMEM165	Intron	Alu_Repeats	33	52.381	0.789	7	7	0.785	0.413238	0.05497	-0.358268	7.7564e-11	1.93946e-08
398	16	81032317	G	A	CMC2	Intron	Non_Alu_Repeats	34	53.968	0.707	3	3	0.782	0.381492	0.02345	-0.358042	1.02249e-13	7.0327e-11
399	22	26121801	A	G	ADRBK2	3'UTR	Alu_Repeats	29	46.032	0.793	2	2	0.376	0.365079	0.00752	-0.357559	2.21799e-12	9.44042e-10
400	12	49323059	T	C	RP11-302B13.5	Intron	Alu_Repeats	34	53.968	0.676	1	1	0.727	0.364587	0.00727	-0.357317	2.92591e-15	3.6655e-12
401	2	223424234	A	G	SGPP2	3'UTR	Alu_Repeats	48	76.19	0.629	23	23	0.531	0.479508	0.1222	-0.357308	3.89017e-12	1.46564e-09
402	11	6513409	A	G	TIMM10B	Intron	Non_Alu_Repeats	34	53.968	0.756	8	8	0.638	0.407905	0.05103	-0.356875	1.08937e-11	3.48811e-09
403	17	26937008	T	C	SGK494	IGR	Alu_Repeats	42	66.667	0.586	6	6	0.561	0.390476	0.03364	-0.356836	4.07207e-16	7.18956e-13
404	3	50150555	A	G	RBM5	Intron	Alu_Repeats	46	73.016	0.612	22	22	0.411	0.447175	0.09048	-0.356695	3.49029e-14	2.82571e-11
405	19	41036491	G	A	SPTBN4	Intron	Non_Alu_Non_Repeats	34	53.968	0.669	1	1	0.455	0.361127	0.00455	-0.356577	1.72302e-15	2.33111e-12
406	19	50821325	T	C	KCNC3	Intron	Alu_Repeats	38	60.317	0.591	0	0	0	0.356413	0	-0.356413	2.40113e-18	1.04058e-14
407	12	75889881	T	C	GLIPR1	Intron	Alu_Repeats	33	52.381	0.781	7	7	0.757	0.408841	0.05297	-0.355871	6.58012e-11	1.67111e-08
408	8	21892848	A	G	NPM2	Intron	Alu_Repeats	48	76.19	0.472	1	1	0.4	0.35981	0.004	-0.35581	1.76934e-23	1.0242e-18
409	16	88726868	T	C	MVD	Intron	Alu_Repeats	31	49.206	0.733	1	1	0.5	0.360667	0.005	-0.355667	5.21736e-14	3.82638e-11
410	12	132330947	A	G	MMP17	Intron	Alu_Repeats	34	53.968	0.687	2	2	0.757	0.370794	0.01514	-0.355654	2.37529e-14	2.01143e-11
411	16	265808	A	C	LUC7L	Intron	Alu_Repeats	26	41.27	0.862	0	0	0	0.355571	0	-0.355571	3.68323e-12	1.40085e-09
412	3	155659901	A	G	GMPS	3'UTR	Alu_Repeats	46	73.016	0.609	17	17	0.525	0.444603	0.0892	-0.355403	2.67672e-13	1.56059e-10
413	19	10820076	A	G	QTRT1	Intron	Alu_Repeats	47	74.603	0.491	3	3	0.379	0.366603	0.01136	-0.355243	1.81051e-21	2.99436e-17
414	16	67041895	A	G	CES4A	Intron	Alu_Repeats	28	44.444	0.799	0	0	0	0.355238	0	-0.355238	3.94399e-13	2.09075e-10
415	7	48146183	A	G	UPP1	Intron	Alu_Repeats	40	63.492	0.881	38	38	0.537	0.559143	0.20391	-0.355233	3.42271e-08	3.46375e-06
416	11	6514007	A	G	TIMM10B	Intron	Alu_Repeats	32	50.794	0.82	11	11	0.558	0.416556	0.06138	-0.355176	8.415e-10	1.38636e-07
417	12	27574433	A	G	ARNTL2	IGR	Alu_Repeats	43	68.254	0.765	27	27	0.618	0.521841	0.1668	-0.355041	2.11757e-10	4.55313e-08
418	12	95420969	T	C	NR2C1	Intron	Alu_Repeats	37	58.73	0.604	0	0	0	0.354794	0	-0.354794	8.50702e-18	2.87392e-14
419	17	38439688	A	G	WIPF2	3'UTR	Alu_Repeats	51	80.952	0.567	27	27	0.388	0.459095	0.1047	-0.354395	3.72981e-15	4.40996e-12
420	15	75645756	A	G	MAN2C1	IGR	Alu_Repeats	52	82.54	0.567	31	31	0.366	0.467794	0.11345	-0.354344	2.30255e-14	1.9642e-11
421	16	263059	T	C	LUC7L	Intron	Alu_Repeats	27	42.857	0.826	0	0	0	0.354095	0	-0.354095	1.21377e-12	5.48401e-10
422	14	31565212	A	G	AP4S1	IGR	Alu_Repeats	43	68.254	0.6	10	10	0.553	0.409349	0.05531	-0.354039	1.29238e-14	1.18344e-11
423	12	124410742	T	C	DNAH10OS	IGR	Alu_Repeats	25	39.683	0.937	2	2	0.916	0.371921	0.01833	-0.353591	3.97094e-10	7.53995e-08
424	7	886570	A	G	SUN1	Intron	Alu_Repeats	31	49.206	0.798	5	5	0.78	0.392492	0.039	-0.353492	7.33187e-11	1.84412e-08
425	1	10456595	A	G	PGD	5'Flank	Alu_Repeats	40	63.492	0.579	3	3	0.462	0.367302	0.01385	-0.353452	1.24979e-17	3.95271e-14
426	9	68425662	T	C	Unknown	IGR	Non_Alu_Non_Repeats	26	41.27	0.994	6	6	0.95	0.410286	0.057	-0.353286	4.18183e-08	4.16152e-06
427	1	33098912	T	C	ZBTB8OS	Intron	Alu_Repeats	33	52.381	0.704	2	2	0.769	0.368651	0.01538	-0.353271	5.92782e-14	4.29715e-11
428	14	74164325	A	G	DNAL1	3'UTR	Alu_Repeats	38	60.317	0.607	2	2	0.646	0.366111	0.01292	-0.353191	1.50459e-16	3.13957e-13
429	19	57816924	A	G	CTC-444N24.11	lincRNA	Alu_Repeats	50	79.365	0.769	40	40	0.643	0.610286	0.25721	-0.353076	1.20004e-11	3.73182e-09
430	12	53567845	T	C	CSAD	Intron	Alu_Repeats	44	69.841	0.516	2	2	0.37	0.360429	0.00741	-0.353019	1.44792e-20	1.62971e-16
431	9	140505944	A	G	ARRDC1	Intron	Alu_Repeats	51	80.952	0.488	14	14	0.303	0.395206	0.04248	-0.352726	2.34075e-20	2.49598e-16
432	11	66450372	T	C	SPTBN2	IGR	Alu_Repeats	37	58.73	0.687	8	8	0.636	0.403444	0.05088	-0.352564	2.4526e-12	1.03251e-09
433	2	132272453	A	G	AC093838.4	RNA	Alu_Repeats	42	66.667	0.56	7	7	0.296	0.37319	0.02074	-0.35245	6.42624e-17	1.58775e-13
434	12	53882756	C	T	MAP3K12	Intron	Alu_Repeats	34	53.968	0.777	8	8	0.836	0.419222	0.06691	-0.352312	4.63124e-10	8.6638e-08
435	14	64928815	A	G	ZBTB25	Intron	Alu_Repeats	29	46.032	0.765	0	0	0	0.352254	0	-0.352254	1.26192e-13	7.99579e-11
436	1	11088977	A	G	MASP2	Intron	Alu_Repeats	47	74.603	0.558	15	15	0.429	0.41627	0.0644	-0.35187	2.10842e-15	2.7559e-12
437	5	133728590	A	G	UBE2B	IGR	Alu_Repeats	31	49.206	0.744	2	2	0.724	0.366111	0.01448	-0.351631	5.21046e-13	2.70157e-10
438	17	3726916	T	C	C17orf85	Intron	Alu_Repeats	31	49.206	0.781	6	6	0.55	0.38446	0.03297	-0.35149	3.0116e-11	8.62404e-09
439	15	34440141	T	C	KATNBL1	Intron	Alu_Repeats	34	53.968	0.664	1	1	0.727	0.35854	0.00727	-0.35127	2.56122e-15	3.27384e-12
440	1	78490086	A	G	GIPC2	Intron	Alu_Repeats	50	79.365	0.486	8	8	0.434	0.385889	0.03476	-0.351129	7.14964e-20	6.2979e-16
441	17	17763157	T	C	TOM1L2	Intron	Alu_Repeats	35	55.556	0.661	3	3	0.531	0.367016	0.01594	-0.351076	8.08064e-15	8.49358e-12
442	13	25738886	G	A	AMER2	3'UTR	Alu_Repeats	62	98.413	0.925	56	56	0.999	0.910476	0.5595	-0.350976	9.43002e-06	0.000390281
443	1	10456871	A	G	PGD	5'Flank	Alu_Repeats	44	69.841	0.505	1	1	0.231	0.35281	0.00231	-0.3505	2.86722e-21	4.22472e-17
444	20	29652660	G	C	Unknown	IGR	Alu_Repeats	32	50.794	0.745	5	5	0.563	0.378429	0.02814	-0.350289	5.67734e-12	2.0549e-09
445	13	25600495	A	G	Unknown	IGR	Alu_Repeats	31	49.206	0.996	14	14	1	0.49	0.14	-0.35	2.18748e-06	0.000120717
446	1	10453678	A	G	Unknown	IGR	Alu_Repeats	25	39.683	0.882	0	0	0	0.349937	0	-0.349937	1.10659e-11	3.48811e-09
447	15	72883057	A	G	RP11-1006G14.4	RNA	Alu_Repeats	39	61.905	0.744	16	16	0.692	0.46046	0.11068	-0.34978	4.52623e-10	8.48498e-08
448	1	10455454	A	G	Unknown	IGR	Alu_Repeats	37	58.73	0.618	2	2	0.664	0.363032	0.01328	-0.349752	5.03726e-16	8.63043e-13
449	19	38897380	A	G	FAM98C	Intron	Alu_Repeats	44	69.841	0.526	5	5	0.358	0.367524	0.0179	-0.349624	7.62285e-19	4.06418e-15
450	14	104148470	A	G	KLC1	Intron	Alu_Repeats	29	46.032	0.778	1	1	0.846	0.357952	0.00846	-0.349492	1.27113e-12	5.69548e-10
451	2	136478866	A	G	R3HDM1	Intron	Alu_Repeats	30	47.619	0.734	0	0	0	0.349492	0	-0.349492	3.98864e-14	3.0336e-11
452	13	25738885	T	C	AMER2	3'UTR	Alu_Repeats	62	98.413	0.924	56	56	1	0.909381	0.56	-0.349381	2.70451e-05	0.000941184
453	7	5888102	A	G	ZNF815P	RNA	Alu_Repeats	33	52.381	0.69	2	2	0.623	0.361635	0.01245	-0.349185	3.13057e-14	2.57043e-11
454	10	91091083	T	C	IFIT3	Intron	Alu_Repeats	39	61.905	0.63	8	8	0.511	0.389984	0.04086	-0.349124	4.60301e-14	3.44768e-11
455	20	292435	G	T	Unknown	IGR	Non_Alu_Repeats	45	71.429	0.937	32	32	1	0.669095	0.32	-0.349095	8.69277e-06	0.000360985
456	9	131501388	T	C	ZER1	Intron	Alu_Repeats	25	39.683	0.879	0	0	0	0.348683	0	-0.348683	1.10797e-11	3.48811e-09
457	14	92584787	T	C	NDUFB1	Intron	Alu_Repeats	36	57.143	0.705	9	9	0.601	0.402698	0.05407	-0.348628	1.28471e-11	3.97075e-09
458	22	39643764	A	G	Unknown	IGR	Alu_Repeats	27	42.857	0.813	0	0	0	0.348381	0	-0.348381	1.21562e-12	5.48401e-10
459	5	86616395	T	C	RASA1	Intron	Non_Alu_Repeats	40	63.492	0.577	3	3	0.6	0.366302	0.018	-0.348302	6.18236e-17	1.53687e-13
460	19	39121191	A	G	EIF3K	Intron	Alu_Repeats	30	47.619	0.816	6	6	0.674	0.38873	0.04044	-0.34829	2.97733e-10	5.76128e-08
461	22	18579848	A	G	PEX26	3'UTR	Non_Alu_Repeats	47	74.603	0.549	18	18	0.34	0.409508	0.06123	-0.348278	8.20082e-16	1.32126e-12
462	12	124411650	T	C	DNAH10OS	3'UTR	Alu_Repeats	31	49.206	0.787	5	5	0.788	0.387429	0.03939	-0.348039	4.08111e-11	1.07346e-08
463	10	88968223	T	C	NUTM2A-AS1	RNA	Alu_Repeats	44	69.841	0.704	21	21	0.684	0.491651	0.14365	-0.348001	8.84088e-10	1.44916e-07
464	5	79777777	T	C	ZFYVE16	IGR	Alu_Repeats	33	52.381	0.728	5	5	0.667	0.381127	0.03337	-0.347757	4.16574e-12	1.55716e-09
465	7	74997682	A	G	AC006014.1	IGR	Alu_Repeats	29	46.032	0.896	8	8	0.807	0.41227	0.06454	-0.34773	3.51738e-09	4.82479e-07
466	3	155659956	A	G	GMPS	3'UTR	Alu_Repeats	36	57.143	0.647	4	4	0.557	0.369794	0.0223	-0.347494	2.36919e-14	2.01046e-11
467	19	55551790	T	C	GP6	5'Flank	Alu_Repeats	41	65.079	0.59	7	7	0.52	0.383698	0.03638	-0.347318	2.32876e-15	3.00514e-12
468	15	21937592	T	C	Unknown	IGR	Non_Alu_Non_Repeats	22	34.921	0.993	0	0	0	0.346937	0	-0.346937	2.47732e-10	5.25693e-08
469	14	45602554	T	C	FANCM	5'Flank	Alu_Repeats	34	53.968	0.667	2	2	0.65	0.359905	0.013	-0.346905	1.61772e-14	1.43278e-11
470	15	83511142	T	C	Unknown	IGR	Alu_Repeats	42	66.667	0.599	11	11	0.476	0.399159	0.05232	-0.346839	1.95984e-14	1.70597e-11
471	15	22514247	T	G	MIR1268A	RNA	Non_Alu_Non_Repeats	25	39.683	1	5	5	1	0.396825	0.05	-0.346825	2.94988e-08	3.02032e-06
472	17	15332770	A	C	Unknown	IGR	Non_Alu_Non_Repeats	37	58.73	0.699	7	7	0.909	0.410238	0.06365	-0.346588	5.12116e-12	1.87706e-09
473	7	74297494	T	C	STAG3L2	RNA	Alu_Repeats	30	47.619	0.853	8	8	0.75	0.406349	0.06002	-0.346329	2.3703e-09	3.33256e-07
474	19	11588161	T	C	CTC-398G3.6	Intron	Alu_Repeats	34	53.968	0.642	0	0	0	0.346254	0	-0.346254	3.46976e-16	6.33309e-13
475	19	45168822	A	G	PVR	IGR	Alu_Repeats	32	50.794	0.754	7	7	0.532	0.383159	0.03723	-0.345929	3.73876e-11	9.91082e-09
476	1	150585661	T	C	ENSA	Intron	Alu_Repeats	36	57.143	0.639	3	3	0.644	0.365159	0.01932	-0.345839	1.19567e-14	1.14441e-11
477	10	102777203	T	C	PDZD7	3'UTR	Alu_Repeats	37	58.73	0.597	1	1	0.545	0.350857	0.00545	-0.345407	4.69805e-17	1.21252e-13
478	11	118875436	A	G	CCDC84	Intron	Alu_Repeats	36	57.143	0.653	5	5	0.568	0.373333	0.0284	-0.344933	7.57451e-14	5.34702e-11
479	8	121067271	A	G	RP11-760H22.2	lincRNA	Alu_Repeats	41	65.079	0.688	17	17	0.605	0.447524	0.10288	-0.344644	1.47337e-10	3.27865e-08
480	11	71275226	G	A	KRTAP5-10	5'Flank	Non_Alu_Repeats	22	34.921	0.986	0	0	0	0.34419	0	-0.34419	2.65547e-10	5.45933e-08
481	10	88967979	T	C	NUTM2A-AS1	RNA	Alu_Repeats	33	52.381	0.696	3	3	0.7	0.364778	0.02101	-0.343768	3.08755e-13	1.78216e-10
482	11	93468592	T	C	TAF1D	IGR	Alu_Repeats	44	69.841	0.65	29	29	0.38	0.453762	0.11008	-0.343682	2.82486e-10	5.4938e-08
483	17	16250451	T	C	CENPV	Intron	Alu_Repeats	42	66.667	0.518	1	1	0.2	0.345651	0.002	-0.343651	4.17468e-20	4.22895e-16
484	16	1409299	A	G	GNPTG	Intron	Alu_Repeats	59	93.651	0.602	43	43	0.513	0.564048	0.22066	-0.343388	3.1421e-13	1.81236e-10
485	20	50204676	T	C	Unknown	IGR	Alu_Repeats	45	71.429	0.481	0	0	0	0.343365	0	-0.343365	2.21467e-22	6.19216e-18
486	12	67711910	A	G	CAND1	3'UTR	Alu_Repeats	44	69.841	0.639	15	15	0.685	0.445968	0.10274	-0.343228	7.32131e-11	1.84203e-08
487	17	55913311	T	C	RP11-60A24.3	lincRNA	Non_Alu_Non_Repeats	27	42.857	0.815	1	1	0.625	0.349444	0.00625	-0.343194	6.21138e-12	2.21749e-09
488	16	8744085	T	G	Unknown	IGR	Alu_Repeats	23	36.508	0.967	1	1	1	0.352984	0.01	-0.342984	5.57518e-10	1.02498e-07
489	6	36109370	A	G	MAPK13	IGR	Alu_Repeats	36	57.143	0.632	3	3	0.604	0.361063	0.01812	-0.342943	5.0399e-15	5.57208e-12
490	1	114258020	T	C	PHTF1	Intron	Alu_Repeats	31	49.206	0.697	0	0	0	0.342873	0	-0.342873	1.24366e-14	1.14441e-11
491	19	3287148	A	G	CELF5	Intron	Non_Alu_Repeats	35	55.556	0.617	0	0	0	0.342857	0	-0.342857	1.00724e-16	2.25275e-13
492	9	111898461	T	C	FRRS1L	3'UTR	Alu_Repeats	47	74.603	0.496	5	5	0.549	0.370286	0.02743	-0.342856	5.72209e-19	3.43495e-15
493	22	50652688	A	G	SELO	Intron	Alu_Repeats	39	61.905	0.554	0	0	0	0.342825	0	-0.342825	6.65962e-19	3.67939e-15
494	10	91091575	T	C	IFIT3	Intron	Alu_Repeats	42	66.667	0.568	8	8	0.452	0.378952	0.03615	-0.342802	5.96033e-16	9.91838e-13
495	2	201774393	T	C	ORC2	3'UTR	Alu_Repeats	29	46.032	0.879	8	8	0.775	0.404714	0.06201	-0.342704	9.66568e-09	1.15192e-06
496	1	10456208	A	G	PGD	5'Flank	Alu_Repeats	44	69.841	0.536	7	7	0.455	0.374444	0.03185	-0.342594	5.2138e-17	1.31628e-13
497	16	1408916	A	G	GNPTG	Intron	Alu_Repeats	43	68.254	0.621	13	13	0.626	0.423873	0.08141	-0.342463	3.80013e-12	1.43572e-09
498	3	197263998	T	C	BDH1	Intron	Alu_Repeats	36	57.143	0.599	0	0	0	0.342429	0	-0.342429	2.97183e-17	8.16307e-14
499	16	89969593	T	C	TCF25	Intron	Non_Alu_Non_Repeats	40	63.492	0.717	12	12	0.942	0.455381	0.113	-0.342381	3.06821e-10	5.92301e-08
500	15	45775208	T	C	SLC30A4	3'UTR	Alu_Repeats	39	61.905	0.628	9	9	0.514	0.388571	0.04629	-0.342281	1.36291e-13	8.56204e-11
501	22	29835510	T	C	RFPL1	Intron	Alu_Repeats	52	82.54	0.445	5	5	0.497	0.367127	0.02487	-0.342257	6.08718e-22	1.4509e-17
502	19	37122997	C	T	CTD-3234P18.2	lincRNA	Non_Alu_Non_Repeats	34	53.968	0.676	5	5	0.458	0.365063	0.02289	-0.342173	5.34476e-13	2.75709e-10
503	15	34440130	T	C	KATNBL1	Intron	Alu_Repeats	33	52.381	0.666	1	1	0.7	0.349048	0.007	-0.342048	8.33911e-15	8.72002e-12
504	22	42534600	T	C	NDUFA6-AS1	RNA	Non_Alu_Repeats	45	71.429	0.699	18	18	0.873	0.499238	0.1572	-0.342038	1.87733e-09	2.88579e-07
505	22	26120867	A	G	ADRBK2	3'UTR	Alu_Repeats	46	73.016	0.504	6	6	0.439	0.368175	0.02632	-0.341855	1.38701e-18	6.73074e-15
506	X	1461084	G	A	IL3RA	Intron	Alu_Repeats	25	39.683	0.87	1	1	0.353	0.345365	0.00353	-0.341835	4.60868e-11	1.20596e-08
507	9	130991489	A	G	DNM1	Intron	Alu_Repeats	46	73.016	0.581	14	14	0.588	0.424048	0.08228	-0.341768	1.7797e-13	1.0836e-10
508	12	55352932	T	C	TESPA1	Intron	Non_Alu_Repeats	26	41.27	0.827	0	0	0	0.341492	0	-0.341492	3.49506e-12	1.40085e-09
509	11	701723	G	A	TMEM80	Intron	Alu_Repeats	37	58.73	0.847	18	18	0.866	0.497302	0.15591	-0.341392	2.86277e-07	2.14536e-05
510	9	133762553	A	G	ABL1	3'UTR	Non_Alu_Non_Repeats	34	53.968	0.711	7	7	0.608	0.383762	0.04254	-0.341222	1.80836e-11	5.42575e-09
511	2	191229501	A	G	INPP1	Intron	Alu_Repeats	30	47.619	0.778	5	5	0.587	0.370492	0.02937	-0.341122	2.86852e-11	8.25221e-09
512	13	22093483	T	C	MICU2	Intron	Alu_Repeats	28	44.444	0.767	0	0	0	0.341032	0	-0.341032	3.94128e-13	2.09075e-10
513	11	71237306	C	G	KRTAP5-7	5'Flank	Non_Alu_Repeats	27	42.857	0.796	0	0	0	0.340937	0	-0.340937	1.21542e-12	5.48401e-10
514	X	1469894	A	G	IL3RA	Intron	Alu_Repeats	33	52.381	0.752	10	10	0.529	0.393857	0.05294	-0.340917	7.7855e-10	1.33057e-07
515	15	50660311	A	G	GABPB1-AS1	RNA	Alu_Repeats	36	57.143	0.618	4	4	0.309	0.353222	0.01238	-0.340842	3.73578e-15	4.40996e-12
516	X	73434142	T	C	RP3-368A4.5	RNA	Alu_Repeats	34	53.968	0.64	1	1	0.462	0.345429	0.00462	-0.340809	1.38742e-15	1.9419e-12
517	17	36691511	T	C	SRCIN1	Intron	Alu_Repeats	34	53.968	0.631	0	0	0	0.340794	0	-0.340794	3.46911e-16	6.33309e-13
518	2	61284289	A	G	Unknown	IGR	Alu_Repeats	32	50.794	0.724	4	4	0.668	0.367492	0.02674	-0.340752	3.24621e-12	1.33336e-09
519	2	44455560	A	G	PPM1B	Intron	Alu_Repeats	40	63.492	0.537	0	0	0	0.340714	0	-0.340714	1.82667e-19	1.2465e-15
520	3	170180511	T	C	SLC7A14	3'UTR	Alu_Repeats	34	53.968	0.688	4	4	0.771	0.37154	0.03086	-0.34068	1.0266e-12	4.9669e-10
521	19	7995016	T	G	TIMM44	Intron	Alu_Repeats	24	38.095	0.999	4	4	1	0.380619	0.04	-0.340619	2.32423e-08	2.40895e-06
522	2	44456053	A	G	PPM1B	Intron	Alu_Repeats	29	46.032	0.762	2	2	0.5	0.350587	0.01	-0.340587	2.14369e-12	9.15302e-10
523	8	117800528	A	G	UTP23	Intron	Alu_Repeats	34	53.968	0.651	2	2	0.534	0.351175	0.01069	-0.340485	1.12072e-14	1.13813e-11
524	18	44255816	T	C	Unknown	IGR	Alu_Repeats	43	68.254	0.56	9	9	0.463	0.382095	0.04168	-0.340415	5.77903e-16	9.63648e-13
525	13	50487480	T	C	SPRYD7	3'UTR	Alu_Repeats	53	84.127	0.614	25	25	0.706	0.516873	0.17651	-0.340363	6.39234e-10	1.16282e-07
526	5	17110254	T	C	CTD-2228A4.1	lincRNA	Alu_Repeats	26	41.27	0.825	0	0	0	0.340302	0	-0.340302	3.7009e-12	1.40085e-09
527	9	68420544	G	C	Unknown	IGR	Non_Alu_Non_Repeats	31	49.206	0.743	4	4	0.636	0.365698	0.02545	-0.340248	5.75431e-12	2.07904e-09
528	6	102337689	A	G	GRIK2	Missense_Mutation	Non_Alu_Non_Repeats	42	66.667	0.528	3	3	0.383	0.351698	0.0115	-0.340198	1.22863e-18	6.07122e-15
529	4	77864076	T	C	Unknown	IGR	Alu_Repeats	39	61.905	0.585	4	4	0.555	0.36219	0.02221	-0.33998	6.02969e-16	1.0008e-12
530	8	12881759	A	G	KIAA1456	Intron	Alu_Repeats	26	41.27	0.931	5	5	0.884	0.384143	0.04421	-0.339933	1.0089e-08	1.20007e-06
531	15	21933394	G	A	Unknown	IGR	Non_Alu_Non_Repeats	22	34.921	0.973	0	0	0	0.339825	0	-0.339825	2.62655e-10	5.45933e-08
532	4	2013032	T	C	NELFA	5'Flank	Alu_Repeats	43	68.254	0.515	3	3	0.382	0.351238	0.01146	-0.339778	3.73515e-19	2.34649e-15
533	1	150593429	T	C	ENSA	Intron	Alu_Repeats	26	41.27	0.954	6	6	0.901	0.393714	0.05408	-0.339634	3.0163e-08	3.07821e-06
534	22	19010064	A	G	DGCR9	lincRNA	Alu_Repeats	39	61.905	0.565	2	2	0.514	0.349857	0.01029	-0.339567	2.26691e-17	6.72789e-14
535	1	85721807	T	C	C1orf52	Intron	Non_Alu_Non_Repeats	45	71.429	0.537	14	14	0.316	0.38354	0.04422	-0.33932	1.3544e-15	1.9122e-12
536	9	68414916	T	C	MIR4477B	RNA	Alu_Repeats	28	44.444	0.987	10	10	0.996	0.438714	0.09957	-0.339144	8.78092e-07	5.42174e-05
537	2	132272471	A	G	AC093838.4	RNA	Alu_Repeats	32	50.794	0.78	8	8	0.717	0.396429	0.05737	-0.339059	5.45228e-10	1.00467e-07
538	19	14600021	T	C	GIPC1	Intron	Alu_Repeats	30	47.619	0.831	8	8	0.713	0.395921	0.05701	-0.338911	2.76395e-09	3.83414e-07
539	17	43722381	A	G	CRHR1	Intron	Alu_Repeats	32	50.794	0.676	1	1	0.462	0.343508	0.00462	-0.338888	1.52012e-14	1.36471e-11
540	1	36535559	A	G	AGO3	3'UTR	Alu_Repeats	34	53.968	0.725	7	7	0.75	0.391365	0.05248	-0.338885	5.76378e-11	1.47582e-08
541	1	145694017	A	G	RNF115	3'UTR	Alu_Repeats	40	63.492	0.55	2	2	0.513	0.349016	0.01026	-0.338756	5.59149e-18	2.14755e-14
542	17	4888065	T	C	CAMTA2	Intron	Alu_Repeats	25	39.683	0.89	2	2	0.728	0.353206	0.01455	-0.338656	3.66087e-10	6.98062e-08
543	6	36109331	A	G	MAPK13	IGR	Alu_Repeats	37	58.73	0.613	4	4	0.533	0.359921	0.02134	-0.338581	7.16084e-15	7.61363e-12
544	4	47418669	A	C	GABRB1	Intron	Alu_Repeats	23	36.508	0.954	1	1	1	0.34846	0.01	-0.33846	6.9439e-10	1.25582e-07
545	11	93467980	T	C	TAF1D	IGR	Alu_Repeats	50	79.365	0.495	18	18	0.302	0.392651	0.05437	-0.338281	8.19919e-18	2.87392e-14
546	16	28620963	T	C	SULT1A1	Intron	Alu_Repeats	29	46.032	0.749	2	2	0.338	0.344952	0.00675	-0.338202	1.86028e-12	8.04898e-10
547	22	50643629	G	A	SELO	Intron	Non_Alu_Repeats	33	52.381	0.751	8	8	0.69	0.393302	0.05517	-0.338132	1.54796e-10	3.42282e-08
548	X	1532146	G	T	ASMTL	Intron	Alu_Repeats	38	60.317	0.74	13	13	0.838	0.446635	0.1089	-0.337735	1.92649e-09	2.95128e-07
549	2	136476130	A	G	R3HDM1	Intron	Alu_Repeats	32	50.794	0.665	0	0	0	0.337667	0	-0.337667	3.82448e-15	4.40996e-12
550	22	18911555	T	C	PRODH	Intron	Alu_Repeats	24	38.095	0.99	4	4	1	0.377206	0.04	-0.337206	2.92436e-08	2.99533e-06
551	17	4063196	C	G	CYB5D2	IGR	Non_Alu_Non_Repeats	42	66.667	0.803	21	21	0.943	0.535127	0.19802	-0.337107	3.40114e-07	2.37814e-05
552	18	20876381	T	C	TMEM241	3'UTR	Alu_Repeats	48	76.19	0.646	43	43	0.361	0.492254	0.15533	-0.336924	2.25822e-11	6.64751e-09
553	1	78165150	T	C	USP33	Intron	Alu_Repeats	40	63.492	0.531	0	0	0	0.336889	0	-0.336889	1.82558e-19	1.2465e-15
554	6	31732802	T	C	VWA7	IGR	Alu_Repeats	26	41.27	0.816	0	0	0	0.336873	0	-0.336873	3.68942e-12	1.40085e-09
555	15	22514237	A	G	MIR1268A	RNA	Non_Alu_Non_Repeats	25	39.683	1	6	6	1	0.396825	0.06	-0.336825	1.05539e-07	9.20058e-06
556	X	1471624	T	G	IL3RA	Intron	Non_Alu_Repeats	24	38.095	0.884	0	0	0	0.336683	0	-0.336683	3.04827e-11	8.71671e-09
557	7	5889270	A	G	ZNF815P	RNA	Alu_Repeats	32	50.794	0.663	0	0	0	0.336667	0	-0.336667	3.82414e-15	4.40996e-12
558	X	9686187	T	C	TBL1X	3'UTR	Non_Alu_Non_Repeats	39	61.905	0.852	20	20	0.955	0.527587	0.19099	-0.336597	3.40382e-07	2.37814e-05
559	12	53572046	T	C	CSAD	Intron	Alu_Repeats	39	61.905	0.697	16	16	0.594	0.431651	0.09508	-0.336571	2.91466e-10	5.65064e-08
560	10	103549169	T	C	MGEA5	Intron	Alu_Repeats	46	73.016	0.497	6	6	0.445	0.363238	0.02668	-0.336558	1.17254e-18	5.85102e-15
561	17	1940702	A	G	DPH1	Intron	Non_Alu_Non_Repeats	35	55.556	0.606	0	0	0	0.336492	0	-0.336492	1.0221e-16	2.25275e-13
562	13	22091869	T	C	MICU2	Intron	Alu_Repeats	28	44.444	0.757	0	0	0	0.336429	0	-0.336429	3.94365e-13	2.09075e-10
563	9	131092596	A	G	COQ4	Intron	Alu_Repeats	34	53.968	0.957	20	20	0.9	0.516429	0.18005	-0.336379	1.5446e-06	8.74793e-05
564	2	201843471	T	C	FAM126B	3'UTR	Alu_Repeats	35	55.556	0.733	9	9	0.789	0.407365	0.07099	-0.336375	9.50231e-10	1.54632e-07
565	12	121771819	T	C	ANAPC5	Intron	Alu_Repeats	41	65.079	0.617	13	13	0.503	0.401762	0.06545	-0.336312	7.02296e-13	3.53943e-10
566	17	36350517	T	A	TBC1D3	5'Flank	Alu_Repeats	29	46.032	0.73	0	0	0	0.336238	0	-0.336238	1.19014e-13	7.99579e-11
567	4	99796889	T	C	EIF4E	3'UTR	Alu_Repeats	34	53.968	0.622	0	0	0	0.335952	0	-0.335952	3.46911e-16	6.33309e-13
568	9	68424641	T	A	Unknown	IGR	Non_Alu_Non_Repeats	22	34.921	0.991	1	1	1	0.345905	0.01	-0.335905	1.96058e-09	2.99783e-07
569	22	19003706	A	G	DGCR9	lincRNA	Non_Alu_Non_Repeats	44	69.841	0.486	1	1	0.385	0.339683	0.00385	-0.335833	3.90808e-21	5.46054e-17
570	1	150590394	T	C	ENSA	Intron	Alu_Repeats	52	82.54	0.462	11	11	0.417	0.381714	0.04589	-0.335824	1.1576e-19	9.47591e-16
571	1	150593890	T	C	ENSA	Intron	Alu_Repeats	34	53.968	0.701	7	7	0.609	0.378349	0.04261	-0.335739	7.66621e-12	2.67328e-09
572	22	26120907	A	G	ADRBK2	3'UTR	Alu_Repeats	43	68.254	0.537	6	6	0.514	0.36654	0.03081	-0.33573	8.54101e-17	2.0516e-13
573	7	74298709	T	C	STAG3L2	RNA	Alu_Repeats	29	46.032	0.953	11	11	0.938	0.438667	0.10317	-0.335497	6.06202e-07	3.97496e-05
574	20	36017008	A	G	SRC	Intron	Alu_Repeats	31	49.206	0.681	0	0	0	0.335175	0	-0.335175	1.24355e-14	1.14441e-11
575	17	47501383	A	G	RP11-81K2.1	Intron	Non_Alu_Non_Repeats	23	36.508	1	3	3	1	0.365079	0.03	-0.335079	1.43455e-08	1.65207e-06
576	20	17589047	A	G	DSTN	3'UTR	Alu_Repeats	31	49.206	0.718	2	2	0.916	0.353254	0.01833	-0.334924	1.17716e-12	5.48401e-10
577	16	75626730	T	C	RP11-77K12.8	RNA	Alu_Repeats	35	55.556	0.621	3	3	0.339	0.344905	0.01018	-0.334725	5.93572e-15	6.45679e-12
578	12	49313425	T	C	CCDC65	Intron	Alu_Repeats	30	47.619	0.703	0	0	0	0.334698	0	-0.334698	3.99005e-14	3.0336e-11
579	20	62275845	C	T	STMN3	Intron	Non_Alu_Non_Repeats	29	46.032	0.727	0	0	0	0.334603	0	-0.334603	1.25665e-13	7.99579e-11
580	11	71237318	C	G	KRTAP5-7	5'Flank	Non_Alu_Repeats	27	42.857	0.781	0	0	0	0.334508	0	-0.334508	1.21542e-12	5.48401e-10
581	6	31732958	T	C	VWA7	IGR	Alu_Repeats	35	55.556	0.644	3	3	0.772	0.357619	0.02315	-0.334469	1.04544e-13	7.17989e-11
582	15	50658044	A	G	GABPB1-AS1	RNA	Alu_Repeats	36	57.143	0.72	13	13	0.591	0.411222	0.07686	-0.334362	7.28037e-11	1.83458e-08
583	6	18129214	T	C	TPMT	3'UTR	Alu_Repeats	48	76.19	0.511	17	17	0.322	0.389016	0.05477	-0.334246	1.07872e-16	2.33843e-13
584	3	170181398	T	C	SLC7A14	3'UTR	Alu_Repeats	45	71.429	0.678	23	23	0.654	0.484635	0.15045	-0.334185	1.17874e-09	1.89646e-07
585	19	37173109	T	C	Unknown	IGR	Alu_Repeats	31	49.206	0.679	0	0	0	0.334159	0	-0.334159	1.24377e-14	1.14441e-11
586	1	10449790	A	G	RN7SL721P	RNA	Alu_Repeats	41	65.079	0.558	6	6	0.49	0.363317	0.0294	-0.333917	1.27736e-15	1.82249e-12
587	15	42131246	A	G	JMJD7-PLA2G4B	Intron	Non_Alu_Non_Repeats	38	60.317	0.575	5	5	0.265	0.347095	0.01326	-0.333835	8.95277e-16	1.43386e-12
588	12	121770768	T	C	ANAPC5	Intron	Alu_Repeats	24	38.095	0.897	1	1	0.8	0.341778	0.008	-0.333778	1.57889e-10	3.48646e-08
589	15	34435484	T	C	KATNBL1	Intron	Alu_Repeats	36	57.143	0.589	1	1	0.3	0.336524	0.003	-0.333524	1.23954e-16	2.6434e-13
590	1	36534957	A	G	AGO3	3'UTR	Alu_Repeats	42	66.667	0.68	19	19	0.633	0.45354	0.1202	-0.33334	6.26212e-10	1.14118e-07
591	16	8741460	G	A	METTL22	IGR	Non_Alu_Repeats	21	33.333	1	0	0	0	0.333333	0	-0.333333	7.10367e-10	1.28043e-07
592	17	30370954	G	C	LRRC37B	Intron	Alu_Repeats	21	33.333	1	0	0	0	0.333333	0	-0.333333	7.10367e-10	1.28043e-07
593	5	74040913	T	C	GFM2	Intron	Alu_Repeats	40	63.492	0.531	1	1	0.375	0.336968	0.00375	-0.333218	7.13424e-19	3.88026e-15
594	18	44250471	T	C	Unknown	IGR	Alu_Repeats	45	71.429	0.512	10	10	0.326	0.365683	0.03259	-0.333093	2.90637e-17	8.16307e-14
595	5	156904831	T	C	ADAM19	3'UTR	Non_Alu_Repeats	41	65.079	0.63	24	24	0.321	0.410032	0.07694	-0.333092	5.30039e-11	1.36667e-08
596	17	36691714	T	C	SRCIN1	Intron	Alu_Repeats	36	57.143	0.583	0	0	0	0.332921	0	-0.332921	2.97183e-17	8.16307e-14
597	15	25229998	C	G	SNURF	Intron	Non_Alu_Non_Repeats	21	33.333	0.998	0	0	0	0.332667	0	-0.332667	7.33465e-10	1.31825e-07
598	3	52449261	A	G	PHF7	Intron	Alu_Repeats	39	61.905	0.835	28	28	0.658	0.516794	0.18425	-0.332544	1.19942e-07	1.03152e-05
599	15	50657927	A	G	GABPB1-AS1	RNA	Alu_Repeats	39	61.905	0.684	16	16	0.57	0.423571	0.09124	-0.332331	5.66513e-11	1.45378e-08
600	11	71272420	G	A	Unknown	IGR	Non_Alu_Repeats	21	33.333	0.997	0	0	0	0.332206	0	-0.332206	7.33465e-10	1.31825e-07
601	X	47068692	A	G	UBA1	Intron	Alu_Repeats	34	53.968	0.762	15	15	0.528	0.411349	0.07918	-0.332169	5.20888e-09	6.90992e-07
602	11	73594813	A	G	PAAF1	Intron	Alu_Repeats	33	52.381	0.693	5	5	0.627	0.362937	0.03136	-0.331577	4.29277e-12	1.60169e-09
603	9	68415005	C	A	MIR4477B	RNA	Non_Alu_Repeats	26	41.27	0.995	8	8	0.988	0.410556	0.079	-0.331556	5.41278e-07	3.57005e-05
604	19	10822278	A	C	QTRT1	Intron	Alu_Repeats	36	57.143	0.725	10	10	0.834	0.414571	0.08336	-0.331211	5.20767e-10	9.64419e-08
605	22	18911823	T	C	PRODH	Intron	Alu_Repeats	36	57.143	0.633	6	6	0.519	0.361921	0.03116	-0.330761	1.84831e-13	1.11781e-10
606	22	26121795	A	G	ADRBK2	3'UTR	Alu_Repeats	31	49.206	0.723	5	5	0.503	0.35581	0.02514	-0.33067	1.78655e-11	5.37424e-09
607	16	89615838	A	G	SPG7	Intron	Alu_Repeats	24	38.095	0.876	1	1	0.3	0.333603	0.003	-0.330603	1.41894e-10	3.17128e-08
608	7	4938524	T	C	Unknown	IGR	Alu_Repeats	36	57.143	0.958	22	22	0.986	0.547349	0.21695	-0.330399	8.18924e-05	0.00237147
609	11	67852887	T	C	CHKA	Intron	Alu_Repeats	25	39.683	0.878	2	2	0.9	0.348365	0.018	-0.330365	4.48148e-10	8.40498e-08
610	18	4011703	A	G	DLGAP1	Intron	Alu_Repeats	27	42.857	0.771	0	0	0	0.330302	0	-0.330302	1.21593e-12	5.48401e-10
611	16	8744086	C	T	Unknown	IGR	Alu_Repeats	23	36.508	0.932	1	1	1	0.340286	0.01	-0.330286	5.7791e-10	1.05983e-07
612	15	50658860	A	G	GABPB1-AS1	RNA	Alu_Repeats	41	65.079	0.562	8	8	0.444	0.365762	0.03548	-0.330282	2.76087e-15	3.49595e-12
613	15	75645621	A	G	MAN2C1	IGR	Non_Alu_Non_Repeats	41	65.079	0.813	29	29	0.687	0.52927	0.19915	-0.33012	6.99138e-08	6.26888e-06
614	20	3162263	A	G	Unknown	IGR	Alu_Repeats	30	47.619	0.693	0	0	0	0.330048	0	-0.330048	3.89094e-14	3.0336e-11
615	7	154682748	A	G	DPP6	Intron	Alu_Repeats	24	38.095	0.914	2	2	0.933	0.348365	0.01867	-0.329695	1.3266e-09	2.09854e-07
616	17	1941512	A	G	DPH1	Intron	Alu_Repeats	26	41.27	0.798	0	0	0	0.329302	0	-0.329302	3.69935e-12	1.40085e-09
617	6	24428704	T	C	GPLD1	3'UTR	Non_Alu_Repeats	33	52.381	0.649	2	2	0.544	0.339968	0.01088	-0.329088	3.31098e-14	2.71032e-11
618	19	33074687	A	G	PDCD5	Intron	Alu_Repeats	30	47.619	0.748	5	5	0.551	0.356286	0.02754	-0.328746	5.62027e-11	1.44409e-08
619	14	68032176	A	G	PLEKHH1	Intron	Alu_Repeats	39	61.905	0.603	8	8	0.561	0.373381	0.04485	-0.328531	1.59888e-13	9.88353e-11
620	22	39644115	A	G	Unknown	IGR	Alu_Repeats	22	34.921	0.94	0	0	0	0.328302	0	-0.328302	2.72379e-10	5.45933e-08
621	19	10818967	A	G	QTRT1	Intron	Alu_Repeats	41	65.079	0.511	1	1	0.462	0.332651	0.00462	-0.328031	2.93869e-19	1.90521e-15
622	12	125512495	A	G	BRI3BP	3'UTR	Alu_Repeats	47	74.603	0.518	11	11	0.531	0.386302	0.05846	-0.327842	3.04315e-15	3.79213e-12
623	15	75646087	A	G	MAN2C1	IGR	Non_Alu_Non_Repeats	54	85.714	0.783	57	57	0.602	0.670778	0.34306	-0.327718	2.31301e-10	4.9393e-08
624	10	60933722	G	T	PHYHIPL	5'Flank	Non_Alu_Non_Repeats	27	42.857	0.998	10	10	1	0.427714	0.1	-0.327714	1.35545e-06	7.72635e-05
625	17	35970312	G	A	SYNRG	5'Flank	Alu_Repeats	24	38.095	0.876	1	1	0.6	0.333603	0.006	-0.327603	1.49043e-10	3.3119e-08
626	7	150777520	T	C	FASTK	Intron	Alu_Repeats	46	73.016	0.482	7	7	0.357	0.35227	0.02497	-0.3273	9.50298e-19	4.97489e-15
627	19	16754467	T	C	SMIM7	IGR	Alu_Repeats	34	53.968	0.751	11	11	0.711	0.40554	0.07825	-0.32729	1.37227e-09	2.16443e-07
628	1	226791852	A	G	C1orf95	3'UTR	Non_Alu_Non_Repeats	39	61.905	0.542	1	1	0.833	0.335603	0.00833	-0.327273	1.05822e-17	3.50032e-14
629	14	50713015	T	C	L2HGDH	Intron	Alu_Repeats	39	61.905	0.616	10	10	0.54	0.381032	0.05402	-0.327012	1.22126e-12	5.50449e-10
630	11	71997657	T	C	Unknown	IGR	Alu_Repeats	44	69.841	0.649	21	21	0.602	0.453333	0.12634	-0.326993	4.6344e-10	8.66772e-08
631	10	12193804	A	G	SEC61A2	Intron	Alu_Repeats	27	42.857	0.906	7	7	0.876	0.388286	0.0613	-0.326986	7.71601e-08	6.88283e-06
632	12	132331194	A	G	MMP17	Intron	Alu_Repeats	53	84.127	0.438	7	7	0.597	0.368381	0.04181	-0.326571	4.41648e-20	4.36477e-16
633	8	21892510	A	G	NPM2	Intron	Alu_Repeats	40	63.492	0.514	0	0	0	0.326317	0	-0.326317	1.82503e-19	1.2465e-15
634	14	68033358	A	G	PLEKHH1	Intron	Alu_Repeats	41	65.079	0.549	7	7	0.444	0.357254	0.03106	-0.326194	5.03035e-16	8.63043e-13
635	19	54489871	A	G	CACNG8	3'UTR	Alu_Repeats	52	82.54	0.504	21	21	0.427	0.415794	0.08972	-0.326074	7.57785e-16	1.22822e-12
636	8	121066066	A	G	DEPTOR	IGR	Alu_Repeats	37	58.73	0.652	11	11	0.517	0.382683	0.05683	-0.325853	2.1492e-11	6.35893e-09
637	1	151095707	A	G	GABPB2	3'UTR	Alu_Repeats	32	50.794	0.669	2	2	0.692	0.339667	0.01384	-0.325827	1.91662e-13	1.15054e-10
638	6	158619521	A	G	GTF2H5	3'UTR	Alu_Repeats	42	66.667	0.665	17	17	0.691	0.443032	0.11744	-0.325592	1.39157e-09	2.19189e-07
639	X	73419961	T	C	RP3-368A4.5	RNA	Non_Alu_Repeats	48	76.19	0.556	20	20	0.491	0.423889	0.0983	-0.325589	1.22682e-13	7.99579e-11
640	9	68425845	C	T	Unknown	IGR	Non_Alu_Repeats	33	52.381	0.7	8	8	0.511	0.366429	0.04086	-0.325569	4.34015e-11	1.13864e-08
641	12	121680062	T	C	CAMKK2	Intron	Alu_Repeats	31	49.206	0.675	1	1	0.7	0.332381	0.007	-0.325381	9.12482e-14	6.34199e-11
642	11	93468771	T	C	TAF1D	3'UTR	Alu_Repeats	44	69.841	0.617	27	27	0.39	0.430619	0.10526	-0.325359	3.75186e-11	9.93956e-09
643	18	72259344	C	A	LINC00909	lincRNA	Non_Alu_Non_Repeats	35	55.556	0.767	13	13	0.774	0.425889	0.10061	-0.325279	1.32226e-08	1.53277e-06
644	12	53572085	T	C	CSAD	Intron	Alu_Repeats	28	44.444	0.793	5	5	0.544	0.35246	0.02719	-0.32527	2.43234e-10	5.16824e-08
645	2	206984425	T	C	NDUFS1	3'UTR	Alu_Repeats	39	61.905	0.584	7	7	0.522	0.361571	0.03657	-0.325001	2.57642e-14	2.15251e-11
646	16	89782344	T	C	VPS9D1	Intron	Alu_Repeats	37	58.73	0.557	1	1	0.2	0.326905	0.002	-0.324905	2.99001e-17	8.16307e-14
647	11	107188772	T	C	RP11-819C21.1	lincRNA	Non_Alu_Repeats	26	41.27	0.803	1	1	0.65	0.331333	0.0065	-0.324833	2.00156e-11	5.96346e-09
648	2	32538004	A	G	YIPF4	3'UTR	Alu_Repeats	37	58.73	0.61	6	6	0.569	0.358508	0.03412	-0.324388	9.87733e-14	6.81241e-11
649	13	45606571	A	G	GPALPP1	Intron	Alu_Repeats	28	44.444	0.742	1	1	0.538	0.329619	0.00538	-0.324239	1.72775e-12	7.53182e-10
650	11	33096837	A	G	TCP11L1	IGR	Alu_Repeats	45	71.429	0.518	13	13	0.355	0.370222	0.04611	-0.324112	1.10511e-15	1.66697e-12
651	8	145644293	A	G	SLC39A4	5'Flank	Alu_Repeats	30	47.619	0.704	2	2	0.557	0.33519	0.01114	-0.32405	9.98199e-13	4.84976e-10
652	12	121082656	A	G	CABP1	Intron	Alu_Repeats	22	34.921	0.928	0	0	0	0.324	0	-0.324	2.79167e-10	5.45933e-08
653	22	18911868	T	C	PRODH	Intron	Alu_Repeats	41	65.079	0.597	12	12	0.538	0.388524	0.06455	-0.323974	9.95116e-13	4.84059e-10
654	2	201843379	T	C	FAM126B	3'UTR	Alu_Repeats	33	52.381	0.646	2	2	0.714	0.338222	0.01428	-0.323942	1.01878e-13	7.01457e-11
655	15	25228815	A	G	SNURF	Intron	Alu_Repeats	31	49.206	0.698	3	3	0.653	0.343413	0.01958	-0.323833	2.48679e-12	1.04528e-09
656	12	67710942	A	G	CAND1	3'UTR	Alu_Repeats	55	87.302	0.575	32	32	0.556	0.501683	0.17804	-0.323643	4.61561e-11	1.207e-08
657	22	20138852	A	G	AC006547.14	5'Flank	Alu_Repeats	37	58.73	0.564	3	3	0.26	0.331397	0.00781	-0.323587	3.37654e-16	6.33309e-13
658	5	175806241	A	G	ARL10	3'UTR	Alu_Repeats	30	47.619	0.954	15	15	0.873	0.454365	0.131	-0.323365	1.05763e-06	6.09432e-05
659	6	24142740	A	G	NRSN1	Intron	Alu_Repeats	35	55.556	0.582	0	0	0	0.323222	0	-0.323222	1.02258e-16	2.25275e-13
660	9	131091851	A	G	COQ4	Intron	Alu_Repeats	43	68.254	0.759	29	29	0.673	0.518111	0.19517	-0.322941	1.62909e-08	1.85632e-06
661	6	56921834	A	G	KIAA1586	IGR	Alu_Repeats	32	50.794	0.954	17	17	0.952	0.484714	0.16189	-0.322824	9.62944e-06	0.000398189
662	11	71274693	T	C	KRTAP5-10	5'Flank	Non_Alu_Repeats	21	33.333	0.968	0	0	0	0.322571	0	-0.322571	7.79959e-10	1.33057e-07
663	10	43013387	T	C	ZNF37BP	RNA	Alu_Repeats	41	65.079	0.933	31	31	0.918	0.60719	0.28467	-0.32252	4.44561e-05	0.00131852
664	5	133729097	A	G	UBE2B	IGR	Alu_Repeats	26	41.27	0.822	2	2	0.834	0.339111	0.01667	-0.322441	1.48196e-10	3.29488e-08
665	16	545008	A	T	RAB11FIP3	Intron	Alu_Repeats	30	47.619	0.699	2	2	0.518	0.332651	0.01036	-0.322291	7.6288e-13	3.8022e-10
666	1	16801240	T	C	CROCCP3	RNA	Alu_Repeats	38	60.317	0.571	5	5	0.445	0.344127	0.02226	-0.321867	4.99047e-15	5.53511e-12
667	19	58377386	A	G	ZNF587	IGR	Alu_Repeats	32	50.794	0.908	16	16	0.873	0.461444	0.13975	-0.321694	1.83695e-06	0.000102653
668	22	47066768	A	G	GRAMD4	Intron	Alu_Repeats	24	38.095	0.844	0	0	0	0.321635	0	-0.321635	3.26885e-11	8.8322e-09
669	3	155659937	A	G	GMPS	3'UTR	Alu_Repeats	39	61.905	0.591	7	7	0.63	0.365587	0.04411	-0.321477	7.65095e-13	3.8109e-10
670	17	26935497	T	C	SGK494	IGR	Alu_Repeats	48	76.19	0.521	19	19	0.396	0.396667	0.07528	-0.321387	1.0365e-14	1.06597e-11
671	12	53570391	T	C	CSAD	Intron	Alu_Repeats	35	55.556	0.738	18	18	0.491	0.409841	0.08847	-0.321371	4.19947e-09	5.67303e-07
672	7	137068046	T	C	DGKI	3'UTR	Non_Alu_Non_Repeats	29	46.032	0.717	1	1	0.857	0.329937	0.00857	-0.321367	1.18137e-12	5.48401e-10
673	17	37410441	T	C	RP11-690G19.3	lincRNA	Alu_Repeats	37	58.73	0.565	3	3	0.358	0.332	0.01073	-0.32127	4.70832e-16	8.11834e-13
674	1	78487142	A	G	GIPC2	Intron	Alu_Repeats	37	58.73	0.547	0	0	0	0.321238	0	-0.321238	8.50866e-18	2.87392e-14
675	22	47067686	A	G	GRAMD4	Intron	Alu_Repeats	22	34.921	0.919	0	0	0	0.321048	0	-0.321048	2.79973e-10	5.45933e-08
676	7	4939273	T	C	Unknown	IGR	Alu_Repeats	29	46.032	0.953	12	12	0.982	0.438889	0.11788	-0.321009	6.70316e-06	0.000281609
677	19	16348397	A	G	AP1M1	IGR	Alu_Repeats	32	50.794	0.645	1	1	0.667	0.327635	0.00667	-0.320965	2.83379e-14	2.34817e-11
678	2	191229595	A	G	INPP1	Intron	Alu_Repeats	42	66.667	0.495	3	3	0.301	0.329984	0.00902	-0.320964	8.01951e-19	4.24772e-15
679	12	95421035	T	C	NR2C1	Intron	Alu_Repeats	35	55.556	0.577	0	0	0	0.320746	0	-0.320746	1.02143e-16	2.25275e-13
680	14	20729682	T	C	TTC5	Intron	Alu_Repeats	32	50.794	0.643	1	1	0.615	0.326841	0.00615	-0.320691	2.21998e-14	1.90378e-11
681	19	58780131	A	G	CTD-3138B18.4	Intron	Non_Alu_Repeats	31	49.206	0.671	1	1	1	0.330365	0.01	-0.320365	1.22641e-13	7.99579e-11
682	2	55524134	T	C	CCDC88A	Intron	Alu_Repeats	24	38.095	0.991	6	6	0.955	0.377667	0.05731	-0.320357	2.19498e-07	1.68384e-05
683	17	79780692	T	C	FAM195B	3'UTR	Non_Alu_Non_Repeats	57	90.476	0.631	75	75	0.334	0.570587	0.25031	-0.320277	4.50683e-15	5.06915e-12
684	22	26120940	A	G	ADRBK2	3'UTR	Alu_Repeats	32	50.794	0.658	3	3	0.461	0.334063	0.01384	-0.320223	3.59508e-13	2.05843e-10
685	15	45775125	T	C	SLC30A4	3'UTR	Alu_Repeats	39	61.905	0.697	20	20	0.556	0.431349	0.1113	-0.320049	9.59953e-10	1.56057e-07
686	7	48146088	A	G	UPP1	Intron	Alu_Repeats	30	47.619	0.799	19	19	0.318	0.38046	0.06047	-0.31999	6.97092e-07	4.52192e-05
687	5	175805775	A	G	ARL10	3'UTR	Alu_Repeats	28	44.444	0.813	5	5	0.828	0.361365	0.04139	-0.319975	1.87436e-09	2.88223e-07
688	1	10456182	A	G	PGD	5'Flank	Alu_Repeats	48	76.19	0.485	12	12	0.416	0.369762	0.04998	-0.319782	1.3644e-16	2.87196e-13
689	19	59078501	T	C	MZF1	Intron	Alu_Repeats	39	61.905	0.784	27	27	0.614	0.48527	0.16589	-0.31938	9.10194e-08	8.01414e-06
690	2	55763929	A	G	CCDC104	Intron	Alu_Repeats	24	38.095	0.838	0	0	0	0.319349	0	-0.319349	3.29577e-11	8.8322e-09
691	11	1624961	T	C	Unknown	IGR	Non_Alu_Non_Repeats	32	50.794	0.629	0	0	0	0.31927	0	-0.31927	3.72645e-15	4.40996e-12
692	19	55791091	C	T	HSPBP1	5'UTR	Non_Alu_Non_Repeats	45	71.429	0.688	19	19	0.908	0.491556	0.17251	-0.319046	1.66059e-08	1.85804e-06
693	11	71274578	A	C	KRTAP5-10	5'Flank	Non_Alu_Repeats	21	33.333	0.987	1	1	1	0.329032	0.01	-0.319032	5.32871e-09	7.05734e-07
694	6	32132737	A	G	EGFL8	Intron	Alu_Repeats	25	39.683	0.965	7	7	0.911	0.382762	0.06376	-0.319002	2.61334e-07	1.97579e-05
695	17	47501417	T	G	RP11-81K2.1	Intron	Non_Alu_Non_Repeats	22	34.921	0.999	3	3	1	0.348984	0.03	-0.318984	4.34117e-08	4.30927e-06
696	X	47068805	A	G	UBA1	Intron	Alu_Repeats	41	65.079	0.554	10	10	0.418	0.360556	0.04181	-0.318746	2.36261e-14	2.00909e-11
697	1	161340806	A	G	RP11-122G18.5	lincRNA	Alu_Repeats	33	52.381	0.724	9	9	0.675	0.379302	0.06073	-0.318572	6.22537e-10	1.13525e-07
698	X	1512021	G	C	SLC25A6	5'Flank	Non_Alu_Repeats	25	39.683	0.903	4	4	1	0.358524	0.04	-0.318524	1.11101e-08	1.30658e-06
699	12	124411642	T	C	DNAH10OS	3'UTR	Alu_Repeats	37	58.73	0.601	7	7	0.489	0.352714	0.03422	-0.318494	1.86357e-13	1.12391e-10
700	19	5684064	A	G	HSD11B1L	5'UTR	Alu_Repeats	37	58.73	0.615	9	9	0.472	0.360968	0.04251	-0.318458	1.07844e-12	5.18982e-10
701	8	141519640	T	C	CHRAC1	5'Flank	Alu_Repeats	48	76.19	0.511	13	13	0.547	0.389381	0.07108	-0.318301	4.67661e-14	3.49624e-11
702	1	46691659	A	G	Unknown	IGR	Alu_Repeats	40	63.492	0.537	4	4	0.564	0.340841	0.02255	-0.318291	3.59183e-16	6.5119e-13
703	9	131093323	A	G	COQ4	Intron	Alu_Repeats	41	65.079	0.607	16	16	0.479	0.394889	0.07668	-0.318209	6.86373e-12	2.41947e-09
704	1	78166252	T	C	USP33	Intron	Alu_Repeats	21	33.333	0.954	0	0	0	0.318	0	-0.318	7.89169e-10	1.33057e-07
705	9	124579001	C	T	RP11-244O19.1	RNA	Non_Alu_Non_Repeats	48	76.19	0.871	43	43	0.804	0.663667	0.34576	-0.317907	1.56072e-05	0.000589604
706	16	1410364	A	G	GNPTG	Intron	Alu_Repeats	49	77.778	0.75	34	34	0.782	0.583683	0.26599	-0.317693	4.92981e-06	0.000235118
707	7	99649124	A	G	ZSCAN21	Intron	Alu_Repeats	32	50.794	0.774	11	11	0.687	0.39319	0.07552	-0.31767	6.18438e-09	7.78791e-07
708	13	50487701	T	C	SPRYD7	3'UTR	Alu_Repeats	39	61.905	0.565	6	6	0.539	0.349889	0.03236	-0.317529	1.2475e-14	1.14623e-11
709	21	34964548	T	C	CRYZL1	Intron	Alu_Repeats	33	52.381	0.715	9	9	0.632	0.374397	0.05689	-0.317507	3.34078e-10	6.40796e-08
710	X	1515852	A	G	LINC00106	lincRNA	Alu_Repeats	25	39.683	0.818	1	1	0.727	0.324683	0.00727	-0.317413	6.0615e-11	1.5496e-08
711	3	49461024	T	C	NICN1	3'UTR	Alu_Repeats	29	46.032	0.897	10	10	0.956	0.412889	0.09556	-0.317329	1.08639e-06	6.25336e-05
712	4	103732776	T	C	UBE2D3	Intron	Alu_Repeats	33	52.381	0.605	0	0	0	0.316873	0	-0.316873	1.15981e-15	1.66697e-12
713	X	48900900	T	G	TFE3	5'UTR	Non_Alu_Non_Repeats	25	39.683	1	8	8	1	0.396825	0.08	-0.316825	1.03802e-06	5.98855e-05
714	11	117080484	T	C	PCSK7	Intron	Alu_Repeats	40	63.492	0.538	6	6	0.418	0.34181	0.02506	-0.31675	8.61056e-16	1.38452e-12
715	17	29122919	A	G	CRLF3	Intron	Alu_Repeats	33	52.381	0.681	5	5	0.797	0.356508	0.03987	-0.316638	3.20027e-11	8.8322e-09
716	16	1409399	A	G	GNPTG	Intron	Alu_Repeats	40	63.492	0.583	10	10	0.539	0.37046	0.05385	-0.31661	5.19349e-13	2.6945e-10
717	16	89609442	A	G	SPG7	Intron	Alu_Repeats	27	42.857	0.773	2	2	0.728	0.331159	0.01455	-0.316609	4.17212e-11	1.09562e-08
718	5	157185319	A	G	LSM11	3'UTR	Alu_Repeats	30	47.619	0.665	0	0	0	0.316603	0	-0.316603	3.98969e-14	3.0336e-11
719	22	18977276	A	G	DGCR5	RNA	Alu_Repeats	31	49.206	0.669	2	2	0.636	0.329159	0.01272	-0.316439	4.59639e-13	2.40939e-10
720	1	10451955	A	G	RN7SL721P	RNA	Alu_Repeats	45	71.429	0.45	1	1	0.556	0.321651	0.00556	-0.316091	2.83878e-21	4.22472e-17
721	9	68421797	A	G	Unknown	IGR	Alu_Repeats	29	46.032	0.694	1	1	0.333	0.319349	0.00333	-0.316019	5.45616e-13	2.80676e-10
722	4	764655	T	C	PCGF3	IGR	Alu_Repeats	25	39.683	0.819	1	1	0.882	0.32481	0.00882	-0.31599	8.67916e-11	2.14963e-08
723	7	99810493	T	C	STAG3	Intron	Alu_Repeats	55	87.302	0.614	60	60	0.368	0.536381	0.22054	-0.315841	5.30225e-13	2.7417e-10
724	1	1365466	A	G	TMEM88B	IGR	Alu_Repeats	53	84.127	0.716	42	42	0.682	0.602206	0.28639	-0.315816	5.96554e-08	5.3866e-06
725	X	77163568	A	G	ATP7A	5'Flank	Alu_Repeats	22	34.921	0.904	0	0	0	0.31573	0	-0.31573	2.76762e-10	5.45933e-08
726	11	6513945	A	G	TIMM10B	Intron	Alu_Repeats	30	47.619	0.8	10	10	0.653	0.380921	0.06525	-0.315671	1.71375e-08	1.85804e-06
727	22	30426323	A	G	MTMR3	IGR	Non_Alu_Non_Repeats	35	55.556	1	24	24	1	0.555556	0.24	-0.315556	4.74918e-05	0.00140316
728	19	30190185	T	C	C19orf12	IGR	Alu_Repeats	31	49.206	0.832	14	14	0.669	0.409175	0.09363	-0.315545	1.30301e-07	1.03152e-05
729	12	124109086	T	C	EIF2B1	Intron	Alu_Repeats	35	55.556	0.58	2	2	0.354	0.322476	0.00708	-0.315396	2.06349e-15	2.70591e-12
730	12	60178031	A	G	SLC16A7	IGR	Alu_Repeats	25	39.683	0.862	3	3	0.892	0.341952	0.02675	-0.315202	2.50258e-09	3.50577e-07
731	2	201842479	T	C	FAM126B	3'UTR	Alu_Repeats	48	76.19	0.664	39	39	0.49	0.506222	0.1911	-0.315122	4.95329e-10	9.20466e-08
732	10	30600558	T	C	MTPAP	3'UTR	Non_Alu_Non_Repeats	27	42.857	0.806	4	4	0.758	0.345397	0.0303	-0.315097	8.91751e-10	1.46054e-07
733	17	80251848	A	G	RP13-516M14.4	lincRNA	Alu_Repeats	49	77.778	0.478	19	19	0.299	0.371841	0.05681	-0.315031	1.53028e-16	3.1717e-13
734	19	16348423	A	G	AP1M1	IGR	Alu_Repeats	35	55.556	0.579	1	1	0.667	0.321476	0.00667	-0.314806	1.0331e-15	1.6194e-12
735	18	44250465	T	C	Unknown	IGR	Alu_Repeats	40	63.492	0.526	6	6	0.323	0.334159	0.01936	-0.314799	3.75727e-16	6.73649e-13
736	17	43718228	A	G	CRHR1	Intron	Alu_Repeats	33	52.381	0.654	4	4	0.697	0.342635	0.02788	-0.314755	2.14791e-12	9.16622e-10
737	8	30043772	A	G	DCTN6	IGR	Alu_Repeats	34	53.968	0.589	1	1	0.333	0.318032	0.00333	-0.314702	1.44195e-15	2.00783e-12
738	7	32953633	T	C	AVL9	Intron	Alu_Repeats	40	63.492	0.549	10	10	0.336	0.348286	0.03363	-0.314656	1.60148e-14	1.42151e-11
739	20	29652682	A	T	Unknown	IGR	Alu_Repeats	30	47.619	0.68	2	2	0.45	0.323651	0.009	-0.314651	7.76866e-13	3.86033e-10
740	7	44066999	T	C	RASA4CP	RNA	Alu_Repeats	32	50.794	0.634	1	1	0.727	0.321857	0.00727	-0.314587	3.05615e-14	2.51697e-11
741	16	1403642	A	G	GNPTG	Intron	Alu_Repeats	46	73.016	0.512	12	12	0.496	0.374111	0.05953	-0.314581	9.76938e-15	1.01112e-11
742	17	38075873	T	C	ORMDL3	IGR	Alu_Repeats	26	41.27	0.916	7	7	0.907	0.378032	0.0635	-0.314532	1.37824e-07	1.08366e-05
743	22	20054874	A	G	TANGO2	IGR	Alu_Repeats	45	71.429	0.559	13	13	0.655	0.399635	0.08518	-0.314455	6.06957e-12	2.17645e-09
744	9	68416545	A	C	MIR4477B	RNA	Alu_Repeats	23	36.508	0.998	5	5	1	0.364444	0.05	-0.314444	2.7109e-07	2.04098e-05
745	1	92654738	A	G	RP4-621B10.8	lincRNA	Alu_Repeats	40	63.492	0.502	1	1	0.455	0.318952	0.00455	-0.314402	1.17685e-18	5.85102e-15
746	19	35640742	A	G	FXYD7	Intron	Alu_Repeats	38	60.317	0.541	3	3	0.401	0.326222	0.01202	-0.314202	2.64161e-16	5.28582e-13
747	22	31300854	A	G	OSBP2	Intron	Alu_Repeats	25	39.683	0.791	0	0	0	0.314048	0	-0.314048	1.11165e-11	3.48811e-09
748	13	25513267	G	A	TPTE2P1	RNA	Non_Alu_Repeats	20	31.746	0.989	0	0	0	0.313937	0	-0.313937	2.07835e-09	3.16537e-07
749	11	71274353	C	T	KRTAP5-10	5'Flank	Non_Alu_Repeats	20	31.746	0.989	0	0	0	0.313889	0	-0.313889	2.10659e-09	3.20296e-07
750	4	71682036	T	C	GRSF1	3'UTR	Alu_Repeats	33	52.381	0.67	6	6	0.615	0.350778	0.03692	-0.313858	1.05663e-11	3.48811e-09
751	1	92654658	A	G	RP4-621B10.8	lincRNA	Alu_Repeats	42	66.667	0.478	1	1	0.5	0.318667	0.005	-0.313667	1.12959e-19	9.34104e-16
752	12	49326171	T	C	RP11-302B13.5	Intron	Alu_Repeats	31	49.206	0.698	5	5	0.599	0.343524	0.02994	-0.313584	1.87454e-11	5.61184e-09
753	5	17109448	T	C	CTD-2228A4.1	lincRNA	Alu_Repeats	21	33.333	0.941	0	0	0	0.313571	0	-0.313571	7.92616e-10	1.33057e-07
754	10	121332403	T	C	TIAL1	IGR	Alu_Repeats	32	50.794	0.72	7	7	0.744	0.365667	0.05211	-0.313557	5.99816e-10	1.09727e-07
755	X	77164198	A	G	ATP7A	5'Flank	Alu_Repeats	23	36.508	0.914	2	2	1	0.33354	0.02	-0.31354	6.10924e-09	7.78791e-07
756	2	70208910	T	C	PCBP1-AS1	RNA	Alu_Repeats	32	50.794	0.617	0	0	0	0.313508	0	-0.313508	3.82379e-15	4.40996e-12
757	7	5887954	A	G	ZNF815P	RNA	Alu_Repeats	29	46.032	0.764	6	6	0.634	0.351476	0.03805	-0.313426	7.29042e-10	1.31176e-07
758	5	17108255	T	C	CTD-2228A4.1	lincRNA	Alu_Repeats	36	57.143	0.548	0	0	0	0.31319	0	-0.31319	2.96957e-17	8.16307e-14
759	7	107803982	T	C	NRCAM	Intron	Non_Alu_Non_Repeats	26	41.27	0.773	2	2	0.301	0.319175	0.00603	-0.313145	7.45007e-11	1.87152e-08
760	4	128958703	A	G	C4orf29	3'UTR	Alu_Repeats	32	50.794	0.697	8	8	0.515	0.354159	0.04119	-0.312969	7.19891e-11	1.81462e-08
761	15	41869410	A	G	TYRO3	Intron	Alu_Repeats	31	49.206	0.636	0	0	0	0.312889	0	-0.312889	1.24344e-14	1.14441e-11
762	12	121083780	A	G	CABP1	Intron	Alu_Repeats	33	52.381	0.597	0	0	0	0.312571	0	-0.312571	1.15971e-15	1.66697e-12
763	7	104744412	T	C	KMT2E	Intron	Alu_Repeats	36	57.143	0.567	2	2	0.585	0.32419	0.01169	-0.3125	1.3829e-15	1.93893e-12
764	10	27228188	T	A	LINC00202-1	lincRNA	Non_Alu_Non_Repeats	28	44.444	0.703	0	0	0	0.312381	0	-0.312381	3.9028e-13	2.09075e-10
765	9	131188509	A	G	CERCAM	Intron	Alu_Repeats	26	41.27	0.838	4	4	0.84	0.345857	0.03359	-0.312267	2.88882e-09	4.0012e-07
766	19	56150717	A	G	ZNF581	Intron	Alu_Repeats	42	66.667	0.635	28	28	0.398	0.423413	0.11131	-0.312103	5.33201e-10	9.85194e-08
767	19	58449555	T	C	ZNF418	5'Flank	Alu_Repeats	34	53.968	0.63	6	6	0.462	0.339746	0.02769	-0.312056	1.38946e-12	6.16996e-10
768	12	53568343	T	C	CSAD	Intron	Alu_Repeats	48	76.19	0.605	26	26	0.573	0.460841	0.14902	-0.311821	1.19814e-09	1.92463e-07
769	2	206981628	T	C	NDUFS1	3'UTR	Alu_Repeats	42	66.667	0.746	28	28	0.663	0.497476	0.18574	-0.311736	2.73605e-08	2.81382e-06
770	9	97056600	A	G	ZNF169	Intron	Alu_Repeats	41	65.079	0.511	4	4	0.518	0.332444	0.02071	-0.311734	8.55678e-17	2.0516e-13
771	19	54489797	A	G	CACNG8	3'UTR	Alu_Repeats	50	79.365	0.433	8	8	0.396	0.343381	0.03165	-0.311731	1.72025e-19	1.2465e-15
772	3	15454116	T	C	METTL6	Intron	Alu_Repeats	29	46.032	0.782	7	7	0.694	0.360095	0.04856	-0.311535	3.4606e-09	4.75092e-07
773	1	94317266	A	G	RP4-561L24.3	lincRNA	Alu_Repeats	38	60.317	0.541	3	3	0.497	0.326444	0.01491	-0.311534	3.69081e-16	6.66154e-13
774	19	3287525	T	C	CELF5	Intron	Alu_Repeats	31	49.206	0.633	0	0	0	0.311429	0	-0.311429	1.23779e-14	1.14441e-11
775	11	118875689	A	G	CCDC84	Intron	Alu_Repeats	23	36.508	0.88	1	1	1	0.321429	0.01	-0.311429	8.8138e-10	1.4456e-07
776	22	26121077	A	G	ADRBK2	3'UTR	Alu_Repeats	48	76.19	0.542	21	21	0.485	0.41319	0.10184	-0.31135	3.00985e-12	1.24575e-09
777	19	41076053	T	C	SPTBN4	Intron	Non_Alu_Non_Repeats	27	42.857	0.726	0	0	0	0.311254	0	-0.311254	1.1935e-12	5.48401e-10
778	22	41678620	T	C	RANGAP1	Intron	Alu_Repeats	30	47.619	0.653	0	0	0	0.311111	0	-0.311111	3.98899e-14	3.0336e-11
779	2	132272543	A	G	AC093838.4	RNA	Alu_Repeats	22	34.921	0.976	3	3	1	0.341	0.03	-0.311	6.14681e-08	5.54349e-06
780	2	201843310	T	C	FAM126B	3'UTR	Alu_Repeats	34	53.968	0.616	4	4	0.543	0.332698	0.02174	-0.310958	1.75823e-13	1.07294e-10
781	14	45600578	T	C	FKBP3	Intron	Alu_Repeats	39	61.905	0.535	7	7	0.29	0.331175	0.02032	-0.310855	2.28127e-15	2.94856e-12
782	12	8537015	T	C	LINC00937	lincRNA	Alu_Repeats	34	53.968	0.862	18	18	0.858	0.465175	0.15436	-0.310815	2.19245e-06	0.000120967
783	9	140048198	A	G	GRIN1	Intron	Non_Alu_Non_Repeats	20	31.746	0.979	0	0	0	0.310651	0	-0.310651	2.07835e-09	3.16537e-07
784	16	74341715	T	C	PSMD7	IGR	Alu_Repeats	40	63.492	0.537	8	8	0.38	0.340873	0.03042	-0.310453	4.06556e-15	4.64047e-12
785	2	38793327	T	C	HNRNPLL	Intron	Alu_Repeats	30	47.619	0.72	5	5	0.648	0.342794	0.03242	-0.310374	1.12514e-10	2.562e-08
786	X	73416925	T	C	Unknown	IGR	Non_Alu_Repeats	53	84.127	0.471	27	27	0.319	0.396508	0.08615	-0.310358	3.98013e-17	1.05065e-13
787	13	53263983	A	G	SUGT1	IGR	Alu_Repeats	30	47.619	0.753	6	6	0.804	0.358508	0.04822	-0.310288	1.54539e-09	2.41634e-07
788	1	207943188	A	G	CD46	Intron	Alu_Repeats	35	55.556	0.614	6	6	0.512	0.340937	0.03069	-0.310247	7.67988e-13	3.82296e-10
789	10	50951895	A	G	OGDHL	Intron	Non_Alu_Non_Repeats	27	42.857	0.747	1	1	1	0.320127	0.01	-0.310127	9.68226e-12	3.29962e-09
790	2	8862906	T	C	KIDINS220	5'Flank	Alu_Repeats	52	82.54	0.404	6	6	0.384	0.333127	0.02303	-0.310097	2.19084e-22	6.19216e-18
791	10	103549695	T	C	MGEA5	Intron	Alu_Repeats	37	58.73	0.59	7	7	0.523	0.346635	0.03661	-0.310025	3.80777e-13	2.09075e-10
792	2	74626428	A	G	Unknown	IGR	Alu_Repeats	35	55.556	0.569	1	1	0.6	0.315905	0.006	-0.309905	7.17206e-16	1.16803e-12
793	9	130993183	A	G	DNM1	Intron	Alu_Repeats	40	63.492	0.522	3	3	0.731	0.33173	0.02193	-0.3098	3.62971e-16	6.56589e-13
794	17	75564458	A	G	RP11-13K12.5	lincRNA	Alu_Repeats	27	42.857	0.779	3	3	0.8	0.333778	0.024	-0.309778	2.91455e-10	5.65064e-08
795	11	33096857	A	G	TCP11L1	IGR	Alu_Repeats	42	66.667	0.571	11	11	0.648	0.380683	0.07133	-0.309353	9.23388e-12	3.15744e-09
796	11	130741931	T	C	RP11-890B15.3	lincRNA	Non_Alu_Non_Repeats	36	57.143	0.683	17	17	0.476	0.390333	0.081	-0.309333	2.16892e-09	3.21106e-07
797	13	115049597	A	G	UPF3A	Intron	Alu_Repeats	50	79.365	0.754	48	48	0.602	0.59846	0.28914	-0.30932	1.68678e-09	2.61671e-07
798	13	88347714	A	G	Unknown	IGR	Alu_Repeats	39	61.905	0.5	0	0	0	0.309302	0	-0.309302	6.67279e-19	3.67939e-15
799	5	149575673	A	G	SLC6A7	Intron	Non_Alu_Non_Repeats	29	46.032	0.672	0	0	0	0.309286	0	-0.309286	1.26247e-13	7.99579e-11
800	6	74082667	C	T	OOEP	Intron	Non_Alu_Non_Repeats	37	58.73	0.998	28	28	0.99	0.586238	0.27725	-0.308988	3.65832e-05	0.00124919
801	3	58306729	A	G	RPP14	3'UTR	Alu_Repeats	42	66.667	0.663	18	18	0.741	0.442159	0.13336	-0.308799	5.29612e-08	4.82082e-06
802	8	30047328	A	G	Unknown	IGR	Alu_Repeats	36	57.143	0.561	2	2	0.601	0.320778	0.01202	-0.308758	1.49017e-15	2.06433e-12
803	19	39121235	A	G	EIF3K	Intron	Alu_Repeats	41	65.079	0.506	4	4	0.519	0.329444	0.02076	-0.308684	1.08403e-16	2.33843e-13
804	1	150585654	T	C	ENSA	Intron	Alu_Repeats	36	57.143	0.576	4	4	0.517	0.329333	0.02067	-0.308663	2.32791e-14	1.98166e-11
805	15	25228793	A	G	SNURF	Intron	Alu_Repeats	31	49.206	0.669	3	3	0.683	0.329143	0.02049	-0.308653	1.88935e-12	8.17038e-10
806	19	35821848	A	G	CD22	Intron	Alu_Repeats	29	46.032	0.76	6	6	0.69	0.350048	0.0414	-0.308648	1.26481e-09	2.01335e-07
807	1	16785003	T	C	NECAP2	Intron	Alu_Repeats	29	46.032	0.718	3	3	0.733	0.330492	0.022	-0.308492	2.53349e-11	7.38274e-09
808	13	115063876	A	G	UPF3A	Intron	Alu_Repeats	29	46.032	0.773	7	7	0.677	0.355841	0.0474	-0.308441	4.78775e-09	6.39102e-07
809	14	51459093	T	C	TRIM9	Intron	Alu_Repeats	31	49.206	0.627	0	0	0	0.308429	0	-0.308429	1.24355e-14	1.14441e-11
810	12	75889880	T	C	GLIPR1	Intron	Alu_Repeats	33	52.381	0.682	10	10	0.486	0.357048	0.04864	-0.308408	1.50127e-10	3.33322e-08
811	12	51904096	A	G	SLC4A8	IGR	Alu_Repeats	38	60.317	0.557	5	5	0.548	0.335778	0.02741	-0.308368	2.12752e-14	1.83615e-11
812	2	74626526	A	G	Unknown	IGR	Alu_Repeats	28	44.444	0.694	0	0	0	0.308317	0	-0.308317	3.94162e-13	2.09075e-10
813	10	93170250	C	G	HECTD2	Missense_Mutation	Non_Alu_Non_Repeats	27	42.857	0.999	12	12	1	0.428254	0.12	-0.308254	8.64519e-06	0.000359083
814	12	53882661	T	C	MAP3K12	Intron	Alu_Repeats	36	57.143	0.691	11	11	0.787	0.394683	0.08652	-0.308163	2.46248e-09	3.45318e-07
815	16	89782068	T	C	VPS9D1	Intron	Alu_Repeats	46	73.016	0.422	0	0	0	0.308143	0	-0.308143	5.51245e-23	2.3047e-18
816	17	29120986	A	G	CRLF3	Intron	Alu_Repeats	52	82.54	0.51	27	27	0.419	0.421238	0.11326	-0.307978	4.82479e-13	2.51609e-10
817	1	40012549	T	C	RP11-69E11.4	RNA	Alu_Repeats	33	52.381	0.666	12	12	0.342	0.349016	0.04108	-0.307936	6.24683e-10	1.1389e-07
818	7	101205765	T	C	LINC01007	lincRNA	Alu_Repeats	25	39.683	0.801	1	1	1	0.317873	0.01	-0.307873	1.13089e-10	2.57238e-08
819	1	19955055	A	G	MINOS1	3'UTR	Alu_Repeats	39	61.905	0.536	4	4	0.597	0.331635	0.02386	-0.307775	2.26137e-15	2.9275e-12
820	8	21896521	A	G	NPM2	IGR	Alu_Repeats	21	33.333	0.953	1	1	1	0.317556	0.01	-0.307556	5.88816e-09	7.73131e-07
821	2	99812903	A	G	MRPL30	3'UTR	Alu_Repeats	46	73.016	0.447	7	7	0.266	0.326143	0.01861	-0.307533	1.28195e-19	1.0215e-15
822	4	48859804	A	G	OCIAD1	Intron	Alu_Repeats	30	47.619	0.669	4	4	0.279	0.318667	0.01117	-0.307497	8.13996e-12	2.82148e-09
823	22	19010039	A	G	DGCR9	lincRNA	Alu_Repeats	30	47.619	0.669	2	2	0.55	0.318413	0.011	-0.307413	9.79727e-13	4.77146e-10
824	10	46972165	T	C	SYT15	5'Flank	Non_Alu_Repeats	57	90.476	0.643	40	40	0.686	0.581683	0.27431	-0.307373	1.50143e-06	8.51656e-05
825	2	61347804	A	G	KIAA1841	Intron	Alu_Repeats	26	41.27	0.745	0	0	0	0.307333	0	-0.307333	3.69904e-12	1.40085e-09
826	16	262915	T	C	LUC7L	Intron	Alu_Repeats	41	65.079	0.532	8	8	0.49	0.346365	0.03916	-0.307205	1.5815e-14	1.40686e-11
827	12	124410657	T	C	DNAH10OS	IGR	Alu_Repeats	26	41.27	0.838	5	5	0.776	0.345968	0.03878	-0.307188	9.39071e-09	1.12146e-06
828	8	12886275	A	G	KIAA1456	Intron	Alu_Repeats	42	66.667	0.488	4	4	0.463	0.325667	0.0185	-0.307167	1.75682e-17	5.35236e-14
829	20	3160505	T	C	Unknown	IGR	Alu_Repeats	34	53.968	0.584	1	1	0.812	0.315111	0.00812	-0.306991	4.35835e-15	4.94561e-12
830	21	34734044	A	G	IFNAR1	IGR	Alu_Repeats	41	65.079	0.911	33	33	0.867	0.592841	0.28595	-0.306891	2.7636e-05	0.000960924
831	22	44566101	A	G	PARVB	IGR	Alu_Repeats	34	53.968	0.614	4	4	0.606	0.331127	0.02424	-0.306887	4.2063e-13	2.21638e-10
832	5	157185216	A	G	LSM11	3'UTR	Alu_Repeats	45	71.429	0.513	11	11	0.541	0.366317	0.05952	-0.306797	4.35606e-14	3.28705e-11
833	2	130915669	T	C	SMPD4	Intron	Alu_Repeats	24	38.095	0.894	5	5	0.679	0.340698	0.03395	-0.306748	4.11473e-08	4.09754e-06
834	12	117647105	T	C	NOS1	3'UTR	Non_Alu_Repeats	30	47.619	0.718	5	5	0.7	0.341746	0.035	-0.306746	1.50345e-10	3.33715e-08
835	11	94150140	T	G	MRE11A	IGR	Non_Alu_Non_Repeats	32	50.794	0.998	20	20	1	0.506714	0.2	-0.306714	5.2387e-05	0.00154318
836	14	105184088	G	C	INF2	Intron	Non_Alu_Non_Repeats	35	55.556	0.734	12	12	0.843	0.407841	0.10119	-0.306651	1.85941e-08	1.9514e-06
837	1	10456926	A	G	PGD	5'Flank	Alu_Repeats	48	76.19	0.43	7	7	0.302	0.327762	0.02112	-0.306642	1.60326e-20	1.77984e-16
838	17	29121120	A	G	CRLF3	Intron	Alu_Repeats	47	74.603	0.522	21	21	0.393	0.389079	0.08247	-0.306609	1.91926e-13	1.15127e-10
839	3	170180456	T	C	SLC7A14	3'UTR	Alu_Repeats	36	57.143	0.598	8	8	0.439	0.341603	0.0351	-0.306503	1.07628e-12	5.18561e-10
840	1	92488088	T	C	Unknown	IGR	Alu_Repeats	42	66.667	0.505	6	6	0.506	0.336841	0.03038	-0.306461	1.11078e-15	1.66697e-12
841	16	2145221	T	C	PKD1	Intron	Alu_Repeats	22	34.921	0.889	1	1	0.417	0.310571	0.00417	-0.306401	1.23348e-09	1.97512e-07
842	5	131287552	T	C	ACSL6	IGR	Alu_Repeats	51	80.952	0.55	24	24	0.579	0.445238	0.1389	-0.306338	2.0712e-10	4.46292e-08
843	21	45166898	A	G	PDXK	Intron	Alu_Repeats	24	38.095	0.804	0	0	0	0.30619	0	-0.30619	3.29766e-11	8.8322e-09
844	12	132331109	A	G	MMP17	Intron	Alu_Repeats	28	44.444	0.705	1	1	0.722	0.313333	0.00722	-0.306113	2.88393e-12	1.19669e-09
845	16	74482653	G	A	RP11-252A24.7	lincRNA	Alu_Repeats	25	39.683	0.948	7	7	1	0.376063	0.07	-0.306063	4.7835e-07	3.17542e-05
846	1	44428882	A	G	IPO13	Intron	Alu_Repeats	33	52.381	0.592	1	1	0.417	0.310206	0.00417	-0.306036	5.08895e-15	5.60338e-12
847	5	142604914	A	G	ARHGAP26	3'UTR	Alu_Repeats	42	66.667	0.504	10	10	0.299	0.335921	0.02993	-0.305991	1.07703e-15	1.66697e-12
848	9	131092796	A	G	COQ4	Intron	Alu_Repeats	26	41.27	0.984	10	10	1	0.405952	0.1	-0.305952	7.41764e-06	0.000309875
849	14	85985193	G	A	CTD-2128A3.2	lincRNA	Alu_Repeats	27	42.857	0.714	0	0	0	0.305825	0	-0.305825	1.19889e-12	5.48401e-10
850	12	67710738	A	G	CAND1	3'UTR	Alu_Repeats	50	79.365	0.579	32	32	0.481	0.459698	0.15392	-0.305778	1.44485e-11	4.42853e-09
851	14	100763224	T	C	SLC25A29	Intron	Alu_Repeats	46	73.016	0.448	8	8	0.272	0.327381	0.02173	-0.305651	4.81287e-19	3.00027e-15
852	4	103733328	T	C	UBE2D3	Intron	Alu_Repeats	31	49.206	0.621	0	0	0	0.305571	0	-0.305571	1.24388e-14	1.14441e-11
853	22	18281899	T	C	MICAL3	Intron	Alu_Repeats	30	47.619	0.642	0	0	0	0.30554	0	-0.30554	3.99005e-14	3.0336e-11
854	19	41303953	A	G	RAB4B-EGLN2	Intron	Alu_Repeats	35	55.556	0.55	0	0	0	0.30546	0	-0.30546	1.0222e-16	2.25275e-13
855	14	35496504	A	G	SRP54	Intron	Alu_Repeats	35	55.556	0.607	7	7	0.454	0.337175	0.03177	-0.305405	2.25027e-12	9.55775e-10
856	9	140505890	A	G	ARRDC1	Intron	Alu_Repeats	41	65.079	0.495	7	7	0.24	0.322143	0.01678	-0.305363	1.02828e-16	2.2583e-13
857	1	226793336	A	G	C1orf95	3'UTR	Non_Alu_Non_Repeats	35	55.556	0.55	0	0	0	0.305317	0	-0.305317	1.02277e-16	2.25275e-13
858	16	262931	T	C	LUC7L	Intron	Alu_Repeats	30	47.619	0.76	9	9	0.631	0.362016	0.05683	-0.305186	5.29864e-09	7.01866e-07
859	19	39120842	A	G	EIF3K	Intron	Alu_Repeats	22	34.921	0.889	1	1	0.545	0.310492	0.00545	-0.305042	1.23852e-09	1.97978e-07
860	10	71908542	T	C	SAR1A	3'UTR	Non_Alu_Non_Repeats	30	47.619	0.73	7	7	0.61	0.347698	0.04268	-0.305018	8.15872e-10	1.35018e-07
861	7	66175948	A	G	Unknown	IGR	Alu_Repeats	22	34.921	0.873	0	0	0	0.305016	0	-0.305016	2.79615e-10	5.45933e-08
862	1	1661492	T	C	SLC35E2	Intron	Alu_Repeats	36	57.143	0.701	14	14	0.685	0.400841	0.09594	-0.304901	1.14902e-08	1.3485e-06
863	11	6512188	A	G	TIMM10B	Intron	Alu_Repeats	36	57.143	0.551	3	3	0.333	0.314841	0.01	-0.304841	2.389e-15	3.07797e-12
864	2	55768392	A	G	CCDC104	Intron	Alu_Repeats	36	57.143	0.533	0	0	0	0.304714	0	-0.304714	2.96816e-17	8.16307e-14
865	12	49178658	T	C	ADCY6	5'Flank	Alu_Repeats	32	50.794	0.607	1	1	0.364	0.308254	0.00364	-0.304614	1.4644e-14	1.32302e-11
866	2	44024759	A	G	DYNC2LI1	IGR	Alu_Repeats	27	42.857	0.711	0	0	0	0.304571	0	-0.304571	1.21583e-12	5.48401e-10
867	16	263005	T	C	LUC7L	Intron	Alu_Repeats	38	60.317	0.509	1	1	0.267	0.307238	0.00267	-0.304568	8.28849e-18	2.87392e-14
868	4	585119	A	G	RN7SL358P	RNA	Non_Alu_Non_Repeats	37	58.73	0.518	0	0	0	0.304508	0	-0.304508	8.50948e-18	2.87392e-14
869	19	19901526	T	C	ZNF506	Intron	Alu_Repeats	30	47.619	0.749	8	8	0.655	0.356889	0.05239	-0.304499	3.22776e-09	4.44482e-07
870	13	50487525	T	C	SPRYD7	3'UTR	Alu_Repeats	39	61.905	0.608	12	12	0.597	0.376079	0.0716	-0.304479	6.11741e-11	1.56291e-08
871	5	79776615	T	C	ZFYVE16	IGR	Alu_Repeats	37	58.73	0.615	10	10	0.567	0.361111	0.05666	-0.304451	2.89075e-11	8.31028e-09
872	7	6646529	A	G	C7orf26	Intron	Alu_Repeats	44	69.841	0.661	27	27	0.582	0.46146	0.15717	-0.30429	7.45727e-09	9.00383e-07
873	19	16348789	A	G	AP1M1	IGR	Alu_Repeats	29	46.032	0.661	0	0	0	0.304254	0	-0.304254	1.26247e-13	7.99579e-11
874	9	111898259	T	C	FRRS1L	3'UTR	Alu_Repeats	22	34.921	0.9	1	1	1	0.314254	0.01	-0.304254	2.57239e-09	3.59387e-07
875	11	69474281	T	C	ORAOV1	5'Flank	Alu_Repeats	24	38.095	0.816	1	1	0.692	0.311	0.00692	-0.30408	1.69851e-10	3.72623e-08
876	4	77864212	T	C	Unknown	IGR	Alu_Repeats	42	66.667	0.487	4	4	0.512	0.324444	0.02048	-0.303964	2.78376e-17	8.08589e-14
877	1	1365341	A	G	TMEM88B	IGR	Alu_Repeats	52	82.54	0.621	33	33	0.632	0.512286	0.20845	-0.303836	1.06891e-07	9.31144e-06
878	6	31640793	A	G	CSNK2B-LY6G5B-1181	3'UTR	Alu_Repeats	48	76.19	0.91	46	46	0.847	0.693317	0.38976	-0.303557	2.70511e-06	0.000133055
879	20	48736686	T	C	TMEM189-UBE2V1	Intron	Alu_Repeats	29	46.032	0.659	0	0	0	0.30354	0	-0.30354	1.26236e-13	7.99579e-11
880	12	53572331	T	C	CSAD	Intron	Alu_Repeats	32	50.794	0.709	9	9	0.627	0.359952	0.05642	-0.303532	1.20216e-09	1.93032e-07
881	9	97057431	A	G	ZNF169	Intron	Alu_Repeats	44	69.841	0.479	7	7	0.439	0.334238	0.03072	-0.303518	9.77658e-17	2.25275e-13
882	1	154136895	T	C	TPM3	Intron	Alu_Repeats	25	39.683	0.765	0	0	0	0.303476	0	-0.303476	1.11174e-11	3.48811e-09
883	20	49498418	A	G	Unknown	IGR	Alu_Repeats	46	73.016	0.432	2	2	0.615	0.315667	0.01231	-0.303357	1.38155e-20	1.59944e-16
884	1	10456522	A	G	PGD	5'Flank	Alu_Repeats	32	50.794	0.628	3	3	0.517	0.318794	0.0155	-0.303294	4.67285e-13	2.44789e-10
885	20	32234574	A	G	CBFA2T2	IGR	Alu_Repeats	28	44.444	0.777	7	7	0.602	0.345365	0.04216	-0.303205	5.16983e-09	6.85926e-07
886	16	74342606	T	C	PSMD7	IGR	Alu_Repeats	35	55.556	0.558	2	2	0.335	0.309794	0.00669	-0.303104	1.84467e-15	2.4628e-12
887	17	1941349	A	G	DPH1	Intron	Alu_Repeats	39	61.905	0.605	13	13	0.55	0.374571	0.07149	-0.303081	2.92672e-11	8.40176e-09
888	15	72883310	A	G	RP11-1006G14.4	RNA	Alu_Repeats	40	63.492	0.539	8	8	0.489	0.342143	0.03908	-0.303063	3.14124e-14	2.57658e-11
889	8	42987638	A	G	Unknown	IGR	Alu_Repeats	37	58.73	0.536	3	3	0.402	0.314794	0.01205	-0.302744	6.46553e-16	1.06497e-12
890	2	203163866	A	G	NOP58	Intron	Alu_Repeats	22	34.921	0.887	1	1	0.7	0.309603	0.007	-0.302603	1.23533e-09	1.97771e-07
891	22	31830969	A	G	EIF4ENIF1	5'Flank	Alu_Repeats	31	49.206	0.66	3	3	0.747	0.325	0.0224	-0.3026	5.16828e-12	1.89177e-09
892	2	210891769	A	G	KANSL1L	Intron	Alu_Repeats	37	58.73	0.515	0	0	0	0.302524	0	-0.302524	8.50866e-18	2.87392e-14
893	14	105058377	T	C	C14orf180	IGR	Non_Alu_Non_Repeats	53	84.127	0.394	10	10	0.29	0.33154	0.02902	-0.30252	2.45297e-22	6.6263e-18
894	9	68425823	A	G	Unknown	IGR	Non_Alu_Repeats	34	53.968	0.598	5	5	0.404	0.322651	0.02018	-0.302471	3.53521e-13	2.02612e-10
895	10	43014346	T	C	ZNF37BP	RNA	Alu_Repeats	33	52.381	0.587	2	2	0.259	0.307635	0.00517	-0.302465	1.52738e-14	1.36471e-11
896	22	18983918	A	G	DGCR5	RNA	Alu_Repeats	21	33.333	0.907	0	0	0	0.30246	0	-0.30246	7.99425e-10	1.33057e-07
897	6	102374634	A	G	GRIK2	Intron	Non_Alu_Non_Repeats	39	61.905	0.489	0	0	0	0.302444	0	-0.302444	6.67345e-19	3.67939e-15
898	15	89161260	A	G	Unknown	IGR	Non_Alu_Repeats	23	36.508	0.856	1	1	1	0.312365	0.01	-0.302365	6.56789e-10	1.19208e-07
899	10	46968138	T	G	SYT15	Intron	Non_Alu_Non_Repeats	49	77.778	0.505	18	18	0.502	0.392619	0.09035	-0.302269	6.29051e-13	3.18814e-10
900	12	49323115	T	C	RP11-302B13.5	Intron	Alu_Repeats	24	38.095	0.856	3	3	0.795	0.326111	0.02386	-0.302251	4.73734e-09	6.33e-07
901	17	1942377	A	G	OVCA2	5'Flank	Alu_Repeats	27	42.857	0.719	1	1	0.6	0.308238	0.006	-0.302238	5.81336e-12	2.09583e-09
902	1	47513810	A	G	CYP4X1	Intron	Alu_Repeats	30	47.619	0.634	0	0	0	0.302143	0	-0.302143	3.98864e-14	3.0336e-11
903	7	148886338	A	G	Unknown	IGR	Alu_Repeats	31	49.206	0.711	8	8	0.597	0.349841	0.04779	-0.302051	7.338e-10	1.31856e-07
904	12	53569928	T	C	CSAD	Intron	Alu_Repeats	46	73.016	0.486	15	15	0.352	0.354921	0.05287	-0.302051	2.46925e-15	3.17632e-12
905	11	71274850	A	G	KRTAP5-10	5'Flank	Non_Alu_Repeats	20	31.746	0.983	1	1	1	0.311921	0.01	-0.301921	1.39039e-08	1.60464e-06
906	1	226791870	A	G	C1orf95	3'UTR	Non_Alu_Non_Repeats	44	69.841	0.432	0	0	0	0.301762	0	-0.301762	8.76346e-22	1.73327e-17
907	19	50995098	G	A	Unknown	IGR	Non_Alu_Repeats	26	41.27	0.779	3	3	0.653	0.321302	0.01959	-0.301712	4.81601e-10	8.97837e-08
908	20	3159504	T	C	Unknown	IGR	Alu_Repeats	41	65.079	0.48	2	2	0.55	0.312635	0.011	-0.301635	4.44452e-18	1.7743e-14
909	X	153775343	A	C	IKBKG	5'Flank	Non_Alu_Non_Repeats	19	30.159	1	0	0	0	0.301587	0	-0.301587	5.82318e-09	7.65095e-07
910	19	39122831	A	G	EIF3K	Intron	Alu_Repeats	48	76.19	0.607	34	34	0.473	0.462349	0.16081	-0.301539	4.2631e-10	8.03633e-08
911	11	781076	C	T	AP006621.5	Intron	Alu_Repeats	52	82.54	0.859	44	44	0.927	0.709381	0.40789	-0.301491	8.87054e-05	0.00255054
912	9	131187709	A	G	CERCAM	Intron	Alu_Repeats	34	53.968	0.593	3	3	0.639	0.320175	0.01916	-0.301015	1.35285e-13	8.51862e-11
913	1	10454230	A	G	Unknown	IGR	Alu_Repeats	45	71.429	0.447	4	4	0.451	0.319048	0.01804	-0.301008	4.92479e-19	3.0466e-15
914	7	44419383	T	C	NUDCD3	3'UTR	Non_Alu_Non_Repeats	48	76.19	0.536	28	28	0.384	0.408222	0.10749	-0.300732	2.51732e-12	1.0567e-09
915	7	4939715	T	C	Unknown	IGR	Alu_Repeats	43	68.254	0.652	21	21	0.688	0.444984	0.14444	-0.300544	4.38917e-08	4.35371e-06
916	11	514011	A	G	Unknown	IGR	Alu_Repeats	36	57.143	0.599	9	9	0.467	0.342508	0.04203	-0.300478	5.96153e-12	2.14435e-09
917	22	18984766	A	G	DGCR5	RNA	Non_Alu_Non_Repeats	28	44.444	0.694	1	1	0.8	0.308349	0.008	-0.300349	3.27733e-12	1.34547e-09
918	19	57964085	C	A	AC004076.9	Intron	Non_Alu_Non_Repeats	24	38.095	0.788	0	0	0	0.300206	0	-0.300206	3.22461e-11	8.8322e-09
919	15	50652820	A	G	GABPB1-AS1	RNA	Alu_Repeats	23	36.508	0.863	2	2	0.746	0.315111	0.01492	-0.300191	2.09983e-09	3.19388e-07
920	1	44459860	A	G	SLC6A9	Intron	Alu_Repeats	23	36.508	0.889	3	3	0.828	0.32473	0.02483	-0.2999	1.22696e-08	1.43069e-06
921	6	43037335	A	G	KLC4	Intron	Alu_Repeats	28	44.444	0.684	1	1	0.429	0.304016	0.00429	-0.299726	1.60569e-12	7.04151e-10
922	7	74295277	T	C	Unknown	IGR	Alu_Repeats	25	39.683	0.819	3	3	0.849	0.325175	0.02546	-0.299715	2.26271e-09	3.21106e-07
923	11	71272448	C	G	Unknown	IGR	Non_Alu_Repeats	19	30.159	0.994	0	0	0	0.299667	0	-0.299667	6.03535e-09	7.78791e-07
924	10	46962985	C	T	SYT15	Intron	Alu_Repeats	28	44.444	0.674	0	0	0	0.299651	0	-0.299651	3.94298e-13	2.09075e-10
925	17	37411429	G	A	RP11-690G19.3	lincRNA	Alu_Repeats	28	44.444	0.708	2	2	0.759	0.314794	0.01518	-0.299614	1.79895e-11	5.40552e-09
926	11	71274367	T	C	KRTAP5-10	5'Flank	Non_Alu_Repeats	19	30.159	0.993	0	0	0	0.299603	0	-0.299603	5.90144e-09	7.74749e-07
927	12	51905307	A	G	Unknown	IGR	Alu_Repeats	32	50.794	0.657	6	6	0.572	0.333778	0.03431	-0.299468	3.51207e-11	9.36244e-09
928	9	35765063	A	G	Unknown	IGR	Alu_Repeats	34	53.968	0.563	1	1	0.455	0.303952	0.00455	-0.299402	1.74595e-15	2.3582e-12
929	19	3287657	A	G	CELF5	Intron	Alu_Repeats	30	47.619	0.628	0	0	0	0.299254	0	-0.299254	3.97845e-14	3.0336e-11
930	22	34589132	T	C	Unknown	IGR	Non_Alu_Repeats	22	34.921	0.857	0	0	0	0.299238	0	-0.299238	2.70395e-10	5.45933e-08
931	16	29925870	T	C	KCTD13	Intron	Alu_Repeats	30	47.619	0.711	5	5	0.794	0.33881	0.03972	-0.29909	3.53071e-10	6.74831e-08
932	10	13181684	A	G	OPTN	IGR	Alu_Repeats	27	42.857	0.737	2	2	0.85	0.316016	0.017	-0.299016	5.70631e-11	1.46296e-08
933	1	16797495	T	C	RP4-798A10.2	lincRNA	Alu_Repeats	45	71.429	0.533	16	16	0.51	0.380651	0.08166	-0.298991	2.20315e-12	9.39207e-10
934	13	20253097	T	C	PSPC1	5'Flank	Alu_Repeats	26	41.27	0.724	0	0	0	0.298952	0	-0.298952	3.69873e-12	1.40085e-09
935	2	152334893	A	G	RIF1	3'UTR	Alu_Repeats	27	42.857	0.927	12	12	0.819	0.397143	0.09832	-0.298823	2.24607e-06	0.000121651
936	22	39829736	G	A	TAB1	Intron	Non_Alu_Non_Repeats	24	38.095	0.811	1	1	1	0.308778	0.01	-0.298778	2.49489e-10	5.28867e-08
937	11	130740551	T	C	RP11-890B15.3	lincRNA	Non_Alu_Non_Repeats	34	53.968	0.596	5	5	0.462	0.321825	0.02309	-0.298735	7.26316e-13	3.64237e-10
938	5	133728591	A	G	UBE2B	IGR	Alu_Repeats	23	36.508	0.845	1	1	1	0.308603	0.01	-0.298603	9.1356e-10	1.49235e-07
939	14	92586304	T	C	NDUFB1	Intron	Alu_Repeats	30	47.619	0.81	13	13	0.671	0.385857	0.08729	-0.298567	2.28794e-07	1.74936e-05
940	7	48146007	A	G	UPP1	Intron	Alu_Repeats	37	58.73	0.683	22	22	0.466	0.400889	0.10243	-0.298459	1.5998e-08	1.82629e-06
941	17	3395048	A	G	ASPA	Intron	Alu_Repeats	24	38.095	0.83	2	2	0.9	0.316127	0.018	-0.298127	1.42362e-09	2.23933e-07
942	2	170610985	A	G	KLHL23	IGR	Alu_Repeats	36	57.143	0.54	3	3	0.351	0.308619	0.01053	-0.298089	1.95524e-15	2.58487e-12
943	11	71272382	T	G	Unknown	IGR	Non_Alu_Repeats	19	30.159	0.988	0	0	0	0.297921	0	-0.297921	5.97224e-09	7.78791e-07
944	6	90068049	T	C	Unknown	IGR	Alu_Repeats	32	50.794	0.691	8	8	0.668	0.350841	0.05348	-0.297361	8.04311e-10	1.33241e-07
945	11	73591087	A	G	PAAF1	Intron	Alu_Repeats	31	49.206	0.67	6	6	0.544	0.329667	0.03264	-0.297027	7.92748e-11	1.97796e-08
946	12	51453682	G	A	LETMD1	3'UTR	Non_Alu_Non_Repeats	28	44.444	0.681	1	1	0.589	0.302778	0.00589	-0.296888	2.58647e-12	1.08324e-09
947	19	38889352	A	G	SPRED3	IGR	Non_Alu_Non_Repeats	46	73.016	0.456	10	10	0.362	0.333048	0.03616	-0.296888	3.08732e-17	8.36778e-14
948	22	32897830	T	C	Unknown	IGR	Alu_Repeats	44	69.841	0.456	5	5	0.43	0.318397	0.02151	-0.296887	7.09725e-18	2.65051e-14
949	15	75645295	A	G	MAN2C1	IGR	Alu_Repeats	44	69.841	0.482	11	11	0.36	0.336333	0.03957	-0.296763	1.01076e-15	1.59673e-12
950	19	37128171	T	C	ZNF461	IGR	Alu_Repeats	34	53.968	0.672	15	15	0.439	0.362556	0.0659	-0.296656	4.42261e-09	5.94162e-07
951	21	44331621	A	G	NDUFV3	3'UTR	Alu_Repeats	26	41.27	0.856	7	7	0.811	0.353381	0.05674	-0.296641	6.696e-08	6.01534e-06
952	12	125512101	A	G	BRI3BP	3'UTR	Alu_Repeats	42	66.667	0.527	11	11	0.496	0.351238	0.0546	-0.296638	3.79656e-13	2.09075e-10
953	17	43718729	A	G	CRHR1	Intron	Alu_Repeats	46	73.016	0.484	14	14	0.406	0.353349	0.05685	-0.296499	1.0678e-14	1.09123e-11
954	17	29122478	T	C	CRLF3	Intron	Alu_Repeats	32	50.794	0.636	4	4	0.67	0.323175	0.0268	-0.296375	6.23641e-12	2.22545e-09
955	7	64319556	A	G	Unknown	IGR	Alu_Repeats	36	57.143	0.53	2	2	0.34	0.303095	0.00679	-0.296305	5.61258e-16	9.43658e-13
956	2	217072672	A	G	XRCC5	IGR	Alu_Repeats	33	52.381	0.716	12	12	0.655	0.374905	0.0786	-0.296305	8.29924e-09	9.96549e-07
957	2	114226765	A	G	CBWD2	Intron	Alu_Repeats	26	41.27	0.727	1	1	0.385	0.299984	0.00385	-0.296134	1.55151e-11	4.7219e-09
958	3	155540251	T	C	SLC33A1	3'UTR	Alu_Repeats	23	36.508	0.811	0	0	0	0.296127	0	-0.296127	9.67019e-11	2.23358e-08
959	22	44565974	A	G	PARVB	IGR	Alu_Repeats	42	66.667	0.478	6	6	0.378	0.318714	0.02266	-0.296054	9.09963e-17	2.16256e-13
960	11	93466874	T	C	TAF1D	IGR	Alu_Repeats	39	61.905	0.63	25	25	0.376	0.390016	0.09399	-0.296026	4.69972e-09	6.28076e-07
961	5	142605889	A	G	ARHGAP26	3'UTR	Alu_Repeats	25	39.683	0.8	3	3	0.711	0.317317	0.02133	-0.295987	8.66887e-10	1.42297e-07
962	12	121772025	T	C	ANAPC5	Intron	Alu_Repeats	30	47.619	0.63	1	1	0.4	0.299952	0.004	-0.295952	1.60586e-13	9.91913e-11
963	17	4887540	T	C	CAMTA2	Intron	Alu_Repeats	31	49.206	0.618	1	1	0.8	0.303937	0.008	-0.295937	1.30163e-13	8.2217e-11
964	10	103549480	T	C	MGEA5	Intron	Alu_Repeats	28	44.444	0.666	0	0	0	0.295905	0	-0.295905	3.94332e-13	2.09075e-10
965	16	2145229	T	C	PKD1	Intron	Alu_Repeats	27	42.857	0.69	0	0	0	0.295873	0	-0.295873	1.21531e-12	5.48401e-10
966	14	85985203	G	A	CTD-2128A3.2	lincRNA	Alu_Repeats	28	44.444	0.665	0	0	0	0.295762	0	-0.295762	3.922e-13	2.09075e-10
967	9	68421203	G	T	Unknown	IGR	Non_Alu_Non_Repeats	20	31.746	0.992	2	2	0.969	0.315063	0.01938	-0.295683	6.01268e-08	5.42566e-06
968	19	53203810	T	C	ZNF611	IGR	Alu_Repeats	39	61.905	0.526	6	6	0.495	0.325333	0.0297	-0.295633	2.10253e-14	1.81652e-11
969	1	11081942	A	G	TARDBP	Intron	Alu_Repeats	32	50.794	0.755	17	17	0.517	0.38346	0.08795	-0.29551	1.04188e-07	9.0887e-06
970	10	103547628	T	C	MGEA5	Intron	Alu_Repeats	50	79.365	0.51	25	25	0.437	0.404651	0.10925	-0.295401	1.02398e-12	4.9572e-10
971	14	104148530	A	G	KLC1	Intron	Alu_Repeats	37	58.73	0.517	1	1	0.8	0.303381	0.008	-0.295381	1.2648e-16	2.68324e-13
972	1	78166199	T	C	USP33	Intron	Alu_Repeats	20	31.746	0.93	0	0	0	0.295365	0	-0.295365	2.24383e-09	3.21106e-07
973	15	40980641	T	C	RAD51-AS1	RNA	Alu_Repeats	43	68.254	0.569	17	17	0.547	0.388286	0.09293	-0.295356	7.34079e-11	1.84579e-08
974	12	124410734	T	C	DNAH10OS	IGR	Alu_Repeats	22	34.921	0.874	1	1	1	0.305254	0.01	-0.295254	2.20776e-09	3.21106e-07
975	20	3160606	T	C	Unknown	IGR	Alu_Repeats	33	52.381	0.58	1	1	0.867	0.303905	0.00867	-0.295235	1.49542e-14	1.34804e-11
976	17	1942945	A	G	OVCA2	5'Flank	Alu_Repeats	46	73.016	0.595	37	37	0.377	0.434746	0.13952	-0.295226	4.83585e-10	9.00706e-08
977	19	21473476	C	A	ZNF708	IGR	Alu_Repeats	28	44.444	0.939	14	14	0.873	0.417317	0.12215	-0.295167	1.09033e-05	0.000448483
978	12	123954984	T	C	RILPL1	IGR	Alu_Repeats	30	47.619	0.68	4	4	0.725	0.324	0.029	-0.295	7.52339e-11	1.88655e-08
979	16	67041751	A	G	CES4A	Intron	Alu_Repeats	41	65.079	0.453	0	0	0	0.294857	0	-0.294857	4.91935e-20	4.63703e-16
980	16	548955	A	G	RAB11FIP3	Intron	Alu_Repeats	30	47.619	0.658	3	3	0.618	0.313397	0.01855	-0.294847	6.98593e-12	2.45577e-09
981	8	141680434	T	C	PTK2	Intron	Alu_Repeats	36	57.143	0.668	13	13	0.668	0.381587	0.08684	-0.294747	3.89342e-09	5.29223e-07
982	16	760623	A	G	LA16c-380A1.1	lincRNA	Non_Alu_Non_Repeats	20	31.746	0.955	1	1	0.846	0.303159	0.00846	-0.294699	1.08653e-08	1.28058e-06
983	15	72616596	T	C	RP11-106M3.2	RNA	Alu_Repeats	34	53.968	0.552	1	1	0.3	0.297698	0.003	-0.294698	1.3341e-15	1.88684e-12
984	1	65517707	T	C	Unknown	IGR	Alu_Repeats	38	60.317	0.512	2	2	0.714	0.308921	0.01429	-0.294631	2.96331e-16	5.85724e-13
985	9	130989394	A	G	DNM1	Intron	Alu_Repeats	30	47.619	0.633	1	1	0.714	0.30154	0.00714	-0.2944	3.50027e-13	2.00894e-10
986	19	45167091	A	G	PVR	IGR	Alu_Repeats	24	38.095	0.896	7	7	0.673	0.341397	0.04714	-0.294257	1.47431e-07	1.15348e-05
987	16	46831411	T	C	C16orf87	3'UTR	Alu_Repeats	33	52.381	0.65	9	9	0.514	0.340556	0.0463	-0.294256	1.38682e-10	3.1055e-08
988	X	72297541	T	C	PABPC1L2A	3'UTR	Non_Alu_Non_Repeats	23	36.508	0.806	0	0	0	0.294254	0	-0.294254	9.32875e-11	2.23358e-08
989	16	2146791	T	C	PKD1	Intron	Alu_Repeats	33	52.381	0.562	0	0	0	0.294206	0	-0.294206	1.15875e-15	1.66697e-12
990	19	56148390	A	G	ZNF581	Intron	Alu_Repeats	34	53.968	0.588	3	3	0.767	0.317175	0.023	-0.294175	1.75701e-13	1.07294e-10
991	4	68335095	T	C	CENPC	IGR	Alu_Repeats	27	42.857	0.747	3	3	0.861	0.319968	0.02584	-0.294128	4.03005e-10	7.64323e-08
992	17	30655833	T	C	C17orf75	IGR	Alu_Repeats	43	68.254	0.635	22	22	0.635	0.433714	0.13969	-0.294024	9.25827e-09	1.1063e-06
993	15	79482620	T	C	Unknown	IGR	Non_Alu_Non_Repeats	22	34.921	0.842	0	0	0	0.293937	0	-0.293937	2.65526e-10	5.45933e-08
994	20	36019751	A	G	SRC	Intron	Alu_Repeats	34	53.968	0.559	1	1	0.762	0.301429	0.00762	-0.293809	4.19588e-15	4.78248e-12
995	12	22615764	T	C	C2CD5	Intron	Alu_Repeats	37	58.73	0.509	1	1	0.5	0.298667	0.005	-0.293667	5.71368e-17	1.43355e-13
996	2	136476266	A	G	R3HDM1	Intron	Alu_Repeats	25	39.683	0.74	0	0	0	0.293667	0	-0.293667	1.11156e-11	3.48811e-09
997	2	201747968	T	C	PPIL3	Intron	Alu_Repeats	20	31.746	0.988	2	2	1	0.313603	0.02	-0.293603	8.26969e-08	7.34118e-06
998	2	136479209	A	G	R3HDM1	Intron	Alu_Repeats	37	58.73	0.5	0	0	0	0.293571	0	-0.293571	8.50456e-18	2.87392e-14
999	9	138598938	T	C	KCNT1	Intron	Alu_Repeats	31	49.206	0.597	0	0	0	0.293524	0	-0.293524	1.24388e-14	1.14441e-11
1000	3	197339633	T	C	AC024560.3	RNA	Alu_Repeats	54	85.714	0.992	57	57	0.977	0.850175	0.55689	-0.293285	5.96631e-05	0.0017509
1001	21	47687808	G	C	MCM3AP	Intron	Alu_Repeats	24	38.095	0.883	8	8	0.537	0.336222	0.04298	-0.293242	6.34425e-07	4.1446e-05
1002	19	58784859	C	A	CTD-3138B18.4	Intron	Alu_Repeats	23	36.508	0.814	1	1	0.4	0.297079	0.004	-0.293079	4.23349e-10	7.98237e-08
1003	8	42388593	T	C	SLC20A2	Intron	Alu_Repeats	25	39.683	0.957	10	10	0.87	0.379921	0.08698	-0.292941	2.50191e-06	0.000123729
1004	16	262941	T	C	LUC7L	Intron	Alu_Repeats	38	60.317	0.587	12	12	0.509	0.354016	0.06109	-0.292926	3.22821e-11	8.8322e-09
1005	19	35628569	T	C	LGI4	5'Flank	Alu_Repeats	35	55.556	0.527	0	0	0	0.292889	0	-0.292889	1.02191e-16	2.25275e-13
1006	4	764651	T	C	PCGF3	IGR	Alu_Repeats	29	46.032	0.651	1	1	0.667	0.299492	0.00667	-0.292822	8.34208e-13	4.1197e-10
1007	11	67854930	T	C	CHKA	Intron	Alu_Repeats	24	38.095	0.769	0	0	0	0.292778	0	-0.292778	3.30036e-11	8.8322e-09
1008	16	1409990	A	G	GNPTG	Intron	Alu_Repeats	29	46.032	0.765	7	7	0.848	0.352127	0.05938	-0.292747	2.22426e-08	2.30917e-06
1009	11	71999486	T	C	Unknown	IGR	Alu_Repeats	33	52.381	0.657	7	7	0.736	0.344143	0.05154	-0.292603	4.40545e-10	8.27771e-08
1010	3	136050825	A	G	PCCB	Intron	Alu_Repeats	39	61.905	0.983	32	32	0.987	0.60827	0.31585	-0.29242	0.00343456	0.041508
1011	6	135625403	T	C	AHI1	Intron	Alu_Repeats	22	34.921	0.837	0	0	0	0.292349	0	-0.292349	2.80085e-10	5.45933e-08
1012	11	66561191	A	G	C11orf80	Intron	Alu_Repeats	22	34.921	0.837	0	0	0	0.292317	0	-0.292317	2.76762e-10	5.45933e-08
1013	X	100888003	A	G	RNU6-30P	RNA	Alu_Repeats	34	53.968	0.721	17	17	0.569	0.389063	0.09679	-0.292273	8.17607e-08	7.26363e-06
1014	19	1324975	A	G	MUM1	Intron	Non_Alu_Non_Repeats	29	46.032	0.646	1	1	0.5	0.297159	0.005	-0.292159	7.93767e-13	3.93677e-10
1015	13	20252949	T	C	PSPC1	5'Flank	Alu_Repeats	28	44.444	0.657	0	0	0	0.292063	0	-0.292063	3.94332e-13	2.09075e-10
1016	14	50801135	A	G	CDKL1	Intron	Alu_Repeats	41	65.079	0.555	15	15	0.461	0.361143	0.06911	-0.292033	1.83237e-11	5.49373e-09
1017	19	37488481	G	C	ZNF568	Missense_Mutation	Non_Alu_Non_Repeats	25	39.683	0.77	2	2	0.682	0.305619	0.01364	-0.291979	3.44167e-10	6.59057e-08
1018	11	66284164	A	G	CTD-3074O7.11	Intron	Alu_Repeats	29	46.032	0.647	1	1	0.583	0.297619	0.00583	-0.291789	6.44543e-13	3.26257e-10
1019	12	117287833	A	G	RNFT2	3'UTR	Alu_Repeats	31	49.206	0.652	5	5	0.583	0.320857	0.02914	-0.291717	3.23129e-11	8.8322e-09
1020	20	3768540	A	G	CENPB	5'Flank	Alu_Repeats	27	42.857	0.689	1	1	0.364	0.295111	0.00364	-0.291471	5.11711e-12	1.87702e-09
1021	22	26121085	A	G	ADRBK2	3'UTR	Alu_Repeats	47	74.603	0.424	7	7	0.351	0.315984	0.02459	-0.291394	2.82164e-19	1.84408e-15
1022	17	1941348	A	G	DPH1	Intron	Alu_Repeats	39	61.905	0.563	12	12	0.479	0.348825	0.0575	-0.291325	7.50446e-12	2.61913e-09
1023	19	16353850	A	G	Unknown	IGR	Alu_Repeats	35	55.556	0.531	1	1	0.4	0.295254	0.004	-0.291254	4.43375e-16	7.72712e-13
1024	2	231914691	A	G	C2orf72	IGR	Alu_Repeats	44	69.841	0.638	22	22	0.701	0.445429	0.1542	-0.291229	1.72441e-07	1.33613e-05
1025	1	10456801	A	G	PGD	5'Flank	Alu_Repeats	46	73.016	0.436	7	7	0.391	0.31854	0.02735	-0.29119	4.93879e-18	1.94291e-14
1026	7	48143526	A	G	UPP1	Intron	Non_Alu_Non_Repeats	36	57.143	0.576	11	11	0.348	0.328968	0.03824	-0.290728	1.16464e-11	3.63186e-09
1027	17	29861470	A	G	RAB11FIP4	3'UTR	Alu_Repeats	60	95.238	0.552	45	45	0.523	0.526048	0.23532	-0.290728	2.4827e-10	5.26696e-08
1028	19	38897366	A	G	FAM98C	Intron	Alu_Repeats	43	68.254	0.471	8	8	0.387	0.321492	0.03094	-0.290552	5.14648e-16	8.72533e-13
1029	17	80339729	A	G	RP13-20L14.1	lincRNA	Non_Alu_Repeats	28	44.444	0.691	3	3	0.55	0.306968	0.0165	-0.290468	5.01596e-11	1.29912e-08
1030	1	145694181	A	G	RNF115	3'UTR	Alu_Repeats	45	71.429	0.431	4	4	0.433	0.30773	0.01734	-0.29039	6.1777e-19	3.60173e-15
1031	1	33149414	A	G	SYNC	Intron	Alu_Repeats	50	79.365	0.525	42	42	0.302	0.416968	0.12667	-0.290298	2.42575e-13	1.42451e-10
1032	3	50150487	A	G	RBM5	Intron	Alu_Repeats	44	69.841	0.599	28	28	0.457	0.418349	0.12806	-0.290289	7.75528e-10	1.33057e-07
1033	17	57352018	A	G	GDPD1	IGR	Alu_Repeats	42	66.667	0.535	13	13	0.512	0.356746	0.06657	-0.290176	2.00762e-12	8.6129e-10
1034	2	55206299	T	C	RTN4	Intron	Alu_Repeats	33	52.381	0.597	6	6	0.374	0.312524	0.02243	-0.290094	2.45604e-12	1.03342e-09
1035	17	43718824	A	G	CRHR1	Intron	Alu_Repeats	52	82.54	0.549	38	38	0.429	0.453238	0.16316	-0.290078	4.70793e-12	1.74468e-09
1036	1	156576549	A	G	Unknown	IGR	Alu_Repeats	27	42.857	0.677	0	0	0	0.290063	0	-0.290063	1.21583e-12	5.48401e-10
1037	9	130874328	T	C	SLC25A25	IGR	Alu_Repeats	30	47.619	0.664	4	4	0.649	0.316	0.02595	-0.29005	4.95973e-11	1.28661e-08
1038	12	53568562	T	C	CSAD	Intron	Alu_Repeats	54	85.714	0.508	27	27	0.538	0.435127	0.1452	-0.289927	1.11642e-10	2.54286e-08
1039	2	201843470	T	C	FAM126B	3'UTR	Alu_Repeats	37	58.73	0.575	7	7	0.684	0.337476	0.04788	-0.289596	1.59564e-11	4.84309e-09
1040	6	3022643	A	G	NQO2	IGR	Alu_Repeats	44	69.841	0.417	1	1	0.2	0.291571	0.002	-0.289571	2.80648e-21	4.22472e-17
1041	2	38793330	T	C	HNRNPLL	Intron	Alu_Repeats	25	39.683	0.827	5	5	0.774	0.328063	0.03871	-0.289353	2.1138e-08	2.20013e-06
1042	21	44452052	A	G	PKNOX1	3'UTR	Alu_Repeats	39	61.905	0.514	10	10	0.292	0.318429	0.02918	-0.289249	6.80917e-14	4.85325e-11
1043	3	37085914	A	G	MLH1	Intron	Alu_Repeats	27	42.857	0.733	6	6	0.413	0.313984	0.02476	-0.289224	2.34498e-09	3.3004e-07
1044	15	41869184	A	G	TYRO3	Intron	Non_Alu_Non_Repeats	39	61.905	0.467	0	0	0	0.28919	0	-0.28919	6.67345e-19	3.67939e-15
1045	9	131392837	A	G	SPTAN1	Intron	Alu_Repeats	33	52.381	0.568	2	2	0.432	0.297778	0.00864	-0.289138	2.46603e-14	2.07741e-11
1046	19	40537196	T	C	ZNF780B	IGR	Alu_Repeats	50	79.365	0.677	42	42	0.591	0.537111	0.24811	-0.289001	3.30612e-08	3.35245e-06
1047	10	13181630	A	G	OPTN	IGR	Alu_Repeats	24	38.095	0.781	1	1	0.846	0.29746	0.00846	-0.289	2.37636e-10	5.06198e-08
1048	1	155703676	A	G	DAP3	Intron	Alu_Repeats	37	58.73	0.682	18	18	0.621	0.400492	0.11177	-0.288722	2.68499e-08	2.76552e-06
1049	11	46387478	A	G	DGKZ	Intron	Non_Alu_Non_Repeats	39	61.905	0.466	0	0	0	0.288683	0	-0.288683	6.67411e-19	3.67939e-15
1050	20	29652172	T	C	Unknown	IGR	Non_Alu_Repeats	26	41.27	0.766	4	4	0.686	0.316111	0.02744	-0.288671	2.89041e-09	4.00272e-07
1051	14	104148592	A	G	KLC1	Intron	Alu_Repeats	45	71.429	0.415	1	1	0.769	0.296317	0.00769	-0.288627	4.28438e-21	5.88484e-17
1052	19	54491622	A	G	CACNG8	3'UTR	Alu_Repeats	57	90.476	0.426	19	19	0.508	0.38519	0.09659	-0.2886	1.28603e-13	8.12946e-11
1053	11	86622876	T	C	PRSS23	Intron	Alu_Repeats	27	42.857	0.673	0	0	0	0.288587	0	-0.288587	1.2149e-12	5.48401e-10
1054	1	92654645	A	G	RP4-621B10.8	lincRNA	Alu_Repeats	40	63.492	0.462	1	1	0.455	0.293127	0.00455	-0.288577	1.29993e-18	6.34616e-15
1055	X	229137	A	G	GTPBP6	Intron	Non_Alu_Non_Repeats	50	79.365	0.955	47	47	0.999	0.758143	0.46972	-0.288423	0.000441625	0.00876888
1056	X	1515983	A	G	LINC00106	lincRNA	Alu_Repeats	37	58.73	0.643	16	16	0.558	0.377603	0.0893	-0.288303	2.22334e-09	3.21106e-07
1057	10	102777230	T	C	PDZD7	3'UTR	Alu_Repeats	33	52.381	0.566	1	1	0.8	0.296302	0.008	-0.288302	1.41324e-14	1.2854e-11
1058	7	66176026	A	G	Unknown	IGR	Alu_Repeats	19	30.159	0.956	0	0	0	0.288302	0	-0.288302	6.2553e-09	7.78791e-07
1059	16	31467534	T	C	ARMC5	5'Flank	Alu_Repeats	33	52.381	0.612	6	6	0.54	0.320651	0.03243	-0.288221	1.25624e-11	3.8872e-09
1060	16	1409869	A	G	GNPTG	Intron	Alu_Repeats	20	31.746	0.939	1	1	1	0.298032	0.01	-0.288032	1.6961e-08	1.85804e-06
1061	17	29107922	A	G	CRLF3	IGR	Alu_Repeats	34	53.968	0.534	0	0	0	0.287937	0	-0.287937	3.46333e-16	6.33309e-13
1062	8	12880471	A	G	KIAA1456	Intron	Alu_Repeats	41	65.079	0.508	12	12	0.358	0.33081	0.04292	-0.28789	8.46765e-14	5.91567e-11
1063	17	29114828	A	G	CRLF3	Intron	Alu_Repeats	22	34.921	0.853	1	1	1	0.297873	0.01	-0.287873	2.52794e-09	3.53752e-07
1064	5	64963865	T	C	SGTB	3'UTR	Alu_Repeats	39	61.905	0.475	2	2	0.3	0.293841	0.006	-0.287841	1.22299e-17	3.9094e-14
1065	17	72240502	A	G	TTYH2	Intron	Non_Alu_Non_Repeats	31	49.206	0.882	15	15	0.975	0.434032	0.14622	-0.287812	2.87532e-05	0.000997842
1066	18	4011734	A	G	DLGAP1	Intron	Alu_Repeats	31	49.206	0.585	0	0	0	0.287762	0	-0.287762	1.24388e-14	1.14441e-11
1067	8	141519761	T	C	CHRAC1	5'Flank	Alu_Repeats	52	82.54	0.528	29	29	0.512	0.436159	0.14844	-0.287719	3.53957e-10	6.76366e-08
1068	20	17589897	A	G	DSTN	3'UTR	Alu_Repeats	25	39.683	0.781	3	3	0.744	0.310016	0.02232	-0.287696	1.23635e-09	1.97894e-07
1069	8	30043702	A	G	DCTN6	IGR	Alu_Repeats	30	47.619	0.628	2	2	0.574	0.299127	0.01147	-0.287657	1.35081e-12	6.02145e-10
1070	19	37173155	T	C	Unknown	IGR	Alu_Repeats	20	31.746	0.905	0	0	0	0.28746	0	-0.28746	2.26661e-09	3.21106e-07
1071	19	9865768	T	C	ZNF846	IGR	Alu_Repeats	28	44.444	0.665	1	1	0.8	0.295429	0.008	-0.287429	3.77905e-12	1.42909e-09
1072	4	128758990	A	G	HSPA4L	3'UTR	Alu_Repeats	43	68.254	0.454	4	4	0.556	0.309683	0.02226	-0.287423	4.02814e-17	1.05987e-13
1073	22	51147471	A	G	SHANK3	Intron	Alu_Repeats	20	31.746	0.905	0	0	0	0.287333	0	-0.287333	2.26306e-09	3.21106e-07
1074	11	84213038	T	C	DLG2	Intron	Alu_Repeats	35	55.556	0.517	0	0	0	0.287206	0	-0.287206	1.02287e-16	2.25275e-13
1075	3	197263902	T	C	BDH1	Intron	Alu_Repeats	20	31.746	0.905	0	0	0	0.287175	0	-0.287175	2.26306e-09	3.21106e-07
1076	10	103549702	T	C	MGEA5	Intron	Alu_Repeats	41	65.079	0.497	7	7	0.521	0.323571	0.03644	-0.287131	2.18568e-14	1.87834e-11
1077	19	19900753	T	C	ZNF506	Intron	Alu_Repeats	37	58.73	0.68	19	19	0.591	0.399286	0.1122	-0.287086	4.67557e-08	4.42012e-06
1078	4	764732	T	C	PCGF3	IGR	Alu_Repeats	29	46.032	0.667	4	4	0.506	0.307206	0.02026	-0.286946	4.09191e-11	1.0756e-08
1079	6	86372096	T	C	Unknown	IGR	Alu_Repeats	35	55.556	0.53	1	1	0.75	0.294413	0.0075	-0.286913	1.32405e-15	1.87918e-12
1080	19	16350127	A	G	Unknown	IGR	Alu_Repeats	27	42.857	0.669	0	0	0	0.286889	0	-0.286889	1.21552e-12	5.48401e-10
1081	7	104744399	T	C	KMT2E	Intron	Alu_Repeats	35	55.556	0.538	2	2	0.607	0.299016	0.01214	-0.286876	6.64158e-15	7.14785e-12
1082	1	1662764	T	C	SLC35E2	Intron	Alu_Repeats	35	55.556	0.675	14	14	0.63	0.374905	0.0882	-0.286705	1.67115e-08	1.85804e-06
1083	10	1226355	G	A	ADARB2	IGR	Non_Alu_Non_Repeats	33	52.381	0.63	5	5	0.87	0.330095	0.0435	-0.286595	2.50063e-11	7.30012e-09
1084	12	99127478	T	C	ANKS1B	IGR	Alu_Repeats	48	76.19	0.405	7	7	0.316	0.308651	0.0221	-0.286551	3.89837e-20	3.99903e-16
1085	20	49497568	A	G	Unknown	IGR	Alu_Repeats	47	74.603	0.438	7	7	0.574	0.326683	0.04016	-0.286523	6.89584e-17	1.69345e-13
1086	7	48143525	A	G	UPP1	Intron	Non_Alu_Non_Repeats	37	58.73	0.535	8	8	0.348	0.314063	0.02784	-0.286223	1.82871e-13	1.10976e-10
1087	2	217073835	A	G	XRCC5	IGR	Alu_Repeats	30	47.619	0.694	7	7	0.636	0.330683	0.04449	-0.286193	1.54475e-09	2.41579e-07
1088	8	21892957	A	G	NPM2	Intron	Alu_Repeats	42	66.667	0.429	0	0	0	0.286159	0	-0.286159	1.30568e-20	1.53351e-16
1089	17	3395275	A	G	ASPA	Intron	Alu_Repeats	23	36.508	0.879	5	5	0.692	0.320746	0.03462	-0.286126	6.92014e-08	6.20706e-06
1090	12	53571355	T	C	CSAD	Intron	Alu_Repeats	51	80.952	0.484	29	29	0.364	0.391413	0.10548	-0.285933	1.02314e-13	7.0327e-11
1091	10	88805221	T	C	Unknown	IGR	Alu_Repeats	31	49.206	0.62	4	4	0.476	0.304968	0.01904	-0.285928	3.66005e-12	1.40085e-09
1092	14	68033344	A	G	PLEKHH1	Intron	Alu_Repeats	43	68.254	0.48	9	9	0.462	0.327349	0.04159	-0.285759	1.17046e-14	1.14441e-11
1093	8	67593201	A	G	C8orf44	3'UTR	Alu_Repeats	33	52.381	0.55	1	1	0.25	0.288143	0.0025	-0.285643	4.36915e-15	4.94561e-12
1094	14	31565144	A	G	AP4S1	IGR	Alu_Repeats	48	76.19	0.53	24	24	0.492	0.403746	0.11819	-0.285556	1.41992e-11	4.35706e-09
1095	1	161340885	A	G	RP11-122G18.5	lincRNA	Alu_Repeats	35	55.556	0.544	4	4	0.411	0.302	0.01645	-0.28555	4.26847e-14	3.22683e-11
1096	16	88746956	A	G	SNAI3	Intron	Alu_Repeats	32	50.794	0.576	1	1	0.7	0.292524	0.007	-0.285524	3.61558e-14	2.9097e-11
1097	11	33095505	A	G	TCP11L1	IGR	Alu_Repeats	50	79.365	0.4	9	9	0.353	0.317159	0.03176	-0.285399	1.89421e-19	1.26865e-15
1098	16	1027619	C	T	RP11-161M6.2	lincRNA	Non_Alu_Non_Repeats	34	53.968	0.69	15	15	0.581	0.372429	0.08714	-0.285289	6.39111e-08	5.75292e-06
1099	10	46970792	G	C	SYT15	5'Flank	Non_Alu_Non_Repeats	42	66.667	0.587	19	19	0.559	0.391508	0.10625	-0.285258	9.54569e-10	1.55276e-07
1100	17	76231889	A	G	TMEM235	Intron	Alu_Repeats	20	31.746	0.993	3	3	1	0.315254	0.03	-0.285254	3.71992e-07	2.50696e-05
1101	2	55206402	T	C	RTN4	Intron	Alu_Repeats	36	57.143	0.521	4	4	0.31	0.297587	0.01239	-0.285197	5.16656e-15	5.68112e-12
1102	15	72639635	G	A	HEXA	Intron	Alu_Repeats	18	28.571	0.998	0	0	0	0.285127	0	-0.285127	1.65455e-08	1.85804e-06
1103	20	25209152	A	G	ENTPD6	IGR	Alu_Repeats	18	28.571	0.998	0	0	0	0.285111	0	-0.285111	1.65455e-08	1.85804e-06
1104	11	66451184	G	A	SPTBN2	IGR	Non_Alu_Non_Repeats	31	49.206	0.686	9	9	0.585	0.337635	0.05266	-0.284975	3.14283e-09	4.33269e-07
1105	15	43926656	T	C	CATSPER2	Intron	Alu_Repeats	31	49.206	0.596	1	1	0.857	0.293492	0.00857	-0.284922	1.37529e-13	8.62646e-11
1106	9	68421837	G	A	Unknown	IGR	Alu_Repeats	32	50.794	0.627	5	5	0.673	0.318556	0.03367	-0.284886	2.78237e-11	8.0415e-09
1107	1	155704196	A	G	DAP3	Intron	Alu_Repeats	35	55.556	0.602	14	14	0.355	0.334476	0.04967	-0.284806	2.81182e-10	5.47238e-08
1108	16	1409864	A	G	GNPTG	Intron	Alu_Repeats	25	39.683	0.755	2	2	0.734	0.299413	0.01467	-0.284743	4.29274e-10	8.09031e-08
1109	11	117080519	T	C	PCSK7	Intron	Alu_Repeats	24	38.095	0.827	4	4	0.757	0.314968	0.03027	-0.284698	1.48739e-08	1.71e-06
1110	6	43035230	A	G	KLC4	Intron	Non_Alu_Non_Repeats	30	47.619	0.621	2	2	0.545	0.295556	0.0109	-0.284656	1.091e-12	5.23783e-10
1111	1	10448958	A	G	RN7SL721P	RNA	Alu_Repeats	41	65.079	0.46	4	4	0.366	0.299206	0.01464	-0.284566	2.14884e-17	6.41352e-14
1112	19	422543	G	A	SHC2	Intron	Non_Alu_Non_Repeats	46	73.016	0.725	37	37	0.662	0.529365	0.24483	-0.284535	6.82589e-06	0.000286231
1113	4	99796879	T	C	EIF4E	3'UTR	Alu_Repeats	34	53.968	0.527	0	0	0	0.284524	0	-0.284524	3.46333e-16	6.33309e-13
1114	4	103732651	T	C	UBE2D3	Intron	Alu_Repeats	25	39.683	0.717	0	0	0	0.284524	0	-0.284524	1.11174e-11	3.48811e-09
1115	17	43718238	A	G	CRHR1	Intron	Alu_Repeats	30	47.619	0.66	4	4	0.748	0.314397	0.02992	-0.284477	6.94831e-11	1.75637e-08
1116	14	90262939	T	C	EFCAB11	3'UTR	Alu_Repeats	30	47.619	0.796	17	17	0.558	0.379206	0.09483	-0.284376	5.0936e-06	0.000242373
1117	6	31733140	T	C	VWA7	IGR	Alu_Repeats	18	28.571	0.995	0	0	0	0.284333	0	-0.284333	1.68748e-08	1.85804e-06
1118	9	37772252	T	C	RP11-613M10.9	Intron	Alu_Repeats	42	66.667	0.49	9	9	0.472	0.326651	0.04247	-0.284181	2.6003e-14	2.16798e-11
1119	7	4939810	T	C	Unknown	IGR	Alu_Repeats	37	58.73	0.932	28	28	0.94	0.547381	0.2633	-0.284081	0.000803769	0.0129359
1120	15	91507489	A	G	RCCD1	IGR	Non_Alu_Repeats	28	44.444	0.653	1	1	0.647	0.290381	0.00647	-0.283911	2.4051e-12	1.0141e-09
1121	9	140090782	T	C	TPRN	Intron	Alu_Repeats	33	52.381	0.561	2	2	0.493	0.29373	0.00986	-0.28387	3.56034e-14	2.86854e-11
1122	11	71274368	G	A	KRTAP5-10	5'Flank	Non_Alu_Repeats	18	28.571	0.993	0	0	0	0.28373	0	-0.28373	1.65455e-08	1.85804e-06
1123	19	39387132	T	C	SIRT2	Intron	Alu_Repeats	37	58.73	0.57	9	9	0.571	0.335016	0.05138	-0.283636	1.80679e-11	5.42305e-09
1124	15	34435101	T	C	KATNBL1	Intron	Alu_Repeats	29	46.032	0.677	4	4	0.704	0.311762	0.02814	-0.283622	1.9503e-10	4.22148e-08
1125	15	50643555	T	C	GABPB1	Intron	Alu_Repeats	36	57.143	0.565	11	11	0.356	0.322651	0.03914	-0.283511	4.76966e-12	1.76338e-09
1126	1	36534763	A	G	AGO3	3'UTR	Alu_Repeats	36	57.143	0.654	15	15	0.601	0.373556	0.09011	-0.283446	1.17571e-08	1.37787e-06
1127	7	90019373	A	G	GTPBP10	3'UTR	Alu_Repeats	48	76.19	0.645	42	42	0.495	0.491317	0.20789	-0.283427	7.08151e-09	8.5834e-07
1128	7	40105735	A	G	CDK13	Intron	Alu_Repeats	29	46.032	0.631	2	2	0.343	0.29027	0.00686	-0.28341	2.06983e-12	8.85634e-10
1129	20	29652191	C	T	Unknown	IGR	Non_Alu_Repeats	26	41.27	0.807	8	8	0.62	0.332984	0.04958	-0.283404	1.26607e-07	1.03152e-05
1130	6	3024663	A	G	RP1-90J20.11	RNA	Alu_Repeats	30	47.619	0.595	0	0	0	0.283349	0	-0.283349	3.9904e-14	3.0336e-11
1131	11	47436531	G	T	SLC39A13	Intron	Non_Alu_Non_Repeats	21	33.333	1	5	5	1	0.333333	0.05	-0.283333	1.64055e-06	9.2629e-05
1132	17	36691581	T	C	SRCIN1	Intron	Alu_Repeats	24	38.095	0.743	0	0	0	0.283143	0	-0.283143	3.29901e-11	8.8322e-09
1133	11	43881807	A	G	RP11-613D13.5	RNA	Alu_Repeats	47	74.603	0.633	32	32	0.591	0.472365	0.18926	-0.283105	2.91509e-08	2.9875e-06
1134	11	71274377	G	A	KRTAP5-10	5'Flank	Non_Alu_Repeats	18	28.571	0.991	0	0	0	0.283063	0	-0.283063	1.67197e-08	1.85804e-06
1135	21	46189651	A	C	UBE2G2	3'UTR	Non_Alu_Non_Repeats	36	57.143	0.652	17	17	0.527	0.372667	0.08966	-0.283007	5.56996e-08	5.04854e-06
1136	17	26936907	T	C	SGK494	IGR	Alu_Repeats	25	39.683	0.742	2	2	0.568	0.294333	0.01136	-0.282973	1.93091e-10	4.18734e-08
1137	4	158258136	A	G	GRIA2	Intron	Non_Alu_Non_Repeats	35	55.556	0.741	28	28	0.459	0.411476	0.12851	-0.282966	9.85346e-07	5.70212e-05
1138	8	117800592	A	G	UTP23	Intron	Alu_Repeats	32	50.794	0.557	0	0	0	0.282952	0	-0.282952	3.82448e-15	4.40996e-12
1139	17	29861528	A	G	RAB11FIP4	3'UTR	Alu_Repeats	52	82.54	0.416	16	16	0.38	0.343683	0.06082	-0.282863	5.05626e-17	1.29262e-13
1140	18	3998249	A	C	DLGAP1	Intron	Non_Alu_Repeats	21	33.333	0.849	0	0	0	0.282857	0	-0.282857	7.60859e-10	1.33057e-07
1141	19	37489356	C	T	ZNF568	IGR	Alu_Repeats	25	39.683	0.713	0	0	0	0.282841	0	-0.282841	1.10109e-11	3.48811e-09
1142	14	74046900	A	G	Unknown	IGR	Alu_Repeats	22	34.921	0.81	0	0	0	0.282825	0	-0.282825	2.791e-10	5.45933e-08
1143	1	10456462	A	G	PGD	5'Flank	Alu_Repeats	34	53.968	0.597	7	7	0.563	0.322206	0.03944	-0.282766	1.31992e-11	4.07026e-09
1144	2	132271439	A	G	AC093838.4	RNA	Alu_Repeats	35	55.556	0.555	4	4	0.633	0.308063	0.02531	-0.282753	3.03509e-13	1.75438e-10
1145	13	25738860	T	C	AMER2	3'UTR	Alu_Repeats	50	79.365	0.873	41	41	1	0.692587	0.41	-0.282587	0.00066242	0.0112588
1146	14	74165375	A	G	DNAL1	3'UTR	Alu_Repeats	37	58.73	0.565	9	9	0.547	0.33181	0.04927	-0.28254	1.4052e-11	4.31517e-09
1147	1	33396208	T	C	Unknown	IGR	Alu_Repeats	32	50.794	0.571	2	2	0.369	0.289825	0.00738	-0.282445	7.34006e-14	5.19056e-11
1148	X	100887639	A	G	RNU6-30P	RNA	Alu_Repeats	30	47.619	0.649	8	8	0.335	0.309175	0.0268	-0.282375	7.02259e-10	1.26864e-07
1149	9	132996647	G	T	NCS1	3'UTR	Non_Alu_Non_Repeats	44	69.841	0.611	26	26	0.558	0.427079	0.145	-0.282079	9.56263e-08	8.39605e-06
1150	11	71272438	C	A	Unknown	IGR	Non_Alu_Repeats	18	28.571	0.987	0	0	0	0.281921	0	-0.281921	1.68748e-08	1.85804e-06
1151	22	18991840	A	G	DGCR5	RNA	Alu_Repeats	30	47.619	0.592	0	0	0	0.281905	0	-0.281905	3.98723e-14	3.0336e-11
1152	20	34301692	T	C	RBM39	Intron	Alu_Repeats	56	88.889	0.416	32	32	0.275	0.36973	0.08791	-0.28182	5.19938e-18	2.02576e-14
1153	11	67851509	T	C	CHKA	Intron	Alu_Repeats	43	68.254	0.423	2	2	0.343	0.288667	0.00685	-0.281817	1.10422e-19	9.22539e-16
1154	19	58363909	C	T	ZNF587	Intron	Alu_Repeats	19	30.159	1	2	2	1	0.301587	0.02	-0.281587	1.92482e-07	1.48418e-05
1155	14	64938077	A	G	ZBTB25	Intron	Alu_Repeats	21	33.333	0.864	1	1	0.643	0.287968	0.00643	-0.281538	3.59296e-09	4.91694e-07
1156	12	124410566	T	C	DNAH10OS	IGR	Alu_Repeats	40	63.492	0.694	24	24	0.664	0.440921	0.15939	-0.281531	4.53547e-07	3.01794e-05
1157	4	769384	T	C	RP11-440L14.1	RNA	Alu_Repeats	30	47.619	0.61	2	2	0.459	0.290698	0.00917	-0.281528	8.49759e-13	4.19139e-10
1158	12	112334727	A	G	RP3-462E2.5	lincRNA	Alu_Repeats	32	50.794	0.566	1	1	0.6	0.287476	0.006	-0.281476	3.11244e-14	2.55814e-11
1159	4	56236989	A	G	SRD5A3	3'UTR	Alu_Repeats	31	49.206	0.652	8	8	0.49	0.320651	0.03922	-0.281431	5.26663e-10	9.74002e-08
1160	12	121770778	T	C	ANAPC5	Intron	Alu_Repeats	27	42.857	0.678	2	2	0.45	0.290365	0.009	-0.281365	2.32234e-11	6.81892e-09
1161	4	48859782	A	G	OCIAD1	Intron	Alu_Repeats	29	46.032	0.651	5	5	0.366	0.299667	0.01831	-0.281357	9.86664e-11	2.27415e-08
1162	17	43720877	A	G	CRHR1	Intron	Alu_Repeats	33	52.381	0.537	0	0	0	0.281222	0	-0.281222	1.15971e-15	1.66697e-12
1163	15	43994311	A	G	CKMT1A	IGR	Alu_Repeats	18	28.571	0.984	0	0	0	0.281175	0	-0.281175	1.68748e-08	1.85804e-06
1164	22	31602641	G	C	RNF185	3'UTR	Non_Alu_Non_Repeats	29	46.032	0.624	1	1	0.632	0.287444	0.00632	-0.281124	1.01803e-12	4.93722e-10
1165	5	149574628	A	G	SLC6A7	Intron	Non_Alu_Non_Repeats	24	38.095	0.738	0	0	0	0.281063	0	-0.281063	3.30064e-11	8.8322e-09
1166	20	3907470	A	G	RNF24	IGR	Alu_Repeats	40	63.492	0.597	18	18	0.546	0.37919	0.09821	-0.28098	2.06789e-09	3.15181e-07
1167	2	203163863	A	G	NOP58	Intron	Alu_Repeats	20	31.746	0.979	3	3	1	0.310905	0.03	-0.280905	3.92703e-07	2.63733e-05
1168	11	65540404	T	C	AP5B1	IGR	Alu_Repeats	43	68.254	0.679	25	25	0.732	0.463778	0.18297	-0.280808	2.41648e-06	0.000121651
1169	13	22072026	T	C	MICU2	Intron	Alu_Repeats	28	44.444	0.639	1	1	0.3	0.283794	0.003	-0.280794	1.60378e-12	7.04151e-10
1170	21	30914139	T	G	GRIK1	Intron	Non_Alu_Non_Repeats	22	34.921	0.804	0	0	0	0.28073	0	-0.28073	2.79637e-10	5.45933e-08
1171	3	50149793	A	G	RBM5	Intron	Alu_Repeats	21	33.333	0.922	3	3	0.889	0.307349	0.02666	-0.280689	9.2067e-08	8.09934e-06
1172	1	10450058	A	G	RN7SL721P	RNA	Alu_Repeats	31	49.206	0.581	1	1	0.545	0.286079	0.00545	-0.280629	7.30781e-14	5.17679e-11
1173	15	25228419	A	G	SNURF	Intron	Alu_Repeats	29	46.032	0.679	5	5	0.645	0.312778	0.03224	-0.280538	4.08917e-10	7.74811e-08
1174	14	68032182	A	G	PLEKHH1	Intron	Alu_Repeats	43	68.254	0.46	8	8	0.419	0.314079	0.03355	-0.280529	1.48937e-15	2.06433e-12
1175	21	38989755	T	C	KCNJ6	3'UTR	Alu_Repeats	41	65.079	0.435	1	1	0.25	0.283016	0.0025	-0.280516	1.77679e-19	1.2465e-15
1176	18	20876366	T	C	TMEM241	3'UTR	Alu_Repeats	42	66.667	0.481	13	13	0.307	0.320365	0.03989	-0.280475	2.48548e-14	2.08945e-11
1177	17	421931	T	C	VPS53	3'UTR	Alu_Repeats	33	52.381	0.568	4	4	0.425	0.297397	0.01701	-0.280387	4.46896e-13	2.34563e-10
1178	12	117289503	A	G	RNFT2	3'UTR	Alu_Repeats	32	50.794	0.587	3	3	0.587	0.297968	0.01761	-0.280358	9.20725e-13	4.52216e-10
1179	12	53572332	T	C	CSAD	Intron	Alu_Repeats	35	55.556	0.595	9	9	0.557	0.330397	0.0501	-0.280297	7.09314e-11	1.78963e-08
1180	9	88160433	T	C	AGTPBP1	IGR	Alu_Repeats	41	65.079	0.448	3	3	0.367	0.291302	0.01102	-0.280282	4.91919e-18	1.94291e-14
1181	8	12868676	A	G	KIAA1456	Intron	Alu_Repeats	26	41.27	0.691	1	1	0.5	0.28527	0.005	-0.28027	1.96254e-11	5.85152e-09
1182	1	150593887	T	C	ENSA	Intron	Alu_Repeats	34	53.968	0.591	7	7	0.552	0.318841	0.03864	-0.280201	1.71454e-11	5.17106e-09
1183	1	11088159	A	G	MASP2	Intron	Alu_Repeats	47	74.603	0.532	29	29	0.401	0.396524	0.11634	-0.280184	4.35058e-11	1.14101e-08
1184	19	45167748	A	G	PVR	IGR	Alu_Repeats	31	49.206	0.638	8	8	0.422	0.313794	0.03373	-0.280064	1.94297e-10	4.21236e-08
1185	19	16348792	A	G	AP1M1	IGR	Alu_Repeats	21	33.333	0.84	0	0	0	0.280032	0	-0.280032	8.02659e-10	1.33057e-07
1186	17	5327401	A	G	RPAIN	Intron	Alu_Repeats	29	46.032	0.753	13	13	0.512	0.34654	0.06658	-0.27996	1.37161e-07	1.07897e-05
1187	19	46819802	A	G	HIF3A	Intron	Alu_Repeats	19	30.159	0.96	1	1	0.964	0.289587	0.00964	-0.279947	3.72288e-08	3.73995e-06
1188	19	55554741	T	C	RDH13	IGR	Alu_Repeats	38	60.317	0.516	5	5	0.631	0.311429	0.03154	-0.279889	5.58301e-14	4.07243e-11
1189	16	89615969	A	G	SPG7	Intron	Alu_Repeats	34	53.968	0.562	6	6	0.39	0.303254	0.02338	-0.279874	1.50562e-12	6.64572e-10
1190	11	117081213	T	C	PCSK7	Intron	Alu_Repeats	22	34.921	0.817	1	1	0.545	0.28527	0.00545	-0.27982	1.2842e-09	2.03931e-07
1191	9	68425515	A	G	Unknown	IGR	Non_Alu_Non_Repeats	34	53.968	0.634	11	11	0.566	0.341937	0.06223	-0.279707	1.67929e-09	2.60709e-07
1192	19	40823335	T	C	C19orf47	IGR	Alu_Repeats	22	34.921	0.8	0	0	0	0.279476	0	-0.279476	2.80175e-10	5.45933e-08
1193	18	77728597	T	C	HSBP1L1	Intron	Alu_Repeats	35	55.556	0.567	6	6	0.588	0.314746	0.03527	-0.279476	5.78209e-12	2.08815e-09
1194	12	125267903	T	C	SCARB1	Intron	Alu_Repeats	30	47.619	0.7	8	8	0.673	0.333254	0.05383	-0.279424	7.60556e-09	9.17058e-07
1195	17	74781562	A	G	Unknown	IGR	Alu_Repeats	31	49.206	0.567	0	0	0	0.279222	0	-0.279222	1.24322e-14	1.14441e-11
1196	2	55765479	A	G	CCDC104	Intron	Alu_Repeats	29	46.032	0.606	0	0	0	0.279175	0	-0.279175	1.26137e-13	7.99579e-11
1197	9	131089146	A	G	COQ4	Intron	Alu_Repeats	32	50.794	0.771	15	15	0.752	0.391762	0.11274	-0.279022	9.86841e-07	5.70995e-05
1198	22	32897281	T	C	FBXO7	IGR	Alu_Repeats	18	28.571	0.976	0	0	0	0.279	0	-0.279	1.71307e-08	1.85804e-06
1199	9	90581181	T	C	CDK20	IGR	Alu_Repeats	26	41.27	0.707	2	2	0.65	0.291952	0.013	-0.278952	1.03701e-10	2.376e-08
1200	7	4939769	T	C	Unknown	IGR	Alu_Repeats	35	55.556	0.784	20	20	0.784	0.43546	0.15683	-0.27863	5.87836e-06	0.000269864
1201	15	50659159	A	G	GABPB1-AS1	RNA	Alu_Repeats	22	34.921	0.953	6	6	0.905	0.332921	0.05431	-0.278611	1.18737e-06	6.81044e-05
1202	10	46962991	G	A	SYT15	Intron	Alu_Repeats	28	44.444	0.626	0	0	0	0.278429	0	-0.278429	3.94399e-13	2.09075e-10
1203	1	150593325	T	C	ENSA	Intron	Alu_Repeats	38	60.317	0.48	3	3	0.376	0.289619	0.01127	-0.278349	2.5953e-16	5.20602e-13
1204	1	78487482	A	G	GIPC2	Intron	Alu_Repeats	35	55.556	0.509	1	1	0.467	0.282984	0.00467	-0.278314	6.03889e-16	1.0008e-12
1205	17	5286154	A	G	RABEP1	Intron	Alu_Repeats	42	66.667	0.446	4	4	0.472	0.297127	0.01889	-0.278237	3.3458e-17	8.97826e-14
1206	12	132330978	A	G	MMP17	Intron	Alu_Repeats	36	57.143	0.487	0	0	0	0.278222	0	-0.278222	2.9707e-17	8.16307e-14
1207	11	43882330	A	G	RP11-613D13.5	RNA	Alu_Repeats	57	90.476	0.554	42	42	0.531	0.501016	0.22281	-0.278206	7.98271e-09	9.59963e-07
1208	14	45601666	T	C	FKBP3	Intron	Alu_Repeats	36	57.143	0.505	2	2	0.526	0.288698	0.01053	-0.278168	1.76206e-15	2.37599e-12
1209	1	1049113	T	C	C1orf159	Intron	Non_Alu_Repeats	23	36.508	0.761	0	0	0	0.277889	0	-0.277889	9.67567e-11	2.23358e-08
1210	5	17108250	T	C	CTD-2228A4.1	lincRNA	Alu_Repeats	39	61.905	0.449	0	0	0	0.27781	0	-0.27781	6.67147e-19	3.67939e-15
1211	5	17107979	T	C	CTD-2228A4.1	lincRNA	Alu_Repeats	26	41.27	0.673	0	0	0	0.27773	0	-0.27773	3.69717e-12	1.40085e-09
1212	17	29105352	A	G	Unknown	IGR	Alu_Repeats	30	47.619	0.583	0	0	0	0.277714	0	-0.277714	3.98372e-14	3.0336e-11
1213	16	89616660	A	G	SPG7	Intron	Alu_Repeats	26	41.27	0.673	0	0	0	0.277698	0	-0.277698	3.69717e-12	1.40085e-09
1214	19	55554984	T	C	RDH13	IGR	Alu_Repeats	38	60.317	0.491	4	4	0.455	0.295889	0.0182	-0.277689	3.15427e-15	3.90262e-12
1215	1	78488446	A	G	GIPC2	Intron	Alu_Repeats	31	49.206	0.564	0	0	0	0.277667	0	-0.277667	1.24044e-14	1.14441e-11
1216	X	1515848	A	G	LINC00106	lincRNA	Alu_Repeats	23	36.508	0.805	2	2	0.812	0.293889	0.01625	-0.277639	3.75866e-09	5.1228e-07
1217	11	67853291	T	C	CHKA	Intron	Alu_Repeats	32	50.794	0.555	1	1	0.438	0.281968	0.00438	-0.277588	1.70228e-14	1.49937e-11
1218	22	18983908	A	G	DGCR5	RNA	Alu_Repeats	21	33.333	0.833	0	0	0	0.27754	0	-0.27754	8.02913e-10	1.33057e-07
1219	17	43717424	A	G	CRHR1	Intron	Alu_Repeats	34	53.968	0.563	5	5	0.528	0.303762	0.02639	-0.277372	1.25488e-12	5.63411e-10
1220	22	19010088	A	G	DGCR9	lincRNA	Alu_Repeats	36	57.143	0.495	1	1	0.545	0.28281	0.00545	-0.27736	2.59529e-16	5.20602e-13
1221	3	58412942	A	G	PXK	IGR	Alu_Repeats	32	50.794	0.607	4	4	0.778	0.30846	0.03112	-0.27734	1.23164e-11	3.82423e-09
1222	16	88746795	A	G	SNAI3	Intron	Alu_Repeats	27	42.857	0.647	0	0	0	0.277317	0	-0.277317	1.21562e-12	5.48401e-10
1223	21	38984514	G	A	KCNJ6	3'UTR	Non_Alu_Repeats	22	34.921	0.794	0	0	0	0.277286	0	-0.277286	2.755e-10	5.45933e-08
1224	9	68416166	T	C	MIR4477B	RNA	Non_Alu_Repeats	22	34.921	0.994	7	7	1	0.347286	0.07	-0.277286	9.8722e-06	0.000407811
1225	9	68416165	T	C	MIR4477B	RNA	Non_Alu_Repeats	22	34.921	0.994	7	7	1	0.347238	0.07	-0.277238	9.8722e-06	0.000407811
1226	16	29920273	T	C	KCTD13	Intron	Alu_Repeats	29	46.032	0.662	5	5	0.551	0.304746	0.02756	-0.277186	2.03537e-10	4.39037e-08
1227	10	97926498	A	G	ZNF518A	RNA	Alu_Repeats	27	42.857	0.711	6	6	0.457	0.304571	0.0274	-0.277171	4.05233e-09	5.48798e-07
1228	3	183915256	A	G	EIF2B5	Intron	Alu_Repeats	33	52.381	0.679	13	13	0.602	0.35546	0.07829	-0.27717	9.59728e-09	1.14451e-06
1229	1	150591630	T	C	ENSA	Intron	Alu_Repeats	45	71.429	0.43	8	8	0.38	0.307429	0.03039	-0.277039	7.88121e-17	1.92377e-13
1230	11	130741952	T	C	RP11-890B15.3	lincRNA	Non_Alu_Non_Repeats	35	55.556	0.555	8	8	0.391	0.308222	0.03129	-0.276932	3.64941e-12	1.40085e-09
1231	17	43719873	A	G	CRHR1	Intron	Alu_Repeats	28	44.444	0.629	1	1	0.273	0.279571	0.00273	-0.276841	1.60658e-12	7.04151e-10
1232	17	3395312	A	G	ASPA	Intron	Alu_Repeats	20	31.746	0.916	2	2	0.701	0.290746	0.01402	-0.276726	4.18104e-08	4.16152e-06
1233	19	9864990	T	C	ZNF846	Intron	Alu_Repeats	25	39.683	0.697	0	0	0	0.276714	0	-0.276714	1.11193e-11	3.48811e-09
1234	3	155539616	T	C	SLC33A1	3'UTR	Alu_Repeats	38	60.317	0.534	8	8	0.566	0.321873	0.04531	-0.276563	3.75162e-12	1.41938e-09
1235	1	1253944	T	C	CPSF3L	Intron	Alu_Repeats	48	76.19	0.697	47	47	0.542	0.531222	0.25467	-0.276552	2.11278e-08	2.19936e-06
1236	15	50850717	T	C	TRPM7	IGR	Alu_Repeats	40	63.492	0.466	4	4	0.478	0.295603	0.01911	-0.276493	3.39741e-16	6.33309e-13
1237	X	1468629	T	C	IL3RA	Intron	Alu_Repeats	29	46.032	0.615	1	1	0.684	0.283206	0.00684	-0.276366	1.02083e-12	4.94489e-10
1238	14	71192540	G	A	MAP3K9	3'UTR	Non_Alu_Non_Repeats	34	53.968	0.595	5	5	0.893	0.321	0.04464	-0.27636	1.00091e-11	3.40386e-09
1239	3	49360049	T	C	USP4	Intron	Alu_Repeats	31	49.206	0.637	7	7	0.531	0.31346	0.03718	-0.27628	4.52883e-10	8.48789e-08
1240	17	36695576	T	C	SRCIN1	Intron	Alu_Repeats	44	69.841	0.425	4	4	0.516	0.296889	0.02063	-0.276259	4.27146e-18	1.71366e-14
1241	19	40866625	A	G	PLD3	Intron	Non_Alu_Repeats	25	39.683	0.732	2	2	0.714	0.290508	0.01427	-0.276238	3.44773e-10	6.59906e-08
1242	18	44250496	T	C	Unknown	IGR	Alu_Repeats	40	63.492	0.46	5	5	0.32	0.292238	0.01601	-0.276228	2.19762e-16	4.44727e-13
1243	15	21932911	A	G	Unknown	IGR	Non_Alu_Non_Repeats	19	30.159	0.915	0	0	0	0.276095	0	-0.276095	6.2553e-09	7.78791e-07
1244	14	68030934	A	G	PLEKHH1	Intron	Alu_Repeats	43	68.254	0.441	6	6	0.419	0.301238	0.02515	-0.276088	8.69315e-17	2.07815e-13
1245	19	13878063	A	G	MRI1	Intron	Alu_Repeats	24	38.095	0.805	5	5	0.615	0.306698	0.03074	-0.275958	5.2539e-08	4.78391e-06
1246	16	1404466	A	G	GNPTG	Intron	Alu_Repeats	22	34.921	0.79	0	0	0	0.275952	0	-0.275952	2.80265e-10	5.45933e-08
1247	17	36691555	T	C	SRCIN1	Intron	Alu_Repeats	25	39.683	0.695	0	0	0	0.275937	0	-0.275937	1.11193e-11	3.48811e-09
1248	12	51905313	A	G	Unknown	IGR	Alu_Repeats	37	58.73	0.527	7	7	0.483	0.30973	0.0338	-0.27593	5.69242e-13	2.91786e-10
1249	19	20818843	T	C	ZNF626	Intron	Alu_Repeats	18	28.571	0.965	0	0	0	0.275825	0	-0.275825	1.73928e-08	1.85804e-06
1250	14	51460411	T	C	TRIM9	Intron	Non_Alu_Non_Repeats	35	55.556	0.503	1	1	0.4	0.279714	0.004	-0.275714	5.07725e-16	8.64541e-13
1251	11	66404682	A	G	RBM14-RBM4	Intron	Alu_Repeats	32	50.794	0.556	3	3	0.224	0.282429	0.00673	-0.275699	1.74127e-13	1.0642e-10
1252	X	1483456	T	C	IL3RA	Intron	Alu_Repeats	29	46.032	0.639	3	3	0.621	0.294159	0.01862	-0.275539	2.10399e-11	6.24113e-09
1253	2	55206327	T	C	RTN4	Intron	Alu_Repeats	32	50.794	0.547	1	1	0.273	0.278079	0.00273	-0.275349	1.52115e-14	1.36471e-11
1254	11	118875587	A	G	CCDC84	Intron	Alu_Repeats	30	47.619	0.612	3	3	0.543	0.291571	0.01628	-0.275291	4.1112e-12	1.53861e-09
1255	7	129272040	A	G	NRF1	Intron	Alu_Repeats	22	34.921	0.788	0	0	0	0.275286	0	-0.275286	2.80332e-10	5.45933e-08
1256	6	111218772	A	G	AMD1	IGR	Alu_Repeats	31	49.206	0.7	10	10	0.694	0.344603	0.06939	-0.275213	2.38694e-08	2.47078e-06
1257	7	130629992	T	C	MKLN1-AS1	RNA	Non_Alu_Non_Repeats	30	47.619	0.765	24	24	0.371	0.364206	0.0891	-0.275106	8.06989e-06	0.000336031
1258	16	74348175	T	C	AC009120.6	RNA	Alu_Repeats	22	34.921	0.874	5	5	0.604	0.305254	0.0302	-0.275054	1.72138e-07	1.33392e-05
1259	22	26121822	A	G	ADRBK2	3'UTR	Alu_Repeats	25	39.683	0.716	1	1	0.909	0.284143	0.00909	-0.275053	1.03595e-10	2.37579e-08
1260	17	5147045	G	A	RP11-333E1.2	lincRNA	Alu_Repeats	18	28.571	0.962	0	0	0	0.274984	0	-0.274984	1.67197e-08	1.85804e-06
1261	1	1252468	T	C	CPSF3L	Intron	Alu_Repeats	47	74.603	0.455	23	23	0.282	0.339746	0.06479	-0.274956	1.52001e-14	1.36471e-11
1262	4	41267480	A	G	UCHL1	Intron	Alu_Repeats	42	66.667	0.432	4	4	0.324	0.287857	0.01297	-0.274887	7.18821e-18	2.65997e-14
1263	13	20252931	T	C	PSPC1	5'Flank	Alu_Repeats	32	50.794	0.541	0	0	0	0.27481	0	-0.27481	3.82172e-15	4.40996e-12
1264	2	55206282	T	C	RTN4	Intron	Alu_Repeats	33	52.381	0.539	3	3	0.245	0.282127	0.00736	-0.274767	5.36032e-14	3.91704e-11
1265	X	67427987	T	C	OPHN1	Intron	Alu_Repeats	20	31.746	0.918	2	2	0.831	0.291397	0.01663	-0.274767	4.66971e-08	4.42012e-06
1266	14	31562836	A	G	AP4S1	IGR	Alu_Repeats	32	50.794	0.546	1	1	0.273	0.277492	0.00273	-0.274762	1.46378e-14	1.32302e-11
1267	9	131090044	A	G	COQ4	Intron	Alu_Repeats	55	87.302	0.657	58	58	0.516	0.573968	0.29923	-0.274738	4.75077e-10	8.86898e-08
1268	16	88748736	T	C	SNAI3	Intron	Non_Alu_Non_Repeats	18	28.571	0.961	0	0	0	0.274667	0	-0.274667	1.65455e-08	1.85804e-06
1269	7	97600813	T	C	Unknown	IGR	Alu_Repeats	28	44.444	0.677	6	6	0.439	0.300984	0.02637	-0.274614	1.2549e-09	2.00112e-07
1270	1	1662604	T	C	SLC35E2	Intron	Alu_Repeats	35	55.556	0.66	19	19	0.486	0.366825	0.09235	-0.274475	2.75503e-08	2.8319e-06
1271	4	103712091	T	C	Unknown	IGR	Alu_Repeats	18	28.571	0.961	0	0	0	0.274444	0	-0.274444	1.71307e-08	1.85804e-06
1272	2	130917167	T	C	SMPD4	Intron	Alu_Repeats	39	61.905	0.613	17	17	0.619	0.379603	0.10518	-0.274423	1.77891e-08	1.87492e-06
1273	11	32625383	A	G	EIF3M	3'UTR	Alu_Repeats	36	57.143	0.912	27	27	0.913	0.520905	0.24664	-0.274265	0.000738634	0.0119096
1274	1	1662627	T	C	SLC35E2	Intron	Alu_Repeats	27	42.857	0.89	13	13	0.824	0.381413	0.10718	-0.274233	5.0502e-06	0.000240364
1275	11	71237348	A	G	KRTAP5-7	5'Flank	Non_Alu_Repeats	22	34.921	0.785	0	0	0	0.27419	0	-0.27419	2.80354e-10	5.45933e-08
1276	X	100887943	A	G	RNU6-30P	RNA	Alu_Repeats	32	50.794	0.752	14	14	0.772	0.382127	0.10805	-0.274077	5.4429e-07	3.58962e-05
1277	17	3765999	T	C	CAMKK1	Intron	Alu_Repeats	39	61.905	0.451	1	1	0.5	0.278952	0.005	-0.273952	6.09882e-18	2.29883e-14
1278	19	39503347	T	C	Unknown	IGR	Alu_Repeats	34	53.968	0.508	0	0	0	0.273921	0	-0.273921	3.46526e-16	6.33309e-13
1279	2	176786070	T	C	KIAA1715	IGR	Alu_Repeats	26	41.27	0.678	1	1	0.583	0.27973	0.00583	-0.2739	1.85913e-11	5.56777e-09
1280	22	18992386	A	G	DGCR5	RNA	Alu_Repeats	28	44.444	0.616	0	0	0	0.273873	0	-0.273873	3.94264e-13	2.09075e-10
1281	1	150593432	T	C	ENSA	Intron	Alu_Repeats	34	53.968	0.534	5	5	0.287	0.288143	0.01433	-0.273813	1.98588e-13	1.18898e-10
1282	3	136050687	A	G	PCCB	Intron	Alu_Repeats	34	53.968	0.59	8	8	0.556	0.318254	0.04445	-0.273804	1.05179e-10	2.40714e-08
1283	17	29121651	A	G	CRLF3	Intron	Alu_Repeats	49	77.778	0.576	32	32	0.544	0.447889	0.17413	-0.273759	1.69896e-08	1.85804e-06
1284	10	103571427	T	C	MGEA5	Intron	Alu_Repeats	31	49.206	0.636	7	7	0.559	0.31281	0.0391	-0.27371	2.70013e-10	5.45933e-08
1285	9	130992945	A	G	DNM1	Intron	Alu_Repeats	27	42.857	0.73	5	5	0.788	0.313048	0.03938	-0.273668	6.47999e-09	7.91467e-07
1286	19	23441380	T	C	RP11-15H20.6	RNA	Alu_Repeats	40	63.492	0.725	30	30	0.623	0.46054	0.18688	-0.27366	5.08004e-07	3.36414e-05
1287	12	32944162	C	T	PKP2	3'UTR	Non_Alu_Non_Repeats	25	39.683	0.729	3	3	0.524	0.289333	0.01571	-0.273623	1.20695e-09	1.93685e-07
1288	17	29108329	A	G	CRLF3	IGR	Non_Alu_Non_Repeats	22	34.921	0.783	0	0	0	0.273603	0	-0.273603	2.80422e-10	5.45933e-08
1289	13	101275766	T	C	TMTC4	Intron	Alu_Repeats	32	50.794	0.648	8	8	0.697	0.329206	0.05578	-0.273426	2.06005e-09	3.14045e-07
1290	11	117083537	T	C	PCSK7	Intron	Alu_Repeats	37	58.73	0.469	1	1	0.2	0.275413	0.002	-0.273413	2.99165e-17	8.16307e-14
1291	7	48146008	A	G	UPP1	Intron	Alu_Repeats	35	55.556	0.752	28	28	0.516	0.418	0.14461	-0.27339	7.92103e-07	5.09218e-05
1292	X	73486246	T	C	Unknown	IGR	Alu_Repeats	27	42.857	0.749	8	8	0.596	0.320968	0.04767	-0.273298	3.79871e-08	3.81188e-06
1293	3	49359039	T	C	USP4	Intron	Alu_Repeats	25	39.683	0.751	3	3	0.831	0.298111	0.02492	-0.273191	3.02986e-09	4.1851e-07
1294	7	74297101	T	C	STAG3L2	RNA	Alu_Repeats	27	42.857	0.637	0	0	0	0.273175	0	-0.273175	1.21459e-12	5.48401e-10
1295	5	131981659	A	G	RAD50	IGR	Alu_Repeats	31	49.206	0.774	15	15	0.719	0.380968	0.10785	-0.273118	9.98337e-07	5.77292e-05
1296	2	55765847	A	G	CCDC104	Intron	Alu_Repeats	38	60.317	0.453	0	0	0	0.273111	0	-0.273111	2.40066e-18	1.04058e-14
1297	2	55768249	A	G	CCDC104	Intron	Alu_Repeats	43	68.254	0.412	2	2	0.398	0.280873	0.00797	-0.272903	1.8483e-19	1.24822e-15
1298	16	2145154	T	C	PKD1	Intron	Alu_Repeats	37	58.73	0.469	1	1	0.25	0.275317	0.0025	-0.272817	3.42865e-17	9.17023e-14
1299	1	92488750	T	C	Unknown	IGR	Alu_Repeats	33	52.381	0.537	2	2	0.439	0.281476	0.00878	-0.272696	3.37054e-14	2.74797e-11
1300	1	145689050	A	G	RNF115	3'UTR	Alu_Repeats	28	44.444	0.629	1	1	0.7	0.27954	0.007	-0.27254	3.21538e-12	1.32338e-09
1301	22	50881108	A	G	SBF1	IGR	Alu_Repeats	27	42.857	0.756	7	7	0.736	0.324032	0.0515	-0.272532	4.54059e-08	4.42012e-06
1302	9	68422303	G	A	Unknown	IGR	Non_Alu_Non_Repeats	19	30.159	0.936	1	1	1	0.282365	0.01	-0.272365	4.62219e-08	4.42012e-06
1303	15	75645310	A	G	MAN2C1	IGR	Alu_Repeats	42	66.667	0.426	4	4	0.295	0.284111	0.01181	-0.272301	3.64767e-18	1.51608e-14
1304	6	86382290	T	C	Unknown	IGR	Non_Alu_Repeats	29	46.032	0.611	2	2	0.449	0.281254	0.00897	-0.272284	2.65545e-12	1.10943e-09
1305	22	51062637	T	C	ARSA	IGR	Alu_Repeats	40	63.492	0.625	22	22	0.567	0.396873	0.1248	-0.272073	4.51064e-08	4.42012e-06
1306	12	49322323	T	C	RP11-302B13.5	Intron	Alu_Repeats	42	66.667	0.435	4	4	0.455	0.290254	0.0182	-0.272054	2.15261e-17	6.41352e-14
1307	10	70518080	A	G	CCAR1	Intron	Alu_Repeats	21	33.333	0.87	2	2	0.9	0.290032	0.018	-0.272032	2.81858e-08	2.89576e-06
1308	20	29652194	C	T	Unknown	IGR	Non_Alu_Repeats	26	41.27	0.782	11	11	0.46	0.322571	0.05055	-0.272021	9.85815e-07	5.70442e-05
1309	10	102800360	A	G	SFXN3	3'UTR	Alu_Repeats	34	53.968	0.521	1	1	0.935	0.281365	0.00935	-0.272015	3.89092e-15	4.47898e-12
1310	12	122237671	T	G	RHOF	Intron	Non_Alu_Non_Repeats	20	31.746	0.951	3	3	1	0.301968	0.03	-0.271968	3.51961e-07	2.38406e-05
1311	2	136478929	A	G	R3HDM1	Intron	Alu_Repeats	27	42.857	0.634	0	0	0	0.271889	0	-0.271889	1.21521e-12	5.48401e-10
1312	9	68414033	T	C	MIR4477B	RNA	Non_Alu_Non_Repeats	40	63.492	0.989	36	36	0.99	0.62819	0.35633	-0.27186	0.0014151	0.02177
1313	X	24095325	A	G	EIF2S3	3'UTR	Alu_Repeats	49	77.778	0.368	5	5	0.285	0.286048	0.01427	-0.271778	7.21781e-22	1.62481e-17
1314	16	67041873	A	G	CES4A	Intron	Alu_Repeats	39	61.905	0.439	0	0	0	0.27173	0	-0.27173	6.66489e-19	3.67939e-15
1315	6	105174007	T	C	HACE1	IGR	Alu_Repeats	21	33.333	0.815	0	0	0	0.271651	0	-0.271651	8.00755e-10	1.33057e-07
1316	22	22630353	T	C	Unknown	IGR	Alu_Repeats	21	33.333	0.815	0	0	0	0.271651	0	-0.271651	8.02405e-10	1.33057e-07
1317	14	92525948	T	C	ATXN3	IGR	Alu_Repeats	32	50.794	0.552	2	2	0.443	0.280429	0.00886	-0.271569	1.24453e-13	7.99579e-11
1318	11	66450312	T	C	SPTBN2	IGR	Alu_Repeats	28	44.444	0.654	3	3	0.645	0.290841	0.01936	-0.271481	7.5349e-11	1.88874e-08
1319	15	75296628	A	G	SCAMP5	Intron	Alu_Repeats	19	30.159	0.9	0	0	0	0.271381	0	-0.271381	6.35735e-09	7.78791e-07
1320	12	49313439	T	C	CCDC65	Intron	Alu_Repeats	31	49.206	0.551	0	0	0	0.271222	0	-0.271222	1.24344e-14	1.14441e-11
1321	10	82195363	A	G	FAM213A	IGR	Alu_Repeats	44	69.841	0.45	13	13	0.331	0.314159	0.04305	-0.271109	4.54462e-15	5.08696e-12
1322	11	119179678	T	C	MCAM	3'UTR	Non_Alu_Non_Repeats	62	98.413	0.768	71	71	0.683	0.756206	0.48511	-0.271096	2.92892e-05	0.00101588
1323	13	22074052	T	C	MICU2	Intron	Alu_Repeats	23	36.508	0.743	0	0	0	0.271095	0	-0.271095	9.67489e-11	2.23358e-08
1324	21	46189652	G	A	UBE2G2	3'UTR	Non_Alu_Non_Repeats	35	55.556	0.649	17	17	0.528	0.360651	0.08969	-0.270961	1.28835e-07	1.03152e-05
1325	19	40537163	T	C	ZNF780B	IGR	Alu_Repeats	41	65.079	0.643	27	27	0.546	0.418238	0.14737	-0.270868	5.92487e-08	5.35286e-06
1326	7	90019235	A	G	GTPBP10	3'UTR	Alu_Repeats	29	46.032	0.792	14	14	0.67	0.364524	0.09384	-0.270684	8.58939e-07	5.42174e-05
1327	17	3405259	A	C	ASPA	3'UTR	Alu_Repeats	31	49.206	0.706	11	11	0.697	0.347349	0.0767	-0.270649	1.17229e-07	1.01509e-05
1328	16	89782222	T	C	VPS9D1	Intron	Alu_Repeats	33	52.381	0.516	0	0	0	0.27054	0	-0.27054	1.15939e-15	1.66697e-12
1329	22	26120928	A	G	ADRBK2	3'UTR	Alu_Repeats	38	60.317	0.479	5	5	0.363	0.288698	0.01817	-0.270528	3.51044e-15	4.27799e-12
1330	22	44347068	A	G	Unknown	IGR	Alu_Repeats	29	46.032	0.626	3	3	0.586	0.288079	0.01758	-0.270499	2.10761e-11	6.24957e-09
1331	4	56287228	A	G	TMEM165	Intron	Alu_Repeats	34	53.968	0.501	0	0	0	0.270444	0	-0.270444	3.46815e-16	6.33309e-13
1332	17	17762661	T	C	TOM1L2	Intron	Alu_Repeats	34	53.968	0.593	7	7	0.71	0.320048	0.04969	-0.270358	2.70594e-10	5.45933e-08
1333	11	118878244	A	G	CCDC84	Intron	Alu_Repeats	44	69.841	0.442	9	9	0.426	0.308651	0.03833	-0.270321	1.86046e-15	2.47573e-12
1334	9	68416094	C	T	MIR4477B	RNA	Non_Alu_Repeats	29	46.032	1	19	19	1	0.460317	0.19	-0.270317	0.000239273	0.00556439
1335	11	65540460	T	C	AP5B1	IGR	Alu_Repeats	49	77.778	0.526	39	39	0.357	0.409476	0.1392	-0.270276	6.6065e-11	1.67676e-08
1336	1	150594025	T	C	ENSA	Intron	Alu_Repeats	42	66.667	0.474	13	13	0.353	0.316	0.04587	-0.27013	1.26074e-13	7.99579e-11
1337	8	21896579	A	G	NPM2	IGR	Alu_Repeats	39	61.905	0.44	1	1	0.25	0.272603	0.0025	-0.270103	2.39617e-18	1.04058e-14
1338	15	25359002	A	G	SNHG14	RNA	Alu_Repeats	32	50.794	0.532	0	0	0	0.270032	0	-0.270032	3.82414e-15	4.40996e-12
1339	17	4887174	T	C	CAMTA2	Intron	Alu_Repeats	26	41.27	0.654	0	0	0	0.27	0	-0.27	3.69904e-12	1.40085e-09
1340	7	886331	A	G	SUN1	Intron	Alu_Repeats	44	69.841	0.467	10	10	0.565	0.326365	0.05646	-0.269905	2.31323e-13	1.36636e-10
1341	3	37085148	A	G	MLH1	Intron	Alu_Repeats	26	41.27	0.688	3	3	0.467	0.283889	0.014	-0.269889	2.63973e-10	5.45933e-08
1342	15	63361307	A	G	TPM1	Intron	Alu_Repeats	43	68.254	0.82	29	29	1	0.559889	0.29	-0.269889	0.000113057	0.00277633
1343	14	50248047	T	A	KLHDC2	Intron	Alu_Repeats	17	26.984	1	0	0	0	0.269841	0	-0.269841	4.53489e-08	4.42012e-06
1344	16	679814	T	C	WFIKKN1	5'Flank	Non_Alu_Non_Repeats	17	26.984	1	0	0	0	0.269841	0	-0.269841	4.53489e-08	4.42012e-06
1345	2	27537184	T	C	MPV17	Intron	Alu_Repeats	32	50.794	0.662	11	11	0.604	0.336238	0.06642	-0.269818	1.12616e-08	1.32324e-06
1346	9	68420977	T	A	Unknown	IGR	Non_Alu_Non_Repeats	18	28.571	0.979	1	1	1	0.279794	0.01	-0.269794	1.11212e-07	9.66394e-06
1347	5	130537666	A	G	LYRM7	IGR	Alu_Repeats	30	47.619	0.825	15	15	0.823	0.392937	0.12338	-0.269557	8.34451e-06	0.000347074
1348	14	92585459	T	C	NDUFB1	Intron	Alu_Repeats	39	61.905	0.549	21	21	0.334	0.339683	0.07019	-0.269493	3.50476e-10	6.7008e-08
1349	2	114466064	T	C	Unknown	IGR	Alu_Repeats	37	58.73	0.618	18	18	0.518	0.362762	0.09327	-0.269492	1.62636e-08	1.85347e-06
1350	12	6930804	T	G	GPR162	5'Flank	Non_Alu_Non_Repeats	19	30.159	0.927	1	1	1	0.279476	0.01	-0.269476	4.01473e-08	4.00929e-06
1351	5	79842265	A	G	Unknown	IGR	Alu_Repeats	27	42.857	0.646	1	1	0.765	0.276984	0.00765	-0.269334	1.13574e-11	3.55601e-09
1352	15	42830732	T	C	Unknown	IGR	Alu_Repeats	42	66.667	0.426	5	5	0.299	0.284286	0.01496	-0.269326	6.89786e-18	2.58797e-14
1353	22	23732931	T	C	ZDHHC8P1	RNA	Alu_Repeats	46	73.016	0.399	5	5	0.446	0.291619	0.0223	-0.269319	1.63796e-18	7.85445e-15
1354	7	130630237	T	C	MKLN1-AS1	RNA	Alu_Repeats	31	49.206	0.981	26	26	0.821	0.482714	0.2134	-0.269314	6.73867e-05	0.00196808
1355	5	149574605	A	G	SLC6A7	Intron	Non_Alu_Non_Repeats	26	41.27	0.652	0	0	0	0.269254	0	-0.269254	3.70028e-12	1.40085e-09
1356	7	4940147	T	C	Unknown	IGR	Non_Alu_Repeats	56	88.889	0.652	45	45	0.69	0.579937	0.31071	-0.269227	1.28256e-05	0.000521598
1357	12	121769691	T	C	ANAPC5	Intron	Alu_Repeats	40	63.492	0.488	14	14	0.29	0.309635	0.04054	-0.269095	1.20131e-12	5.48401e-10
1358	16	1411020	A	G	GNPTG	Intron	Alu_Repeats	42	66.667	0.423	5	5	0.255	0.281762	0.01275	-0.269012	5.82687e-18	2.2274e-14
1359	19	38897326	A	G	FAM98C	Intron	Alu_Repeats	33	52.381	0.701	17	17	0.577	0.367032	0.09803	-0.269002	1.6254e-07	1.26267e-05
1360	9	68416431	A	G	MIR4477B	RNA	Alu_Repeats	17	26.984	0.997	0	0	0	0.268937	0	-0.268937	4.58213e-08	4.42012e-06
1361	11	118880600	A	G	CCDC84	Intron	Alu_Repeats	54	85.714	0.471	32	32	0.422	0.404095	0.13516	-0.268935	1.9075e-11	5.70421e-09
1362	6	28878386	T	C	TRIM27	Intron	Alu_Repeats	18	28.571	0.941	0	0	0	0.268921	0	-0.268921	1.7321e-08	1.85804e-06
1363	9	34681681	A	G	RP11-195F19.9	RNA	Alu_Repeats	41	65.079	0.578	21	21	0.51	0.375937	0.10704	-0.268897	3.17605e-09	4.37584e-07
1364	14	104147823	A	G	KLC1	Intron	Alu_Repeats	44	69.841	0.403	4	4	0.317	0.281413	0.01269	-0.268723	3.14417e-19	2.02225e-15
1365	1	161341915	A	G	RP11-122G18.5	lincRNA	Alu_Repeats	36	57.143	0.47	0	0	0	0.268714	0	-0.268714	2.96618e-17	8.16307e-14
1366	15	40666605	A	G	RP11-64K12.10	RNA	Alu_Repeats	30	47.619	0.564	0	0	0	0.26854	0	-0.26854	3.98969e-14	3.0336e-11
1367	16	88112232	T	C	BANP	IGR	Non_Alu_Repeats	23	36.508	0.763	1	1	1	0.27854	0.01	-0.26854	7.48401e-10	1.33057e-07
1368	1	47513492	A	G	CYP4X1	Intron	Alu_Repeats	26	41.27	0.651	0	0	0	0.268508	0	-0.268508	3.69779e-12	1.40085e-09
1369	15	23095072	T	C	NIPA1	Intron	Alu_Repeats	42	66.667	0.421	3	3	0.41	0.28081	0.01231	-0.2685	3.73417e-18	1.53613e-14
1370	6	36108633	A	G	MAPK13	IGR	Alu_Repeats	38	60.317	0.48	6	6	0.347	0.289302	0.02084	-0.268462	1.16383e-14	1.14441e-11
1371	3	37113804	T	C	LRRFIP2	Intron	Alu_Repeats	17	26.984	0.995	0	0	0	0.268444	0	-0.268444	4.62417e-08	4.42012e-06
1372	5	131287417	T	C	ACSL6	IGR	Alu_Repeats	51	80.952	0.494	24	24	0.548	0.399889	0.13152	-0.268369	1.03745e-09	1.67847e-07
1373	12	117289312	A	G	RNFT2	3'UTR	Alu_Repeats	34	53.968	0.733	19	19	0.669	0.395444	0.12712	-0.268324	1.72871e-06	9.71205e-05
1374	11	118874197	A	G	CCDC84	Intron	Alu_Repeats	36	57.143	0.47	0	0	0	0.268302	0	-0.268302	2.97126e-17	8.16307e-14
1375	16	67039709	A	G	CES4A	Intron	Alu_Repeats	47	74.603	0.371	2	2	0.433	0.276905	0.00867	-0.268235	1.85919e-21	3.01337e-17
1376	19	47916397	T	C	MEIS3	5'Flank	Alu_Repeats	38	60.317	0.445	0	0	0	0.268206	0	-0.268206	2.40043e-18	1.04058e-14
1377	21	34806091	A	G	IFNGR2	Intron	Non_Alu_Repeats	23	36.508	0.776	2	2	0.75	0.283143	0.015	-0.268143	3.38438e-09	4.65417e-07
1378	9	68416740	A	G	MIR4477B	RNA	Alu_Repeats	21	33.333	0.984	6	6	1	0.328111	0.06	-0.268111	7.4164e-06	0.000309839
1379	19	35528578	A	G	SCN1B	Intron	Alu_Repeats	29	46.032	0.582	0	0	0	0.268048	0	-0.268048	1.26247e-13	7.99579e-11
1380	9	34681687	A	G	RP11-195F19.9	RNA	Alu_Repeats	43	68.254	0.62	25	25	0.622	0.42346	0.15553	-0.26793	1.60396e-07	1.24746e-05
1381	16	85123762	T	G	KIAA0513	3'UTR	Non_Alu_Non_Repeats	46	73.016	0.714	38	38	0.667	0.521508	0.25359	-0.267918	2.88782e-05	0.00100201
1382	4	56284972	A	G	TMEM165	Intron	Alu_Repeats	28	44.444	0.638	3	3	0.531	0.283667	0.01593	-0.267737	3.99849e-11	1.05447e-08
1383	11	43884171	A	G	RP11-613D13.5	RNA	Alu_Repeats	28	44.444	0.675	5	5	0.647	0.300079	0.03236	-0.267719	1.21133e-09	1.94311e-07
1384	12	53572006	T	C	CSAD	Intron	Alu_Repeats	29	46.032	0.887	17	17	0.828	0.408508	0.14084	-0.267668	2.46141e-05	0.00086013
1385	18	20877422	T	C	TMEM241	3'UTR	Alu_Repeats	37	58.73	0.6	21	21	0.404	0.352524	0.08486	-0.267664	1.10771e-08	1.30345e-06
1386	22	32003347	A	G	SFI1	Intron	Alu_Repeats	17	26.984	0.992	0	0	0	0.267619	0	-0.267619	4.66123e-08	4.42012e-06
1387	19	53071568	A	G	ZNF701	5'Flank	Alu_Repeats	36	57.143	0.536	9	9	0.431	0.30619	0.0388	-0.26739	9.10253e-12	3.11779e-09
1388	19	3287419	G	A	CELF5	Intron	Alu_Repeats	29	46.032	0.581	0	0	0	0.267317	0	-0.267317	1.25676e-13	7.99579e-11
1389	16	25069798	T	G	Unknown	IGR	Non_Alu_Repeats	18	28.571	0.936	0	0	0	0.267317	0	-0.267317	1.70115e-08	1.85804e-06
1390	12	100427385	T	C	Unknown	IGR	Alu_Repeats	38	60.317	0.475	6	6	0.322	0.286587	0.01933	-0.267257	1.18341e-14	1.14441e-11
1391	12	125269496	C	T	SCARB1	Intron	Non_Alu_Non_Repeats	42	66.667	0.647	29	29	0.565	0.431111	0.16396	-0.267151	1.83983e-06	0.000102764
1392	15	40986505	T	C	RAD51	5'Flank	Alu_Repeats	26	41.27	0.755	6	6	0.742	0.311619	0.04453	-0.267089	4.26391e-08	4.23673e-06
1393	8	10964848	T	C	XKR6	Intron	Alu_Repeats	27	42.857	0.855	12	12	0.827	0.366286	0.09923	-0.267056	6.90431e-06	0.000289489
1394	16	74398044	T	C	RP11-252A24.2	RNA	Non_Alu_Repeats	27	42.857	0.637	1	1	0.6	0.273048	0.006	-0.267048	6.84905e-12	2.4164e-09
1395	4	56280316	A	G	TMEM165	Intron	Alu_Repeats	22	34.921	0.862	5	5	0.676	0.300841	0.03381	-0.267031	2.35024e-07	1.7904e-05
1396	19	37817647	A	G	HKR1	Intron	Alu_Repeats	30	47.619	0.698	9	9	0.726	0.332302	0.06531	-0.266992	4.25714e-08	4.23052e-06
1397	13	33099706	T	C	N4BP2L2	Intron	Alu_Repeats	39	61.905	0.57	23	23	0.372	0.352603	0.08562	-0.266983	2.47387e-09	3.46856e-07
1398	17	80234897	A	G	Unknown	IGR	Non_Alu_Repeats	29	46.032	0.591	2	2	0.262	0.272206	0.00523	-0.266976	2.26337e-12	9.59557e-10
1399	17	45671270	C	G	NPEPPS	Intron	Alu_Repeats	25	39.683	0.673	0	0	0	0.266921	0	-0.266921	1.11174e-11	3.48811e-09
1400	1	207943187	A	G	CD46	Intron	Alu_Repeats	33	52.381	0.557	6	6	0.416	0.29181	0.02493	-0.26688	7.9457e-12	2.75887e-09
1401	17	36350375	T	C	TBC1D3	5'Flank	Non_Alu_Repeats	23	36.508	0.731	0	0	0	0.26673	0	-0.26673	9.45693e-11	2.23358e-08
1402	17	5390697	A	G	MIS12	Intron	Alu_Repeats	26	41.27	0.874	14	14	0.672	0.360857	0.09414	-0.266717	1.26936e-05	0.000516462
1403	19	49650873	G	T	PPFIA3	Intron	Alu_Repeats	23	36.508	0.731	0	0	0	0.266698	0	-0.266698	9.45693e-11	2.23358e-08
1404	X	73417059	T	C	Unknown	IGR	Non_Alu_Repeats	60	95.238	0.558	63	63	0.42	0.531302	0.2648	-0.266502	6.72128e-13	3.39584e-10
1405	9	87619463	G	A	NTRK2	Intron	Non_Alu_Non_Repeats	17	26.984	0.988	0	0	0	0.266492	0	-0.266492	4.58213e-08	4.42012e-06
1406	18	4009177	A	G	DLGAP1	Intron	Alu_Repeats	29	46.032	0.579	0	0	0	0.266476	0	-0.266476	1.26258e-13	7.99579e-11
1407	16	31463443	T	C	RP11-452L6.1	lincRNA	Alu_Repeats	25	39.683	0.692	2	2	0.4	0.274476	0.008	-0.266476	1.86692e-10	4.06271e-08
1408	3	15454897	T	C	METTL6	Intron	Alu_Repeats	31	49.206	0.662	8	8	0.74	0.325603	0.05917	-0.266433	1.1152e-08	1.31132e-06
1409	14	51461285	T	C	TRIM9	Intron	Non_Alu_Non_Repeats	20	31.746	0.858	1	1	0.6	0.272365	0.006	-0.266365	1.10264e-08	1.29805e-06
1410	1	36924900	T	C	MRPS15	Intron	Alu_Repeats	22	34.921	0.826	3	3	0.735	0.288381	0.02205	-0.266331	2.34075e-08	2.42514e-06
1411	6	86382734	T	C	Unknown	IGR	Non_Alu_Repeats	27	42.857	0.679	4	4	0.614	0.290841	0.02457	-0.266271	6.99592e-10	1.26467e-07
1412	11	73591145	A	G	PAAF1	Intron	Alu_Repeats	29	46.032	0.637	6	6	0.45	0.293127	0.02697	-0.266157	3.86875e-10	7.35452e-08
1413	15	40985001	T	C	RAD51	5'Flank	Alu_Repeats	34	53.968	0.556	6	6	0.563	0.299873	0.03378	-0.266093	1.18005e-11	3.67671e-09
1414	X	100887961	A	G	RNU6-30P	RNA	Alu_Repeats	35	55.556	0.503	3	3	0.446	0.279476	0.01339	-0.266086	1.69464e-14	1.49601e-11
1415	17	26937009	T	C	SGK494	IGR	Alu_Repeats	41	65.079	0.452	6	6	0.471	0.294175	0.02824	-0.265935	2.77389e-15	3.50696e-12
1416	9	87619462	C	G	NTRK2	Intron	Non_Alu_Non_Repeats	17	26.984	0.985	0	0	0	0.265873	0	-0.265873	4.58213e-08	4.42012e-06
1417	3	132397889	A	G	UBA5	IGR	Alu_Repeats	24	38.095	0.871	8	8	0.826	0.331841	0.06604	-0.265801	1.46102e-06	8.29837e-05
1418	5	142605883	A	G	ARHGAP26	3'UTR	Alu_Repeats	29	46.032	0.602	2	2	0.564	0.277016	0.01128	-0.265736	3.52449e-12	1.40085e-09
1419	19	21473072	T	C	ZNF708	IGR	Alu_Repeats	30	47.619	0.724	11	11	0.72	0.344841	0.07917	-0.265671	1.86484e-07	1.43944e-05
1420	4	184632064	A	G	TRAPPC11	Intron	Alu_Repeats	29	46.032	0.588	1	1	0.5	0.270651	0.005	-0.265651	6.68787e-13	3.38107e-10
1421	2	55768124	A	G	CCDC104	Intron	Alu_Repeats	37	58.73	0.476	2	2	0.685	0.279333	0.0137	-0.265633	1.32841e-15	1.88207e-12
1422	1	109746717	A	G	KIAA1324	IGR	Alu_Repeats	37	58.73	0.465	2	2	0.39	0.273302	0.0078	-0.265502	2.81431e-16	5.60372e-13
1423	3	58306797	A	G	RPP14	3'UTR	Alu_Repeats	47	74.603	0.511	21	21	0.552	0.381381	0.1159	-0.265481	7.04463e-10	1.2712e-07
1424	17	53037071	T	C	COX11	Intron	Alu_Repeats	21	33.333	0.796	0	0	0	0.265476	0	-0.265476	8.02849e-10	1.33057e-07
1425	19	58210700	T	C	ZNF154	3'UTR	Alu_Repeats	36	57.143	0.578	12	12	0.54	0.330254	0.06478	-0.265474	7.76157e-10	1.33057e-07
1426	10	13681365	T	A	RP11-295P9.3	Intron	Non_Alu_Non_Repeats	24	38.095	0.723	1	1	1	0.275333	0.01	-0.265333	2.62137e-10	5.45933e-08
1427	20	44524313	A	G	CTSA	Intron	Alu_Repeats	52	82.54	0.677	58	58	0.507	0.559175	0.29391	-0.265265	3.96967e-08	3.96673e-06
1428	12	49323114	T	C	RP11-302B13.5	Intron	Alu_Repeats	24	38.095	0.751	3	3	0.693	0.285984	0.02078	-0.265204	4.23771e-09	5.71897e-07
1429	11	778290	A	G	AP006621.5	Intron	Alu_Repeats	31	49.206	0.892	21	21	0.828	0.439016	0.17388	-0.265136	3.94862e-05	0.00126821
1430	22	31831465	A	G	EIF4ENIF1	5'Flank	Alu_Repeats	34	53.968	0.638	14	14	0.564	0.344095	0.07896	-0.265135	2.1464e-08	2.23206e-06
1431	19	46882997	A	G	PPP5C	Intron	Non_Alu_Repeats	33	52.381	0.506	0	0	0	0.265111	0	-0.265111	1.16013e-15	1.66697e-12
1432	12	49322996	T	C	RP11-302B13.5	Intron	Alu_Repeats	27	42.857	0.626	1	1	0.3	0.268111	0.003	-0.265111	5.0253e-12	1.84778e-09
1433	9	69716934	G	T	Unknown	IGR	Alu_Repeats	17	26.984	0.982	0	0	0	0.265095	0	-0.265095	4.66123e-08	4.42012e-06
1434	16	67041962	A	G	CES4A	Intron	Alu_Repeats	44	69.841	0.38	0	0	0	0.265048	0	-0.265048	8.75884e-22	1.73327e-17
1435	11	66284302	A	G	CTD-3074O7.11	Intron	Alu_Repeats	42	66.667	0.397	0	0	0	0.264984	0	-0.264984	1.3046e-20	1.53351e-16
1436	1	150968782	T	C	FAM63A	IGR	Alu_Repeats	25	39.683	0.923	12	12	0.844	0.366254	0.1013	-0.264954	2.06601e-05	0.000726629
1437	14	21656253	A	T	Unknown	IGR	Non_Alu_Non_Repeats	17	26.984	0.982	0	0	0	0.264952	0	-0.264952	4.58213e-08	4.42012e-06
1438	20	61486574	T	C	TCFL5	Intron	Alu_Repeats	26	41.27	0.655	1	1	0.545	0.27027	0.00545	-0.26482	1.99749e-11	5.95353e-09
1439	19	38897318	A	G	FAM98C	Intron	Alu_Repeats	30	47.619	0.722	16	16	0.493	0.343635	0.07882	-0.264815	5.68941e-07	3.74275e-05
1440	20	34217957	T	C	CPNE1	Intron	Alu_Repeats	40	63.492	0.523	23	23	0.294	0.332365	0.06756	-0.264805	1.73614e-10	3.80158e-08
1441	2	206984232	T	C	NDUFS1	3'UTR	Alu_Repeats	36	57.143	0.657	21	21	0.527	0.375429	0.11065	-0.264779	6.04122e-08	5.45008e-06
1442	17	41319797	T	C	NBR1	5'Flank	Alu_Repeats	34	53.968	0.585	11	11	0.462	0.315476	0.05078	-0.264696	7.26038e-10	1.30693e-07
1443	19	47916567	T	C	MEIS3	5'Flank	Alu_Repeats	34	53.968	0.49	0	0	0	0.264667	0	-0.264667	3.46911e-16	6.33309e-13
1444	13	32980902	T	C	N4BP2L1	Intron	Alu_Repeats	33	52.381	0.512	1	1	0.364	0.268286	0.00364	-0.264646	5.082e-15	5.60334e-12
1445	10	75179239	T	C	Unknown	IGR	Non_Alu_Repeats	27	42.857	0.617	0	0	0	0.264619	0	-0.264619	1.21511e-12	5.48401e-10
1446	X	119056684	T	C	NKAP	IGR	Alu_Repeats	34	53.968	0.513	2	2	0.618	0.276952	0.01236	-0.264592	3.05488e-14	2.51697e-11
1447	17	43717354	A	G	CRHR1	Intron	Alu_Repeats	23	36.508	0.745	1	1	0.75	0.271984	0.0075	-0.264484	6.22326e-10	1.13512e-07
1448	X	135924293	T	C	RP11-1114A5.4	lincRNA	Alu_Repeats	26	41.27	0.753	8	8	0.58	0.310889	0.04643	-0.264459	1.05357e-07	9.18573e-06
1449	20	296814	T	C	Unknown	IGR	Alu_Repeats	38	60.317	0.443	1	1	0.269	0.267095	0.00269	-0.264405	9.33342e-18	3.11268e-14
1450	9	127707712	T	C	SCAI	3'UTR	Alu_Repeats	30	47.619	0.563	1	1	0.4	0.268302	0.004	-0.264302	1.79677e-13	1.09235e-10
1451	4	103813285	A	G	CISD2	IGR	Alu_Repeats	31	49.206	0.576	4	4	0.484	0.283651	0.01938	-0.264271	5.20409e-12	1.90384e-09
1452	19	17723457	T	C	UNC13A	Intron	Alu_Repeats	22	34.921	0.757	0	0	0	0.264222	0	-0.264222	2.80399e-10	5.45933e-08
1453	17	38439719	A	G	WIPF2	3'UTR	Alu_Repeats	54	85.714	0.528	38	38	0.496	0.452571	0.18835	-0.264221	1.14567e-08	1.3448e-06
1454	19	49650872	T	C	PPFIA3	Intron	Alu_Repeats	23	36.508	0.724	0	0	0	0.264175	0	-0.264175	9.45769e-11	2.23358e-08
1455	19	23522630	T	C	ZNF91	Intron	Alu_Repeats	24	38.095	0.721	2	2	0.525	0.274571	0.0105	-0.264071	8.48881e-10	1.39738e-07
1456	8	30047329	A	G	Unknown	IGR	Alu_Repeats	37	58.73	0.473	3	3	0.452	0.277619	0.01357	-0.264049	2.09338e-15	2.74067e-12
1457	9	130556197	A	G	Unknown	IGR	Alu_Repeats	28	44.444	0.658	5	5	0.571	0.292571	0.02853	-0.264041	7.55724e-10	1.33057e-07
1458	4	77866284	T	C	Unknown	IGR	Alu_Repeats	40	63.492	0.449	5	5	0.423	0.285016	0.02114	-0.263876	1.01741e-15	1.60099e-12
1459	19	16353000	A	G	Unknown	IGR	Alu_Repeats	35	55.556	0.486	1	1	0.636	0.270206	0.00636	-0.263846	1.13693e-15	1.66697e-12
1460	1	150591586	T	C	ENSA	Intron	Alu_Repeats	47	74.603	0.399	8	8	0.426	0.297937	0.0341	-0.263837	4.47889e-17	1.1671e-13
1461	19	39121665	A	G	EIF3K	Intron	Alu_Repeats	33	52.381	0.534	4	4	0.401	0.279873	0.01606	-0.263813	5.02416e-13	2.61838e-10
1462	13	20253018	T	C	PSPC1	5'Flank	Alu_Repeats	21	33.333	0.791	0	0	0	0.26381	0	-0.26381	8.01706e-10	1.33057e-07
1463	7	48146170	A	G	UPP1	Intron	Alu_Repeats	39	61.905	0.809	39	39	0.608	0.500857	0.23709	-0.263767	3.62735e-06	0.000176235
1464	11	93468671	T	C	TAF1D	IGR	Alu_Repeats	33	52.381	0.535	6	6	0.275	0.280222	0.01647	-0.263752	1.83e-12	7.94339e-10
1465	7	4941720	T	C	Unknown	IGR	Alu_Repeats	21	33.333	0.929	5	5	0.925	0.309825	0.04626	-0.263565	2.36966e-06	0.000121651
1466	9	130991439	A	G	DNM1	Intron	Alu_Repeats	47	74.603	0.446	14	14	0.497	0.333032	0.06952	-0.263512	3.91379e-13	2.09075e-10
1467	9	90581115	T	C	CDK20	IGR	Alu_Repeats	34	53.968	0.508	4	4	0.268	0.274175	0.01073	-0.263445	5.76943e-14	4.20463e-11
1468	3	141639159	A	G	ATP1B3	Intron	Alu_Repeats	35	55.556	0.474	0	0	0	0.263444	0	-0.263444	1.02287e-16	2.25275e-13
1469	2	160191516	T	C	BAZ2B	Intron	Alu_Repeats	20	31.746	0.956	4	4	1	0.303381	0.04	-0.263381	2.18813e-06	0.000120745
1470	16	23532919	T	C	EARS2	IGR	Alu_Repeats	41	65.079	0.411	1	1	0.385	0.267175	0.00385	-0.263325	3.45484e-19	2.18735e-15
1471	17	41400371	G	T	Unknown	IGR	Non_Alu_Repeats	28	44.444	0.921	16	16	0.912	0.409206	0.14591	-0.263296	0.000106092	0.00267657
1472	12	124109993	T	C	EIF2B1	Intron	Alu_Repeats	42	66.667	0.535	23	23	0.406	0.356492	0.09328	-0.263212	4.35155e-10	8.18972e-08
1473	1	1048954	T	C	C1orf159	Intron	Non_Alu_Non_Repeats	23	36.508	0.721	0	0	0	0.263127	0	-0.263127	9.67567e-11	2.23358e-08
1474	19	18669846	A	G	KXD1	Intron	Alu_Repeats	34	53.968	0.513	3	3	0.461	0.276937	0.01383	-0.263107	6.015e-14	4.3484e-11
1475	1	144835039	T	C	RP4-791M13.3	RNA	Alu_Repeats	25	39.683	0.819	9	9	0.687	0.324921	0.06182	-0.263101	8.91507e-07	5.42174e-05
1476	19	53060731	A	G	ZNF808	IGR	Alu_Repeats	30	47.619	0.552	0	0	0	0.263063	0	-0.263063	3.98934e-14	3.0336e-11
1477	16	89299280	T	A	Unknown	IGR	Non_Alu_Non_Repeats	23	36.508	0.901	9	9	0.732	0.328905	0.06589	-0.263015	9.39724e-06	0.000388984
1478	19	16354511	A	G	Unknown	IGR	Alu_Repeats	26	41.27	0.637	0	0	0	0.262794	0	-0.262794	3.70028e-12	1.40085e-09
1479	15	85639918	A	G	PDE8A	Intron	Non_Alu_Non_Repeats	21	33.333	0.834	2	2	0.764	0.278063	0.01527	-0.262793	2.08425e-08	2.17077e-06
1480	6	86373268	T	C	Unknown	IGR	Alu_Repeats	35	55.556	0.473	0	0	0	0.262698	0	-0.262698	1.0222e-16	2.25275e-13
1481	16	548942	A	G	RAB11FIP3	Intron	Alu_Repeats	29	46.032	0.606	3	3	0.548	0.279127	0.01643	-0.262697	2.53631e-11	7.38831e-09
1482	4	56287580	A	G	TMEM165	Intron	Alu_Repeats	29	46.032	0.577	1	1	0.3	0.265683	0.003	-0.262683	5.87692e-13	2.99916e-10
1483	19	11041193	A	G	YIPF2	5'Flank	Alu_Repeats	36	57.143	1	31	31	0.996	0.571429	0.30876	-0.262669	0.000624142	0.0112588
1484	6	31732971	T	C	VWA7	IGR	Alu_Repeats	34	53.968	0.512	3	3	0.45	0.276143	0.01349	-0.262653	4.21052e-14	3.186e-11
1485	11	8636339	G	C	TRIM66	3'UTR	Non_Alu_Non_Repeats	31	49.206	0.61	7	7	0.536	0.30019	0.03755	-0.26264	5.3399e-10	9.86426e-08
1486	3	101543508	A	G	NXPE3	3'UTR	Alu_Repeats	51	80.952	0.482	32	32	0.399	0.390286	0.12774	-0.262546	1.75241e-11	5.27545e-09
1487	17	3469766	T	C	TRPV1	IGR	Alu_Repeats	35	55.556	0.604	13	13	0.56	0.335365	0.07285	-0.262515	2.90247e-09	4.01667e-07
1488	14	74764401	T	C	ABCD4	Intron	Alu_Repeats	24	38.095	0.741	2	2	1	0.282444	0.02	-0.262444	2.13774e-09	3.21106e-07
1489	5	131696501	T	C	AC034220.3	RNA	Alu_Repeats	29	46.032	0.57	0	0	0	0.262429	0	-0.262429	1.26269e-13	7.99579e-11
1490	17	16250305	T	C	CENPV	Intron	Alu_Repeats	37	58.73	0.466	3	3	0.366	0.273413	0.01099	-0.262423	1.08401e-15	1.66697e-12
1491	5	148879074	T	C	CSNK1A1	Intron	Alu_Repeats	30	47.619	0.57	3	3	0.308	0.271603	0.00923	-0.262373	2.5827e-12	1.08222e-09
1492	12	121097356	A	G	CABP1	Intron	Alu_Repeats	46	73.016	0.368	2	2	0.315	0.268619	0.0063	-0.262319	1.63654e-21	2.80997e-17
1493	21	44517072	G	A	U2AF1	Intron	Alu_Repeats	26	41.27	0.661	2	2	0.53	0.272905	0.0106	-0.262305	1.04752e-10	2.39872e-08
1494	17	36691582	T	C	SRCIN1	Intron	Alu_Repeats	17	26.984	0.972	0	0	0	0.26227	0	-0.26227	4.76493e-08	4.42012e-06
1495	19	40696120	T	G	MAP3K10	5'Flank	Non_Alu_Non_Repeats	19	30.159	0.869	0	0	0	0.262159	0	-0.262159	6.2229e-09	7.78791e-07
1496	15	50658828	A	G	GABPB1-AS1	RNA	Alu_Repeats	37	58.73	0.499	8	8	0.389	0.293175	0.03114	-0.262035	7.35966e-13	3.67938e-10
1497	20	50204836	T	C	Unknown	IGR	Alu_Repeats	40	63.492	0.413	0	0	0	0.261984	0	-0.261984	1.82612e-19	1.2465e-15
1498	1	161725748	A	G	DUSP12	Intron	Alu_Repeats	36	57.143	0.565	16	16	0.379	0.322603	0.06067	-0.261933	1.06196e-09	1.71574e-07
1499	10	104235978	C	T	TMEM180	3'UTR	Alu_Repeats	43	68.254	0.64	30	30	0.583	0.43673	0.17486	-0.26187	1.40653e-06	8.00233e-05
1500	13	115049577	A	G	UPF3A	Intron	Alu_Repeats	54	85.714	0.503	36	36	0.471	0.431397	0.16954	-0.261857	4.4039e-10	8.27672e-08
1501	10	15148273	T	C	NMT2	IGR	Alu_Repeats	33	52.381	0.593	9	9	0.54	0.310397	0.04859	-0.261807	6.05865e-10	1.10709e-07
1502	10	88967978	T	C	NUTM2A-AS1	RNA	Alu_Repeats	37	58.73	0.462	2	2	0.486	0.271524	0.00973	-0.261794	3.80608e-16	6.78291e-13
1503	18	20877463	T	C	TMEM241	3'UTR	Alu_Repeats	30	47.619	0.622	8	8	0.434	0.296397	0.03471	-0.261687	1.42262e-09	2.23819e-07
1504	12	8368554	A	G	FAM66C	RNA	Alu_Repeats	29	46.032	0.595	2	2	0.612	0.273873	0.01224	-0.261633	5.97045e-12	2.14661e-09
1505	9	114801038	T	C	SUSD1	IGR	Alu_Repeats	29	46.032	0.636	6	6	0.52	0.292778	0.0312	-0.261578	8.47172e-10	1.39514e-07
1506	17	75564487	A	G	RP11-13K12.5	lincRNA	Alu_Repeats	22	34.921	0.769	1	1	0.7	0.268571	0.007	-0.261571	1.55577e-09	2.43163e-07
1507	1	78165944	T	C	USP33	Intron	Alu_Repeats	30	47.619	0.549	0	0	0	0.261429	0	-0.261429	3.98899e-14	3.0336e-11
1508	10	112837089	T	C	ADRA2A	5'UTR	Non_Alu_Non_Repeats	19	30.159	0.999	4	4	1	0.301413	0.04	-0.261413	3.70264e-06	0.000179689
1509	9	114800928	T	C	SUSD1	IGR	Alu_Repeats	20	31.746	0.96	5	5	0.871	0.304841	0.04354	-0.261301	2.35012e-06	0.000121651
1510	16	15506212	A	G	RP11-1021N1.1	Intron	Alu_Repeats	30	47.619	0.621	6	6	0.576	0.29581	0.03457	-0.26124	4.81861e-10	8.98114e-08
1511	11	66028132	A	G	KLC2	Intron	Alu_Repeats	25	39.683	0.705	3	3	0.612	0.279587	0.01837	-0.261217	1.4094e-09	2.21868e-07
1512	14	74169109	A	G	DNAL1	3'UTR	Alu_Repeats	30	47.619	0.563	1	1	0.7	0.268127	0.007	-0.261127	3.83907e-13	2.09075e-10
1513	15	41868492	A	G	TYRO3	Intron	Alu_Repeats	29	46.032	0.581	1	1	0.636	0.267317	0.00636	-0.260957	1.11731e-12	5.35463e-10
1514	19	53070305	A	G	ZNF701	Intron	Alu_Repeats	26	41.27	0.655	2	2	0.465	0.270238	0.00931	-0.260928	9.35435e-11	2.23358e-08
1515	16	1403664	A	G	GNPTG	Intron	Alu_Repeats	43	68.254	0.431	9	9	0.367	0.293873	0.03303	-0.260843	1.6922e-15	2.29324e-12
1516	11	83166720	T	G	DLG2	3'UTR	Non_Alu_Non_Repeats	43	68.254	0.701	37	37	0.588	0.478381	0.21754	-0.260841	2.11351e-05	0.000742817
1517	2	172373834	G	A	Unknown	IGR	Non_Alu_Non_Repeats	19	30.159	0.997	4	4	1	0.30081	0.04	-0.26081	3.70264e-06	0.000179689
1518	X	103369171	T	C	SLC25A53	Intron	Alu_Repeats	40	63.492	0.626	22	22	0.623	0.397651	0.13698	-0.260671	1.64892e-07	1.28009e-05
1519	3	52448969	A	G	PHF7	Intron	Alu_Repeats	31	49.206	0.658	13	13	0.488	0.324	0.06339	-0.26061	6.03518e-08	5.44523e-06
1520	2	152334421	A	G	RIF1	3'UTR	Alu_Repeats	35	55.556	0.537	11	11	0.344	0.298476	0.03787	-0.260606	6.49275e-11	1.65048e-08
1521	1	161344828	A	G	RP11-122G18.8	lincRNA	Alu_Repeats	34	53.968	0.483	0	0	0	0.260603	0	-0.260603	3.46686e-16	6.33309e-13
1522	4	585875	A	G	RN7SL358P	RNA	Alu_Repeats	27	42.857	0.608	0	0	0	0.260587	0	-0.260587	1.21573e-12	5.48401e-10
1523	12	93902722	A	G	RN7SL737P	RNA	Alu_Repeats	23	36.508	0.834	6	6	0.733	0.304571	0.044	-0.260571	3.54873e-07	2.40178e-05
1524	19	37494765	T	C	Unknown	IGR	Alu_Repeats	25	39.683	0.676	1	1	0.75	0.268063	0.0075	-0.260563	8.66642e-11	2.14779e-08
1525	17	36695571	T	C	SRCIN1	Intron	Alu_Repeats	41	65.079	0.407	2	2	0.232	0.265127	0.00464	-0.260487	5.82039e-19	3.44358e-15
1526	19	422555	G	A	SHC2	Intron	Non_Alu_Non_Repeats	44	69.841	0.742	41	41	0.629	0.518365	0.25791	-0.260455	6.33328e-05	0.00185449
1527	19	58970120	A	G	ZNF324B	IGR	Non_Alu_Repeats	25	39.683	0.656	0	0	0	0.260397	0	-0.260397	1.11183e-11	3.48811e-09
1528	17	2575408	A	G	PAFAH1B1	Intron	Alu_Repeats	33	52.381	0.508	2	2	0.299	0.266317	0.00599	-0.260327	2.09089e-14	1.80838e-11
1529	1	151420051	T	C	POGZ	Intron	Alu_Repeats	24	38.095	0.702	1	1	0.727	0.267587	0.00727	-0.260317	2.10169e-10	4.5238e-08
1530	1	36535538	A	G	AGO3	3'UTR	Alu_Repeats	40	63.492	0.552	22	22	0.411	0.350762	0.09045	-0.260312	1.68402e-09	2.61292e-07
1531	22	18983531	A	G	DGCR5	RNA	Alu_Repeats	26	41.27	0.63	0	0	0	0.260111	0	-0.260111	3.70028e-12	1.40085e-09
1532	16	6822766	A	G	RBFOX1	Intron	Non_Alu_Non_Repeats	20	31.746	0.819	0	0	0	0.260079	0	-0.260079	2.19337e-09	3.21106e-07
1533	10	88803813	T	C	RNU6-529P	RNA	Alu_Repeats	27	42.857	0.708	6	6	0.722	0.303365	0.04332	-0.260045	1.65941e-08	1.85804e-06
1534	21	44515346	T	C	U2AF1	Intron	Non_Alu_Non_Repeats	25	39.683	0.655	0	0	0	0.259968	0	-0.259968	1.10686e-11	3.48811e-09
1535	11	111599174	A	G	PPP2R1B	Intron	Alu_Repeats	36	57.143	0.487	5	5	0.368	0.278349	0.01839	-0.259959	5.48051e-14	4.00126e-11
1536	17	5131879	A	G	SCIMP	Intron	Alu_Repeats	30	47.619	0.546	0	0	0	0.259921	0	-0.259921	3.98688e-14	3.0336e-11
1537	9	68419668	G	A	Unknown	IGR	Non_Alu_Non_Repeats	29	46.032	0.596	3	3	0.476	0.274159	0.01429	-0.259869	1.38231e-11	4.24971e-09
1538	22	44346981	A	G	Unknown	IGR	Alu_Repeats	21	33.333	0.84	2	2	1	0.279857	0.02	-0.259857	4.95074e-08	4.52678e-06
1539	12	121102560	A	G	CABP1	Intron	Alu_Repeats	34	53.968	0.481	0	0	0	0.25981	0	-0.25981	3.46911e-16	6.33309e-13
1540	5	149574597	A	G	SLC6A7	Intron	Non_Alu_Non_Repeats	31	49.206	0.528	0	0	0	0.259778	0	-0.259778	1.24266e-14	1.14441e-11
1541	19	36813084	A	G	LINC00665	lincRNA	Alu_Repeats	24	38.095	0.764	4	4	0.786	0.29119	0.03145	-0.25974	2.70131e-08	2.78021e-06
1542	19	37174703	T	C	AC074138.3	lincRNA	Alu_Repeats	17	26.984	0.963	0	0	0	0.25973	0	-0.25973	4.78084e-08	4.42012e-06
1543	1	47513800	A	G	CYP4X1	Intron	Alu_Repeats	25	39.683	0.654	0	0	0	0.259714	0	-0.259714	1.11119e-11	3.48811e-09
1544	7	5888119	A	G	ZNF815P	RNA	Alu_Repeats	35	55.556	0.493	3	3	0.482	0.274127	0.01447	-0.259657	2.55518e-14	2.13696e-11
1545	19	50822083	T	C	KCNC3	Intron	Alu_Repeats	30	47.619	0.545	0	0	0	0.259651	0	-0.259651	3.98899e-14	3.0336e-11
1546	8	145974687	T	C	ZNF251	Intron	Alu_Repeats	19	30.159	0.861	0	0	0	0.259587	0	-0.259587	6.35685e-09	7.78791e-07
1547	16	1404450	A	G	GNPTG	Intron	Alu_Repeats	30	47.619	0.584	3	3	0.609	0.277857	0.01827	-0.259587	1.23895e-11	3.84364e-09
1548	1	10455081	A	G	Unknown	IGR	Alu_Repeats	39	61.905	0.431	2	2	0.35	0.26654	0.007	-0.25954	1.57208e-17	4.86266e-14
1549	7	886531	A	G	SUN1	Intron	Alu_Repeats	40	63.492	0.46	7	7	0.466	0.292159	0.03264	-0.259519	3.54288e-14	2.86256e-11
1550	1	150590572	T	C	ENSA	Intron	Alu_Repeats	32	50.794	0.53	2	2	0.484	0.269159	0.00967	-0.259489	1.51768e-13	9.46099e-11
1551	21	34964642	T	C	CRYZL1	Intron	Alu_Repeats	38	60.317	0.509	11	11	0.432	0.306952	0.04747	-0.259482	8.74238e-12	3.00842e-09
1552	5	138215974	A	G	CTNNA1	Intron	Alu_Repeats	38	60.317	0.435	1	1	0.273	0.262175	0.00273	-0.259445	1.09309e-17	3.57415e-14
1553	19	45168081	A	G	PVR	IGR	Alu_Repeats	37	58.73	0.497	10	10	0.326	0.292063	0.03262	-0.259443	1.19441e-12	5.48401e-10
1554	3	124171472	A	G	KALRN	Intron	Non_Alu_Non_Repeats	22	34.921	0.743	0	0	0	0.259429	0	-0.259429	2.80444e-10	5.45933e-08
1555	1	92862267	A	G	RPAP2	3'UTR	Alu_Repeats	30	47.619	0.573	3	3	0.444	0.272714	0.01333	-0.259384	3.97376e-12	1.49435e-09
1556	19	54489738	A	G	CACNG8	3'UTR	Alu_Repeats	44	69.841	0.4	4	4	0.5	0.279365	0.02	-0.259365	7.4441e-18	2.71743e-14
1557	16	5063411	A	G	SEC14L5	Intron	Alu_Repeats	24	38.095	0.694	1	1	0.5	0.264365	0.005	-0.259365	1.44779e-10	3.2271e-08
1558	9	68421781	C	G	Unknown	IGR	Alu_Repeats	17	26.984	0.998	1	1	1	0.269349	0.01	-0.259349	2.89538e-07	2.16879e-05
1559	3	40507420	A	G	RP11-391M1.4	lincRNA	Alu_Repeats	33	52.381	0.739	16	16	0.799	0.38719	0.12788	-0.25931	1.18538e-05	0.000485782
1560	8	48889633	A	G	MCM4	3'UTR	Alu_Repeats	46	73.016	0.515	37	37	0.316	0.376222	0.11692	-0.259302	8.42694e-11	2.09356e-08
1561	12	95421104	T	C	NR2C1	Intron	Alu_Repeats	27	42.857	0.605	0	0	0	0.259286	0	-0.259286	1.215e-12	5.48401e-10
1562	17	27072866	A	G	TRAF4	Intron	Non_Alu_Non_Repeats	28	44.444	0.583	0	0	0	0.259175	0	-0.259175	3.94467e-13	2.09075e-10
1563	15	50658632	A	G	GABPB1-AS1	RNA	Alu_Repeats	30	47.619	0.553	2	2	0.2	0.263127	0.004	-0.259127	5.72153e-13	2.92855e-10
1564	12	53570155	T	C	CSAD	Intron	Alu_Repeats	33	52.381	0.522	4	4	0.364	0.273683	0.01457	-0.259113	4.31515e-13	2.27078e-10
1565	9	131188444	A	G	CERCAM	Intron	Alu_Repeats	18	28.571	0.971	2	2	0.922	0.277556	0.01845	-0.259106	3.74811e-07	2.52491e-05
1566	15	23194232	G	A	WHAMMP3	RNA	Alu_Repeats	21	33.333	0.855	3	3	0.867	0.285016	0.026	-0.259016	1.38457e-07	1.08821e-05
1567	16	12664778	A	G	SNX29	3'UTR	Non_Alu_Non_Repeats	29	46.032	0.715	14	14	0.5	0.329032	0.07002	-0.259012	1.45104e-06	8.24283e-05
1568	11	82963147	T	C	ANKRD42	Intron	Non_Alu_Repeats	19	30.159	0.892	1	1	1	0.268984	0.01	-0.258984	4.22428e-08	4.20147e-06
1569	10	46962944	G	A	SYT15	Intron	Alu_Repeats	26	41.27	0.627	0	0	0	0.258952	0	-0.258952	3.70028e-12	1.40085e-09
1570	17	30655908	T	C	C17orf75	IGR	Alu_Repeats	40	63.492	0.53	13	13	0.597	0.336492	0.07765	-0.258842	6.11197e-10	1.11608e-07
1571	14	103951878	A	G	MARK3	Intron	Alu_Repeats	21	33.333	0.791	1	1	0.5	0.263778	0.005	-0.258778	3.59195e-09	4.91694e-07
1572	17	4691670	T	C	GLTPD2	5'Flank	Alu_Repeats	22	34.921	0.872	6	6	0.764	0.30454	0.04582	-0.25872	9.29026e-07	5.42174e-05
1573	12	132333827	G	A	MMP17	Intron	Alu_Repeats	18	28.571	0.905	0	0	0	0.258667	0	-0.258667	1.75883e-08	1.85804e-06
1574	9	131088770	A	G	COQ4	Intron	Alu_Repeats	24	38.095	0.69	1	1	0.429	0.262921	0.00429	-0.258631	1.42231e-10	3.17403e-08
1575	3	15693772	A	G	Unknown	IGR	Alu_Repeats	27	42.857	0.62	1	1	0.727	0.265825	0.00727	-0.258555	1.09531e-11	3.48811e-09
1576	3	141638688	A	G	ATP1B3	Intron	Alu_Repeats	22	34.921	0.74	0	0	0	0.25854	0	-0.25854	2.79637e-10	5.45933e-08
1577	1	92865900	A	G	RPAP2	3'UTR	Alu_Repeats	32	50.794	0.555	4	4	0.592	0.282032	0.02367	-0.258362	8.05739e-12	2.79525e-09
1578	4	2012983	T	C	NELFA	5'Flank	Alu_Repeats	46	73.016	0.401	7	7	0.495	0.292968	0.03465	-0.258318	3.00038e-16	5.91607e-13
1579	19	35527861	A	G	SCN1B	Intron	Alu_Repeats	26	41.27	0.626	0	0	0	0.258317	0	-0.258317	3.69842e-12	1.40085e-09
1580	9	15466302	A	G	PSIP1	Intron	Alu_Repeats	45	71.429	0.6	37	37	0.461	0.428714	0.17049	-0.258224	2.28279e-08	2.36721e-06
1581	12	124141514	A	G	GTF2H3	Intron	Alu_Repeats	28	44.444	0.588	1	1	0.3	0.26119	0.003	-0.25819	1.66549e-12	7.283e-10
1582	3	49356505	T	C	USP4	Intron	Alu_Repeats	33	52.381	0.512	2	2	0.5	0.268127	0.01	-0.258127	4.11575e-14	3.12011e-11
1583	2	61317785	A	G	KIAA1841	Intron	Alu_Repeats	23	36.508	0.707	0	0	0	0.258127	0	-0.258127	9.67646e-11	2.23358e-08
1584	5	175806301	A	G	ARL10	3'UTR	Alu_Repeats	36	57.143	0.62	14	14	0.686	0.354095	0.09606	-0.258035	8.87925e-08	7.83168e-06
1585	17	38341055	A	G	RAPGEFL1	Intron	Alu_Repeats	30	47.619	0.542	0	0	0	0.258016	0	-0.258016	3.98161e-14	3.0336e-11
1586	7	66180775	A	G	Unknown	IGR	Alu_Repeats	29	46.032	0.634	5	5	0.681	0.292032	0.03403	-0.258002	8.36309e-10	1.37865e-07
1587	14	64950461	T	C	ZBTB25	Intron	Alu_Repeats	33	52.381	0.626	19	19	0.367	0.327683	0.0698	-0.257883	1.24832e-07	1.03152e-05
1588	X	73485928	T	C	Unknown	IGR	Alu_Repeats	30	47.619	0.68	12	12	0.551	0.323889	0.06611	-0.257779	6.92452e-08	6.2103e-06
1589	1	45242978	A	G	RPS8	Intron	Alu_Repeats	40	63.492	0.489	20	20	0.264	0.310619	0.05286	-0.257759	2.02226e-11	6.02073e-09
1590	20	297800	T	C	Unknown	IGR	Alu_Repeats	35	55.556	0.47	1	1	0.333	0.261063	0.00333	-0.257733	4.59897e-16	7.96368e-13
1591	X	1467974	T	C	IL3RA	Intron	Alu_Repeats	24	38.095	0.78	6	6	0.658	0.297127	0.03947	-0.257657	1.31259e-07	1.03506e-05
1592	3	53898502	T	C	IL17RB	Intron	Alu_Repeats	25	39.683	0.68	2	2	0.607	0.269714	0.01214	-0.257574	3.27676e-10	6.29602e-08
1593	14	53505135	A	G	RP11-368P15.3	RNA	Non_Alu_Repeats	24	38.095	0.712	2	2	0.682	0.271206	0.01364	-0.257566	1.05866e-09	1.71108e-07
1594	2	55764373	A	G	CCDC104	Intron	Alu_Repeats	32	50.794	0.507	0	0	0	0.257556	0	-0.257556	3.82068e-15	4.40996e-12
1595	19	58414326	T	C	CTD-2583A14.9	Intron	Alu_Repeats	28	44.444	0.838	16	16	0.718	0.372238	0.11482	-0.257418	1.83217e-05	0.000647163
1596	12	49312941	T	C	CCDC65	Intron	Alu_Repeats	30	47.619	0.541	0	0	0	0.257397	0	-0.257397	3.98512e-14	3.0336e-11
1597	3	101409201	A	G	Unknown	IGR	Alu_Repeats	25	39.683	0.712	4	4	0.628	0.28246	0.02513	-0.25733	5.6132e-09	7.40026e-07
1598	5	175806265	A	G	ARL10	3'UTR	Alu_Repeats	29	46.032	0.783	14	14	0.737	0.360444	0.10312	-0.257324	3.99803e-06	0.000193445
1599	13	50067443	G	A	PHF11	5'Flank	Non_Alu_Non_Repeats	26	41.27	0.661	4	4	0.389	0.272778	0.01556	-0.257218	9.52614e-10	1.54989e-07
1600	12	133347372	T	C	GOLGA3	3'UTR	Alu_Repeats	36	57.143	0.586	14	14	0.553	0.334571	0.07737	-0.257201	9.79137e-09	1.16604e-06
1601	2	136363522	A	G	R3HDM1	Intron	Alu_Repeats	23	36.508	0.704	0	0	0	0.257175	0	-0.257175	9.67881e-11	2.23358e-08
1602	8	121066210	A	G	RP11-760H22.2	lincRNA	Alu_Repeats	29	46.032	0.633	6	6	0.567	0.291175	0.03402	-0.257155	1.12363e-09	1.81068e-07
1603	2	152334880	A	G	RIF1	3'UTR	Alu_Repeats	30	47.619	0.822	19	19	0.707	0.391444	0.13435	-0.257094	1.00535e-05	0.000415024
1604	1	1365490	A	G	TMEM88B	IGR	Alu_Repeats	53	84.127	0.607	43	43	0.589	0.510333	0.25333	-0.257003	5.35074e-07	3.53143e-05
1605	17	15945608	C	T	NCOR1	Intron	Non_Alu_Non_Repeats	22	34.921	0.762	1	1	0.917	0.266127	0.00917	-0.256957	1.66468e-09	2.58761e-07
1606	1	11138082	T	C	EXOSC10	Intron	Alu_Repeats	24	38.095	0.674	0	0	0	0.256889	0	-0.256889	3.29982e-11	8.8322e-09
1607	12	132331023	A	G	MMP17	Intron	Alu_Repeats	37	58.73	0.448	1	1	0.625	0.263063	0.00625	-0.256813	1.08496e-16	2.33843e-13
1608	17	43718765	A	G	CRHR1	Intron	Alu_Repeats	47	74.603	0.446	19	19	0.399	0.332603	0.07582	-0.256783	1.1902e-12	5.48401e-10
1609	11	61292559	T	C	SYT7	Intron	Non_Alu_Repeats	19	30.159	0.851	0	0	0	0.256698	0	-0.256698	6.34359e-09	7.78791e-07
1610	17	29109102	A	G	CRLF3	IGR	Alu_Repeats	33	52.381	0.49	0	0	0	0.256651	0	-0.256651	1.16013e-15	1.66697e-12
1611	3	197262865	T	C	BDH1	Intron	Alu_Repeats	29	46.032	0.558	0	0	0	0.256651	0	-0.256651	1.26225e-13	7.99579e-11
1612	16	545014	G	C	RAB11FIP3	Intron	Alu_Repeats	22	34.921	0.797	3	3	0.72	0.278222	0.02159	-0.256632	3.78999e-08	3.80407e-06
1613	1	150593888	T	C	ENSA	Intron	Alu_Repeats	33	52.381	0.563	7	7	0.547	0.294921	0.03829	-0.256631	7.30217e-11	1.83779e-08
1614	11	67851654	T	C	CHKA	Intron	Alu_Repeats	33	52.381	0.49	0	0	0	0.25654	0	-0.25654	1.15971e-15	1.66697e-12
1615	17	26937057	T	C	SGK494	IGR	Alu_Repeats	27	42.857	0.617	1	1	0.8	0.264444	0.008	-0.256444	1.2423e-11	3.84701e-09
1616	9	68422150	T	A	Unknown	IGR	Non_Alu_Non_Repeats	17	26.984	0.987	1	1	1	0.266429	0.01	-0.256429	3.1145e-07	2.31963e-05
1617	12	121773065	T	C	ANAPC5	Intron	Alu_Repeats	22	34.921	0.776	2	2	0.73	0.271032	0.01461	-0.256422	8.19482e-09	9.84593e-07
1618	4	56236837	A	G	SRD5A3	3'UTR	Alu_Repeats	39	61.905	0.592	23	23	0.478	0.366349	0.10994	-0.256409	5.61963e-08	5.09071e-06
1619	16	31052291	A	G	STX4	IGR	Alu_Repeats	46	73.016	0.742	37	37	0.772	0.542016	0.28562	-0.256396	0.00012037	0.00294803
1620	15	43926610	T	C	CATSPER2	Intron	Alu_Repeats	29	46.032	0.557	0	0	0	0.256349	0	-0.256349	1.26258e-13	7.99579e-11
1621	19	16350336	A	G	Unknown	IGR	Alu_Repeats	35	55.556	0.474	2	2	0.356	0.263444	0.00712	-0.256324	1.91341e-15	2.53786e-12
1622	9	98777358	A	G	ERCC6L2	IGR	Alu_Repeats	21	33.333	0.817	2	2	0.809	0.27246	0.01618	-0.25628	2.88071e-08	2.95697e-06
1623	5	133728983	A	G	UBE2B	IGR	Alu_Repeats	33	52.381	0.522	5	5	0.347	0.273524	0.01733	-0.256194	1.15294e-12	5.48401e-10
1624	11	72002898	T	C	CLPB	IGR	Alu_Repeats	20	31.746	0.896	3	3	0.944	0.284508	0.02833	-0.256178	4.25828e-07	2.8433e-05
1625	6	46624645	A	G	SLC25A27	Intron	Alu_Repeats	36	57.143	0.569	12	12	0.575	0.324968	0.06896	-0.256008	2.08379e-09	3.17306e-07
1626	19	38227034	T	C	ZNF573	IGR	Alu_Repeats	25	39.683	0.766	7	7	0.685	0.303952	0.04797	-0.255982	2.28077e-07	1.74404e-05
1627	17	34154219	A	G	TAF15	Intron	Alu_Repeats	25	39.683	0.736	5	5	0.719	0.291921	0.03596	-0.255961	2.66684e-08	2.74823e-06
1628	5	131699074	T	C	AC034220.3	RNA	Alu_Repeats	17	26.984	0.948	0	0	0	0.255905	0	-0.255905	4.8037e-08	4.42012e-06
1629	14	102682769	T	C	WDR20	Intron	Alu_Repeats	25	39.683	0.669	2	2	0.481	0.265476	0.00962	-0.255856	2.41284e-10	5.13054e-08
1630	15	91507575	A	G	RCCD1	IGR	Alu_Repeats	35	55.556	0.478	2	2	0.478	0.265349	0.00955	-0.255799	4.67988e-15	5.23113e-12
1631	10	49216055	T	C	Unknown	IGR	Alu_Repeats	35	55.556	0.468	1	1	0.4	0.259778	0.004	-0.255778	5.59023e-16	9.41855e-13
1632	12	53569967	T	C	CSAD	Intron	Alu_Repeats	46	73.016	0.452	17	17	0.439	0.330254	0.07457	-0.255684	2.61234e-12	1.09295e-09
1633	12	53572000	T	C	CSAD	Intron	Alu_Repeats	40	63.492	0.691	28	28	0.653	0.43846	0.18292	-0.25554	1.552e-06	8.78742e-05
1634	19	37121718	A	G	ZNF382	IGR	Alu_Repeats	34	53.968	0.473	0	0	0	0.255508	0	-0.255508	3.46237e-16	6.33309e-13
1635	15	72883443	A	G	RP11-1006G14.4	RNA	Alu_Repeats	42	66.667	0.475	12	12	0.508	0.316476	0.06099	-0.255486	5.14046e-12	1.88243e-09
1636	1	19620478	T	C	Unknown	IGR	Alu_Repeats	35	55.556	0.741	24	24	0.652	0.411857	0.15644	-0.255417	4.49801e-06	0.000216152
1637	17	17763023	T	C	TOM1L2	Intron	Alu_Repeats	24	38.095	0.697	1	1	1	0.265413	0.01	-0.255413	3.26234e-10	6.27237e-08
1638	3	197339992	T	C	AC024560.3	RNA	Alu_Repeats	26	41.27	0.644	3	3	0.351	0.265905	0.01054	-0.255365	2.59593e-10	5.45933e-08
1639	19	9864066	T	C	ZNF846	Intron	Alu_Repeats	20	31.746	0.804	0	0	0	0.255333	0	-0.255333	2.27211e-09	3.21106e-07
1640	9	35766012	A	G	Unknown	IGR	Alu_Repeats	28	44.444	0.67	9	9	0.473	0.297714	0.04253	-0.255184	1.65432e-08	1.85804e-06
1641	8	21893324	A	G	NPM2	Intron	Alu_Repeats	46	73.016	0.363	2	2	0.494	0.265063	0.00988	-0.255183	1.00415e-20	1.2715e-16
1642	2	206986945	T	C	NDUFS1	3'UTR	Alu_Repeats	51	80.952	0.449	39	39	0.278	0.363444	0.10828	-0.255164	6.11351e-14	4.41174e-11
1643	1	43245832	A	G	C1orf50	Intron	Alu_Repeats	27	42.857	0.849	13	13	0.838	0.364	0.10888	-0.25512	2.13839e-05	0.000751204
1644	1	1365310	A	G	TMEM88B	IGR	Alu_Repeats	53	84.127	0.483	37	37	0.408	0.406048	0.15098	-0.255068	1.18627e-11	3.69324e-09
1645	2	217366965	A	G	RPL37A	3'UTR	Alu_Repeats	55	87.302	0.378	26	26	0.289	0.33019	0.07521	-0.25498	8.44426e-18	2.87392e-14
1646	17	57352392	A	G	GDPD1	IGR	Alu_Repeats	42	66.667	0.488	18	18	0.39	0.325159	0.0702	-0.254959	3.37133e-11	9.00799e-09
1647	9	88159448	T	C	AGTPBP1	IGR	Alu_Repeats	43	68.254	0.434	9	9	0.463	0.296508	0.04167	-0.254838	1.89862e-14	1.65623e-11
1648	19	54491658	A	G	CACNG8	3'UTR	Alu_Repeats	53	84.127	0.393	21	21	0.362	0.33073	0.07592	-0.25481	6.89903e-15	7.37595e-12
1649	12	121094555	A	G	CABP1	Intron	Alu_Repeats	26	41.27	0.617	0	0	0	0.254794	0	-0.254794	3.67488e-12	1.40085e-09
1650	14	94519635	T	C	DDX24	Intron	Alu_Repeats	24	38.095	0.669	0	0	0	0.254778	0	-0.254778	3.29901e-11	8.8322e-09
1651	1	50903632	T	C	FAF1	IGR	Alu_Repeats	22	34.921	0.747	1	1	0.6	0.260778	0.006	-0.254778	1.42641e-09	2.24273e-07
1652	11	118880627	A	G	CCDC84	Intron	Alu_Repeats	50	79.365	0.429	23	23	0.372	0.340254	0.08549	-0.254764	8.26852e-13	4.08835e-10
1653	16	66837678	T	C	CCDC79	5'Flank	Alu_Repeats	31	49.206	0.518	0	0	0	0.25473	0	-0.25473	1.24333e-14	1.14441e-11
1654	19	44342540	A	G	ZNF283	Intron	Alu_Repeats	27	42.857	0.703	6	6	0.775	0.30119	0.04649	-0.2547	3.06975e-08	3.12961e-06
1655	10	15148181	T	C	NMT2	IGR	Alu_Repeats	40	63.492	0.5	17	17	0.368	0.317175	0.06253	-0.254645	1.8134e-11	5.43887e-09
1656	1	78490112	A	G	GIPC2	Intron	Alu_Repeats	47	74.603	0.349	2	2	0.302	0.260556	0.00604	-0.254516	4.96016e-22	1.25616e-17
1657	22	29711251	T	C	GAS2L1	IGR	Non_Alu_Non_Repeats	28	44.444	1	19	19	1	0.444444	0.19	-0.254444	0.000503027	0.00994785
1658	7	5889210	A	G	ZNF815P	RNA	Alu_Repeats	25	39.683	0.641	0	0	0	0.254349	0	-0.254349	1.11174e-11	3.48811e-09
1659	14	20919249	T	C	OSGEP	Intron	Alu_Repeats	31	49.206	0.679	14	14	0.571	0.334302	0.07996	-0.254342	2.31702e-07	1.76859e-05
1660	10	88968059	T	C	NUTM2A-AS1	RNA	Alu_Repeats	48	76.19	0.465	28	28	0.358	0.354508	0.10021	-0.254298	6.19151e-12	2.21235e-09
1661	22	18993889	A	G	DGCR5	RNA	Alu_Repeats	23	36.508	0.696	0	0	0	0.254254	0	-0.254254	9.67175e-11	2.23358e-08
1662	10	135342315	G	C	SPRN	Intron	Non_Alu_Non_Repeats	22	34.921	0.728	0	0	0	0.254222	0	-0.254222	2.75522e-10	5.45933e-08
1663	12	124410726	T	C	DNAH10OS	IGR	Alu_Repeats	27	42.857	0.631	3	3	0.54	0.270413	0.0162	-0.254213	1.81398e-10	3.95812e-08
1664	8	21893363	A	G	NPM2	Intron	Alu_Repeats	45	71.429	0.359	1	1	0.214	0.256349	0.00214	-0.254209	7.55838e-22	1.65549e-17
1665	12	51905425	A	G	Unknown	IGR	Alu_Repeats	46	73.016	0.505	31	31	0.369	0.368524	0.11435	-0.254174	1.07902e-10	2.46252e-08
1666	1	10454959	A	G	Unknown	IGR	Alu_Repeats	25	39.683	0.64	0	0	0	0.254159	0	-0.254159	1.11211e-11	3.48811e-09
1667	2	74939018	A	G	Unknown	IGR	Alu_Repeats	22	34.921	0.728	0	0	0	0.254127	0	-0.254127	2.80287e-10	5.45933e-08
1668	9	130990651	A	G	DNM1	Intron	Alu_Repeats	44	69.841	0.477	14	14	0.565	0.333111	0.07906	-0.254051	1.25929e-10	2.83716e-08
1669	19	58519443	A	G	CTD-2368P22.1	3'UTR	Alu_Repeats	23	36.508	0.944	10	10	0.905	0.344571	0.09055	-0.254021	3.45561e-05	0.00118461
1670	19	5684080	A	G	HSD11B1L	5'UTR	Alu_Repeats	35	55.556	0.516	7	7	0.463	0.286413	0.03241	-0.254003	6.34452e-12	2.25905e-09
1671	3	49359065	T	C	USP4	Intron	Alu_Repeats	20	31.746	0.819	1	1	0.6	0.26	0.006	-0.254	1.06516e-08	1.25753e-06
1672	22	19009645	A	G	DGCR9	lincRNA	Alu_Repeats	16	25.397	1	0	0	0	0.253968	0	-0.253968	1.24275e-07	1.03152e-05
1673	15	22514476	T	C	MIR1268A	RNA	Non_Alu_Non_Repeats	16	25.397	1	0	0	0	0.253968	0	-0.253968	1.24275e-07	1.03152e-05
1674	16	74497674	T	C	GLG1	Intron	Alu_Repeats	16	25.397	1	0	0	0	0.253968	0	-0.253968	1.24275e-07	1.03152e-05
1675	17	5133954	A	G	SCIMP	Intron	Alu_Repeats	23	36.508	0.696	0	0	0	0.253937	0	-0.253937	9.67411e-11	2.23358e-08
1676	8	42986668	A	G	Unknown	IGR	Alu_Repeats	44	69.841	0.395	5	5	0.443	0.276048	0.02213	-0.253918	1.22531e-17	3.9094e-14
1677	19	53120901	T	C	ZNF83	5'UTR	Alu_Repeats	21	33.333	0.932	6	6	0.948	0.310762	0.0569	-0.253862	7.79891e-06	0.000325316
1678	1	40147856	T	C	HPCAL4	3'UTR	Non_Alu_Non_Repeats	50	79.365	0.454	25	25	0.426	0.360333	0.10652	-0.253813	6.41498e-12	2.28154e-09
1679	17	41400251	G	A	Unknown	IGR	Non_Alu_Repeats	22	34.921	0.937	8	8	0.918	0.32719	0.07348	-0.25371	1.17005e-05	0.000479791
1680	8	67593302	A	G	C8orf44	3'UTR	Alu_Repeats	24	38.095	0.687	2	2	0.4	0.261698	0.008	-0.253698	6.05484e-10	1.10664e-07
1681	16	88726835	T	C	MVD	Intron	Alu_Repeats	31	49.206	0.526	1	1	0.5	0.258667	0.005	-0.253667	7.72746e-14	5.44863e-11
1682	20	50210035	T	C	Unknown	IGR	Non_Alu_Non_Repeats	25	39.683	0.639	0	0	0	0.253651	0	-0.253651	1.11128e-11	3.48811e-09
1683	7	92121583	A	G	PEX1	Intron	Alu_Repeats	34	53.968	0.723	19	19	0.718	0.39	0.13641	-0.25359	4.82974e-06	0.000230617
1684	15	25227768	A	G	SNURF	Intron	Alu_Repeats	32	50.794	0.578	8	8	0.503	0.293794	0.04025	-0.253544	3.70454e-10	7.05892e-08
1685	11	6514039	A	G	TIMM10B	Intron	Alu_Repeats	34	53.968	0.493	5	5	0.251	0.266095	0.01257	-0.253525	1.67468e-13	1.03128e-10
1686	15	40982859	T	C	RAD51-AS1	RNA	Alu_Repeats	20	31.746	0.836	2	2	0.6	0.265397	0.012	-0.253397	4.46138e-08	4.42012e-06
1687	16	70290340	T	C	AARS	Intron	Alu_Repeats	25	39.683	0.721	5	5	0.657	0.286127	0.03287	-0.253257	2.2747e-08	2.35912e-06
1688	17	5130554	A	G	SCIMP	Intron	Alu_Repeats	28	44.444	0.57	0	0	0	0.253222	0	-0.253222	3.94365e-13	2.09075e-10
1689	2	203743839	T	C	WDR12	3'UTR	Alu_Repeats	31	49.206	0.58	10	10	0.323	0.285317	0.0323	-0.253017	1.34414e-09	2.12255e-07
1690	11	71272457	T	G	Unknown	IGR	Non_Alu_Repeats	16	25.397	0.996	0	0	0	0.252921	0	-0.252921	1.26397e-07	1.03152e-05
1691	1	155704215	A	G	DAP3	Intron	Alu_Repeats	32	50.794	0.554	8	8	0.354	0.281222	0.02833	-0.252892	9.01178e-11	2.22386e-08
1692	17	1942375	A	G	OVCA2	5'Flank	Alu_Repeats	25	39.683	0.637	0	0	0	0.252794	0	-0.252794	1.11211e-11	3.48811e-09
1693	9	140090794	T	C	TPRN	Intron	Alu_Repeats	27	42.857	0.6	1	1	0.421	0.257	0.00421	-0.25279	6.48484e-12	2.30265e-09
1694	12	53570794	T	C	CSAD	Intron	Alu_Repeats	24	38.095	0.904	10	10	0.915	0.344222	0.09148	-0.252742	2.7999e-05	0.000972752
1695	11	73595383	A	G	PAAF1	Intron	Alu_Repeats	21	33.333	0.811	2	2	0.875	0.270238	0.0175	-0.252738	3.32583e-08	3.37202e-06
1696	2	136478910	A	G	R3HDM1	Intron	Alu_Repeats	31	49.206	0.514	0	0	0	0.25273	0	-0.25273	1.24322e-14	1.14441e-11
1697	17	36691172	T	C	SRCIN1	Intron	Alu_Repeats	28	44.444	0.569	0	0	0	0.252667	0	-0.252667	3.94399e-13	2.09075e-10
1698	12	123257630	A	G	CCDC62	5'Flank	Alu_Repeats	30	47.619	0.531	0	0	0	0.252635	0	-0.252635	3.98899e-14	3.0336e-11
1699	11	66456387	T	C	SPTBN2	Intron	Non_Alu_Non_Repeats	29	46.032	0.549	0	0	0	0.252571	0	-0.252571	1.25665e-13	7.99579e-11
1700	19	14264723	T	C	LPHN1	Intron	Alu_Repeats	21	33.333	0.758	0	0	0	0.25254	0	-0.25254	8.02913e-10	1.33057e-07
1701	1	51823854	T	C	EPS15	Intron	Alu_Repeats	28	44.444	0.568	0	0	0	0.252444	0	-0.252444	3.94399e-13	2.09075e-10
1702	12	27576469	A	G	ARNTL2	IGR	Alu_Repeats	35	55.556	0.67	21	21	0.57	0.372127	0.11974	-0.252387	9.794e-07	5.67297e-05
1703	17	17115172	T	C	RP11-45M22.4	Intron	Alu_Repeats	32	50.794	0.502	1	1	0.3	0.255206	0.003	-0.252206	1.60907e-14	1.42669e-11
1704	19	58375360	A	G	ZNF587	3'UTR	Alu_Repeats	37	58.73	0.502	13	13	0.329	0.294889	0.04274	-0.252149	4.45941e-11	1.16766e-08
1705	12	49322330	T	C	RP11-302B13.5	Intron	Alu_Repeats	42	66.667	0.418	5	5	0.538	0.278968	0.02688	-0.252088	5.08591e-16	8.64541e-13
1706	19	37319663	A	G	ZNF790	Intron	Alu_Repeats	29	46.032	0.621	8	8	0.42	0.285683	0.03362	-0.252063	3.15235e-09	4.34467e-07
1707	19	37495024	A	G	Unknown	IGR	Alu_Repeats	31	49.206	0.606	9	9	0.515	0.29827	0.04633	-0.25194	4.32529e-09	5.82068e-07
1708	13	20253035	T	C	PSPC1	5'Flank	Alu_Repeats	27	42.857	0.588	0	0	0	0.251889	0	-0.251889	1.21593e-12	5.48401e-10
1709	16	3710896	A	G	TRAP1	Intron	Alu_Repeats	24	38.095	0.705	3	3	0.555	0.268492	0.01665	-0.251842	2.75507e-09	3.82314e-07
1710	14	74169568	A	G	DNAL1	3'UTR	Alu_Repeats	28	44.444	0.579	1	1	0.545	0.257254	0.00545	-0.251804	2.40472e-12	1.0141e-09
1711	3	49357553	T	C	USP4	Intron	Alu_Repeats	27	42.857	0.615	2	2	0.593	0.263635	0.01185	-0.251785	4.33554e-11	1.1378e-08
1712	5	131289050	T	C	ACSL6	IGR	Alu_Repeats	46	73.016	0.439	20	20	0.343	0.320238	0.06852	-0.251718	2.915e-13	1.69099e-10
1713	2	132271482	A	G	AC093838.4	RNA	Alu_Repeats	37	58.73	0.461	6	6	0.319	0.27081	0.01912	-0.25169	2.3175e-14	1.97487e-11
1714	9	68421678	A	G	Unknown	IGR	Non_Alu_Non_Repeats	16	25.397	0.991	0	0	0	0.251651	0	-0.251651	1.27974e-07	1.03152e-05
1715	13	22093320	T	C	MICU2	Intron	Alu_Repeats	31	49.206	0.515	1	1	0.2	0.253635	0.002	-0.251635	4.83657e-14	3.59143e-11
1716	X	1470075	A	G	IL3RA	Intron	Alu_Repeats	22	34.921	0.739	1	1	0.636	0.257968	0.00636	-0.251608	1.6648e-09	2.58761e-07
1717	7	25160518	T	C	CYCS	3'UTR	Alu_Repeats	47	74.603	0.718	40	40	0.71	0.535365	0.2839	-0.251465	5.05681e-06	0.000240665
1718	12	49314503	T	C	FKBP11	IGR	Alu_Repeats	24	38.095	0.66	0	0	0	0.251444	0	-0.251444	3.30064e-11	8.8322e-09
1719	7	100242173	T	C	ACTL6B	Intron	Alu_Repeats	27	42.857	0.587	0	0	0	0.251397	0	-0.251397	1.21552e-12	5.48401e-10
1720	9	97055900	A	G	ZNF169	Intron	Alu_Repeats	30	47.619	0.543	1	1	0.727	0.258651	0.00727	-0.251381	4.3644e-13	2.29521e-10
1721	17	26935551	T	C	SGK494	IGR	Alu_Repeats	51	80.952	0.423	18	18	0.508	0.342746	0.09143	-0.251316	6.26942e-12	2.23428e-09
1722	4	3509941	T	C	LRPAP1	3'UTR	Alu_Repeats	20	31.746	0.867	3	3	0.794	0.275127	0.02383	-0.251297	2.46056e-07	1.87023e-05
1723	9	68421677	A	G	Unknown	IGR	Non_Alu_Non_Repeats	16	25.397	0.989	0	0	0	0.25127	0	-0.25127	1.28012e-07	1.03152e-05
1724	16	549101	A	G	RAB11FIP3	Intron	Alu_Repeats	37	58.73	0.51	10	10	0.482	0.299444	0.04818	-0.251264	3.63286e-11	9.65586e-09
1725	16	549078	A	G	RAB11FIP3	Intron	Alu_Repeats	35	55.556	0.532	9	9	0.495	0.29573	0.04451	-0.25122	7.85292e-11	1.96117e-08
1726	11	67852802	T	C	CHKA	Intron	Alu_Repeats	35	55.556	0.471	2	2	0.513	0.26146	0.01027	-0.25119	4.50994e-15	5.06915e-12
1727	9	127706645	T	C	SCAI	3'UTR	Alu_Repeats	29	46.032	0.546	0	0	0	0.251175	0	-0.251175	1.2628e-13	7.99579e-11
1728	14	51459284	T	C	TRIM9	Intron	Alu_Repeats	29	46.032	0.557	1	1	0.5	0.256175	0.005	-0.251175	7.46897e-13	3.72943e-10
1729	9	104151285	T	G	MRPL50	3'UTR	Non_Alu_Non_Repeats	24	38.095	0.7	3	3	0.513	0.266571	0.0154	-0.251171	3.85195e-09	5.24098e-07
1730	7	104744342	T	C	KMT2E	Intron	Alu_Repeats	31	49.206	0.51	0	0	0	0.251048	0	-0.251048	1.24311e-14	1.14441e-11
1731	16	74361229	T	C	AC009120.6	RNA	Alu_Repeats	30	47.619	0.527	0	0	0	0.251048	0	-0.251048	3.98794e-14	3.0336e-11
1732	9	34682238	A	G	RP11-195F19.9	RNA	Alu_Repeats	29	46.032	0.583	4	4	0.433	0.268365	0.01733	-0.251035	4.90033e-11	1.27258e-08
1733	17	30734101	A	G	Unknown	IGR	Alu_Repeats	22	34.921	0.719	0	0	0	0.251016	0	-0.251016	2.80399e-10	5.45933e-08
1734	19	36442604	A	G	AF038458.3	lincRNA	Alu_Repeats	26	41.27	0.608	0	0	0	0.250968	0	-0.250968	3.69966e-12	1.40085e-09
1735	11	94803525	T	C	SRSF8	RNA	Alu_Repeats	23	36.508	0.695	1	1	0.273	0.253651	0.00273	-0.250921	4.20958e-10	7.96508e-08
1736	12	125511958	A	G	BRI3BP	3'UTR	Alu_Repeats	33	52.381	0.547	6	6	0.596	0.286651	0.03574	-0.250911	4.03809e-11	1.06318e-08
1737	22	47067687	A	G	GRAMD4	Intron	Alu_Repeats	32	50.794	0.494	0	0	0	0.250889	0	-0.250889	3.82068e-15	4.40996e-12
1738	2	132271034	A	G	AC093838.4	RNA	Alu_Repeats	26	41.27	0.674	4	4	0.684	0.278254	0.02738	-0.250874	4.11154e-09	5.56444e-07
1739	1	1156878	T	C	SDF4	Intron	Alu_Repeats	31	49.206	0.699	22	22	0.424	0.344032	0.09319	-0.250842	1.20075e-05	0.00049084
1740	7	66806434	A	G	RP11-166O4.5	lincRNA	Alu_Repeats	23	36.508	0.687	0	0	0	0.250825	0	-0.250825	9.67489e-11	2.23358e-08
1741	7	92121591	A	G	PEX1	Intron	Alu_Repeats	26	41.27	0.92	14	14	0.921	0.379698	0.1289	-0.250798	0.000139985	0.0034141
1742	17	43718669	A	G	CRHR1	Intron	Alu_Repeats	40	63.492	0.479	12	12	0.445	0.304222	0.05343	-0.250792	3.28353e-12	1.34733e-09
1743	20	33438473	T	C	GGT7	Intron	Alu_Repeats	28	44.444	0.569	1	1	0.2	0.252778	0.002	-0.250778	1.60658e-12	7.04151e-10
1744	3	15453368	T	C	METTL6	Intron	Alu_Repeats	24	38.095	0.671	1	1	0.5	0.255778	0.005	-0.250778	1.58262e-10	3.4865e-08
1745	9	37773229	T	C	RP11-613M10.9	Intron	Alu_Repeats	33	52.381	0.499	3	3	0.36	0.261587	0.01081	-0.250777	7.36583e-14	5.20425e-11
1746	15	75642109	A	G	NEIL1	Intron	Alu_Repeats	29	46.032	0.589	3	3	0.675	0.270937	0.02026	-0.250677	4.69357e-11	1.22501e-08
1747	11	67854935	T	C	CHKA	Intron	Alu_Repeats	22	34.921	0.718	0	0	0	0.250619	0	-0.250619	2.80354e-10	5.45933e-08
1748	1	150587496	T	C	ENSA	Intron	Alu_Repeats	41	65.079	0.424	6	6	0.423	0.275984	0.02538	-0.250604	1.63018e-15	2.22034e-12
1749	14	20729618	T	C	TTC5	Intron	Alu_Repeats	20	31.746	0.789	0	0	0	0.250603	0	-0.250603	2.27105e-09	3.21106e-07
1750	22	29902658	T	C	THOC5	3'UTR	Alu_Repeats	17	26.984	0.928	0	0	0	0.25054	0	-0.25054	4.81171e-08	4.42012e-06
1751	1	1661410	T	C	SLC35E2	Intron	Alu_Repeats	42	66.667	0.598	23	23	0.644	0.398651	0.14814	-0.250511	9.396e-07	5.45961e-05
1752	17	74784471	A	G	Unknown	IGR	Alu_Repeats	34	53.968	0.475	2	2	0.3	0.256508	0.006	-0.250508	5.53976e-15	6.0586e-12
1753	6	135625331	T	C	AHI1	Intron	Alu_Repeats	17	26.984	0.928	0	0	0	0.25046	0	-0.25046	4.79425e-08	4.42012e-06
1754	20	3149779	T	C	LZTS3	5'Flank	Non_Alu_Repeats	30	47.619	0.526	0	0	0	0.250444	0	-0.250444	3.9904e-14	3.0336e-11
1755	9	114798940	G	A	RP11-4O1.2	RNA	Alu_Repeats	20	31.746	0.789	0	0	0	0.250444	0	-0.250444	2.20927e-09	3.21106e-07
1756	20	295405	T	C	Unknown	IGR	Alu_Repeats	27	42.857	0.598	1	1	0.6	0.256413	0.006	-0.250413	7.4934e-12	2.61865e-09
1757	22	32897226	T	C	FBXO7	IGR	Alu_Repeats	35	55.556	0.456	1	1	0.3	0.253397	0.003	-0.250397	4.51999e-16	7.84368e-13
1758	10	102140495	A	G	LINC00263	RNA	Alu_Repeats	23	36.508	0.686	0	0	0	0.250397	0	-0.250397	9.67802e-11	2.23358e-08
1759	19	39503559	T	C	Unknown	IGR	Alu_Repeats	34	53.968	0.475	1	1	0.583	0.25619	0.00583	-0.25036	3.60446e-15	4.38597e-12
1760	X	48969971	T	C	GPKOW	IGR	Alu_Repeats	23	36.508	0.709	2	2	0.427	0.258905	0.00855	-0.250355	2.00112e-09	3.05694e-07
1761	2	130916608	T	C	SMPD4	Intron	Alu_Repeats	24	38.095	0.92	14	14	0.715	0.350413	0.10008	-0.250333	3.17542e-05	0.00109524
1762	22	50692848	G	A	MAPK12	Intron	Alu_Repeats	22	34.921	0.775	3	3	0.682	0.270651	0.02045	-0.250201	4.0318e-08	4.02386e-06
1763	19	51163306	G	T	SYT3	Intron	Non_Alu_Non_Repeats	23	36.508	0.71	2	2	0.444	0.259048	0.00888	-0.250168	2.68151e-09	3.73064e-07
1764	9	127707722	T	C	SCAI	3'UTR	Alu_Repeats	30	47.619	0.534	1	1	0.4	0.254159	0.004	-0.250159	1.86533e-13	1.12391e-10
1765	X	122600224	A	G	GRIA3	Intron	Non_Alu_Non_Repeats	17	26.984	0.927	0	0	0	0.250095	0	-0.250095	4.66088e-08	4.42012e-06
1766	14	103525338	T	G	CDC42BPB	5'Flank	Non_Alu_Repeats	25	39.683	0.701	4	4	0.702	0.278143	0.02806	-0.250083	9.13078e-09	1.09219e-06
1767	17	38439614	A	G	WIPF2	3'UTR	Alu_Repeats	51	80.952	0.658	38	38	0.744	0.532714	0.28265	-0.250064	0.000887625	0.0142405
1768	19	44665126	A	G	ZNF234	IGR	Alu_Repeats	30	47.619	0.594	5	5	0.652	0.282667	0.03261	-0.250057	3.12168e-10	6.01619e-08
1769	18	77799254	A	G	RBFA	Intron	Alu_Repeats	19	30.159	0.836	1	1	0.2	0.252048	0.002	-0.250048	2.91167e-08	2.98648e-06
1770	15	63362525	G	A	TPM1	Intron	Non_Alu_Repeats	21	33.333	0.75	0	0	0	0.249984	0	-0.249984	8.02786e-10	1.33057e-07
1771	10	70241459	T	C	SLC25A16	3'UTR	Alu_Repeats	30	47.619	0.525	0	0	0	0.249968	0	-0.249968	3.98758e-14	3.0336e-11
1772	11	113817943	A	G	HTR3B	IGR	Alu_Repeats	23	36.508	0.712	1	1	1	0.259952	0.01	-0.249952	9.46022e-10	1.53978e-07
1773	3	182744460	T	C	MCCC1	Intron	Alu_Repeats	27	42.857	0.601	1	1	0.75	0.257444	0.0075	-0.249944	1.19761e-11	3.72714e-09
1774	4	103732387	T	C	UBE2D3	Intron	Alu_Repeats	31	49.206	0.508	0	0	0	0.249937	0	-0.249937	1.24366e-14	1.14441e-11
1775	X	48341920	A	G	FTSJ1	Intron	Alu_Repeats	18	28.571	0.91	1	1	1	0.259889	0.01	-0.249889	1.39488e-07	1.09578e-05
1776	10	43014231	T	C	ZNF37BP	RNA	Alu_Repeats	31	49.206	0.714	14	14	0.724	0.351206	0.10142	-0.249786	2.03431e-06	0.000112841
1777	X	220961	T	C	PLCXD1	IGR	Alu_Repeats	33	52.381	0.651	14	14	0.654	0.341048	0.09152	-0.249528	2.4346e-07	1.85206e-05
1778	12	132331801	A	G	MMP17	Intron	Alu_Repeats	35	55.556	0.469	2	2	0.548	0.260476	0.01095	-0.249526	8.74845e-15	9.11278e-12
1779	1	10450026	A	G	RN7SL721P	RNA	Alu_Repeats	30	47.619	0.524	0	0	0	0.249492	0	-0.249492	3.98512e-14	3.0336e-11
1780	17	26713324	A	G	SARM1	Intron	Alu_Repeats	27	42.857	0.582	0	0	0	0.24946	0	-0.24946	1.21583e-12	5.48401e-10
1781	16	263496	T	C	LUC7L	Intron	Alu_Repeats	26	41.27	0.604	0	0	0	0.249429	0	-0.249429	3.69997e-12	1.40085e-09
1782	2	65318798	T	C	RAB1A	Intron	Alu_Repeats	18	28.571	0.89	1	1	0.5	0.254397	0.005	-0.249397	8.14935e-08	7.25078e-06
1783	1	10447377	A	G	RN7SL721P	RNA	Alu_Repeats	26	41.27	0.62	1	1	0.636	0.25573	0.00636	-0.24937	2.81104e-11	8.11195e-09
1784	19	53608482	G	A	ZNF160	5'Flank	Alu_Repeats	29	46.032	0.66	7	7	0.781	0.304016	0.05467	-0.249346	1.59525e-08	1.82186e-06
1785	22	29835500	T	C	RFPL1	Intron	Alu_Repeats	49	77.778	0.348	5	5	0.435	0.270968	0.02174	-0.249228	1.07219e-19	9.05109e-16
1786	16	23532836	T	C	EARS2	IGR	Alu_Repeats	41	65.079	0.393	3	3	0.213	0.255587	0.00638	-0.249207	1.84261e-18	8.6817e-15
1787	14	51456963	T	C	TRIM9	Intron	Alu_Repeats	37	58.73	0.429	1	1	0.308	0.252222	0.00308	-0.249142	4.43166e-17	1.15852e-13
1788	7	48146025	A	G	UPP1	Intron	Alu_Repeats	33	52.381	0.744	27	27	0.52	0.389524	0.14042	-0.249104	1.42781e-05	0.000576329
1789	1	204524546	A	G	MDM4	3'UTR	Alu_Repeats	24	38.095	0.805	8	8	0.722	0.306746	0.05778	-0.248966	1.53554e-06	8.70149e-05
1790	11	66450444	T	C	SPTBN2	IGR	Alu_Repeats	31	49.206	0.544	4	4	0.473	0.267857	0.01893	-0.248927	6.90735e-12	2.43167e-09
1791	1	145693030	A	G	RNF115	3'UTR	Alu_Repeats	29	46.032	0.555	1	1	0.636	0.25527	0.00636	-0.24891	1.13908e-12	5.4525e-10
1792	19	58378380	A	G	ZNF587	IGR	Alu_Repeats	38	60.317	0.585	23	23	0.451	0.352587	0.10373	-0.248857	4.61005e-08	4.42012e-06
1793	12	27188014	A	G	Unknown	IGR	Alu_Repeats	38	60.317	0.557	15	15	0.582	0.336159	0.08733	-0.248829	6.94034e-09	8.42868e-07
1794	14	20918028	T	C	OSGEP	Intron	Alu_Repeats	60	95.238	0.523	66	66	0.377	0.49781	0.249	-0.24881	1.37705e-12	6.12156e-10
1795	22	23732940	T	C	ZDHHC8P1	RNA	Alu_Repeats	48	76.19	0.368	7	7	0.456	0.28073	0.03193	-0.2488	1.07522e-17	3.54211e-14
1796	X	1457758	T	C	IL3RA	Intron	Alu_Repeats	22	34.921	0.712	0	0	0	0.248794	0	-0.248794	2.80444e-10	5.45933e-08
1797	12	132331100	A	G	MMP17	Intron	Alu_Repeats	34	53.968	0.465	1	1	0.2	0.250762	0.002	-0.248762	1.30946e-15	1.86173e-12
1798	17	76231858	A	G	TMEM235	Intron	Alu_Repeats	18	28.571	0.941	2	2	1	0.268762	0.02	-0.248762	7.39298e-07	4.77773e-05
1799	19	37121820	A	G	ZNF382	IGR	Alu_Repeats	30	47.619	0.536	2	2	0.334	0.255413	0.00667	-0.248743	7.22936e-13	3.62766e-10
1800	11	118875160	A	G	CCDC84	Intron	Alu_Repeats	22	34.921	0.748	2	2	0.618	0.261095	0.01236	-0.248735	6.29876e-09	7.78791e-07
1801	7	48146091	A	G	UPP1	Intron	Alu_Repeats	27	42.857	0.866	22	22	0.557	0.371333	0.1226	-0.248733	8.83713e-05	0.0025412
1802	11	70217499	T	G	PPFIA1	Intron	Non_Alu_Repeats	20	31.746	0.783	0	0	0	0.248714	0	-0.248714	2.27229e-09	3.21106e-07
1803	2	160180232	T	C	BAZ2B	Intron	Alu_Repeats	29	46.032	0.54	0	0	0	0.248508	0	-0.248508	1.26214e-13	7.99579e-11
1804	10	88801765	T	C	RNU6-529P	RNA	Alu_Repeats	39	61.905	0.506	12	12	0.54	0.313206	0.06478	-0.248426	2.01114e-10	4.34157e-08
1805	17	17762085	T	C	TOM1L2	Intron	Alu_Repeats	32	50.794	0.575	8	8	0.543	0.291825	0.04341	-0.248415	8.87926e-10	1.45486e-07
1806	19	39124218	A	G	EIF3K	Intron	Alu_Repeats	42	66.667	0.405	6	6	0.364	0.270254	0.02184	-0.248414	1.60648e-16	3.31269e-13
1807	6	52548076	A	G	TMEM14A	Intron	Alu_Repeats	17	26.984	0.921	0	0	0	0.248397	0	-0.248397	4.79425e-08	4.42012e-06
1808	1	1156882	T	C	SDF4	Intron	Alu_Repeats	29	46.032	0.704	19	19	0.397	0.323889	0.0755	-0.248389	1.33872e-05	0.00054294
1809	1	114258194	T	C	PHTF1	Intron	Alu_Repeats	18	28.571	0.869	0	0	0	0.248349	0	-0.248349	1.75856e-08	1.85804e-06
1810	22	18986204	A	G	DGCR5	RNA	Alu_Repeats	20	31.746	0.805	1	1	0.733	0.255667	0.00733	-0.248337	1.26594e-08	1.47317e-06
1811	1	1365438	A	G	TMEM88B	IGR	Alu_Repeats	53	84.127	0.448	34	34	0.378	0.376873	0.12867	-0.248203	6.65474e-12	2.35708e-09
1812	9	131188149	A	G	CERCAM	Intron	Alu_Repeats	23	36.508	0.722	2	2	0.766	0.263508	0.01533	-0.248178	4.01568e-09	5.44107e-07
1813	9	131092951	A	G	COQ4	Intron	Alu_Repeats	49	77.778	0.475	31	31	0.391	0.36919	0.12109	-0.2481	1.95519e-11	5.83605e-09
1814	8	37998114	A	G	ASH2L	IGR	Alu_Repeats	39	61.905	0.508	15	15	0.445	0.314778	0.06668	-0.248098	3.07342e-10	5.93166e-08
1815	19	20818862	T	C	ZNF626	Intron	Alu_Repeats	22	34.921	0.732	2	2	0.378	0.255571	0.00755	-0.248021	5.33814e-09	7.06752e-07
1816	7	148766181	T	C	ZNF786	IGR	Alu_Repeats	35	55.556	0.562	12	12	0.535	0.312175	0.06424	-0.247935	2.59421e-09	3.62099e-07
1817	15	52410983	T	C	GNB5	IGR	Alu_Repeats	29	46.032	0.549	1	1	0.5	0.252889	0.005	-0.247889	7.74606e-13	3.85354e-10
1818	21	44471849	G	T	CBS	IGR	Alu_Repeats	25	39.683	0.643	1	1	0.727	0.255159	0.00727	-0.247889	7.87122e-11	1.96514e-08
1819	19	57816153	A	G	CTC-444N24.11	lincRNA	Alu_Repeats	56	88.889	0.524	47	47	0.464	0.466	0.21815	-0.24785	2.6884e-09	3.73958e-07
1820	15	41873332	A	G	TYRO3	IGR	Alu_Repeats	44	69.841	0.498	18	18	0.556	0.347841	0.10002	-0.247821	1.81075e-09	2.79191e-07
1821	2	217073741	A	G	XRCC5	IGR	Alu_Repeats	29	46.032	0.85	18	18	0.797	0.391286	0.14348	-0.247806	4.96907e-05	0.00146631
1822	19	57816287	A	G	CTC-444N24.11	lincRNA	Alu_Repeats	42	66.667	0.859	42	42	0.773	0.572429	0.32463	-0.247799	2.34881e-05	0.000822592
1823	11	118407690	A	G	TMEM25	IGR	Alu_Repeats	31	49.206	0.516	2	2	0.318	0.254143	0.00635	-0.247793	2.31969e-13	1.36917e-10
1824	19	54490508	A	G	CACNG8	3'UTR	Alu_Repeats	38	60.317	0.417	1	1	0.375	0.251429	0.00375	-0.247679	1.25351e-17	3.95271e-14
1825	6	24428297	T	C	GPLD1	IGR	Non_Alu_Repeats	40	63.492	0.437	6	6	0.494	0.277333	0.02967	-0.247663	1.17322e-14	1.14441e-11
1826	12	124411823	T	C	DNAH10OS	3'UTR	Alu_Repeats	21	33.333	0.916	7	7	0.826	0.305397	0.05784	-0.247557	6.96846e-06	0.000292073
1827	19	6216777	A	C	MLLT1	Intron	Non_Alu_Non_Repeats	20	31.746	0.968	6	6	1	0.307365	0.06	-0.247365	1.44569e-05	0.000583083
1828	6	43037044	A	G	KLC4	Intron	Alu_Repeats	32	50.794	0.495	1	1	0.4	0.251349	0.004	-0.247349	2.21573e-14	1.90215e-11
1829	9	68416653	G	A	MIR4477B	RNA	Alu_Repeats	18	28.571	0.991	4	4	0.893	0.283048	0.03571	-0.247338	8.08471e-06	0.000336596
1830	21	44331655	A	G	NDUFV3	3'UTR	Alu_Repeats	39	61.905	0.557	22	22	0.444	0.345048	0.09773	-0.247318	2.3323e-08	2.417e-06
1831	7	107803983	T	C	NRCAM	Intron	Non_Alu_Non_Repeats	23	36.508	0.677	0	0	0	0.247238	0	-0.247238	9.67881e-11	2.23358e-08
1832	12	124411853	T	C	DNAH10OS	3'UTR	Alu_Repeats	34	53.968	0.601	14	14	0.552	0.324444	0.07721	-0.247234	2.76891e-08	2.84546e-06
1833	6	42757117	A	G	GLTSCR1L	Intron	Alu_Repeats	27	42.857	0.632	6	6	0.392	0.270714	0.0235	-0.247214	3.39472e-09	4.66602e-07
1834	11	778798	A	G	AP006621.5	Intron	Alu_Repeats	33	52.381	0.641	17	17	0.522	0.335873	0.08867	-0.247203	3.1444e-07	2.33975e-05
1835	10	91091888	T	C	IFIT3	Intron	Alu_Repeats	46	73.016	0.419	14	14	0.419	0.305857	0.05866	-0.247197	1.69939e-13	1.04096e-10
1836	5	133729032	A	G	UBE2B	IGR	Alu_Repeats	27	42.857	0.59	1	1	0.583	0.252984	0.00583	-0.247154	8.508e-12	2.93649e-09
1837	16	4800600	T	C	C16orf71	IGR	Alu_Repeats	54	85.714	0.639	66	66	0.455	0.547333	0.30019	-0.247143	1.84399e-08	1.93572e-06
1838	8	12868563	A	G	KIAA1456	Intron	Alu_Repeats	20	31.746	0.805	1	1	0.857	0.255667	0.00857	-0.247097	1.35479e-08	1.56751e-06
1839	19	20818419	G	A	ZNF626	Intron	Alu_Repeats	22	34.921	0.708	0	0	0	0.247079	0	-0.247079	2.7674e-10	5.45933e-08
1840	20	50206084	T	C	Unknown	IGR	Alu_Repeats	18	28.571	0.865	0	0	0	0.247032	0	-0.247032	1.75385e-08	1.85804e-06
1841	1	207942336	A	G	CD46	Intron	Alu_Repeats	45	71.429	0.727	55	55	0.495	0.519429	0.2724	-0.247029	2.43395e-06	0.000121651
1842	1	150585690	T	C	ENSA	Intron	Alu_Repeats	39	61.905	0.425	5	5	0.326	0.263317	0.01631	-0.247007	1.14757e-15	1.66697e-12
1843	10	97927155	A	G	Unknown	IGR	Alu_Repeats	37	58.73	0.467	9	9	0.301	0.274016	0.02705	-0.246966	5.32328e-13	2.74776e-10
1844	17	1941355	A	G	DPH1	Intron	Alu_Repeats	36	57.143	0.513	10	10	0.464	0.293365	0.0464	-0.246965	4.33208e-11	1.13726e-08
1845	19	56632793	G	A	ZNF787	5'Flank	Non_Alu_Non_Repeats	18	28.571	0.939	5	5	0.426	0.268238	0.02131	-0.246928	1.04105e-05	0.00042915
1846	X	73416963	T	C	Unknown	IGR	Non_Alu_Repeats	60	95.238	0.591	70	70	0.452	0.563222	0.3163	-0.246922	3.0034e-11	8.6036e-09
1847	17	3726360	T	C	C17orf85	Intron	Alu_Repeats	19	30.159	0.819	0	0	0	0.246921	0	-0.246921	6.35784e-09	7.78791e-07
1848	9	136284234	A	G	REXO4	5'Flank	Alu_Repeats	25	39.683	0.71	5	5	0.694	0.281603	0.03469	-0.246913	3.7033e-08	3.72121e-06
1849	20	49497647	A	G	Unknown	IGR	Alu_Repeats	46	73.016	0.355	3	3	0.406	0.258857	0.01217	-0.246687	4.81983e-20	4.63703e-16
1850	8	12864258	A	G	KIAA1456	Intron	Alu_Repeats	23	36.508	0.676	0	0	0	0.246619	0	-0.246619	9.67567e-11	2.23358e-08
1851	15	25228814	A	G	SNURF	Intron	Alu_Repeats	31	49.206	0.536	3	3	0.579	0.263952	0.01738	-0.246572	3.81022e-12	1.43887e-09
1852	3	49357488	T	C	USP4	Intron	Alu_Repeats	30	47.619	0.692	12	12	0.693	0.329651	0.08311	-0.246541	6.25786e-07	4.09345e-05
1853	16	74345926	T	C	AC009120.6	RNA	Alu_Repeats	19	30.159	0.817	0	0	0	0.246476	0	-0.246476	6.35784e-09	7.78791e-07
1854	1	10455364	A	G	Unknown	IGR	Alu_Repeats	28	44.444	0.555	0	0	0	0.24646	0	-0.24646	3.93213e-13	2.09075e-10
1855	17	29120880	A	G	CRLF3	Intron	Alu_Repeats	47	74.603	0.45	19	19	0.471	0.335889	0.08943	-0.246459	1.12904e-10	2.57004e-08
1856	22	51062296	T	C	ARSA	IGR	Alu_Repeats	27	42.857	0.7	9	9	0.597	0.300111	0.05376	-0.246351	1.85526e-07	1.43239e-05
1857	12	49328546	T	C	RP11-302B13.5	Intron	Alu_Repeats	31	49.206	0.501	0	0	0	0.246333	0	-0.246333	1.24377e-14	1.14441e-11
1858	1	29519665	T	C	MECR	IGR	Alu_Repeats	46	73.016	0.535	38	38	0.381	0.390937	0.14462	-0.246317	2.53433e-09	3.54413e-07
1859	9	37774158	T	C	RP11-613M10.9	Intron	Alu_Repeats	32	50.794	0.652	16	16	0.531	0.331175	0.08497	-0.246205	2.86383e-07	2.14576e-05
1860	10	15118569	T	C	OLAH	IGR	Alu_Repeats	50	79.365	0.39	17	17	0.374	0.30973	0.06353	-0.2462	1.77545e-14	1.56055e-11
1861	12	53572384	T	C	CSAD	Intron	Alu_Repeats	28	44.444	0.606	4	4	0.576	0.269222	0.02304	-0.246182	3.42691e-10	6.5654e-08
1862	1	92865946	A	G	RPAP2	3'UTR	Alu_Repeats	30	47.619	0.533	2	2	0.376	0.253698	0.00752	-0.246178	1.01587e-12	4.92973e-10
1863	9	80886963	A	G	CEP78	3'UTR	Alu_Repeats	26	41.27	0.757	10	10	0.663	0.312492	0.06635	-0.246142	1.23819e-06	7.08436e-05
1864	19	45405080	A	G	TOMM40	Intron	Alu_Repeats	21	33.333	0.79	2	2	0.863	0.263397	0.01727	-0.246127	3.22046e-08	3.27092e-06
1865	18	44250608	T	C	Unknown	IGR	Alu_Repeats	48	76.19	0.395	16	16	0.344	0.301	0.05502	-0.24598	3.10459e-15	3.84703e-12
1866	6	3022165	A	G	NQO2	IGR	Alu_Repeats	33	52.381	0.47	0	0	0	0.245952	0	-0.245952	1.15949e-15	1.66697e-12
1867	21	22453889	A	G	NCAM2	Intron	Alu_Repeats	16	25.397	0.968	0	0	0	0.245921	0	-0.245921	1.27265e-07	1.03152e-05
1868	12	22613566	T	C	C2CD5	Intron	Alu_Repeats	31	49.206	0.5	0	0	0	0.245905	0	-0.245905	1.24399e-14	1.14441e-11
1869	15	83512030	T	C	Unknown	IGR	Alu_Repeats	39	61.905	0.414	2	2	0.516	0.256175	0.01031	-0.245865	5.77549e-17	1.44459e-13
1870	19	37121925	A	G	ZNF382	IGR	Alu_Repeats	35	55.556	0.449	1	1	0.357	0.249381	0.00357	-0.245811	5.07101e-16	8.64541e-13
1871	8	21893005	A	G	NPM2	Intron	Alu_Repeats	42	66.667	0.369	0	0	0	0.245794	0	-0.245794	1.3042e-20	1.53351e-16
1872	17	74784392	A	G	Unknown	IGR	Alu_Repeats	29	46.032	0.534	0	0	0	0.245762	0	-0.245762	1.26225e-13	7.99579e-11
1873	12	49313368	T	C	CCDC65	Intron	Alu_Repeats	37	58.73	0.418	0	0	0	0.245698	0	-0.245698	8.50293e-18	2.87392e-14
1874	4	68335094	T	C	CENPC	IGR	Alu_Repeats	32	50.794	0.55	6	6	0.563	0.279429	0.03378	-0.245649	1.04528e-10	2.39427e-08
1875	11	93468068	T	C	TAF1D	IGR	Alu_Repeats	44	69.841	0.402	12	12	0.294	0.280873	0.03527	-0.245603	1.69002e-15	2.29324e-12
1876	19	7752063	A	G	FCER2	IGR	Non_Alu_Repeats	28	44.444	0.663	7	7	0.702	0.29473	0.04917	-0.24556	2.82604e-08	2.90306e-06
1877	11	118878417	A	G	CCDC84	Intron	Alu_Repeats	30	47.619	0.617	7	7	0.687	0.293635	0.04811	-0.245525	6.34458e-09	7.78791e-07
1878	16	74351921	T	C	AC009120.6	RNA	Alu_Repeats	29	46.032	0.544	1	1	0.5	0.250524	0.005	-0.245524	7.20105e-13	3.61794e-10
1879	13	41703799	C	T	KBTBD6	3'UTR	Alu_Repeats	28	44.444	0.558	1	1	0.25	0.247889	0.0025	-0.245389	1.66707e-12	7.283e-10
1880	2	74626420	A	G	Unknown	IGR	Alu_Repeats	32	50.794	0.488	1	1	0.273	0.248063	0.00273	-0.245333	1.57927e-14	1.40642e-11
1881	19	41342255	A	G	CTC-490E21.12	Intron	Alu_Repeats	20	31.746	0.822	2	2	0.784	0.260968	0.01568	-0.245288	6.88739e-08	6.17974e-06
1882	12	49322087	T	C	FKBP11	5'Flank	Alu_Repeats	41	65.079	0.411	7	7	0.317	0.267492	0.02221	-0.245282	4.08407e-16	7.19506e-13
1883	19	16756571	T	C	SMIM7	3'UTR	Alu_Repeats	43	68.254	0.465	16	16	0.45	0.317175	0.07192	-0.245255	3.476e-11	9.26934e-09
1884	1	6708775	T	C	DNAJC11	Intron	Alu_Repeats	23	36.508	0.672	0	0	0	0.245238	0	-0.245238	9.67881e-11	2.23358e-08
1885	9	97057552	A	G	ZNF169	Intron	Alu_Repeats	43	68.254	0.39	6	6	0.354	0.266429	0.02124	-0.245189	5.19206e-17	1.31489e-13
1886	12	121773244	T	C	ANAPC5	Intron	Alu_Repeats	17	26.984	0.938	1	1	0.818	0.253238	0.00818	-0.245058	2.32704e-07	1.7759e-05
1887	1	43121644	A	G	PPIH	5'Flank	Alu_Repeats	27	42.857	0.604	3	3	0.459	0.258825	0.01378	-0.245045	9.98287e-11	2.29928e-08
1888	11	93468644	T	C	TAF1D	IGR	Alu_Repeats	33	52.381	0.562	15	15	0.33	0.294429	0.04946	-0.244969	6.93892e-09	8.4282e-07
1889	20	36016872	A	G	SRC	Intron	Alu_Repeats	40	63.492	0.386	0	0	0	0.244937	0	-0.244937	1.8232e-19	1.2465e-15
1890	17	2579014	A	G	PAFAH1B1	Intron	Alu_Repeats	26	41.27	0.606	1	1	0.5	0.249937	0.005	-0.244937	1.9618e-11	5.85145e-09
1891	7	107803889	T	C	NRCAM	Intron	Non_Alu_Non_Repeats	25	39.683	0.617	0	0	0	0.244921	0	-0.244921	1.11119e-11	3.48811e-09
1892	9	130875518	T	C	RP11-395P17.3	RNA	Alu_Repeats	32	50.794	0.569	8	8	0.55	0.288921	0.044	-0.244921	7.36825e-10	1.3237e-07
1893	9	131068857	T	C	TRUB2	IGR	Alu_Repeats	45	71.429	0.606	29	29	0.648	0.432921	0.18802	-0.244901	4.41247e-06	0.000212634
1894	12	124108474	T	C	EIF2B1	Intron	Alu_Repeats	27	42.857	0.579	1	1	0.333	0.248206	0.00333	-0.244876	5.40674e-12	1.96485e-09
1895	17	53037643	T	C	COX11	Intron	Alu_Repeats	25	39.683	0.678	3	3	0.804	0.269	0.02413	-0.24487	3.12812e-09	4.31568e-07
1896	16	89607679	G	A	SPG7	Intron	Non_Alu_Repeats	45	71.429	0.678	40	40	0.598	0.484095	0.23924	-0.244855	4.4896e-05	0.00133096
1897	1	226791928	A	G	C1orf95	3'UTR	Non_Alu_Non_Repeats	44	69.841	0.382	4	4	0.552	0.266905	0.02207	-0.244835	1.09377e-17	3.57415e-14
1898	7	148766323	T	C	ZNF786	IGR	Alu_Repeats	28	44.444	0.579	2	2	0.635	0.257492	0.01269	-0.244802	1.92332e-11	5.7494e-09
1899	19	36670102	G	A	Unknown	IGR	Alu_Repeats	20	31.746	0.881	6	6	0.581	0.279651	0.03485	-0.244801	6.08776e-06	0.000269864
1900	15	50655796	A	G	GABPB1-AS1	RNA	Alu_Repeats	25	39.683	0.749	8	8	0.657	0.297302	0.05259	-0.244712	5.22318e-07	3.45174e-05
1901	5	130537661	A	G	LYRM7	IGR	Alu_Repeats	32	50.794	0.731	16	16	0.793	0.371524	0.12686	-0.244664	1.76751e-05	0.000625846
1902	1	155704057	A	G	DAP3	Intron	Alu_Repeats	25	39.683	0.703	6	6	0.569	0.27881	0.03416	-0.24465	5.64707e-08	5.11385e-06
1903	3	155660810	A	G	GMPS	3'UTR	Alu_Repeats	47	74.603	0.722	43	43	0.684	0.538841	0.29427	-0.244571	3.35558e-05	0.00115257
1904	22	50881105	A	G	SBF1	IGR	Alu_Repeats	27	42.857	0.681	7	7	0.675	0.291746	0.04722	-0.244526	5.33985e-08	4.85844e-06
1905	2	170609510	A	G	KLHL23	IGR	Alu_Repeats	26	41.27	0.613	1	1	0.833	0.252778	0.00833	-0.244448	3.80726e-11	1.00764e-08
1906	4	103712087	T	C	Unknown	IGR	Alu_Repeats	18	28.571	0.856	0	0	0	0.244444	0	-0.244444	1.74542e-08	1.85804e-06
1907	X	100887687	A	G	RNU6-30P	RNA	Alu_Repeats	29	46.032	0.589	7	7	0.386	0.271317	0.02699	-0.244327	7.64423e-10	1.33057e-07
1908	20	5281462	A	G	PROKR2	IGR	Non_Alu_Non_Repeats	23	36.508	0.669	0	0	0	0.244286	0	-0.244286	9.63187e-11	2.23358e-08
1909	17	74325249	T	C	PRPSAP1	Intron	Alu_Repeats	16	25.397	0.962	0	0	0	0.244286	0	-0.244286	1.2918e-07	1.03152e-05
1910	8	37998464	A	G	ASH2L	IGR	Alu_Repeats	21	33.333	0.782	2	2	0.812	0.260524	0.01624	-0.244284	3.43637e-08	3.47583e-06
1911	12	56702088	T	C	CNPY2	IGR	Alu_Repeats	38	60.317	0.755	30	30	0.704	0.455444	0.2112	-0.244244	3.64224e-05	0.00124391
1912	4	71683041	T	C	GRSF1	IGR	Alu_Repeats	46	73.016	0.506	28	28	0.446	0.369095	0.12487	-0.244225	2.93195e-09	4.05678e-07
1913	12	56702161	T	C	CNPY2	IGR	Alu_Repeats	46	73.016	0.681	36	36	0.704	0.497492	0.2533	-0.244192	9.36971e-05	0.00267657
1914	9	68425134	T	G	Unknown	IGR	Alu_Repeats	18	28.571	0.854	0	0	0	0.244063	0	-0.244063	1.76111e-08	1.85804e-06
1915	12	117289481	A	G	RNFT2	3'UTR	Alu_Repeats	30	47.619	0.537	2	2	0.59	0.255841	0.01179	-0.244051	1.73107e-12	7.53822e-10
1916	3	50149794	A	G	RBM5	Intron	Alu_Repeats	30	47.619	0.518	1	1	0.278	0.246794	0.00278	-0.244014	1.83088e-13	1.10976e-10
1917	8	117799909	A	G	UTP23	Intron	Alu_Repeats	25	39.683	0.615	0	0	0	0.244	0	-0.244	1.11128e-11	3.48811e-09
1918	19	58416402	T	C	CTD-2583A14.9	Intron	Alu_Repeats	26	41.27	0.645	4	4	0.553	0.266	0.02212	-0.24388	1.63002e-09	2.54227e-07
1919	X	19931744	T	C	CXorf23	3'UTR	Non_Alu_Repeats	39	61.905	0.552	25	25	0.392	0.341778	0.09794	-0.243838	1.63502e-08	1.85804e-06
1920	4	41268770	A	G	UCHL1	Intron	Alu_Repeats	46	73.016	0.386	13	13	0.294	0.281857	0.03816	-0.243697	1.01422e-15	1.59908e-12
1921	17	74778166	A	G	MFSD11	IGR	Alu_Repeats	35	55.556	0.477	6	6	0.358	0.265111	0.02149	-0.243621	3.66821e-13	2.09075e-10
1922	1	204524950	A	G	MDM4	3'UTR	Alu_Repeats	56	88.889	0.634	67	67	0.478	0.563984	0.32037	-0.243614	9.98854e-09	1.18848e-06
1923	17	40811919	A	G	TUBG2	Silent	Non_Alu_Non_Repeats	18	28.571	0.895	5	5	0.243	0.255698	0.01213	-0.243568	1.05697e-05	0.000435402
1924	22	38489128	A	G	BAIAP2L2	Intron	Alu_Repeats	31	49.206	0.495	0	0	0	0.243492	0	-0.243492	1.2441e-14	1.14441e-11
1925	14	92586561	A	C	NDUFB1	Intron	Non_Alu_Non_Repeats	33	52.381	0.775	17	17	0.956	0.406	0.16258	-0.24342	2.70288e-05	0.000940658
1926	12	125264287	T	G	SCARB1	Intron	Non_Alu_Non_Repeats	33	52.381	0.745	24	24	0.613	0.390429	0.14702	-0.243409	5.63992e-05	0.00165775
1927	19	58379203	A	G	ZNF587	IGR	Alu_Repeats	34	53.968	0.56	11	11	0.537	0.302238	0.05907	-0.243168	2.34223e-09	3.29824e-07
1928	16	74354169	T	C	AC009120.6	RNA	Alu_Repeats	22	34.921	0.696	0	0	0	0.243111	0	-0.243111	2.80444e-10	5.45933e-08
1929	7	4940884	T	C	Unknown	IGR	Alu_Repeats	27	42.857	0.67	7	7	0.63	0.287175	0.04407	-0.243105	2.89558e-08	2.97111e-06
1930	14	103952733	A	G	MARK3	Intron	Alu_Repeats	31	49.206	0.494	0	0	0	0.243095	0	-0.243095	1.24355e-14	1.14441e-11
1931	4	580587	A	G	Unknown	IGR	Alu_Repeats	40	63.492	0.383	0	0	0	0.243063	0	-0.243063	1.82612e-19	1.2465e-15
1932	7	30556248	T	C	GGCT	Intron	Alu_Repeats	29	46.032	0.612	6	6	0.643	0.281635	0.03858	-0.243055	2.27239e-09	3.21106e-07
1933	19	39386590	T	C	SIRT2	Intron	Alu_Repeats	43	68.254	0.464	16	16	0.46	0.316698	0.07367	-0.243028	9.39318e-11	2.23358e-08
1934	10	70241726	T	C	SLC25A16	3'UTR	Alu_Repeats	27	42.857	0.583	1	1	0.7	0.250016	0.007	-0.243016	1.15607e-11	3.61086e-09
1935	19	56150251	A	G	ZNF581	Intron	Alu_Repeats	26	41.27	0.654	5	5	0.537	0.269873	0.02687	-0.243003	4.69442e-09	6.27575e-07
1936	15	41872672	A	G	TYRO3	IGR	Alu_Repeats	35	55.556	0.513	9	9	0.467	0.285016	0.04202	-0.242996	9.75191e-11	2.24963e-08
1937	16	1403135	A	G	GNPTG	Intron	Alu_Repeats	29	46.032	0.535	1	1	0.333	0.246317	0.00333	-0.242987	5.45309e-13	2.80676e-10
1938	2	74626455	A	G	Unknown	IGR	Alu_Repeats	30	47.619	0.516	1	1	0.3	0.245952	0.003	-0.242952	1.89933e-13	1.14128e-10
1939	16	1409370	A	G	GNPTG	Intron	Alu_Repeats	41	65.079	0.426	8	8	0.432	0.277524	0.03458	-0.242944	5.09398e-14	3.75971e-11
1940	2	207418040	A	G	ADAM23	Intron	Alu_Repeats	16	25.397	0.956	0	0	0	0.242905	0	-0.242905	1.29966e-07	1.03152e-05
1941	3	47531405	T	C	Unknown	IGR	Alu_Repeats	26	41.27	0.603	1	1	0.6	0.248794	0.006	-0.242794	2.47831e-11	7.24125e-09
1942	19	19901575	T	C	ZNF506	Intron	Alu_Repeats	32	50.794	0.503	3	3	0.429	0.255635	0.01286	-0.242775	5.96794e-13	3.03986e-10
1943	15	90619785	T	C	ZNF710	Intron	Alu_Repeats	54	85.714	0.576	52	52	0.483	0.493667	0.25096	-0.242707	2.12361e-08	2.20949e-06
1944	1	50903493	T	C	FAF1	IGR	Alu_Repeats	21	33.333	0.743	1	1	0.5	0.247667	0.005	-0.242667	4.1206e-09	5.57577e-07
1945	16	89597676	A	G	SPG7	Intron	Alu_Repeats	16	25.397	0.956	0	0	0	0.242667	0	-0.242667	1.28012e-07	1.03152e-05
1946	6	111219278	A	G	AMD1	IGR	Alu_Repeats	38	60.317	0.461	8	8	0.44	0.277841	0.03523	-0.242611	7.98237e-13	3.9541e-10
1947	1	10451187	A	G	RN7SL721P	RNA	Alu_Repeats	35	55.556	0.491	6	6	0.504	0.27281	0.03023	-0.24258	3.22291e-12	1.32514e-09
1948	14	104148767	A	G	KLC1	Intron	Alu_Repeats	42	66.667	0.393	4	4	0.488	0.262079	0.01952	-0.242559	7.33639e-17	1.7962e-13
1949	19	37121318	A	G	ZNF382	IGR	Alu_Repeats	31	49.206	0.493	0	0	0	0.24254	0	-0.24254	1.24377e-14	1.14441e-11
1950	11	118872511	A	G	CCDC84	Intron	Alu_Repeats	33	52.381	0.52	6	6	0.502	0.272619	0.03013	-0.242489	2.70252e-11	7.83027e-09
1951	17	17762662	T	C	TOM1L2	Intron	Alu_Repeats	35	55.556	0.497	8	8	0.424	0.276365	0.03389	-0.242475	1.74245e-11	5.24742e-09
1952	X	73434114	T	C	RP3-368A4.5	RNA	Alu_Repeats	36	57.143	0.431	1	1	0.4	0.246381	0.004	-0.242381	1.8331e-16	3.75137e-13
1953	1	11081791	A	G	TARDBP	Intron	Alu_Repeats	32	50.794	0.557	9	9	0.451	0.283	0.04062	-0.24238	7.55477e-10	1.33057e-07
1954	15	99927272	T	G	LRRC28	IGR	Alu_Repeats	25	39.683	0.667	3	3	0.743	0.264619	0.02229	-0.242329	2.62025e-09	3.65482e-07
1955	1	166028768	T	C	AL626787.1	5'Flank	Non_Alu_Repeats	40	63.492	0.51	24	24	0.34	0.323841	0.08156	-0.242281	8.45867e-10	1.39327e-07
1956	17	3405126	A	G	ASPA	3'UTR	Alu_Repeats	39	61.905	0.529	14	14	0.607	0.327206	0.08494	-0.242266	5.50744e-09	7.27029e-07
1957	11	71272298	T	C	Unknown	IGR	Non_Alu_Repeats	16	25.397	0.993	1	1	1	0.252222	0.01	-0.242222	8.03848e-07	5.16359e-05
1958	17	30657129	T	C	C17orf75	IGR	Alu_Repeats	46	73.016	0.462	20	20	0.474	0.337048	0.09487	-0.242178	1.66645e-10	3.66086e-08
1959	10	70241433	T	C	SLC25A16	3'UTR	Alu_Repeats	30	47.619	0.519	1	1	0.5	0.247159	0.005	-0.242159	2.75445e-13	1.6036e-10
1960	14	58701638	T	C	ACTR10	3'UTR	Alu_Repeats	23	36.508	0.663	0	0	0	0.242079	0	-0.242079	9.61393e-11	2.23358e-08
1961	19	49210161	T	C	FUT2	IGR	Alu_Repeats	26	41.27	0.587	0	0	0	0.242063	0	-0.242063	3.69748e-12	1.40085e-09
1962	17	43718770	A	G	CRHR1	Intron	Alu_Repeats	49	77.778	0.436	20	20	0.484	0.338841	0.09678	-0.242061	7.28951e-11	1.83582e-08
1963	X	47068307	A	G	UBA1	Intron	Alu_Repeats	40	63.492	0.486	16	16	0.414	0.308302	0.06629	-0.242012	1.81007e-10	3.95065e-08
1964	16	50139542	A	G	HEATR3	3'UTR	Alu_Repeats	41	65.079	0.393	5	5	0.278	0.25581	0.01388	-0.24193	5.09906e-17	1.29946e-13
1965	5	145524847	T	C	LARS	Intron	Alu_Repeats	19	30.159	0.853	2	2	0.764	0.257175	0.01527	-0.241905	1.60219e-07	1.2462e-05
1966	16	30561274	T	C	AC002310.13	Intron	Alu_Repeats	29	46.032	0.593	7	7	0.441	0.272762	0.03086	-0.241902	1.52367e-09	2.38513e-07
1967	1	36534774	A	G	AGO3	3'UTR	Alu_Repeats	35	55.556	0.641	18	18	0.633	0.355905	0.11403	-0.241875	1.46655e-06	8.32685e-05
1968	X	73434341	T	C	RP3-368A4.5	RNA	Alu_Repeats	36	57.143	0.427	1	1	0.2	0.243873	0.002	-0.241873	1.0846e-16	2.33843e-13
1969	19	39117112	A	G	EIF3K	Intron	Alu_Repeats	25	39.683	0.624	1	1	0.583	0.247698	0.00583	-0.241868	7.00776e-11	1.76864e-08
1970	19	16351338	A	G	Unknown	IGR	Alu_Repeats	17	26.984	0.896	0	0	0	0.241825	0	-0.241825	4.81972e-08	4.42012e-06
1971	4	585874	A	G	RN7SL358P	RNA	Alu_Repeats	27	42.857	0.564	0	0	0	0.24181	0	-0.24181	1.21573e-12	5.48401e-10
1972	16	548227	A	G	RAB11FIP3	Intron	Alu_Repeats	34	53.968	0.545	9	9	0.582	0.294095	0.05236	-0.241735	1.04901e-09	1.69617e-07
1973	15	65231691	A	G	ANKDD1A	Intron	Alu_Repeats	26	41.27	0.601	1	1	0.636	0.247825	0.00636	-0.241465	2.86201e-11	8.2364e-09
1974	14	104148970	A	G	KLC1	Intron	Alu_Repeats	29	46.032	0.539	2	2	0.329	0.248016	0.00657	-0.241446	2.75218e-12	1.14613e-09
1975	19	49144993	T	C	CA11	Intron	Alu_Repeats	25	39.683	0.608	0	0	0	0.241429	0	-0.241429	1.11193e-11	3.48811e-09
1976	19	45569802	A	G	CLASRP	Intron	Alu_Repeats	28	44.444	0.588	5	5	0.401	0.261476	0.02006	-0.241416	4.61469e-10	8.63682e-08
1977	12	124411750	T	C	DNAH10OS	3'UTR	Alu_Repeats	33	52.381	0.491	6	6	0.26	0.256968	0.0156	-0.241368	1.89203e-12	8.17327e-10
1978	5	79776612	T	C	ZFYVE16	IGR	Alu_Repeats	34	53.968	0.531	9	9	0.502	0.286587	0.04522	-0.241367	3.02803e-10	5.85242e-08
1979	12	1015173	G	A	WNK1	Intron	Non_Alu_Non_Repeats	24	38.095	0.633	0	0	0	0.241317	0	-0.241317	3.28552e-11	8.8322e-09
1980	5	175556318	A	G	FAM153B	Intron	Alu_Repeats	18	28.571	0.845	0	0	0	0.241302	0	-0.241302	1.76111e-08	1.85804e-06
1981	19	37736511	A	G	ZNF383	IGR	Alu_Repeats	32	50.794	0.622	13	13	0.575	0.316095	0.0748	-0.241295	1.23287e-07	1.03152e-05
1982	2	44450218	A	G	PPM1B	Intron	Alu_Repeats	25	39.683	0.608	0	0	0	0.241286	0	-0.241286	1.11165e-11	3.48811e-09
1983	1	46690702	A	G	Unknown	IGR	Alu_Repeats	39	61.905	0.398	1	1	0.5	0.246254	0.005	-0.241254	7.25714e-18	2.66117e-14
1984	4	99796081	T	C	EIF4E	3'UTR	Alu_Repeats	32	50.794	0.479	1	1	0.2	0.243238	0.002	-0.241238	1.49245e-14	1.34686e-11
1985	1	33149443	A	G	SYNC	Intron	Alu_Repeats	51	80.952	0.483	46	46	0.325	0.390937	0.1497	-0.241237	4.37189e-11	1.14622e-08
1986	17	75564131	A	G	RP11-13K12.5	lincRNA	Alu_Repeats	34	53.968	0.468	3	3	0.383	0.252698	0.0115	-0.241198	4.43701e-14	3.34178e-11
1987	14	20919548	T	C	OSGEP	Intron	Alu_Repeats	41	65.079	0.555	34	34	0.352	0.360889	0.11975	-0.241139	8.09598e-08	7.21067e-06
1988	11	72002414	T	C	CLPB	IGR	Alu_Repeats	29	46.032	0.591	5	5	0.617	0.271968	0.03084	-0.241128	9.43771e-10	1.53828e-07
1989	5	140069156	T	C	HARS	Intron	Alu_Repeats	24	38.095	0.633	0	0	0	0.241127	0	-0.241127	3.29982e-11	8.8322e-09
1990	14	29263018	A	G	C14orf23	IGR	Alu_Repeats	27	42.857	0.785	13	13	0.732	0.336317	0.09521	-0.241107	7.58118e-06	0.00031656
1991	22	24081840	T	C	ZNF70	IGR	Alu_Repeats	23	36.508	0.769	6	6	0.66	0.280683	0.03959	-0.241093	6.72891e-07	4.37333e-05
1992	17	65976054	G	A	BPTF	Intron	Alu_Repeats	22	34.921	0.69	0	0	0	0.241079	0	-0.241079	2.80085e-10	5.45933e-08
1993	19	44342706	A	G	ZNF283	Intron	Alu_Repeats	19	30.159	0.822	1	1	0.692	0.247952	0.00692	-0.241032	3.1215e-08	3.1752e-06
1994	16	89612895	A	G	SPG7	Intron	Alu_Repeats	17	26.984	0.923	1	1	0.8	0.249032	0.008	-0.241032	2.56226e-07	1.94025e-05
1995	22	41639840	T	C	CHADL	5'Flank	Alu_Repeats	34	53.968	0.453	1	1	0.333	0.244349	0.00333	-0.241019	1.77959e-15	2.39167e-12
1996	7	129272024	A	G	NRF1	Intron	Alu_Repeats	22	34.921	0.69	0	0	0	0.241016	0	-0.241016	2.80422e-10	5.45933e-08
1997	22	31054942	T	C	DUSP18	Intron	Alu_Repeats	21	33.333	0.723	0	0	0	0.241016	0	-0.241016	8.0304e-10	1.33057e-07
[truncated: 1,772 more rows]
