# Supplementary material for: Global RNA editome landscape discovers reduced RNA editing in glioma: loss of editing of gamma-amino butyric acid receptor alpha subunit 3 (GABRA3) favors glioma migration and invasion
Source: PeerJ. 2020 Sep 29;8:e9755. doi: 10.7717/peerj.9755 (PMC7531343; doi:10.7717/peerj.9755)
Supplement: Supplemental Information 13 [file peerj-08-9755-s013.xlsx]

## Sheet: sheet1
Supplementary Table S12: Differentially RNA editing events between control brain samples versus glioma cell lines.
Sr. No.	Chromosome	Position	Reference allele	Alternate allele	Gene symbol	Variant Classification	Region	Number of editided samples in control brain	Percentage of editided samples in control brain	Average editing ratio in control brain edited samples	Number of editided samples in CGGA GBM	Percentage of editided samples in CGGA GBM	Average editing ratio in CGGA GBM edited samples	Average editing ratio in all control brain samples	Average editing ratio in all CGGA GBM samples	Editing ratio difference	p value	FDR
Downregulated RNA editing events in glioma cell lines
1	13	25738886	G	A	AMER2	3'UTR	Alu_Repeats	62	98.413	0.925	0	0	0	0.910476	0	-0.910476	1.67707e-21	6.51929e-16
2	13	25738885	T	C	AMER2	3'UTR	Alu_Repeats	62	98.413	0.924	0	0	0	0.909381	0	-0.909381	2.4395e-21	6.51929e-16
3	4	158257875	A	G	GRIA2	Missense_Mutation	Non_Alu_Non_Repeats	60	95.238	0.945	0	0	0	0.900302	0	-0.900302	4.70352e-18	1.45034e-13
4	5	131289056	T	C	ACSL6	IGR	Alu_Repeats	54	85.714	0.955	0	0	0	0.818825	0	-0.818825	1.70188e-15	1.59376e-11
5	12	129556884	T	C	TMEM132D	3'UTR	Non_Alu_Non_Repeats	53	84.127	0.999	1	2.222	1	0.840492	0.0232558	-0.817236	9.46218e-16	1.05361e-11
6	11	6292838	G	A	CCKBR	IGR	Non_Alu_Non_Repeats	56	88.889	0.913	0	0	0	0.811905	0	-0.811905	4.31972e-17	8.87998e-13
7	14	101320975	A	G	RP11-123M6.2	RNA	Non_Alu_Non_Repeats	57	90.476	0.921	4	8.889	0.235	0.832841	0.021907	-0.810934	6.34981e-16	7.71261e-12
8	16	330678	G	A	ARHGDIG	5'UTR	Non_Alu_Repeats	51	80.952	1	0	0	0	0.809333	0	-0.809333	6.44548e-16	7.71261e-12
9	5	131289291	T	C	ACSL6	IGR	Alu_Repeats	51	80.952	0.984	0	0	0	0.796905	0	-0.796905	1.30971e-14	7.60884e-11
10	17	2626432	A	C	Unknown	IGR	Non_Alu_Non_Repeats	51	80.952	0.98	0	0	0	0.793556	0	-0.793556	8.32422e-16	9.39954e-12
11	11	6292837	C	G	CCKBR	IGR	Non_Alu_Non_Repeats	56	88.889	0.877	0	0	0	0.779556	0	-0.779556	8.33761e-17	1.63034e-12
12	17	65692985	T	C	PITPNC1	3'UTR	Non_Alu_Non_Repeats	58	92.063	0.83	0	0	0	0.764508	0	-0.764508	9.65857e-18	2.49788e-13
13	13	113746710	G	A	MCF2L	Intron	Non_Alu_Non_Repeats	50	79.365	0.959	0	0	0	0.761286	0	-0.761286	1.03376e-14	6.57763e-11
14	19	18981235	C	A	GDF1	5'UTR	Non_Alu_Repeats	61	96.825	1	10	22.222	1	0.968095	0.232558	-0.735537	4.56101e-14	2.2028e-10
15	11	61300704	G	C	SYT7	Intron	Non_Alu_Non_Repeats	48	76.19	0.991	1	2.222	1	0.754921	0.0232558	-0.731665	2.88479e-13	1.06091e-09
16	13	113751275	C	G	MCF2L	3'UTR	Non_Alu_Non_Repeats	55	87.302	0.966	5	11.111	1	0.843381	0.116279	-0.727102	9.98865e-13	2.87028e-09
17	19	18989455	A	G	GDF1	Intron	Non_Alu_Non_Repeats	50	79.365	0.931	1	2.222	1	0.739206	0.0232558	-0.715951	1.94879e-13	7.54771e-10
18	5	131287375	T	C	ACSL6	IGR	Alu_Repeats	47	74.603	0.954	0	0	0	0.711444	0	-0.711444	8.7882e-13	2.64292e-09
19	9	122131418	G	C	BRINP1	5'UTR	Non_Alu_Non_Repeats	58	92.063	1	9	20	1	0.920333	0.209302	-0.711031	1.58519e-12	4.33746e-09
20	6	102374643	A	G	GRIK2	Intron	Non_Alu_Non_Repeats	47	74.603	0.973	2	4.444	0.455	0.725619	0.0211395	-0.70448	1.6097e-12	4.38952e-09
21	13	25738860	T	C	AMER2	3'UTR	Alu_Repeats	50	79.365	0.873	0	0	0	0.692587	0	-0.692587	2.0011e-14	1.10642e-10
22	15	75646086	A	G	MAN2C1	IGR	Non_Alu_Non_Repeats	56	88.889	0.916	13	28.889	0.419	0.814619	0.126558	-0.688061	2.62368e-14	1.39301e-10
23	22	38851078	A	G	KCNJ4	5'UTR	Non_Alu_Non_Repeats	43	68.254	0.999	0	0	0	0.682063	0	-0.682063	3.20818e-12	7.43367e-09
24	12	6928586	C	A	GPR162	5'Flank	Non_Alu_Non_Repeats	44	69.841	0.999	1	2.222	1	0.697698	0.0232558	-0.674443	7.80796e-12	1.56494e-08
25	12	6928587	A	G	GPR162	5'Flank	Non_Alu_Non_Repeats	44	69.841	0.994	1	2.222	1	0.69446	0.0232558	-0.671205	1.30154e-11	2.30855e-08
26	20	62119559	C	G	EEF1A2	3'UTR	Non_Alu_Repeats	51	80.952	0.994	6	13.333	1	0.80481	0.139535	-0.665275	1.22764e-10	1.42641e-07
27	22	18904414	A	G	PRODH	Silent	Non_Alu_Non_Repeats	53	84.127	0.881	4	8.889	0.999	0.740984	0.0929302	-0.648054	2.24218e-11	3.6145e-08
28	19	48999381	G	T	LMTK3	Intron	Alu_Repeats	49	77.778	0.833	1	2.222	1	0.647619	0.0232558	-0.624363	4.56889e-13	1.53906e-09
29	X	137793653	C	G	FGF13	5'UTR	Non_Alu_Repeats	43	68.254	1	3	6.667	1	0.68227	0.0697674	-0.612502	6.2523e-10	5.52655e-07
30	2	8862929	T	C	KIDINS220	5'Flank	Alu_Repeats	54	85.714	0.709	0	0	0	0.60781	0	-0.60781	1.85136e-15	1.68667e-11
31	15	75646087	A	G	MAN2C1	IGR	Non_Alu_Non_Repeats	54	85.714	0.783	9	20	0.321	0.670778	0.0671163	-0.603661	1.58766e-13	6.4612e-10
32	1	1365466	A	G	TMEM88B	IGR	Alu_Repeats	53	84.127	0.716	0	0	0	0.602206	0	-0.602206	4.70586e-15	3.49519e-11
33	13	25738867	C	T	AMER2	3'UTR	Alu_Repeats	52	82.54	0.728	0	0	0	0.601206	0	-0.601206	7.82063e-15	5.18176e-11
34	X	137793642	C	G	FGF13	5'UTR	Non_Alu_Repeats	42	66.667	1	3	6.667	1	0.666667	0.0697674	-0.596899	1.26013e-09	9.77994e-07
35	11	71272256	T	C	Unknown	IGR	Non_Alu_Repeats	37	58.73	0.993	0	0	0	0.582984	0	-0.582984	1.01524e-09	8.18849e-07
36	X	151358319	T	C	GABRA3	Missense_Mutation	Non_Alu_Non_Repeats	46	73.016	0.798	0	0	0	0.582841	0	-0.582841	2.07315e-12	5.08675e-09
37	7	4940147	T	C	Unknown	IGR	Non_Alu_Repeats	56	88.889	0.652	0	0	0	0.579937	0	-0.579937	2.72546e-16	3.97357e-12
38	5	131287547	T	C	ACSL6	IGR	Alu_Repeats	53	84.127	0.678	0	0	0	0.570635	0	-0.570635	4.7084e-15	3.49519e-11
39	X	77164258	A	G	ATP7A	5'Flank	Alu_Repeats	39	61.905	0.921	0	0	0	0.569841	0	-0.569841	4.42752e-10	4.1127e-07
40	13	113745941	G	A	MCF2L	Intron	Non_Alu_Non_Repeats	43	68.254	0.829	0	0	0	0.565857	0	-0.565857	1.53346e-11	2.66103e-08
41	11	71274758	G	A	KRTAP5-10	5'Flank	Non_Alu_Repeats	36	57.143	0.989	0	0	0	0.564873	0	-0.564873	2.40886e-09	1.65771e-06
42	17	79780692	T	C	FAM195B	3'UTR	Non_Alu_Non_Repeats	57	90.476	0.631	1	2.222	0.295	0.570587	0.00686047	-0.563727	1.60431e-16	2.67959e-12
43	9	68420504	G	T	Unknown	IGR	Non_Alu_Non_Repeats	47	74.603	0.814	4	8.889	0.479	0.607	0.0445116	-0.562488	2.73496e-11	4.29093e-08
44	20	29653330	T	C	Unknown	IGR	Non_Alu_Repeats	47	74.603	0.829	3	6.667	0.833	0.618333	0.0581395	-0.560194	1.80861e-10	2.01108e-07
45	10	15118570	T	C	OLAH	IGR	Alu_Repeats	50	79.365	0.751	5	11.111	0.343	0.596413	0.0398837	-0.556529	1.96235e-12	5.08675e-09
46	22	25574407	A	G	KIAA1671	Intron	Non_Alu_Non_Repeats	47	74.603	0.991	8	17.778	0.999	0.739159	0.185814	-0.553345	4.1244e-06	0.000682901
47	22	42354389	A	C	LINC00634	RNA	Non_Alu_Non_Repeats	46	73.016	0.756	0	0	0	0.551698	0	-0.551698	1.73628e-12	4.65293e-09
48	14	101312647	A	G	RP11-123M6.2	RNA	Non_Alu_Non_Repeats	56	88.889	0.625	1	2.222	0.273	0.555349	0.00634884	-0.549	4.4227e-16	5.71896e-12
49	7	4939810	T	C	Unknown	IGR	Alu_Repeats	37	58.73	0.932	0	0	0	0.547381	0	-0.547381	1.83288e-09	1.31582e-06
50	7	4938524	T	C	Unknown	IGR	Alu_Repeats	36	57.143	0.958	0	0	0	0.547349	0	-0.547349	3.47316e-09	2.288e-06
51	13	50487444	T	C	SPRYD7	3'UTR	Alu_Repeats	54	85.714	0.703	3	6.667	0.861	0.60273	0.060093	-0.542637	7.40626e-12	1.49189e-08
52	12	67711914	A	G	CAND1	3'UTR	Alu_Repeats	44	69.841	0.776	0	0	0	0.541698	0	-0.541698	1.02792e-11	1.88106e-08
53	16	58540595	A	G	NDRG4	Intron	Non_Alu_Non_Repeats	37	58.73	1	2	4.444	1	0.587302	0.0465116	-0.54079	1.71565e-08	8.22153e-06
54	6	102374616	A	G	GRIK2	Intron	Non_Alu_Non_Repeats	41	65.079	0.828	0	0	0	0.539127	0	-0.539127	1.02545e-10	1.24748e-07
55	3	136050825	A	G	PCCB	Intron	Alu_Repeats	39	61.905	0.983	3	6.667	1	0.60827	0.0697674	-0.538502	1.20812e-07	3.96405e-05
56	19	16350155	A	G	Unknown	IGR	Alu_Repeats	35	55.556	0.968	0	0	0	0.537714	0	-0.537714	6.42074e-09	3.8187e-06
57	9	68420506	T	A	Unknown	IGR	Non_Alu_Non_Repeats	47	74.603	0.814	5	11.111	0.597	0.607	0.0694651	-0.537535	3.23927e-10	3.21325e-07
58	12	53882716	T	C	MAP3K12	Intron	Alu_Repeats	40	63.492	0.888	2	4.444	0.584	0.563873	0.0271395	-0.536733	1.20172e-09	9.38263e-07
59	X	153579738	T	C	FLNA	Intron	Non_Alu_Non_Repeats	48	76.19	0.743	4	8.889	0.316	0.565952	0.0293953	-0.536557	4.60444e-12	1.01534e-08
60	18	10454960	C	G	APCDD1	5'UTR	Non_Alu_Non_Repeats	47	74.603	0.998	9	20	1	0.744587	0.209302	-0.535285	1.25403e-07	4.10357e-05
61	8	48890109	A	G	MCM4	3'UTR	Alu_Repeats	55	87.302	0.743	18	40	0.273	0.648921	0.114465	-0.534456	4.96929e-12	1.07096e-08
62	10	46971188	A	T	SYT15	5'Flank	Alu_Repeats	60	95.238	1	18	40	1	0.952317	0.418605	-0.533713	2.93714e-09	1.98692e-06
63	18	70203793	A	G	CBLN2	IGR	Non_Alu_Non_Repeats	39	61.905	0.858	0	0	0	0.531032	0	-0.531032	3.00061e-10	3.04511e-07
64	21	34734044	A	G	IFNAR1	IGR	Alu_Repeats	41	65.079	0.911	3	6.667	0.9	0.592841	0.0627907	-0.530051	1.22937e-08	6.35644e-06
65	22	29836603	T	C	RFPL1	Intron	Alu_Repeats	57	90.476	0.584	0	0	0	0.528603	0	-0.528603	1.01831e-16	1.81422e-12
66	17	38439317	A	G	WIPF2	3'UTR	Alu_Repeats	53	84.127	0.754	9	20	0.515	0.63419	0.107791	-0.5264	1.89107e-11	3.20529e-08
67	12	124411658	T	C	DNAH10OS	3'UTR	Alu_Repeats	36	57.143	0.92	0	0	0	0.525444	0	-0.525444	3.25293e-09	2.15532e-06
68	1	10456601	A	G	PGD	5'Flank	Alu_Repeats	34	53.968	0.972	0	0	0	0.52446	0	-0.52446	1.16675e-08	6.07624e-06
69	5	17108353	T	C	CTD-2228A4.1	lincRNA	Alu_Repeats	47	74.603	0.701	0	0	0	0.522825	0	-0.522825	9.08992e-13	2.64292e-09
70	10	18828663	G	T	CACNB2	3'UTR	Non_Alu_Non_Repeats	37	58.73	0.889	0	0	0	0.521968	0	-0.521968	1.36591e-09	1.04691e-06
71	11	71272186	T	G	Unknown	IGR	Non_Alu_Repeats	33	52.381	0.991	0	0	0	0.519317	0	-0.519317	1.55875e-08	7.52815e-06
72	11	71274728	C	T	KRTAP5-10	5'Flank	Non_Alu_Repeats	33	52.381	0.991	0	0	0	0.519206	0	-0.519206	1.97725e-08	9.30277e-06
73	17	29861303	A	G	RAB11FIP4	3'UTR	Alu_Repeats	60	95.238	0.6	5	11.111	0.479	0.571222	0.0556744	-0.515548	3.14481e-15	2.68218e-11
74	17	35838116	A	G	TADA2A	3'UTR	Alu_Repeats	50	79.365	0.66	1	2.222	0.4	0.523714	0.00930233	-0.514412	1.34312e-13	5.55052e-10
75	22	23733392	A	G	ZDHHC8P1	RNA	Non_Alu_Non_Repeats	45	71.429	0.818	3	6.667	1	0.584032	0.0697674	-0.514264	1.62627e-09	1.2151e-06
76	1	10456092	A	G	Unknown	IGR	Alu_Repeats	48	76.19	0.681	1	2.222	0.273	0.51873	0.00634884	-0.512381	7.87784e-13	2.43853e-09
77	1	1365341	A	G	TMEM88B	IGR	Alu_Repeats	52	82.54	0.621	0	0	0	0.512286	0	-0.512286	1.17572e-14	6.99078e-11
78	19	748084	A	G	PALM	3'UTR	Non_Alu_Non_Repeats	63	100	0.999	21	46.667	1	0.998921	0.48814	-0.510781	3.38959e-06	0.000584691
79	1	1365490	A	G	TMEM88B	IGR	Alu_Repeats	53	84.127	0.607	0	0	0	0.510333	0	-0.510333	4.70755e-15	3.49519e-11
80	10	15119278	T	C	ACBD7	IGR	Non_Alu_Repeats	59	93.651	0.618	9	20	0.337	0.578333	0.0706279	-0.507705	2.16222e-15	1.90493e-11
81	9	88159432	T	C	AGTPBP1	IGR	Alu_Repeats	47	74.603	0.686	1	2.222	0.231	0.512095	0.00537209	-0.506723	1.87542e-12	4.94592e-09
82	5	149575166	A	G	SLC6A7	Intron	Alu_Repeats	40	63.492	0.791	0	0	0	0.502175	0	-0.502175	2.16055e-10	2.27628e-07
83	6	158619523	A	G	GTF2H5	3'UTR	Alu_Repeats	41	65.079	0.796	1	2.222	0.7	0.518048	0.0162791	-0.501769	3.29979e-10	3.24601e-07
84	11	71274543	A	C	KRTAP5-10	5'Flank	Non_Alu_Repeats	32	50.794	0.986	0	0	0	0.500651	0	-0.500651	4.1818e-08	1.707e-05
85	16	2237761	C	T	CASKIN1	Intron	Alu_Repeats	32	50.794	0.984	0	0	0	0.499778	0	-0.499778	2.99493e-08	1.26573e-05
86	19	54489924	A	G	CACNG8	3'UTR	Alu_Repeats	58	92.063	0.729	14	31.111	0.528	0.670778	0.171907	-0.498871	1.96455e-13	7.57216e-10
87	15	75645401	A	G	MAN2C1	IGR	Alu_Repeats	49	77.778	0.652	2	4.444	0.209	0.507238	0.00969767	-0.49754	5.68317e-13	1.83867e-09
88	17	29862208	A	G	RAB11FIP4	3'UTR	Alu_Repeats	52	82.54	0.604	1	2.222	0.227	0.498571	0.00527907	-0.493292	2.19545e-14	1.18129e-10
89	22	18911503	T	C	PRODH	Intron	Alu_Repeats	39	61.905	0.831	2	4.444	0.485	0.514508	0.0225814	-0.491927	3.37163e-09	2.2266e-06
90	9	68425416	C	T	Unknown	IGR	Non_Alu_Non_Repeats	34	53.968	0.998	2	4.444	1	0.538349	0.0465116	-0.491838	2.0341e-07	5.98668e-05
91	15	75645225	A	G	MAN2C1	IGR	Alu_Repeats	56	88.889	0.616	6	13.333	0.399	0.547175	0.0556744	-0.4915	4.17335e-14	2.02779e-10
92	13	25600494	C	T	Unknown	IGR	Alu_Repeats	31	49.206	0.997	0	0	0	0.490556	0	-0.490556	6.3041e-08	2.35952e-05
93	17	3763779	T	C	CAMKK1	3'UTR	Non_Alu_Non_Repeats	56	88.889	0.551	0	0	0	0.490127	0	-0.490127	2.72598e-16	3.97357e-12
94	13	25600495	A	G	Unknown	IGR	Alu_Repeats	31	49.206	0.996	0	0	0	0.49	0	-0.49	6.59895e-08	2.45498e-05
95	15	45025366	A	G	TRIM69	Intron	Alu_Repeats	34	53.968	0.908	0	0	0	0.489889	0	-0.489889	1.38179e-08	6.86839e-06
96	20	292435	G	T	Unknown	IGR	Non_Alu_Repeats	45	71.429	0.937	8	17.778	0.963	0.669095	0.179209	-0.489886	2.85922e-07	8.06575e-05
97	16	67041397	A	G	CES4A	Intron	Alu_Repeats	56	88.889	0.551	0	0	0	0.489619	0	-0.489619	2.71193e-16	3.97357e-12
98	14	100762919	T	C	SLC25A29	Intron	Non_Alu_Repeats	51	80.952	0.605	0	0	0	0.489492	0	-0.489492	2.89713e-14	1.46156e-10
99	6	102337702	A	G	GRIK2	Missense_Mutation	Non_Alu_Non_Repeats	42	66.667	0.755	3	6.667	0.219	0.503429	0.0152558	-0.488173	4.91212e-10	4.465e-07
100	11	71272281	G	T	Unknown	IGR	Non_Alu_Repeats	31	49.206	0.991	0	0	0	0.487762	0	-0.487762	6.88257e-08	2.55339e-05
101	1	50903135	T	C	FAF1	IGR	Alu_Repeats	33	52.381	0.955	1	2.222	0.583	0.500333	0.0135581	-0.486775	6.25134e-08	2.34506e-05
102	X	49022700	T	C	MAGIX	Missense_Mutation	Non_Alu_Non_Repeats	38	60.317	0.999	6	13.333	1	0.602794	0.116279	-0.486515	7.38503e-07	0.000170135
103	6	31732770	T	C	VWA7	IGR	Alu_Repeats	51	80.952	0.61	1	2.222	0.35	0.494063	0.00813953	-0.485924	6.00365e-14	2.84806e-10
104	12	79258708	C	G	SYT1	5'UTR	Non_Alu_Non_Repeats	57	90.476	0.999	19	42.222	1	0.903857	0.418605	-0.485252	1.46097e-05	0.00190483
105	17	29861470	A	G	RAB11FIP4	3'UTR	Alu_Repeats	60	95.238	0.552	6	13.333	0.294	0.526048	0.0410465	-0.485001	1.18589e-16	2.06685e-12
106	12	79258709	G	C	SYT1	5'UTR	Non_Alu_Non_Repeats	57	90.476	0.998	19	42.222	1	0.903222	0.418395	-0.484827	2.27844e-05	0.00268825
107	10	102777342	T	C	PDZD7	Nonstop_Mutation	Alu_Repeats	43	68.254	0.717	1	2.222	0.267	0.489603	0.0062093	-0.483394	5.09502e-11	7.02388e-08
108	X	122616331	A	G	GRIA3	Intron	Non_Alu_Non_Repeats	44	69.841	0.689	0	0	0	0.480952	0	-0.480952	1.03206e-11	1.88106e-08
109	7	99810493	T	C	STAG3	Intron	Alu_Repeats	55	87.302	0.614	8	17.778	0.3	0.536381	0.0557442	-0.480637	6.56869e-14	3.06176e-10
110	12	124410536	T	C	DNAH10OS	IGR	Alu_Repeats	43	68.254	0.914	8	17.778	0.793	0.623794	0.147512	-0.476282	1.11499e-07	3.68773e-05
111	19	54490402	A	G	CACNG8	3'UTR	Alu_Repeats	55	87.302	0.583	4	8.889	0.366	0.508968	0.0340465	-0.474922	8.17098e-15	5.36952e-11
112	14	68030209	A	G	PLEKHH1	Intron	Alu_Repeats	39	61.905	0.766	0	0	0	0.474397	0	-0.474397	4.47356e-10	4.1127e-07
113	5	137778429	A	G	REEP2	Intron	Alu_Repeats	44	69.841	0.718	2	4.444	0.584	0.501492	0.0271395	-0.474353	8.04885e-11	1.04247e-07
114	16	67041555	A	G	CES4A	Intron	Alu_Repeats	47	74.603	0.629	0	0	0	0.469587	0	-0.469587	9.09568e-13	2.64292e-09
115	11	93468086	T	C	TAF1D	IGR	Alu_Repeats	53	84.127	0.557	0	0	0	0.468825	0	-0.468825	4.70586e-15	3.49519e-11
116	1	78490481	A	G	GIPC2	Intron	Alu_Repeats	45	71.429	0.653	0	0	0	0.46627	0	-0.46627	4.65845e-12	1.01534e-08
117	19	35640743	A	G	FXYD7	Intron	Alu_Repeats	41	65.079	0.723	1	2.222	0.214	0.470302	0.00497674	-0.465325	2.31772e-10	2.41947e-07
118	19	422543	G	A	SHC2	Intron	Non_Alu_Non_Repeats	46	73.016	0.725	4	8.889	0.691	0.529365	0.0642791	-0.465086	1.45993e-09	1.11154e-06
119	1	226791920	A	G	C1orf95	3'UTR	Non_Alu_Non_Repeats	43	68.254	0.681	0	0	0	0.46481	0	-0.46481	2.25357e-11	3.6145e-08
120	1	10456607	A	G	PGD	5'Flank	Alu_Repeats	41	65.079	0.711	0	0	0	0.462794	0	-0.462794	1.03134e-10	1.24748e-07
121	9	111898400	T	C	FRRS1L	3'UTR	Alu_Repeats	35	55.556	0.833	0	0	0	0.462556	0	-0.462556	7.23799e-09	4.00917e-06
122	10	104235855	C	A	TMEM180	3'UTR	Alu_Repeats	35	55.556	1	4	8.889	1	0.555556	0.0930233	-0.462532	1.42145e-06	0.000293485
123	13	113745961	C	T	MCF2L	Intron	Non_Alu_Non_Repeats	37	58.73	0.787	0	0	0	0.462492	0	-0.462492	1.50977e-09	1.1419e-06
124	19	422555	G	A	SHC2	Intron	Non_Alu_Non_Repeats	44	69.841	0.742	3	6.667	0.81	0.518365	0.0564884	-0.461877	1.90851e-09	1.35464e-06
125	8	56980900	T	C	RPS20	3'UTR	Alu_Repeats	59	93.651	0.699	19	42.222	0.44	0.654429	0.194326	-0.460103	1.38307e-12	3.83677e-09
126	18	44250622	T	C	Unknown	IGR	Alu_Repeats	50	79.365	0.629	6	13.333	0.281	0.498968	0.0392093	-0.459759	1.88822e-12	4.94712e-09
127	20	49497071	A	G	Unknown	IGR	Alu_Repeats	46	73.016	0.689	4	8.889	0.468	0.50319	0.0435116	-0.459679	8.13318e-11	1.0517e-07
128	17	38439688	A	G	WIPF2	3'UTR	Alu_Repeats	51	80.952	0.567	0	0	0	0.459095	0	-0.459095	2.89165e-14	1.46156e-10
129	X	77164106	A	G	ATP7A	5'Flank	Alu_Repeats	33	52.381	0.876	0	0	0	0.458619	0	-0.458619	2.70026e-08	1.16327e-05
130	19	54490598	A	G	CACNG8	3'UTR	Alu_Repeats	49	77.778	0.681	8	17.778	0.381	0.529317	0.0707907	-0.458527	5.60042e-11	7.56594e-08
131	13	113745962	A	G	MCF2L	Intron	Non_Alu_Non_Repeats	37	58.73	0.779	0	0	0	0.457286	0	-0.457286	1.55309e-09	1.16586e-06
132	20	49498297	A	G	Unknown	IGR	Alu_Repeats	49	77.778	0.686	7	15.556	0.584	0.533556	0.0765116	-0.457044	4.08573e-11	6.03242e-08
133	11	83166720	T	G	DLG2	3'UTR	Non_Alu_Non_Repeats	43	68.254	0.701	1	2.222	0.933	0.478381	0.0216977	-0.456683	1.58243e-10	1.78936e-07
134	1	78490455	A	G	GIPC2	Intron	Alu_Repeats	45	71.429	0.638	0	0	0	0.456063	0	-0.456063	4.65704e-12	1.01534e-08
135	22	26121066	A	G	ADRBK2	3'UTR	Alu_Repeats	48	76.19	0.599	0	0	0	0.456048	0	-0.456048	3.92437e-13	1.36465e-09
136	9	111897895	T	C	FRRS1L	3'UTR	Alu_Repeats	51	80.952	0.563	0	0	0	0.455571	0	-0.455571	2.89713e-14	1.46156e-10
137	6	90068033	T	C	Unknown	IGR	Alu_Repeats	39	61.905	0.734	0	0	0	0.454683	0	-0.454683	4.47356e-10	4.1127e-07
138	17	75558864	C	T	RP11-13K12.1	lincRNA	Non_Alu_Non_Repeats	35	55.556	0.818	0	0	0	0.454571	0	-0.454571	6.92477e-09	4.00917e-06
139	20	62275844	T	C	STMN3	Intron	Non_Alu_Non_Repeats	37	58.73	0.892	3	6.667	1	0.523905	0.0697674	-0.454137	2.46096e-07	7.09453e-05
140	2	223424234	A	G	SGPP2	3'UTR	Alu_Repeats	48	76.19	0.629	2	4.444	0.572	0.479508	0.0265814	-0.452927	6.85916e-12	1.40283e-08
141	15	75645621	A	G	MAN2C1	IGR	Non_Alu_Non_Repeats	41	65.079	0.813	10	22.222	0.33	0.52927	0.076814	-0.452456	9.95295e-08	3.3242e-05
142	15	75645756	A	G	MAN2C1	IGR	Alu_Repeats	52	82.54	0.567	3	6.667	0.222	0.467794	0.0155116	-0.452282	6.66014e-14	3.08644e-10
143	3	170181398	T	C	SLC7A14	3'UTR	Alu_Repeats	45	71.429	0.678	3	6.667	0.472	0.484635	0.0329302	-0.451705	5.58158e-11	7.56594e-08
144	2	136476084	A	G	R3HDM1	Intron	Alu_Repeats	38	60.317	0.771	1	2.222	0.7	0.465	0.0162791	-0.448721	3.4306e-09	2.26182e-06
145	6	102372589	A	G	GRIK2	Missense_Mutation	Non_Alu_Non_Repeats	41	65.079	0.706	2	4.444	0.254	0.459429	0.0117907	-0.447638	6.04929e-10	5.35891e-07
146	1	46692868	A	G	Unknown	IGR	Alu_Repeats	51	80.952	0.598	3	6.667	0.545	0.483873	0.0380465	-0.445827	1.97198e-12	5.08675e-09
147	12	99127420	T	C	ANKS1B	IGR	Alu_Repeats	55	87.302	0.51	0	0	0	0.445587	0	-0.445587	7.16223e-16	8.20605e-12
148	19	11578891	T	C	CTC-398G3.6	Intron	Alu_Repeats	46	73.016	0.61	0	0	0	0.445429	0	-0.445429	2.07251e-12	5.08675e-09
149	5	131287552	T	C	ACSL6	IGR	Alu_Repeats	51	80.952	0.55	0	0	0	0.445238	0	-0.445238	2.89863e-14	1.46156e-10
150	19	55791091	C	T	HSPBP1	5'UTR	Non_Alu_Non_Repeats	45	71.429	0.688	2	4.444	1	0.491556	0.0465116	-0.445044	5.7545e-10	5.12609e-07
151	7	4939715	T	C	Unknown	IGR	Alu_Repeats	43	68.254	0.652	0	0	0	0.444984	0	-0.444984	2.25357e-11	3.6145e-08
152	22	29711251	T	C	GAS2L1	IGR	Non_Alu_Non_Repeats	28	44.444	1	0	0	0	0.444444	0	-0.444444	4.02194e-07	0.000104792
153	6	24428178	T	C	GPLD1	IGR	Non_Alu_Repeats	34	53.968	0.878	2	4.444	0.636	0.473825	0.0296047	-0.444221	1.42246e-07	4.58917e-05
154	1	109746679	A	G	KIAA1324	IGR	Alu_Repeats	40	63.492	0.753	3	6.667	0.489	0.477905	0.0341163	-0.443788	2.34011e-09	1.62012e-06
155	19	54490560	A	G	CACNG8	3'UTR	Alu_Repeats	41	65.079	0.728	3	6.667	0.439	0.473937	0.0306279	-0.443309	1.10534e-09	8.83522e-07
156	9	88158981	T	C	AGTPBP1	IGR	Alu_Repeats	46	73.016	0.607	0	0	0	0.443175	0	-0.443175	2.07379e-12	5.08675e-09
157	6	158619521	A	G	GTF2H5	3'UTR	Alu_Repeats	42	66.667	0.665	0	0	0	0.443032	0	-0.443032	4.85481e-11	6.75823e-08
158	1	92488117	T	C	Unknown	IGR	Alu_Repeats	46	73.016	0.671	3	6.667	0.677	0.490143	0.0472558	-0.442887	4.02992e-10	3.89729e-07
159	1	226793282	A	G	C1orf95	3'UTR	Non_Alu_Non_Repeats	39	61.905	0.714	0	0	0	0.442079	0	-0.442079	4.47056e-10	4.1127e-07
160	12	109303119	T	C	SVOP	IGR	Alu_Repeats	45	71.429	0.619	0	0	0	0.441968	0	-0.441968	4.65774e-12	1.01534e-08
161	19	35640959	A	G	FXYD7	Intron	Alu_Repeats	36	57.143	0.793	1	2.222	0.5	0.453063	0.0116279	-0.441436	1.1189e-08	5.86304e-06
162	8	56980985	T	C	RPS20	3'UTR	Alu_Repeats	58	92.063	0.739	21	46.667	0.49	0.680016	0.239395	-0.440621	1.96313e-11	3.31341e-08
163	9	70458906	T	C	CBWD5	Intron	Alu_Repeats	47	74.603	0.613	2	4.444	0.367	0.457571	0.0170465	-0.440525	5.20321e-12	1.10357e-08
164	17	38439719	A	G	WIPF2	3'UTR	Alu_Repeats	54	85.714	0.528	1	2.222	0.533	0.452571	0.0123953	-0.440176	1.10476e-14	6.86591e-11
165	1	109748657	A	G	KIAA1324	IGR	Alu_Repeats	48	76.19	0.609	2	4.444	0.514	0.463921	0.0239302	-0.43999	4.30525e-12	9.77787e-09
166	7	4939273	T	C	Unknown	IGR	Alu_Repeats	29	46.032	0.953	0	0	0	0.438889	0	-0.438889	3.25782e-07	8.83186e-05
167	20	29653248	G	A	Unknown	IGR	Non_Alu_Repeats	39	61.905	0.794	5	11.111	0.542	0.491302	0.0524884	-0.438813	5.2148e-08	1.98896e-05
168	12	67711844	A	G	CAND1	3'UTR	Alu_Repeats	46	73.016	0.642	4	8.889	0.324	0.468873	0.0301163	-0.438757	5.10769e-11	7.02388e-08
169	9	68420455	T	C	Unknown	IGR	Non_Alu_Non_Repeats	33	52.381	0.997	4	8.889	0.898	0.522143	0.0835116	-0.438631	1.20204e-06	0.000251749
170	5	137779370	A	G	REEP2	Intron	Alu_Repeats	43	68.254	0.643	0	0	0	0.438619	0	-0.438619	2.24963e-11	3.6145e-08
171	20	29653319	C	G	Unknown	IGR	Non_Alu_Repeats	44	69.841	0.831	7	15.556	0.872	0.580381	0.141953	-0.438427	1.66378e-06	0.000336184
172	19	422584	G	A	SHC2	Intron	Non_Alu_Non_Repeats	40	63.492	0.729	2	4.444	0.542	0.46273	0.025186	-0.437544	3.42605e-09	2.26068e-06
173	8	12881826	A	G	KIAA1456	Intron	Alu_Repeats	44	69.841	0.625	0	0	0	0.436159	0	-0.436159	1.03114e-11	1.88106e-08
174	15	75645362	A	G	MAN2C1	IGR	Alu_Repeats	43	68.254	0.698	6	13.333	0.291	0.476206	0.0406279	-0.435578	2.33856e-09	1.62012e-06
175	7	4939769	T	C	Unknown	IGR	Alu_Repeats	35	55.556	0.784	0	0	0	0.43546	0	-0.43546	7.2344e-09	4.00917e-06
176	17	72240502	A	G	TTYH2	Intron	Non_Alu_Non_Repeats	31	49.206	0.882	0	0	0	0.434032	0	-0.434032	9.45534e-08	3.2546e-05
177	11	67852807	T	C	CHKA	Intron	Alu_Repeats	46	73.016	0.772	13	28.889	0.43	0.563683	0.13	-0.433683	4.12637e-08	1.68613e-05
178	19	54488967	A	G	CACNG8	3'UTR	Alu_Repeats	57	90.476	0.7	13	28.889	0.662	0.633667	0.200256	-0.433411	2.83903e-09	1.93053e-06
179	6	102374572	A	G	GRIK2	Intron	Non_Alu_Non_Repeats	36	57.143	0.758	0	0	0	0.433111	0	-0.433111	3.67762e-09	2.32459e-06
180	17	4063196	C	G	CYB5D2	IGR	Non_Alu_Non_Repeats	42	66.667	0.803	5	11.111	0.88	0.535127	0.102326	-0.432801	5.03503e-07	0.00012734
181	12	132332821	A	G	MMP17	Intron	Alu_Repeats	52	82.54	0.538	2	4.444	0.254	0.444032	0.011814	-0.432218	4.01252e-14	1.96153e-10
182	8	121067271	A	G	RP11-760H22.2	lincRNA	Alu_Repeats	41	65.079	0.688	2	4.444	0.331	0.447524	0.0153721	-0.432152	5.51655e-10	4.93056e-07
183	4	166423463	A	G	Unknown	IGR	Alu_Repeats	37	58.73	0.733	0	0	0	0.430349	0	-0.430349	1.8426e-09	1.31582e-06
184	16	67039707	A	G	CES4A	Intron	Alu_Repeats	55	87.302	0.493	0	0	0	0.430254	0	-0.430254	7.13813e-16	8.20605e-12
185	12	132330811	C	G	MMP17	Intron	Non_Alu_Repeats	54	85.714	0.881	14	31.111	1	0.75546	0.325581	-0.429879	1.40859e-05	0.00184435
186	18	48322403	C	T	MRO	IGR	Non_Alu_Non_Repeats	37	58.73	0.731	0	0	0	0.429524	0	-0.429524	1.80748e-09	1.31582e-06
187	2	231914691	A	G	C2orf72	IGR	Alu_Repeats	44	69.841	0.638	1	2.222	0.7	0.445429	0.0162791	-0.42915	8.3648e-11	1.07817e-07
188	2	136479426	A	G	R3HDM1	Intron	Alu_Repeats	40	63.492	0.676	0	0	0	0.429048	0	-0.429048	2.16025e-10	2.27628e-07
189	12	4802047	A	G	RP11-234B24.6	Intron	Non_Alu_Repeats	30	47.619	0.94	1	2.222	0.8	0.44754	0.0186047	-0.428935	5.34033e-07	0.000133723
190	4	166423469	A	G	Unknown	IGR	Alu_Repeats	42	66.667	0.643	0	0	0	0.428698	0	-0.428698	4.84719e-11	6.75823e-08
191	10	60933722	G	T	PHYHIPL	5'Flank	Non_Alu_Non_Repeats	27	42.857	0.998	0	0	0	0.427714	0	-0.427714	7.92576e-07	0.000181342
192	20	29652648	A	G	Unknown	IGR	Alu_Repeats	31	49.206	0.941	2	4.444	0.769	0.462968	0.0357674	-0.427201	1.39008e-06	0.000288011
193	17	38439614	A	G	WIPF2	3'UTR	Alu_Repeats	51	80.952	0.658	10	22.222	0.506	0.532714	0.105953	-0.426761	1.29928e-10	1.49448e-07
194	12	67711910	A	G	CAND1	3'UTR	Alu_Repeats	44	69.841	0.639	1	2.222	0.833	0.445968	0.0193721	-0.426596	1.69844e-10	1.9071e-07
195	1	11088223	A	G	MASP2	Intron	Alu_Repeats	46	73.016	0.658	7	15.556	0.334	0.480524	0.0543488	-0.426175	3.85013e-10	3.73243e-07
196	11	115036418	C	T	Unknown	IGR	Non_Alu_Repeats	34	53.968	0.789	0	0	0	0.425984	0	-0.425984	1.13382e-08	5.92183e-06
197	1	11088262	A	G	MASP2	Intron	Alu_Repeats	53	84.127	0.538	4	8.889	0.3	0.452857	0.027907	-0.42495	6.22574e-14	2.93605e-10
198	19	38897234	A	G	FAM98C	Intron	Alu_Repeats	35	55.556	0.873	4	8.889	0.653	0.485222	0.0607907	-0.424432	3.17089e-07	8.83186e-05
199	17	36691715	T	C	SRCIN1	Intron	Alu_Repeats	29	46.032	0.918	0	0	0	0.422762	0	-0.422762	3.29874e-07	8.83186e-05
200	7	92121717	A	G	PEX1	Intron	Alu_Repeats	58	92.063	0.517	8	17.778	0.287	0.475714	0.0533953	-0.422319	3.41968e-15	2.88591e-11
201	16	67041984	A	G	CES4A	Intron	Alu_Repeats	56	88.889	0.475	0	0	0	0.422095	0	-0.422095	2.72025e-16	3.97357e-12
202	5	137779257	A	G	REEP2	Intron	Alu_Repeats	42	66.667	0.633	0	0	0	0.422079	0	-0.422079	4.84858e-11	6.75823e-08
203	11	32625925	A	G	EIF3M	3'UTR	Alu_Repeats	58	92.063	0.632	15	33.333	0.459	0.582032	0.160047	-0.421985	6.40525e-11	8.48793e-08
204	14	68032568	A	G	PLEKHH1	Intron	Alu_Repeats	41	65.079	0.648	0	0	0	0.42146	0	-0.42146	1.03033e-10	1.24748e-07
205	7	130629624	T	C	MKLN1-AS1	RNA	Non_Alu_Non_Repeats	53	84.127	0.894	30	66.667	0.475	0.752222	0.33114	-0.421083	4.25809e-10	4.09818e-07
206	9	68420538	C	T	Unknown	IGR	Non_Alu_Non_Repeats	37	58.73	0.766	3	6.667	0.424	0.449762	0.0296047	-0.420157	3.88284e-08	1.59393e-05
207	10	82195918	A	G	RP11-137H2.6	lincRNA	Alu_Repeats	40	63.492	0.754	4	8.889	0.634	0.478698	0.0589535	-0.419745	8.11663e-09	4.44787e-06
208	13	113745964	T	C	MCF2L	Intron	Non_Alu_Non_Repeats	33	52.381	0.8	0	0	0	0.419254	0	-0.419254	2.36475e-08	1.08958e-05
209	10	46971008	C	G	SYT15	5'Flank	Non_Alu_Non_Repeats	51	80.952	0.651	6	13.333	0.773	0.527063	0.107884	-0.41918	7.55497e-09	4.15144e-06
210	7	5888169	A	G	ZNF815P	RNA	Alu_Repeats	34	53.968	0.792	1	2.222	0.364	0.427571	0.00846512	-0.419106	3.62414e-08	1.49804e-05
211	10	119245149	T	C	EMX2OS	RNA	Alu_Repeats	30	47.619	0.899	1	2.222	0.4	0.42819	0.00930233	-0.418888	4.93736e-07	0.000125356
212	9	68420472	C	T	Unknown	IGR	Non_Alu_Non_Repeats	40	63.492	0.722	3	6.667	0.575	0.458095	0.0401163	-0.417979	1.16717e-08	6.07624e-06
213	4	2903750	A	G	ADD1	Intron	Alu_Repeats	32	50.794	0.841	2	4.444	0.2	0.427175	0.00930233	-0.417872	3.48268e-07	9.22102e-05
214	22	19009989	A	G	DGCR9	lincRNA	Alu_Repeats	35	55.556	0.751	0	0	0	0.417444	0	-0.417444	7.24068e-09	4.00917e-06
215	4	184632398	A	G	TRAPPC11	Intron	Non_Alu_Repeats	39	61.905	0.673	0	0	0	0.416794	0	-0.416794	4.47717e-10	4.1127e-07
216	11	64377040	T	C	NRXN2	Intron	Non_Alu_Non_Repeats	37	58.73	0.709	0	0	0	0.416508	0	-0.416508	1.84474e-09	1.31582e-06
217	X	137698210	T	C	Unknown	IGR	Non_Alu_Repeats	47	74.603	0.571	1	2.222	0.438	0.426317	0.010186	-0.416131	2.66633e-12	6.43867e-09
218	X	1474549	G	T	IL3RA	Intron	Non_Alu_Non_Repeats	50	79.365	0.7	10	22.222	0.655	0.555429	0.139581	-0.415847	7.42085e-08	2.67992e-05
219	5	17109499	T	C	CTD-2228A4.1	lincRNA	Alu_Repeats	28	44.444	0.935	0	0	0	0.415635	0	-0.415635	5.96447e-07	0.000141875
220	10	46970050	A	G	SYT15	Intron	Non_Alu_Non_Repeats	56	88.889	0.989	20	44.444	0.996	0.878857	0.463326	-0.415532	2.35451e-05	0.00277107
221	15	52013148	A	G	LYSMD2	IGR	Non_Alu_Repeats	46	73.016	0.569	0	0	0	0.415381	0	-0.415381	2.0048e-12	5.08675e-09
222	12	49313240	T	C	CCDC65	Intron	Alu_Repeats	37	58.73	0.707	0	0	0	0.415254	0	-0.415254	1.84498e-09	1.31582e-06
223	5	149574556	A	G	SLC6A7	Intron	Non_Alu_Non_Repeats	33	52.381	0.793	0	0	0	0.415127	0	-0.415127	2.70961e-08	1.16327e-05
224	8	21892918	A	G	NPM2	Intron	Alu_Repeats	28	44.444	0.932	0	0	0	0.414429	0	-0.414429	5.89948e-07	0.000141875
225	2	95811605	T	C	ZNF514	IGR	Non_Alu_Non_Repeats	38	60.317	0.686	0	0	0	0.413698	0	-0.413698	9.14829e-10	7.55438e-07
226	3	49461024	T	C	NICN1	3'UTR	Alu_Repeats	29	46.032	0.897	0	0	0	0.412889	0	-0.412889	3.31113e-07	8.83186e-05
227	10	15148927	T	C	NMT2	IGR	Alu_Repeats	44	69.841	0.74	13	28.889	0.346	0.517	0.104465	-0.412535	5.66483e-08	2.14226e-05
228	12	53882756	C	T	MAP3K12	Intron	Alu_Repeats	34	53.968	0.777	1	2.222	0.3	0.419222	0.00697674	-0.412245	3.6221e-08	1.49804e-05
229	1	50903195	T	C	FAF1	IGR	Alu_Repeats	30	47.619	0.899	1	2.222	0.7	0.428143	0.0162791	-0.411864	4.92374e-07	0.000125157
230	17	75564406	A	G	RP11-13K12.5	lincRNA	Alu_Repeats	28	44.444	0.926	0	0	0	0.411683	0	-0.411683	6.00791e-07	0.000141875
231	3	197264146	T	C	BDH1	Intron	Alu_Repeats	29	46.032	0.992	2	4.444	0.972	0.45673	0.045186	-0.411544	4.04055e-06	0.000670956
232	4	158258136	A	G	GRIA2	Intron	Non_Alu_Non_Repeats	35	55.556	0.741	0	0	0	0.411476	0	-0.411476	7.23619e-09	4.00917e-06
233	15	90619785	T	C	ZNF710	Intron	Alu_Repeats	54	85.714	0.576	8	17.778	0.442	0.493667	0.0822558	-0.411411	9.46981e-12	1.85173e-08
234	19	53608219	T	C	ZNF160	5'Flank	Alu_Repeats	38	60.317	0.682	0	0	0	0.411095	0	-0.411095	9.13987e-10	7.55438e-07
235	22	42534600	T	C	NDUFA6-AS1	RNA	Non_Alu_Repeats	45	71.429	0.699	5	11.111	0.759	0.499238	0.0882558	-0.410982	3.38773e-08	1.41238e-05
236	9	68415005	C	A	MIR4477B	RNA	Non_Alu_Repeats	26	41.27	0.995	0	0	0	0.410556	0	-0.410556	1.69024e-06	0.000340818
237	1	47513860	A	G	CYP4X1	Intron	Alu_Repeats	33	52.381	0.783	0	0	0	0.410143	0	-0.410143	2.71123e-08	1.16327e-05
238	1	109746745	A	G	KIAA1324	IGR	Alu_Repeats	33	52.381	0.78	0	0	0	0.408524	0	-0.408524	2.71187e-08	1.16327e-05
239	19	36828826	T	C	ZFP14	3'UTR	Non_Alu_Repeats	37	58.73	0.784	5	11.111	0.45	0.460524	0.0523721	-0.408152	2.79803e-07	7.9294e-05
240	19	21473476	C	A	ZNF708	IGR	Alu_Repeats	28	44.444	0.939	1	2.222	0.4	0.417317	0.00930233	-0.408015	1.42034e-06	0.00029333
241	1	1365310	A	G	TMEM88B	IGR	Alu_Repeats	53	84.127	0.483	0	0	0	0.406048	0	-0.406048	4.70248e-15	3.49519e-11
242	5	149575036	A	G	SLC6A7	Intron	Alu_Repeats	31	49.206	0.825	0	0	0	0.40581	0	-0.40581	9.69156e-08	3.2546e-05
243	12	51904090	A	G	SLC4A8	IGR	Alu_Repeats	31	49.206	0.825	0	0	0	0.405746	0	-0.405746	9.6849e-08	3.2546e-05
244	1	78490362	A	G	GIPC2	Intron	Alu_Repeats	42	66.667	0.615	1	2.222	0.2	0.409778	0.00465116	-0.405127	1.09445e-10	1.29225e-07
245	5	175805765	A	G	ARL10	3'UTR	Alu_Repeats	28	44.444	0.964	1	2.222	1	0.428317	0.0232558	-0.405062	4.10724e-06	0.000680621
246	3	15423697	T	C	METTL6	3'UTR	Alu_Repeats	39	61.905	0.764	4	8.889	0.73	0.472651	0.0678837	-0.404767	1.39163e-07	4.5042e-05
247	1	109746664	A	G	KIAA1324	IGR	Alu_Repeats	44	69.841	0.604	2	4.444	0.411	0.422048	0.0191163	-0.402931	5.1013e-11	7.02388e-08
248	18	72259344	C	A	LINC00909	lincRNA	Non_Alu_Non_Repeats	35	55.556	0.767	1	2.222	1	0.425889	0.0232558	-0.402633	4.58951e-08	1.85271e-05
249	7	44419383	T	C	NUDCD3	3'UTR	Non_Alu_Non_Repeats	48	76.19	0.536	1	2.222	0.25	0.408222	0.00581395	-0.402408	7.7127e-13	2.39667e-09
250	12	132331048	A	G	MMP17	Intron	Alu_Repeats	34	53.968	0.811	2	4.444	0.769	0.437873	0.0357674	-0.402106	1.79362e-07	5.41385e-05
251	6	56921834	A	G	KIAA1586	IGR	Alu_Repeats	32	50.794	0.954	4	8.889	0.889	0.484714	0.0827442	-0.40197	5.82116e-06	0.000911649
252	5	149574570	A	G	SLC6A7	Intron	Non_Alu_Non_Repeats	32	50.794	0.791	0	0	0	0.401746	0	-0.401746	5.15318e-08	1.96777e-05
253	2	99239382	T	C	MGAT4A	3'UTR	Alu_Repeats	44	69.841	0.602	1	2.222	0.8	0.42027	0.0186047	-0.401665	1.54468e-10	1.75262e-07
254	5	17113041	T	C	Unknown	IGR	Alu_Repeats	38	60.317	0.665	0	0	0	0.40127	0	-0.40127	9.14709e-10	7.55438e-07
255	19	10820030	A	G	QTRT1	Intron	Alu_Repeats	50	79.365	0.719	20	44.444	0.365	0.570524	0.16993	-0.400594	1.14053e-09	9.07125e-07
256	16	28620826	T	C	SULT1A1	Intron	Alu_Repeats	44	69.841	0.58	1	2.222	0.2	0.40519	0.00465116	-0.400539	2.16632e-11	3.58075e-08
257	9	68421878	A	C	Unknown	IGR	Alu_Repeats	27	42.857	0.989	1	2.222	1	0.423794	0.0232558	-0.400538	4.91765e-06	0.00079858
258	5	131287417	T	C	ACSL6	IGR	Alu_Repeats	51	80.952	0.494	0	0	0	0.399889	0	-0.399889	2.89813e-14	1.46156e-10
259	9	124579001	C	T	RP11-244O19.1	RNA	Non_Alu_Non_Repeats	48	76.19	0.871	14	31.111	0.811	0.663667	0.26393	-0.399736	1.63428e-05	0.00210749
260	9	70458951	T	A	CBWD5	Intron	Alu_Repeats	27	42.857	0.928	0	0	0	0.397667	0	-0.397667	9.44671e-07	0.000212026
261	16	23476581	T	C	GGA2	3'UTR	Alu_Repeats	49	77.778	0.703	20	44.444	0.321	0.546556	0.149279	-0.397276	8.66941e-08	3.06861e-05
262	17	36691737	T	C	SRCIN1	Intron	Alu_Repeats	32	50.794	0.782	0	0	0	0.397111	0	-0.397111	5.15378e-08	1.96777e-05
263	19	14594688	T	C	GIPC1	Intron	Alu_Repeats	54	85.714	0.559	13	28.889	0.273	0.47954	0.0825581	-0.396982	6.50405e-12	1.34518e-08
264	5	45256724	T	C	HCN1	IGR	Alu_Repeats	39	61.905	0.64	0	0	0	0.39646	0	-0.39646	4.47536e-10	4.1127e-07
265	9	68414916	T	C	MIR4477B	RNA	Alu_Repeats	28	44.444	0.987	2	4.444	0.916	0.438714	0.0426279	-0.396086	7.57089e-06	0.00112008
266	16	67039512	A	G	CES4A	3'UTR	Alu_Repeats	59	93.651	0.423	0	0	0	0.395825	0	-0.395825	1.35039e-17	3.18421e-13
267	12	67710738	A	G	CAND1	3'UTR	Alu_Repeats	50	79.365	0.579	9	20	0.355	0.459698	0.0645116	-0.395187	2.98354e-11	4.59991e-08
268	12	53882661	T	C	MAP3K12	Intron	Alu_Repeats	36	57.143	0.691	0	0	0	0.394683	0	-0.394683	3.67948e-09	2.32459e-06
269	3	197339634	T	C	AC024560.3	RNA	Alu_Repeats	50	79.365	0.535	5	11.111	0.262	0.424905	0.0304651	-0.39444	2.56708e-12	6.21773e-09
270	16	67039629	A	G	CES4A	Intron	Alu_Repeats	59	93.651	0.42	0	0	0	0.39373	0	-0.39373	1.34901e-17	3.18421e-13
271	1	10455461	A	G	Unknown	IGR	Alu_Repeats	36	57.143	0.688	0	0	0	0.393381	0	-0.393381	3.67716e-09	2.32459e-06
272	12	93902695	A	G	RN7SL737P	RNA	Alu_Repeats	37	58.73	0.722	2	4.444	0.653	0.423746	0.0303721	-0.393374	2.82223e-08	1.20353e-05
273	11	93467980	T	C	TAF1D	IGR	Alu_Repeats	50	79.365	0.495	0	0	0	0.392651	0	-0.392651	7.00984e-14	3.10963e-10
274	X	153134521	G	C	L1CAM	Intron	Non_Alu_Non_Repeats	38	60.317	0.998	9	20	1	0.601952	0.209302	-0.39265	8.24025e-05	0.00744069
275	9	97055905	A	G	ZNF169	Intron	Alu_Repeats	32	50.794	0.773	0	0	0	0.392635	0	-0.392635	5.15498e-08	1.96777e-05
276	22	43434028	A	G	TTLL1	IGR	Alu_Repeats	30	47.619	0.823	0	0	0	0.392127	0	-0.392127	1.61642e-07	5.1362e-05
277	12	51593616	T	G	POU6F1	5'UTR	Non_Alu_Non_Repeats	59	93.651	0.896	23	51.111	0.88	0.839079	0.447465	-0.391614	3.38712e-05	0.00359147
278	12	121097364	A	G	CABP1	Intron	Alu_Repeats	53	84.127	0.465	0	0	0	0.391175	0	-0.391175	4.70755e-15	3.49519e-11
279	19	3287653	C	A	CELF5	Intron	Alu_Repeats	36	57.143	0.684	0	0	0	0.390968	0	-0.390968	3.60389e-09	2.32459e-06
280	19	16348424	A	G	AP1M1	IGR	Alu_Repeats	35	55.556	0.703	0	0	0	0.39046	0	-0.39046	7.23081e-09	4.00917e-06
281	16	67041291	A	G	CES4A	Intron	Alu_Repeats	49	77.778	0.501	0	0	0	0.389794	0	-0.389794	1.66362e-13	6.61484e-10
282	2	37328075	T	C	EIF2AK2	3'UTR	Non_Alu_Non_Repeats	55	87.302	0.63	22	48.889	0.322	0.549794	0.160023	-0.38977	2.56633e-10	2.65138e-07
283	4	47418616	C	G	GABRB1	Intron	Alu_Repeats	25	39.683	0.982	0	0	0	0.389762	0	-0.389762	3.05469e-06	0.000553195
284	1	11088159	A	G	MASP2	Intron	Alu_Repeats	47	74.603	0.532	1	2.222	0.3	0.396524	0.00697674	-0.389547	1.8303e-12	4.84286e-09
285	6	18129214	T	C	TPMT	3'UTR	Alu_Repeats	48	76.19	0.511	0	0	0	0.389016	0	-0.389016	3.93199e-13	1.36465e-09
286	12	130886721	T	C	RIMBP2	Intron	Non_Alu_Non_Repeats	25	39.683	0.98	0	0	0	0.388889	0	-0.388889	2.70293e-06	0.000495424
287	17	36691645	T	C	SRCIN1	Intron	Alu_Repeats	30	47.619	0.816	0	0	0	0.38854	0	-0.38854	1.80327e-07	5.41385e-05
288	4	47418615	C	T	GABRB1	Intron	Alu_Repeats	25	39.683	0.979	0	0	0	0.38846	0	-0.38846	3.15878e-06	0.000569216
289	17	413608	G	A	VPS53	3'UTR	Non_Alu_Non_Repeats	29	46.032	0.886	1	2.222	0.833	0.407762	0.0193721	-0.38839	1.17767e-06	0.000247357
290	12	130886720	C	G	RIMBP2	Intron	Non_Alu_Non_Repeats	25	39.683	0.979	0	0	0	0.388365	0	-0.388365	2.70293e-06	0.000495424
291	19	37128172	T	C	ZNF461	IGR	Alu_Repeats	34	53.968	0.891	5	11.111	0.8	0.481063	0.0930465	-0.388017	1.16434e-05	0.00155242
292	19	37121740	A	G	ZNF382	IGR	Alu_Repeats	35	55.556	0.737	2	4.444	0.465	0.409587	0.0216047	-0.387983	4.49285e-08	1.81644e-05
293	20	29652569	A	G	Unknown	IGR	Alu_Repeats	38	60.317	0.805	6	13.333	0.794	0.485619	0.0980698	-0.387549	2.71871e-06	0.000497747
294	7	104744425	T	C	KMT2E	Intron	Alu_Repeats	30	47.619	0.863	1	2.222	1	0.41073	0.0232558	-0.387474	1.4195e-06	0.000293232
295	20	29653368	A	C	Unknown	IGR	Non_Alu_Non_Repeats	37	58.73	0.771	4	8.889	0.896	0.452524	0.0655349	-0.386989	1.02286e-06	0.000227601
296	16	88727226	T	C	MVD	Intron	Alu_Repeats	31	49.206	0.919	5	11.111	0.564	0.452286	0.0655581	-0.386728	8.74651e-06	0.00127634
297	X	1471617	C	T	IL3RA	Intron	Non_Alu_Repeats	30	47.619	0.91	3	6.667	0.675	0.433413	0.047093	-0.38632	6.18316e-06	0.0009339
298	19	49146318	T	C	CA11	Intron	Alu_Repeats	27	42.857	0.901	0	0	0	0.386063	0	-0.386063	1.08283e-06	0.000230555
299	11	64377024	T	C	NRXN2	Intron	Non_Alu_Non_Repeats	36	57.143	0.675	0	0	0	0.385968	0	-0.385968	3.67623e-09	2.32459e-06
300	1	78490086	A	G	GIPC2	Intron	Alu_Repeats	50	79.365	0.486	0	0	0	0.385889	0	-0.385889	7.01575e-14	3.10963e-10
301	16	67039645	A	G	CES4A	Intron	Alu_Repeats	59	93.651	0.412	0	0	0	0.385873	0	-0.385873	1.34874e-17	3.18421e-13
302	12	67710942	A	G	CAND1	3'UTR	Alu_Repeats	55	87.302	0.575	14	31.111	0.356	0.501683	0.11586	-0.385822	8.73936e-12	1.72574e-08
303	10	15118748	T	C	OLAH	IGR	Alu_Repeats	54	85.714	0.826	18	40	0.77	0.708095	0.322372	-0.385723	2.49915e-06	0.000462408
304	7	44841857	A	G	PPIA	3'UTR	Alu_Repeats	48	76.19	0.525	2	4.444	0.312	0.39973	0.0145349	-0.385195	2.32163e-12	5.65741e-09
305	22	42534276	C	G	NDUFA6-AS1	RNA	Non_Alu_Repeats	46	73.016	0.705	8	17.778	0.735	0.514556	0.129395	-0.38516	3.54305e-07	9.36539e-05
306	12	29546119	A	G	OVCH1-AS1	Intron	Alu_Repeats	26	41.27	0.989	1	2.222	1	0.408317	0.0232558	-0.385062	9.99095e-06	0.0014104
307	1	78490384	A	G	GIPC2	Intron	Alu_Repeats	38	60.317	0.638	0	0	0	0.384952	0	-0.384952	9.1495e-10	7.55438e-07
308	7	4938313	T	C	Unknown	IGR	Alu_Repeats	51	80.952	0.475	0	0	0	0.384397	0	-0.384397	2.89265e-14	1.46156e-10
309	8	12881759	A	G	KIAA1456	Intron	Alu_Repeats	26	41.27	0.931	0	0	0	0.384143	0	-0.384143	1.93323e-06	0.000367336
310	17	30655833	T	C	C17orf75	IGR	Alu_Repeats	43	68.254	0.635	5	11.111	0.431	0.433714	0.0501395	-0.383575	2.99761e-09	2.00436e-06
311	1	85721807	T	C	C1orf52	Intron	Non_Alu_Non_Repeats	45	71.429	0.537	0	0	0	0.38354	0	-0.38354	4.65068e-12	1.01534e-08
312	19	54490504	A	G	CACNG8	3'UTR	Alu_Repeats	37	58.73	0.708	2	4.444	0.698	0.415746	0.0324651	-0.383281	4.89725e-08	1.95821e-05
313	X	139797557	G	A	LINC00632	IGR	Alu_Repeats	26	41.27	0.928	0	0	0	0.383063	0	-0.383063	1.78501e-06	0.000356342
314	11	32625687	A	G	EIF3M	3'UTR	Alu_Repeats	48	76.19	0.544	4	8.889	0.34	0.414587	0.0315814	-0.383006	8.01869e-12	1.59522e-08
315	20	29653358	G	A	Unknown	IGR	Non_Alu_Non_Repeats	36	57.143	0.871	8	17.778	0.708	0.497603	0.114907	-0.382696	8.64027e-06	0.00126268
316	19	53121375	T	C	ZNF83	Intron	Alu_Repeats	58	92.063	0.578	23	51.111	0.293	0.531937	0.149884	-0.382053	2.75976e-13	1.02433e-09
317	16	81032317	G	A	CMC2	Intron	Non_Alu_Repeats	34	53.968	0.707	0	0	0	0.381492	0	-0.381492	1.27629e-08	6.56921e-06
318	19	37173063	T	C	Unknown	IGR	Alu_Repeats	28	44.444	0.858	0	0	0	0.38119	0	-0.38119	6.03724e-07	0.000141875
319	1	223378613	T	C	Unknown	IGR	Non_Alu_Repeats	27	42.857	0.889	0	0	0	0.380984	0	-0.380984	1.08548e-06	0.000230555
320	1	10456516	A	G	PGD	5'Flank	Alu_Repeats	28	44.444	0.857	0	0	0	0.380762	0	-0.380762	6.02941e-07	0.000141875
321	16	67042555	A	G	CES4A	Intron	Alu_Repeats	31	49.206	0.774	0	0	0	0.38073	0	-0.38073	9.68934e-08	3.2546e-05
322	7	25160518	T	C	CYCS	3'UTR	Alu_Repeats	47	74.603	0.718	12	26.667	0.555	0.535365	0.154837	-0.380528	4.80112e-08	1.92457e-05
323	15	45025703	A	G	TRIM69	Intron	Alu_Repeats	46	73.016	0.581	3	6.667	0.629	0.424365	0.043907	-0.380458	5.37964e-10	4.81356e-07
324	16	1409299	A	G	GNPTG	Intron	Alu_Repeats	59	93.651	0.602	24	53.333	0.329	0.564048	0.183628	-0.38042	9.2999e-15	6.0617e-11
325	10	46969496	A	G	SYT15	Intron	Non_Alu_Non_Repeats	58	92.063	0.688	15	33.333	0.785	0.632984	0.252628	-0.380356	7.49752e-06	0.00110984
326	5	131289062	T	C	ACSL6	IGR	Alu_Repeats	52	82.54	0.461	0	0	0	0.380127	0	-0.380127	1.17634e-14	6.99078e-11
327	18	20876381	T	C	TMEM241	3'UTR	Alu_Repeats	48	76.19	0.646	17	37.778	0.297	0.492254	0.112186	-0.380068	5.64177e-09	3.41366e-06
328	12	121089864	A	G	CABP1	Intron	Alu_Repeats	44	69.841	0.544	0	0	0	0.379889	0	-0.379889	1.03144e-11	1.88106e-08
329	16	1409530	A	G	GNPTG	Intron	Alu_Repeats	52	82.54	0.598	13	28.889	0.376	0.493444	0.113651	-0.379793	1.54556e-10	1.75262e-07
330	10	91091083	T	C	IFIT3	Intron	Alu_Repeats	39	61.905	0.63	1	2.222	0.444	0.389984	0.0103256	-0.379659	1.20309e-09	9.38263e-07
331	10	91091575	T	C	IFIT3	Intron	Alu_Repeats	42	66.667	0.568	0	0	0	0.378952	0	-0.378952	4.85481e-11	6.75823e-08
332	17	72872675	T	C	FADS6	IGR	Alu_Repeats	33	52.381	0.723	0	0	0	0.378651	0	-0.378651	2.71123e-08	1.16327e-05
333	8	42987684	A	G	Unknown	IGR	Alu_Repeats	32	50.794	0.744	0	0	0	0.377937	0	-0.377937	5.15559e-08	1.96777e-05
334	20	29652605	A	T	Unknown	IGR	Alu_Repeats	36	57.143	0.792	4	8.889	0.805	0.452794	0.0748605	-0.377933	1.78898e-06	0.000356958
335	2	55524134	T	C	CCDC88A	Intron	Alu_Repeats	24	38.095	0.991	0	0	0	0.377667	0	-0.377667	5.35839e-06	0.000862287
336	4	56287255	A	G	TMEM165	Intron	Alu_Repeats	38	60.317	0.649	2	4.444	0.303	0.39127	0.014093	-0.377177	6.23726e-09	3.71786e-06
337	20	295817	T	C	Unknown	IGR	Alu_Repeats	45	71.429	0.71	9	20	0.62	0.506873	0.129814	-0.377059	1.3997e-07	4.5285e-05
338	1	1365438	A	G	TMEM88B	IGR	Alu_Repeats	53	84.127	0.448	0	0	0	0.376873	0	-0.376873	4.7008e-15	3.49519e-11
339	11	71274579	A	G	KRTAP5-10	5'Flank	Non_Alu_Repeats	24	38.095	0.989	0	0	0	0.376667	0	-0.376667	5.35784e-06	0.000862287
340	15	52013171	C	T	LYSMD2	IGR	Non_Alu_Repeats	39	61.905	0.608	0	0	0	0.376206	0	-0.376206	4.43288e-10	4.1127e-07
341	19	19870381	T	G	CTC-559E9.4	lincRNA	Non_Alu_Repeats	32	50.794	0.853	3	6.667	0.821	0.433095	0.0572558	-0.375839	4.40504e-06	0.000723984
342	5	17113117	T	C	Unknown	IGR	Alu_Repeats	38	60.317	0.623	0	0	0	0.375619	0	-0.375619	9.14709e-10	7.55438e-07
343	19	54489871	A	G	CACNG8	3'UTR	Alu_Repeats	52	82.54	0.504	5	11.111	0.346	0.415794	0.040186	-0.375608	4.20148e-13	1.44566e-09
344	8	141680434	T	C	PTK2	Intron	Alu_Repeats	36	57.143	0.668	1	2.222	0.273	0.381587	0.00634884	-0.375238	9.12563e-09	4.88838e-06
345	5	132029860	T	C	KIF3A	IGR	Alu_Repeats	61	96.825	0.557	28	62.222	0.262	0.539556	0.165395	-0.37416	1.5407e-16	2.6281e-12
346	17	76232358	T	C	TMEM235	Intron	Non_Alu_Non_Repeats	37	58.73	0.636	0	0	0	0.37381	0	-0.37381	1.76129e-09	1.30625e-06
347	22	18911868	T	C	PRODH	Intron	Alu_Repeats	41	65.079	0.597	1	2.222	0.633	0.388524	0.0147209	-0.373803	7.78996e-10	6.75903e-07
348	10	88963038	G	A	NUTM2A-AS1	RNA	Alu_Repeats	30	47.619	0.883	2	4.444	1	0.420302	0.0465116	-0.37379	4.57814e-06	0.000749056
349	X	73416925	T	C	Unknown	IGR	Non_Alu_Repeats	53	84.127	0.471	4	8.889	0.248	0.396508	0.0231163	-0.373392	5.62956e-14	2.6865e-10
350	4	57326126	A	G	PAICS	IGR	Alu_Repeats	57	90.476	0.53	15	33.333	0.303	0.479111	0.105721	-0.37339	4.37467e-13	1.49245e-09
351	16	1027619	C	T	RP11-161M6.2	lincRNA	Non_Alu_Non_Repeats	34	53.968	0.69	0	0	0	0.372429	0	-0.372429	1.37205e-08	6.86839e-06
352	19	17887638	A	G	FCHO1	Intron	Alu_Repeats	25	39.683	0.997	1	2.222	1	0.39546	0.0232558	-0.372205	1.40344e-05	0.0018385
353	1	145693958	A	G	RNF115	3'UTR	Alu_Repeats	40	63.492	0.617	2	4.444	0.422	0.391635	0.0196512	-0.371984	1.975e-09	1.39506e-06
354	12	124410742	T	C	DNAH10OS	IGR	Alu_Repeats	25	39.683	0.937	0	0	0	0.371921	0	-0.371921	3.39346e-06	0.000584691
355	4	57976234	T	C	IGFBP7	Missense_Mutation	Non_Alu_Non_Repeats	57	90.476	0.456	5	11.111	0.353	0.412286	0.0410465	-0.371239	1.30112e-14	7.60884e-11
356	12	8537015	T	C	LINC00937	lincRNA	Alu_Repeats	34	53.968	0.862	5	11.111	0.808	0.465175	0.0939767	-0.371198	1.96131e-05	0.0023585
357	22	38488914	A	G	BAIAP2L2	Intron	Alu_Repeats	33	52.381	0.708	0	0	0	0.370889	0	-0.370889	2.71123e-08	1.16327e-05
358	1	109746734	A	G	KIAA1324	IGR	Alu_Repeats	34	53.968	0.704	1	2.222	0.4	0.380143	0.00930233	-0.370841	3.62374e-08	1.49804e-05
359	12	124411650	T	C	DNAH10OS	3'UTR	Alu_Repeats	31	49.206	0.787	1	2.222	0.727	0.387429	0.016907	-0.370522	3.35485e-07	8.92085e-05
360	3	197339888	T	C	AC024560.3	RNA	Alu_Repeats	53	84.127	0.536	13	28.889	0.265	0.45054	0.0802093	-0.37033	1.07408e-11	1.94382e-08
361	9	111898461	T	C	FRRS1L	3'UTR	Alu_Repeats	47	74.603	0.496	0	0	0	0.370286	0	-0.370286	9.08992e-13	2.64292e-09
362	16	1383716	C	T	BAIAP3	5'Flank	Non_Alu_Non_Repeats	35	55.556	0.75	2	4.444	1	0.41646	0.0465116	-0.369949	3.92539e-07	0.000102677
363	1	10456182	A	G	PGD	5'Flank	Alu_Repeats	48	76.19	0.485	0	0	0	0.369762	0	-0.369762	3.90791e-13	1.36465e-09
364	22	18579848	A	G	PEX26	3'UTR	Non_Alu_Repeats	47	74.603	0.549	7	15.556	0.244	0.409508	0.0397674	-0.36974	1.08973e-10	1.28858e-07
365	20	34301692	T	C	RBM39	Intron	Alu_Repeats	56	88.889	0.416	0	0	0	0.36973	0	-0.36973	2.72337e-16	3.97357e-12
366	16	67041757	A	G	CES4A	Intron	Alu_Repeats	42	66.667	0.554	0	0	0	0.369333	0	-0.369333	4.8465e-11	6.75823e-08
367	22	26120867	A	G	ADRBK2	3'UTR	Alu_Repeats	46	73.016	0.504	1	2.222	0.2	0.368175	0	-0.368175	2.07122e-12	5.08675e-09
368	20	33438331	T	C	GGT7	Intron	Alu_Repeats	35	55.556	0.662	0	0	0	0.367937	0	-0.367937	7.24068e-09	4.00917e-06
369	17	26935440	T	C	SGK494	IGR	Alu_Repeats	54	85.714	0.567	14	31.111	0.364	0.486048	0.118535	-0.367513	4.75693e-11	6.75823e-08
370	2	61284289	A	G	Unknown	IGR	Alu_Repeats	32	50.794	0.724	0	0	0	0.367492	0	-0.367492	5.15318e-08	1.96777e-05
371	1	10456208	A	G	PGD	5'Flank	Alu_Repeats	44	69.841	0.536	1	2.222	0.3	0.374444	0.00697674	-0.367468	2.77014e-11	4.32917e-08
372	1	10456595	A	G	PGD	5'Flank	Alu_Repeats	40	63.492	0.579	0	0	0	0.367302	0	-0.367302	2.15877e-10	2.27628e-07
373	X	47068692	A	G	UBA1	Intron	Alu_Repeats	34	53.968	0.762	6	13.333	0.316	0.411349	0.0441163	-0.367233	2.43808e-06	0.000451942
374	2	136478923	A	G	R3HDM1	Intron	Alu_Repeats	31	49.206	0.746	0	0	0	0.36719	0	-0.36719	9.68601e-08	3.2546e-05
375	22	29835510	T	C	RFPL1	Intron	Alu_Repeats	52	82.54	0.445	0	0	0	0.367127	0	-0.367127	1.17717e-14	6.99078e-11
376	13	50487480	T	C	SPRYD7	3'UTR	Alu_Repeats	53	84.127	0.614	10	22.222	0.645	0.516873	0.149884	-0.366989	5.27686e-08	2.01072e-05
377	17	36691654	T	C	SRCIN1	Intron	Alu_Repeats	31	49.206	0.745	0	0	0	0.366794	0	-0.366794	9.69489e-08	3.2546e-05
378	5	156904831	T	C	ADAM19	3'UTR	Non_Alu_Repeats	41	65.079	0.63	5	11.111	0.373	0.410032	0.0433488	-0.366683	9.14664e-09	4.8952e-06
379	5	133728590	A	G	UBE2B	IGR	Alu_Repeats	31	49.206	0.744	0	0	0	0.366111	0	-0.366111	9.69156e-08	3.2546e-05
380	11	67856293	T	C	CHKA	Intron	Alu_Repeats	32	50.794	0.766	3	6.667	0.333	0.388841	0.0232326	-0.365609	8.43543e-07	0.000191908
381	19	20803967	G	C	ZNF626	3'UTR	Alu_Repeats	38	60.317	0.773	5	11.111	0.871	0.466413	0.101233	-0.36518	2.78275e-06	0.00050808
382	14	89088388	G	C	EML5	Intron	Non_Alu_Repeats	23	36.508	1	0	0	0	0.365079	0	-0.365079	8.5119e-06	0.00124601
383	12	107280405	A	G	RIC8B	3'UTR	Non_Alu_Repeats	50	79.365	0.475	2	4.444	0.259	0.377016	0.0120465	-0.364969	3.16692e-13	1.14368e-09
384	14	45600756	T	C	FKBP3	Intron	Alu_Repeats	38	60.317	0.681	8	17.778	0.246	0.410524	0.0457907	-0.364733	4.19671e-07	0.00010871
385	17	36691128	T	C	SRCIN1	Intron	Alu_Repeats	25	39.683	0.919	0	0	0	0.36454	0	-0.36454	3.40634e-06	0.000584691
386	20	29652660	G	C	Unknown	IGR	Alu_Repeats	32	50.794	0.745	1	2.222	0.6	0.378429	0.0139535	-0.364475	1.88623e-07	5.6363e-05
387	11	93468592	T	C	TAF1D	IGR	Alu_Repeats	44	69.841	0.65	14	31.111	0.275	0.453762	0.0894884	-0.364274	3.51258e-07	9.29098e-05
388	12	121094685	A	G	CABP1	Intron	Alu_Repeats	50	79.365	0.459	0	0	0	0.363968	0	-0.363968	7.01338e-14	3.10963e-10
389	8	48889633	A	G	MCM4	3'UTR	Alu_Repeats	46	73.016	0.515	2	4.444	0.264	0.376222	0.0123023	-0.36392	1.04267e-11	1.89553e-08
390	1	10449790	A	G	RN7SL721P	RNA	Alu_Repeats	41	65.079	0.558	0	0	0	0.363317	0	-0.363317	1.02688e-10	1.24748e-07
391	3	197339658	T	C	AC024560.3	RNA	Alu_Repeats	57	90.476	0.656	30	66.667	0.34	0.593778	0.230628	-0.36315	3.20397e-11	4.89272e-08
392	1	10455454	A	G	Unknown	IGR	Alu_Repeats	37	58.73	0.618	0	0	0	0.363032	0	-0.363032	1.84094e-09	1.31582e-06
393	X	139865334	G	A	CDR1	IGR	Non_Alu_Non_Repeats	34	53.968	0.673	0	0	0	0.362952	0	-0.362952	1.4098e-08	6.86839e-06
394	12	124410566	T	C	DNAH10OS	IGR	Alu_Repeats	40	63.492	0.694	6	13.333	0.559	0.440921	0.078	-0.362921	1.5672e-07	4.99385e-05
395	22	21334873	G	C	LZTR1	5'Flank	Non_Alu_Non_Repeats	35	55.556	0.653	0	0	0	0.362794	0	-0.362794	7.09481e-09	4.00917e-06
396	19	35641179	A	G	FXYD7	Intron	Alu_Repeats	41	65.079	0.557	0	0	0	0.362762	0	-0.362762	1.03077e-10	1.24748e-07
397	10	46970792	G	C	SYT15	5'Flank	Non_Alu_Non_Repeats	42	66.667	0.587	2	4.444	0.625	0.391508	0.0290698	-0.362438	1.5466e-09	1.16424e-06
398	22	38488413	A	G	BAIAP2L2	Intron	Alu_Repeats	31	49.206	0.736	0	0	0	0.362302	0	-0.362302	9.69601e-08	3.2546e-05
399	14	68032176	A	G	PLEKHH1	Intron	Alu_Repeats	39	61.905	0.603	1	2.222	0.5	0.373381	0.0116279	-0.361753	1.31923e-09	1.016e-06
400	15	41869887	A	G	TYRO3	Intron	Alu_Repeats	48	76.19	0.484	1	2.222	0.3	0.368587	0.00697674	-0.361611	8.699e-13	2.64292e-09
401	17	17763010	T	C	TOM1L2	Intron	Alu_Repeats	29	46.032	0.979	4	8.889	0.962	0.450667	0.0895349	-0.361132	5.8224e-05	0.00555176
402	19	41036491	G	A	SPTBN4	Intron	Non_Alu_Non_Repeats	34	53.968	0.669	0	0	0	0.361127	0	-0.361127	1.38195e-08	6.86839e-06
403	12	121084342	A	G	CABP1	Intron	Alu_Repeats	25	39.683	0.91	0	0	0	0.361111	0	-0.361111	3.41612e-06	0.000584691
404	1	145694111	A	G	RNF115	3'UTR	Alu_Repeats	35	55.556	0.672	1	2.222	0.545	0.373381	0.0126744	-0.360707	2.38353e-08	1.09634e-05
405	8	30044856	A	G	Unknown	IGR	Alu_Repeats	30	47.619	0.787	1	2.222	0.6	0.374635	0.0139535	-0.360681	5.38583e-07	0.000134258
406	19	422534	G	A	SHC2	Intron	Non_Alu_Non_Repeats	46	73.016	0.57	3	6.667	0.8	0.416206	0.055814	-0.360392	1.4276e-09	1.09107e-06
407	1	40147856	T	C	HPCAL4	3'UTR	Non_Alu_Non_Repeats	50	79.365	0.454	0	0	0	0.360333	0	-0.360333	7.02048e-14	3.10963e-10
408	2	191229501	A	G	INPP1	Intron	Alu_Repeats	30	47.619	0.778	1	2.222	0.455	0.370492	0.0105814	-0.359911	4.94848e-07	0.000125507
409	8	21892848	A	G	NPM2	Intron	Alu_Repeats	48	76.19	0.472	0	0	0	0.35981	0	-0.35981	3.92754e-13	1.36465e-09
410	17	36691106	T	C	SRCIN1	Intron	Alu_Repeats	28	44.444	0.809	0	0	0	0.359587	0	-0.359587	6.04116e-07	0.000141875
411	19	56150717	A	G	ZNF581	Intron	Alu_Repeats	42	66.667	0.635	10	22.222	0.276	0.423413	0.0642326	-0.35918	7.28378e-08	2.63993e-05
412	22	26121801	A	G	ADRBK2	3'UTR	Alu_Repeats	29	46.032	0.793	1	2.222	0.263	0.365079	0.00611628	-0.358963	9.61477e-07	0.000215497
413	1	78487517	A	G	GIPC2	Intron	Alu_Repeats	33	52.381	0.725	2	4.444	0.709	0.379984	0.0213256	-0.358659	2.63075e-07	7.50042e-05
414	1	11088977	A	G	MASP2	Intron	Alu_Repeats	47	74.603	0.558	8	17.778	0.31	0.41627	0.0576512	-0.358619	4.90825e-10	4.465e-07
415	12	132331847	A	G	MMP17	Intron	Alu_Repeats	31	49.206	0.785	2	4.444	0.596	0.386317	0.0277209	-0.358597	7.35927e-07	0.000169753
416	14	74524774	T	C	ALDH6A1	3'UTR	Alu_Repeats	61	96.825	0.685	35	77.778	0.384	0.663714	0.305698	-0.358017	6.42499e-13	2.04313e-09
417	16	1411063	A	G	GNPTG	Intron	Alu_Repeats	53	84.127	0.662	19	42.222	0.451	0.557159	0.199465	-0.357694	7.66046e-10	6.66832e-07
418	3	170180511	T	C	SLC7A14	3'UTR	Alu_Repeats	34	53.968	0.688	1	2.222	0.6	0.37154	0.0139535	-0.357586	4.80433e-08	1.92489e-05
419	10	46971844	C	G	SYT15	5'Flank	Non_Alu_Non_Repeats	59	93.651	0.71	18	40	0.734	0.664683	0.307186	-0.357496	8.04295e-05	0.00732746
420	10	101992810	T	C	CWF19L1	5'UTR	Alu_Repeats	52	82.54	0.7	27	60	0.36	0.577397	0.220233	-0.357164	2.56134e-08	1.15884e-05
421	15	75645702	A	G	MAN2C1	IGR	Alu_Repeats	43	68.254	0.702	12	26.667	0.436	0.47881	0.121698	-0.357112	6.37811e-07	0.00014895
422	8	42388593	T	C	SLC20A2	Intron	Alu_Repeats	25	39.683	0.957	1	2.222	1	0.379921	0.0232558	-0.356665	2.10676e-05	0.00251231
423	19	50821325	T	C	KCNC3	Intron	Alu_Repeats	38	60.317	0.591	0	0	0	0.356413	0	-0.356413	9.14709e-10	7.55438e-07
424	13	115063876	A	G	UPF3A	Intron	Alu_Repeats	29	46.032	0.773	0	0	0	0.355841	0	-0.355841	3.11959e-07	8.7479e-05
425	17	43718609	A	G	CRHR1	Intron	Alu_Repeats	46	73.016	0.686	12	26.667	0.521	0.501	0.145442	-0.355558	3.32852e-07	8.85378e-05
426	16	67041895	A	G	CES4A	Intron	Alu_Repeats	28	44.444	0.799	0	0	0	0.355238	0	-0.355238	6.04378e-07	0.000141875
427	11	65540460	T	C	AP5B1	IGR	Alu_Repeats	49	77.778	0.526	7	15.556	0.335	0.409476	0.0545349	-0.354941	1.1618e-10	1.36775e-07
428	1	36067760	T	C	PSMB2	3'UTR	Alu_Repeats	63	100	0.633	35	77.778	0.352	0.633381	0.278558	-0.354823	8.26464e-14	3.52442e-10
429	17	43720818	A	G	CRHR1	Intron	Alu_Repeats	38	60.317	0.633	3	6.667	0.392	0.381937	0.0273721	-0.354564	1.42664e-08	6.92771e-06
430	11	73594813	A	G	PAAF1	Intron	Alu_Repeats	33	52.381	0.693	1	2.222	0.385	0.362937	0.00895349	-0.353983	7.70181e-08	2.77389e-05
431	22	18911555	T	C	PRODH	Intron	Alu_Repeats	24	38.095	0.99	1	2.222	1	0.377206	0.0232558	-0.353951	2.70687e-05	0.00309976
432	19	5684064	A	G	HSD11B1L	5'UTR	Alu_Repeats	37	58.73	0.615	1	2.222	0.308	0.360968	0.00716279	-0.353805	4.91457e-09	3.00915e-06
433	14	31565144	A	G	AP4S1	IGR	Alu_Repeats	48	76.19	0.53	6	13.333	0.364	0.403746	0.0507674	-0.352979	3.53117e-11	5.32142e-08
434	11	71997657	T	C	Unknown	IGR	Alu_Repeats	44	69.841	0.649	7	15.556	0.617	0.453333	0.100419	-0.352915	4.57751e-07	0.000117361
435	1	10456871	A	G	PGD	5'Flank	Alu_Repeats	44	69.841	0.505	0	0	0	0.35281	0	-0.35281	1.0316e-11	1.88106e-08
436	7	150777520	T	C	FASTK	Intron	Alu_Repeats	46	73.016	0.482	0	0	0	0.35227	0	-0.35227	2.07154e-12	5.08675e-09
437	16	1030154	G	C	SOX8	5'Flank	Non_Alu_Non_Repeats	40	63.492	0.554	0	0	0	0.351984	0	-0.351984	2.14697e-10	2.27628e-07
438	6	102337689	A	G	GRIK2	Missense_Mutation	Non_Alu_Non_Repeats	42	66.667	0.528	0	0	0	0.351698	0	-0.351698	4.85412e-11	6.75823e-08
439	4	2013032	T	C	NELFA	5'Flank	Alu_Repeats	43	68.254	0.515	0	0	0	0.351238	0	-0.351238	2.2539e-11	3.6145e-08
440	8	117800528	A	G	UTP23	Intron	Alu_Repeats	34	53.968	0.651	0	0	0	0.351175	0	-0.351175	1.40895e-08	6.86839e-06
441	19	58638685	C	T	ZNF329	3'UTR	Alu_Repeats	33	52.381	0.67	0	0	0	0.351111	0	-0.351111	2.68421e-08	1.16327e-05
442	6	36109331	A	G	MAPK13	IGR	Alu_Repeats	37	58.73	0.613	1	2.222	0.385	0.359921	0.00895349	-0.350967	4.91634e-09	3.00915e-06
443	2	97538500	A	G	SEMA4C	5'Flank	Alu_Repeats	30	47.619	0.822	2	4.444	0.867	0.391286	0.0403256	-0.35096	5.33383e-06	0.000859369
444	6	90068049	T	C	Unknown	IGR	Alu_Repeats	32	50.794	0.691	0	0	0	0.350841	0	-0.350841	5.15559e-08	1.96777e-05
445	12	117289312	A	G	RNFT2	3'UTR	Alu_Repeats	34	53.968	0.733	3	6.667	0.641	0.395444	0.0447209	-0.350724	9.2451e-07	0.000208308
446	2	44456053	A	G	PPM1B	Intron	Alu_Repeats	29	46.032	0.762	0	0	0	0.350587	0	-0.350587	3.31734e-07	8.83186e-05
447	19	35821848	A	G	CD22	Intron	Alu_Repeats	29	46.032	0.76	0	0	0	0.350048	0	-0.350048	3.31844e-07	8.83186e-05
448	1	10453678	A	G	Unknown	IGR	Alu_Repeats	25	39.683	0.882	0	0	0	0.349937	0	-0.349937	3.41507e-06	0.000584691
449	22	19010064	A	G	DGCR9	lincRNA	Alu_Repeats	39	61.905	0.565	0	0	0	0.349857	0	-0.349857	4.47597e-10	4.1127e-07
450	7	148886338	A	G	Unknown	IGR	Alu_Repeats	31	49.206	0.711	0	0	0	0.349841	0	-0.349841	9.6849e-08	3.2546e-05
451	1	92488904	T	C	Unknown	IGR	Alu_Repeats	41	65.079	0.651	6	13.333	0.53	0.423683	0.0739535	-0.349729	7.94401e-08	2.85215e-05
452	19	37122997	C	T	CTD-3234P18.2	lincRNA	Non_Alu_Non_Repeats	34	53.968	0.676	1	2.222	0.667	0.365063	0.0155116	-0.349552	8.68257e-08	3.07119e-05
453	2	136478866	A	G	R3HDM1	Intron	Alu_Repeats	30	47.619	0.734	0	0	0	0.349492	0	-0.349492	1.80267e-07	5.41385e-05
454	17	55913311	T	C	RP11-60A24.3	lincRNA	Non_Alu_Non_Repeats	27	42.857	0.815	0	0	0	0.349444	0	-0.349444	1.02625e-06	0.000228102
455	X	73416963	T	C	Unknown	IGR	Non_Alu_Repeats	60	95.238	0.591	30	66.667	0.314	0.563222	0.214047	-0.349176	1.84011e-13	7.19633e-10
456	17	29109423	A	G	CRLF3	IGR	Alu_Repeats	41	65.079	0.578	4	8.889	0.293	0.376302	0.0272791	-0.349023	3.55526e-09	2.32459e-06
457	9	68420544	G	C	Unknown	IGR	Non_Alu_Non_Repeats	31	49.206	0.743	2	4.444	0.361	0.365698	0.0167674	-0.348931	7.82477e-07	0.000179236
458	9	131501388	T	C	ZER1	Intron	Alu_Repeats	25	39.683	0.879	0	0	0	0.348683	0	-0.348683	3.42032e-06	0.000584691
459	4	47418669	A	C	GABRB1	Intron	Alu_Repeats	23	36.508	0.954	0	0	0	0.34846	0	-0.34846	9.86901e-06	0.0014104
460	22	39643764	A	G	Unknown	IGR	Alu_Repeats	27	42.857	0.813	0	0	0	0.348381	0	-0.348381	1.08917e-06	0.000230555
461	7	154682748	A	G	DPP6	Intron	Alu_Repeats	24	38.095	0.914	0	0	0	0.348365	0	-0.348365	5.98103e-06	0.000911649
462	5	125830599	A	G	GRAMD3	IGR	Alu_Repeats	32	50.794	0.819	5	11.111	0.581	0.415778	0.0675116	-0.348266	7.08304e-06	0.00105491
463	4	128958703	A	G	C4orf29	3'UTR	Alu_Repeats	32	50.794	0.697	1	2.222	0.3	0.354159	0.00697674	-0.347182	1.37095e-07	4.44816e-05
464	17	43718824	A	G	CRHR1	Intron	Alu_Repeats	52	82.54	0.549	15	33.333	0.304	0.453238	0.10614	-0.347099	3.19795e-11	4.89272e-08
465	15	42131246	A	G	JMJD7-PLA2G4B	Intron	Non_Alu_Non_Repeats	38	60.317	0.575	0	0	0	0.347095	0	-0.347095	9.13987e-10	7.55438e-07
466	14	68033358	A	G	PLEKHH1	Intron	Alu_Repeats	41	65.079	0.549	1	2.222	0.455	0.357254	0.0105814	-0.346673	3.2233e-10	3.21325e-07
467	10	101152720	G	T	CNNM1	3'UTR	Alu_Repeats	40	63.492	0.718	5	11.111	0.938	0.455683	0.109047	-0.346636	4.92748e-06	0.000799848
468	19	11588161	T	C	CTC-398G3.6	Intron	Alu_Repeats	34	53.968	0.642	0	0	0	0.346254	0	-0.346254	1.40997e-08	6.86839e-06
469	19	8328746	A	G	CERS4	IGR	Alu_Repeats	27	42.857	0.888	2	4.444	0.738	0.380508	0.0343023	-0.346206	1.21251e-05	0.00160729
470	11	32625769	A	G	EIF3M	3'UTR	Alu_Repeats	51	80.952	0.459	4	8.889	0.275	0.371619	0.0256047	-0.346014	6.44755e-13	2.04313e-09
471	17	80251848	A	G	RP13-516M14.4	lincRNA	Alu_Repeats	49	77.778	0.478	3	6.667	0.371	0.371841	0.0258605	-0.345981	8.411e-12	1.66912e-08
472	12	124410657	T	C	DNAH10OS	IGR	Alu_Repeats	26	41.27	0.838	0	0	0	0.345968	0	-0.345968	1.93282e-06	0.000367336
473	9	131188509	A	G	CERCAM	Intron	Alu_Repeats	26	41.27	0.838	0	0	0	0.345857	0	-0.345857	1.94151e-06	0.000367336
474	13	53263983	A	G	SUGT1	IGR	Alu_Repeats	30	47.619	0.753	1	2.222	0.545	0.358508	0.0126744	-0.345834	4.94494e-07	0.000125457
475	10	30600558	T	C	MTPAP	3'UTR	Non_Alu_Non_Repeats	27	42.857	0.806	0	0	0	0.345397	0	-0.345397	1.01324e-06	0.000225709
476	17	57352018	A	G	GDPD1	IGR	Alu_Repeats	42	66.667	0.535	1	2.222	0.5	0.356746	0.0116279	-0.345118	2.02551e-10	2.23061e-07
477	1	33149266	A	G	SYNC	Intron	Alu_Repeats	51	80.952	0.49	9	20	0.246	0.396619	0.0515349	-0.345084	5.61412e-12	1.17826e-08
478	20	36016967	A	G	SRC	Intron	Alu_Repeats	32	50.794	0.707	1	2.222	0.615	0.359286	0.0143023	-0.344983	1.92225e-07	5.72901e-05
479	4	77864076	T	C	Unknown	IGR	Alu_Repeats	39	61.905	0.585	2	4.444	0.379	0.36219	0.0176047	-0.344586	3.85912e-09	2.42851e-06
480	11	71275226	G	A	KRTAP5-10	5'Flank	Non_Alu_Repeats	22	34.921	0.986	0	0	0	0.34419	0	-0.34419	1.67792e-05	0.00215857
481	6	36109370	A	G	MAPK13	IGR	Alu_Repeats	36	57.143	0.632	1	2.222	0.735	0.361063	0.017093	-0.34397	3.39967e-08	1.41588e-05
482	10	102777203	T	C	PDZD7	3'UTR	Alu_Repeats	37	58.73	0.597	1	2.222	0.3	0.350857	0.00697674	-0.34388	4.91693e-09	3.00915e-06
483	10	121332701	T	C	TIAL1	IGR	Alu_Repeats	45	71.429	0.481	0	0	0	0.343698	0	-0.343698	4.65633e-12	1.01534e-08
484	17	29861528	A	G	RAB11FIP4	3'UTR	Alu_Repeats	52	82.54	0.416	0	0	0	0.343683	0	-0.343683	1.17531e-14	6.99078e-11
485	17	29108532	A	G	CRLF3	IGR	Alu_Repeats	33	52.381	0.706	3	6.667	0.377	0.369857	0.0262791	-0.343578	5.13024e-07	0.000129462
486	20	50204676	T	C	Unknown	IGR	Alu_Repeats	45	71.429	0.481	0	0	0	0.343365	0	-0.343365	4.65209e-12	1.01534e-08
487	3	179089207	A	G	MFN1	Intron	Alu_Repeats	24	38.095	0.976	2	4.444	0.613	0.371825	0.0285116	-0.343314	4.73028e-05	0.0048483
488	3	40507607	A	G	RP11-391M1.4	lincRNA	Alu_Repeats	58	92.063	0.552	21	46.667	0.352	0.507984	0.164674	-0.34331	1.39246e-10	1.5948e-07
489	19	3287148	A	G	CELF5	Intron	Non_Alu_Repeats	35	55.556	0.617	0	0	0	0.342857	0	-0.342857	7.09922e-09	4.00917e-06
490	1	161340806	A	G	RP11-122G18.5	lincRNA	Alu_Repeats	33	52.381	0.724	4	8.889	0.399	0.379302	0.0371395	-0.342162	1.60663e-06	0.000325432
491	1	145694017	A	G	RNF115	3'UTR	Alu_Repeats	40	63.492	0.55	1	2.222	0.3	0.349016	0.00697674	-0.342039	5.19522e-10	4.67826e-07
492	12	117647105	T	C	NOS1	3'UTR	Non_Alu_Repeats	30	47.619	0.718	0	0	0	0.341746	0	-0.341746	1.69339e-07	5.34916e-05
493	19	16466159	T	C	EPS15L1	3'UTR	Non_Alu_Non_Repeats	23	36.508	1	1	2.222	1	0.364952	0.0232558	-0.341697	4.21793e-05	0.00437463
494	6	31732958	T	C	VWA7	IGR	Alu_Repeats	35	55.556	0.644	2	4.444	0.343	0.357619	0.0159302	-0.341689	4.78998e-08	1.92106e-05
495	5	86616395	T	C	RASA1	Intron	Non_Alu_Repeats	40	63.492	0.577	2	4.444	0.531	0.366302	0.0246977	-0.341604	3.92283e-09	2.46667e-06
496	12	55352932	T	C	TESPA1	Intron	Non_Alu_Repeats	26	41.27	0.827	0	0	0	0.341492	0	-0.341492	1.81081e-06	0.000361134
497	13	22093483	T	C	MICU2	Intron	Alu_Repeats	28	44.444	0.767	0	0	0	0.341032	0	-0.341032	6.03855e-07	0.000141875
498	11	71237306	C	G	KRTAP5-7	5'Flank	Non_Alu_Repeats	27	42.857	0.796	0	0	0	0.340937	0	-0.340937	1.08894e-06	0.000230555
499	8	121066066	A	G	DEPTOR	IGR	Alu_Repeats	37	58.73	0.652	5	11.111	0.359	0.382683	0.0417674	-0.340915	1.04503e-07	3.4592e-05
500	17	29122919	A	G	CRLF3	Intron	Alu_Repeats	33	52.381	0.681	2	4.444	0.336	0.356508	0.0156279	-0.34088	1.7547e-07	5.41385e-05
501	17	36691511	T	C	SRCIN1	Intron	Alu_Repeats	34	53.968	0.631	0	0	0	0.340794	0	-0.340794	1.40963e-08	6.86839e-06
502	2	44455560	A	G	PPM1B	Intron	Alu_Repeats	40	63.492	0.537	0	0	0	0.340714	0	-0.340714	2.16292e-10	2.27628e-07
503	19	6379137	T	C	GTF2F1	IGR	Alu_Repeats	46	73.016	0.537	8	17.778	0.278	0.392016	0.0516512	-0.340365	5.85756e-10	5.21211e-07
504	5	17110254	T	C	CTD-2228A4.1	lincRNA	Alu_Repeats	26	41.27	0.825	0	0	0	0.340302	0	-0.340302	1.94454e-06	0.000367336
505	22	26121077	A	G	ADRBK2	3'UTR	Alu_Repeats	48	76.19	0.542	11	24.444	0.316	0.41319	0.0730233	-0.340167	2.67092e-10	2.74529e-07
506	6	24428704	T	C	GPLD1	3'UTR	Non_Alu_Repeats	33	52.381	0.649	0	0	0	0.339968	0	-0.339968	2.71155e-08	1.16327e-05
507	9	130923921	G	A	C9orf16	Intron	Alu_Repeats	26	41.27	0.88	1	2.222	1	0.36319	0.0232558	-0.339935	9.99095e-06	0.0014104
508	22	19003706	A	G	DGCR9	lincRNA	Non_Alu_Non_Repeats	44	69.841	0.486	0	0	0	0.339683	0	-0.339683	1.03098e-11	1.88106e-08
509	5	133729097	A	G	UBE2B	IGR	Alu_Repeats	26	41.27	0.822	0	0	0	0.339111	0	-0.339111	1.94191e-06	0.000367336
510	12	124411642	T	C	DNAH10OS	3'UTR	Alu_Repeats	37	58.73	0.601	1	2.222	0.615	0.352714	0.0143023	-0.338412	8.77494e-09	4.73739e-06
511	2	201843379	T	C	FAM126B	3'UTR	Alu_Repeats	33	52.381	0.646	0	0	0	0.338222	0	-0.338222	2.71155e-08	1.16327e-05
512	14	53242354	T	C	GNPNAT1	5'Flank	Alu_Repeats	59	93.651	0.438	12	26.667	0.258	0.409841	0.0720698	-0.337772	4.34826e-15	3.49519e-11
513	1	166028771	T	C	AL626787.1	5'Flank	Non_Alu_Repeats	40	63.492	0.579	5	11.111	0.258	0.367714	0.03	-0.337714	1.41789e-08	6.88938e-06
514	2	136476130	A	G	R3HDM1	Intron	Alu_Repeats	32	50.794	0.665	0	0	0	0.337667	0	-0.337667	5.15498e-08	1.96777e-05
515	19	58210746	A	G	ZNF154	3'UTR	Alu_Repeats	32	50.794	0.71	1	2.222	1	0.360873	0.0232558	-0.337617	3.93589e-07	0.000102851
516	15	64447075	A	G	SNX22	3'UTR	Alu_Repeats	33	52.381	0.644	0	0	0	0.337476	0	-0.337476	2.70638e-08	1.16327e-05
517	8	56981473	T	C	RPS20	Intron	Alu_Repeats	43	68.254	0.613	5	11.111	0.7	0.418667	0.0813721	-0.337295	4.05901e-07	0.000105655
518	7	5888102	A	G	ZNF815P	RNA	Alu_Repeats	33	52.381	0.69	2	4.444	0.525	0.361635	0.0244186	-0.337216	2.20108e-07	6.4192e-05
519	17	43722381	A	G	CRHR1	Intron	Alu_Repeats	32	50.794	0.676	1	2.222	0.273	0.343508	0.00634884	-0.337159	1.37095e-07	4.44816e-05
520	1	114258020	T	C	PHTF1	Intron	Alu_Repeats	31	49.206	0.697	1	2.222	0.25	0.342873	0.00581395	-0.337059	2.62113e-07	7.47722e-05
521	14	31564650	A	G	AP4S1	IGR	Alu_Repeats	47	74.603	0.745	16	35.556	0.589	0.555841	0.219116	-0.336725	5.97174e-07	0.000141875
522	17	1940702	A	G	DPH1	Intron	Non_Alu_Non_Repeats	35	55.556	0.606	0	0	0	0.336492	0	-0.336492	7.23799e-09	4.00917e-06
523	13	22091869	T	C	MICU2	Intron	Alu_Repeats	28	44.444	0.757	0	0	0	0.336429	0	-0.336429	6.04312e-07	0.000141875
524	4	99796889	T	C	EIF4E	3'UTR	Alu_Repeats	34	53.968	0.622	0	0	0	0.335952	0	-0.335952	1.40963e-08	6.86839e-06
525	12	51904096	A	G	SLC4A8	IGR	Alu_Repeats	38	60.317	0.557	0	0	0	0.335778	0	-0.335778	9.13746e-10	7.55438e-07
526	1	33149414	A	G	SYNC	Intron	Alu_Repeats	50	79.365	0.525	10	22.222	0.35	0.416968	0.0812791	-0.335689	2.4772e-10	2.56591e-07
527	1	226791852	A	G	C1orf95	3'UTR	Non_Alu_Non_Repeats	39	61.905	0.542	0	0	0	0.335603	0	-0.335603	4.47597e-10	4.1127e-07
528	17	1942945	A	G	OVCA2	5'Flank	Alu_Repeats	46	73.016	0.595	12	26.667	0.355	0.434746	0.0992093	-0.335537	2.9157e-08	1.23812e-05
529	22	18911823	T	C	PRODH	Intron	Alu_Repeats	36	57.143	0.633	2	4.444	0.568	0.361921	0.0264186	-0.335502	5.75745e-08	2.17523e-05
530	1	156381419	T	C	C1orf61	Intron	Alu_Repeats	55	87.302	0.384	0	0	0	0.335492	0	-0.335492	7.16492e-16	8.20605e-12
531	2	95811606	T	C	ZNF514	IGR	Non_Alu_Non_Repeats	40	63.492	0.528	0	0	0	0.335365	0	-0.335365	2.15227e-10	2.27628e-07
532	5	142604928	A	G	ARHGAP26	3'UTR	Alu_Repeats	49	77.778	0.493	5	11.111	0.505	0.383714	0.0487442	-0.33497	3.02708e-10	3.06809e-07
533	7	25159932	T	C	CYCS	3'UTR	Alu_Repeats	55	87.302	0.654	24	53.333	0.446	0.570968	0.236	-0.334968	1.00779e-09	8.13656e-07
534	14	50801135	A	G	CDKL1	Intron	Alu_Repeats	41	65.079	0.555	2	4.444	0.564	0.361143	0.0262093	-0.334934	3.48475e-09	2.29104e-06
535	7	130629992	T	C	MKLN1-AS1	RNA	Non_Alu_Non_Repeats	30	47.619	0.765	5	11.111	0.252	0.364206	0.0293488	-0.334858	1.53584e-05	0.00198983
536	1	33098926	T	C	ZBTB8OS	Intron	Alu_Repeats	34	53.968	0.691	3	6.667	0.544	0.372778	0.0379767	-0.334801	6.91813e-07	0.000160346
537	12	49313425	T	C	CCDC65	Intron	Alu_Repeats	30	47.619	0.703	0	0	0	0.334698	0	-0.334698	1.80348e-07	5.41385e-05
538	3	170180456	T	C	SLC7A14	3'UTR	Alu_Repeats	36	57.143	0.598	1	2.222	0.3	0.341603	0.00697674	-0.334626	9.12778e-09	4.88838e-06
539	11	71237318	C	G	KRTAP5-7	5'Flank	Non_Alu_Repeats	27	42.857	0.781	0	0	0	0.334508	0	-0.334508	1.08894e-06	0.000230555
540	10	82196061	A	G	RP11-137H2.6	lincRNA	Alu_Repeats	32	50.794	0.749	2	4.444	1	0.380571	0.0465116	-0.33406	2.23078e-06	0.000416598
541	19	54489797	A	G	CACNG8	3'UTR	Alu_Repeats	50	79.365	0.433	2	4.444	0.204	0.343381	0.00948837	-0.333893	2.27321e-13	8.67845e-10
542	12	51905307	A	G	Unknown	IGR	Alu_Repeats	32	50.794	0.657	0	0	0	0.333778	0	-0.333778	5.14776e-08	1.96777e-05
543	17	75564458	A	G	RP11-13K12.5	lincRNA	Alu_Repeats	27	42.857	0.779	0	0	0	0.333778	0	-0.333778	1.08917e-06	0.000230555
544	X	77164198	A	G	ATP7A	5'Flank	Alu_Repeats	23	36.508	0.914	0	0	0	0.33354	0	-0.33354	1.03942e-05	0.0014104
545	2	8862906	T	C	KIDINS220	5'Flank	Alu_Repeats	52	82.54	0.404	0	0	0	0.333127	0	-0.333127	1.17696e-14	6.99078e-11
546	19	38889352	A	G	SPRED3	IGR	Non_Alu_Non_Repeats	46	73.016	0.456	0	0	0	0.333048	0	-0.333048	2.07026e-12	5.08675e-09
547	17	36691714	T	C	SRCIN1	Intron	Alu_Repeats	36	57.143	0.583	0	0	0	0.332921	0	-0.332921	3.67855e-09	2.32459e-06
548	15	25229998	C	G	SNURF	Intron	Non_Alu_Non_Repeats	21	33.333	0.998	0	0	0	0.332667	0	-0.332667	2.73693e-05	0.00313151
549	12	51905425	A	G	Unknown	IGR	Alu_Repeats	46	73.016	0.505	5	11.111	0.309	0.368524	0.0359767	-0.332547	1.74729e-10	1.95374e-07
550	11	71272420	G	A	Unknown	IGR	Non_Alu_Repeats	21	33.333	0.997	0	0	0	0.332206	0	-0.332206	2.73693e-05	0.00313151
551	7	130629626	T	C	MKLN1-AS1	RNA	Non_Alu_Non_Repeats	50	79.365	0.506	10	22.222	0.301	0.401921	0.07	-0.331921	1.67239e-10	1.88048e-07
552	15	64447302	A	G	SNX22	3'UTR	Alu_Repeats	33	52.381	0.634	0	0	0	0.331905	0	-0.331905	2.70961e-08	1.16327e-05
553	17	3405059	A	G	ASPA	3'UTR	Alu_Repeats	46	73.016	0.467	1	2.222	0.4	0.341016	0.00930233	-0.331714	5.90554e-12	1.22976e-08
554	7	99810355	T	C	STAG3	Intron	Alu_Repeats	50	79.365	0.51	10	22.222	0.314	0.404587	0.0729767	-0.331611	2.76021e-10	2.82936e-07
555	10	88968059	T	C	NUTM2A-AS1	RNA	Alu_Repeats	48	76.19	0.465	4	8.889	0.246	0.354508	0.022907	-0.331601	5.04111e-12	1.07774e-08
556	14	105058377	T	C	C14orf180	IGR	Non_Alu_Non_Repeats	53	84.127	0.394	0	0	0	0.33154	0	-0.33154	4.70586e-15	3.49519e-11
557	15	75645295	A	G	MAN2C1	IGR	Alu_Repeats	44	69.841	0.482	1	2.222	0.214	0.336333	0.00497674	-0.331357	2.17065e-11	3.58075e-08
558	7	92121522	A	G	PEX1	Intron	Alu_Repeats	50	79.365	0.562	10	22.222	0.495	0.446429	0.115116	-0.331312	1.90612e-08	9.00512e-06
559	X	24094073	A	G	EIF2S3	Intron	Alu_Repeats	52	82.54	0.474	9	20	0.285	0.390984	0.0597209	-0.331263	1.45467e-11	2.54636e-08
560	6	90344222	T	C	LYRM2	Intron	Alu_Repeats	53	84.127	0.657	27	60	0.353	0.552714	0.221674	-0.33104	1.18979e-08	6.18193e-06
561	12	53569928	T	C	CSAD	Intron	Alu_Repeats	46	73.016	0.486	4	8.889	0.264	0.354921	0.0245349	-0.330386	4.13441e-11	6.09306e-08
562	1	40012549	T	C	RP11-69E11.4	RNA	Alu_Repeats	33	52.381	0.666	3	6.667	0.267	0.349016	0.0186512	-0.330365	5.03495e-07	0.00012734
563	18	4011703	A	G	DLGAP1	Intron	Alu_Repeats	27	42.857	0.771	0	0	0	0.330302	0	-0.330302	1.08952e-06	0.000230555
564	10	1226355	G	A	ADARB2	IGR	Non_Alu_Non_Repeats	33	52.381	0.63	0	0	0	0.330095	0	-0.330095	2.69383e-08	1.16327e-05
565	18	47004569	T	C	Unknown	IGR	Alu_Repeats	36	57.143	0.578	0	0	0	0.330063	0	-0.330063	3.67809e-09	2.32459e-06
566	20	3162263	A	G	Unknown	IGR	Alu_Repeats	30	47.619	0.693	0	0	0	0.330048	0	-0.330048	1.7465e-07	5.41385e-05
567	X	1469093	A	G	IL3RA	Intron	Alu_Repeats	37	58.73	0.73	6	13.333	0.707	0.428524	0.0985814	-0.329942	9.54999e-06	0.00138302
568	11	73591087	A	G	PAAF1	Intron	Alu_Repeats	31	49.206	0.67	0	0	0	0.329667	0	-0.329667	9.69045e-08	3.2546e-05
569	19	30190185	T	C	C19orf12	IGR	Alu_Repeats	31	49.206	0.832	6	13.333	0.572	0.409175	0.0797442	-0.32943	3.82077e-05	0.0039984
570	2	160093288	T	C	WDSUB1	Intron	Alu_Repeats	33	52.381	0.719	3	6.667	0.676	0.376381	0.0471395	-0.329241	1.99135e-06	0.000375118
571	22	18977276	A	G	DGCR5	RNA	Alu_Repeats	31	49.206	0.669	0	0	0	0.329159	0	-0.329159	9.68601e-08	3.2546e-05
572	11	71274578	A	C	KRTAP5-10	5'Flank	Non_Alu_Repeats	21	33.333	0.987	0	0	0	0.329032	0	-0.329032	2.86171e-05	0.00325707
573	20	62035706	G	T	KCNQ2	IGR	Non_Alu_Non_Repeats	33	52.381	0.627	0	0	0	0.328508	0	-0.328508	2.71026e-08	1.16327e-05
574	22	39644115	A	G	Unknown	IGR	Alu_Repeats	22	34.921	0.94	0	0	0	0.328302	0	-0.328302	1.7306e-05	0.00218053
575	7	44841928	A	G	PPIA	3'UTR	Alu_Repeats	54	85.714	0.573	23	51.111	0.305	0.491016	0.163023	-0.327993	1.65262e-10	1.86348e-07
576	17	3405259	A	C	ASPA	3'UTR	Alu_Repeats	31	49.206	0.706	1	2.222	0.833	0.347349	0.0193721	-0.327977	7.24405e-07	0.000167272
577	1	1364474	A	G	TMEM88B	IGR	Alu_Repeats	50	79.365	0.413	0	0	0	0.32781	0	-0.32781	7.01457e-14	3.10963e-10
578	1	10456926	A	G	PGD	5'Flank	Alu_Repeats	48	76.19	0.43	0	0	0	0.327762	0	-0.327762	3.93135e-13	1.36465e-09
579	16	28620963	T	C	SULT1A1	Intron	Alu_Repeats	29	46.032	0.749	3	6.667	0.248	0.344952	0.0172791	-0.327673	5.87225e-06	0.000911649
580	19	16348397	A	G	AP1M1	IGR	Alu_Repeats	32	50.794	0.645	0	0	0	0.327635	0	-0.327635	5.15318e-08	1.96777e-05
581	12	49325791	T	C	RP11-302B13.5	Intron	Alu_Repeats	24	38.095	0.982	2	4.444	1	0.374143	0.0465116	-0.327631	0.000129556	0.0106892
582	1	33149443	A	G	SYNC	Intron	Alu_Repeats	51	80.952	0.483	11	24.444	0.248	0.390937	0.0633721	-0.327564	1.21883e-11	2.18114e-08
583	22	26121795	A	G	ADRBK2	3'UTR	Alu_Repeats	31	49.206	0.723	3	6.667	0.406	0.35581	0.0283488	-0.327461	2.53232e-06	0.000467682
584	14	68033344	A	G	PLEKHH1	Intron	Alu_Repeats	43	68.254	0.48	0	0	0	0.327349	0	-0.327349	2.24734e-11	3.6145e-08
585	17	3405126	A	G	ASPA	3'UTR	Alu_Repeats	39	61.905	0.529	0	0	0	0.327206	0	-0.327206	4.47777e-10	4.1127e-07
586	X	48900900	T	G	TFE3	5'UTR	Non_Alu_Non_Repeats	25	39.683	1	3	6.667	1	0.396825	0.0697674	-0.327058	0.0001928	0.0141757
587	17	37223785	C	T	PLXDC1	3'UTR	Non_Alu_Repeats	46	73.016	0.603	8	17.778	0.66	0.440333	0.113349	-0.326984	3.13207e-07	8.77676e-05
588	14	45600672	T	C	FKBP3	Intron	Alu_Repeats	46	73.016	0.618	17	37.778	0.314	0.451175	0.124209	-0.326965	9.20812e-08	3.24467e-05
589	18	44255816	T	C	Unknown	IGR	Alu_Repeats	43	68.254	0.56	7	15.556	0.339	0.382095	0.0551395	-0.326956	8.61879e-09	4.70056e-06
590	1	207942336	A	G	CD46	Intron	Alu_Repeats	45	71.429	0.727	25	55.556	0.332	0.519429	0.192884	-0.326545	2.64214e-06	0.000485502
591	1	94317266	A	G	RP4-561L24.3	lincRNA	Alu_Repeats	38	60.317	0.541	0	0	0	0.326444	0	-0.326444	9.14589e-10	7.55438e-07
592	8	21892510	A	G	NPM2	Intron	Alu_Repeats	40	63.492	0.514	0	0	0	0.326317	0	-0.326317	2.16025e-10	2.27628e-07
593	19	35640742	A	G	FXYD7	Intron	Alu_Repeats	38	60.317	0.541	0	0	0	0.326222	0	-0.326222	9.13867e-10	7.55438e-07
594	3	33587277	T	C	CLASP2	Intron	Alu_Repeats	40	63.492	0.562	2	4.444	0.655	0.356524	0.0304884	-0.326035	1.97917e-08	9.30637e-06
595	22	20138852	A	G	AC006547.14	5'Flank	Alu_Repeats	37	58.73	0.564	1	2.222	0.231	0.331397	0.00537209	-0.326025	4.49298e-09	2.79016e-06
596	8	12886275	A	G	KIAA1456	Intron	Alu_Repeats	42	66.667	0.488	0	0	0	0.325667	0	-0.325667	4.85204e-11	6.75823e-08
597	8	12880471	A	G	KIAA1456	Intron	Alu_Repeats	41	65.079	0.508	1	2.222	0.231	0.33081	0.00537209	-0.325437	2.43116e-10	2.52474e-07
598	17	57352392	A	G	GDPD1	IGR	Alu_Repeats	42	66.667	0.488	0	0	0	0.325159	0	-0.325159	4.84373e-11	6.75823e-08
599	14	31564700	A	G	AP4S1	IGR	Alu_Repeats	41	65.079	0.891	15	33.333	0.732	0.579841	0.255233	-0.324609	2.96261e-05	0.00327673
600	17	76418839	A	G	PGS1	Intron	Alu_Repeats	42	66.667	0.681	20	44.444	0.288	0.453714	0.129279	-0.324435	1.23017e-05	0.00162909
601	7	104744412	T	C	KMT2E	Intron	Alu_Repeats	36	57.143	0.567	0	0	0	0.32419	0	-0.32419	3.67716e-09	2.32459e-06
602	12	121082656	A	G	CABP1	Intron	Alu_Repeats	22	34.921	0.928	0	0	0	0.324	0	-0.324	1.78304e-05	0.00218053
603	1	166028768	T	C	AL626787.1	5'Flank	Non_Alu_Repeats	40	63.492	0.51	0	0	0	0.323841	0	-0.323841	2.16055e-10	2.27628e-07
604	7	4938516	T	C	Unknown	IGR	Alu_Repeats	38	60.317	0.537	0	0	0	0.323762	0	-0.323762	9.14709e-10	7.55438e-07
605	14	20918028	T	C	OSGEP	Intron	Alu_Repeats	60	95.238	0.523	23	51.111	0.339	0.49781	0.174093	-0.323717	7.34902e-12	1.4916e-08
606	20	29652682	A	T	Unknown	IGR	Alu_Repeats	30	47.619	0.68	0	0	0	0.323651	0	-0.323651	1.80307e-07	5.41385e-05
607	6	24142740	A	G	NRSN1	Intron	Alu_Repeats	35	55.556	0.582	0	0	0	0.323222	0	-0.323222	7.24247e-09	4.00917e-06
608	1	207943385	A	G	CD46	Intron	Alu_Repeats	48	76.19	0.437	2	4.444	0.212	0.332825	0.00988372	-0.322942	1.40504e-12	3.8843e-09
609	6	31732802	T	C	VWA7	IGR	Alu_Repeats	26	41.27	0.816	1	2.222	0.6	0.336873	0.0139535	-0.32292	6.36057e-06	0.000959071
610	8	145644293	A	G	SLC39A4	5'Flank	Alu_Repeats	30	47.619	0.704	1	2.222	0.531	0.33519	0.0123488	-0.322842	5.38474e-07	0.000134258
611	11	71274693	T	C	KRTAP5-10	5'Flank	Non_Alu_Repeats	21	33.333	0.968	0	0	0	0.322571	0	-0.322571	2.94886e-05	0.00327673
612	1	10456462	A	G	PGD	5'Flank	Alu_Repeats	34	53.968	0.597	0	0	0	0.322206	0	-0.322206	1.40929e-08	6.86839e-06
613	7	44066999	T	C	RASA4CP	RNA	Alu_Repeats	32	50.794	0.634	0	0	0	0.321857	0	-0.321857	5.15679e-08	1.96777e-05
614	16	85123762	T	G	KIAA0513	3'UTR	Non_Alu_Non_Repeats	46	73.016	0.714	13	28.889	0.738	0.521508	0.199767	-0.32174	7.12134e-05	0.00655338
615	22	47066768	A	G	GRAMD4	Intron	Alu_Repeats	24	38.095	0.844	0	0	0	0.321635	0	-0.321635	5.94326e-06	0.000911649
616	19	16348423	A	G	AP1M1	IGR	Alu_Repeats	35	55.556	0.579	0	0	0	0.321476	0	-0.321476	7.24068e-09	4.00917e-06
617	13	50487787	T	C	SPRYD7	3'UTR	Alu_Repeats	50	79.365	0.405	0	0	0	0.321381	0	-0.321381	7.0122e-14	3.10963e-10
618	17	30655908	T	C	C17orf75	IGR	Alu_Repeats	40	63.492	0.53	2	4.444	0.325	0.336492	0.0151163	-0.321376	1.53891e-09	1.16065e-06
619	19	50995098	G	A	Unknown	IGR	Non_Alu_Repeats	26	41.27	0.779	0	0	0	0.321302	0	-0.321302	1.88693e-06	0.000367336
620	14	100763224	T	C	SLC25A29	Intron	Alu_Repeats	46	73.016	0.448	1	2.222	0.263	0.327381	0.00611628	-0.321265	5.08696e-12	1.08466e-08
621	19	39122831	A	G	EIF3K	Intron	Alu_Repeats	48	76.19	0.607	17	37.778	0.357	0.462349	0.141093	-0.321256	4.19109e-08	1.70909e-05
622	7	137068046	T	C	DGKI	3'UTR	Non_Alu_Non_Repeats	29	46.032	0.717	1	2.222	0.385	0.329937	0.00895349	-0.320983	1.04705e-06	0.000230555
623	7	4939050	T	C	Unknown	IGR	Alu_Repeats	40	63.492	0.506	0	0	0	0.320968	0	-0.320968	2.16025e-10	2.27628e-07
624	8	30047328	A	G	Unknown	IGR	Alu_Repeats	36	57.143	0.561	0	0	0	0.320778	0	-0.320778	3.67809e-09	2.32459e-06
625	19	54491658	A	G	CACNG8	3'UTR	Alu_Repeats	53	84.127	0.393	2	4.444	0.222	0.33073	0.0103256	-0.320405	1.93481e-14	1.0772e-10
626	19	10820076	A	G	QTRT1	Intron	Alu_Repeats	47	74.603	0.491	7	15.556	0.285	0.366603	0.0463488	-0.320254	2.08916e-10	2.27628e-07
627	5	131289050	T	C	ACSL6	IGR	Alu_Repeats	46	73.016	0.439	0	0	0	0.320238	0	-0.320238	2.07476e-12	5.08675e-09
628	17	29120986	A	G	CRLF3	Intron	Alu_Repeats	52	82.54	0.51	15	33.333	0.29	0.421238	0.101047	-0.320192	4.93514e-10	4.48084e-07
629	12	95420969	T	C	NR2C1	Intron	Alu_Repeats	37	58.73	0.604	6	13.333	0.248	0.354794	0.0346279	-0.320166	2.54923e-07	7.30437e-05
630	11	71999486	T	C	Unknown	IGR	Alu_Repeats	33	52.381	0.657	2	4.444	0.524	0.344143	0.0243488	-0.319794	3.18575e-07	8.83186e-05
631	14	20729682	T	C	TTC5	Intron	Alu_Repeats	32	50.794	0.643	1	2.222	0.308	0.326841	0.00716279	-0.319678	1.37154e-07	4.44816e-05
632	20	36017008	A	G	SRC	Intron	Alu_Repeats	31	49.206	0.681	1	2.222	0.667	0.335175	0.0155116	-0.319663	4.42146e-07	0.000113906
633	19	21721223	A	G	ZNF429	IGR	Alu_Repeats	36	57.143	0.661	6	13.333	0.515	0.377873	0.0583488	-0.319524	7.37302e-07	0.000169948
634	11	1624961	T	C	Unknown	IGR	Non_Alu_Non_Repeats	32	50.794	0.629	0	0	0	0.31927	0	-0.31927	4.98464e-08	1.96777e-05
635	1	92654738	A	G	RP4-621B10.8	lincRNA	Alu_Repeats	40	63.492	0.502	0	0	0	0.318952	0	-0.318952	2.16233e-10	2.27628e-07
636	1	33098912	T	C	ZBTB8OS	Intron	Alu_Repeats	33	52.381	0.704	4	8.889	0.535	0.368651	0.049814	-0.318837	1.97718e-06	0.000372623
637	1	10456522	A	G	PGD	5'Flank	Alu_Repeats	32	50.794	0.628	0	0	0	0.318794	0	-0.318794	5.15017e-08	1.96777e-05
638	1	92654658	A	G	RP4-621B10.8	lincRNA	Alu_Repeats	42	66.667	0.478	0	0	0	0.318667	0	-0.318667	4.84996e-11	6.75823e-08
639	22	50645821	A	G	SELO	Intron	Alu_Repeats	52	82.54	0.564	21	46.667	0.301	0.465571	0.147023	-0.318548	4.87659e-09	2.9959e-06
640	1	10456801	A	G	PGD	5'Flank	Alu_Repeats	46	73.016	0.436	0	0	0	0.31854	0	-0.31854	2.06705e-12	5.08675e-09
641	22	19010039	A	G	DGCR9	lincRNA	Alu_Repeats	30	47.619	0.669	0	0	0	0.318413	0	-0.318413	1.80105e-07	5.41385e-05
642	22	32897830	T	C	Unknown	IGR	Alu_Repeats	44	69.841	0.456	0	0	0	0.318397	0	-0.318397	1.03144e-11	1.88106e-08
643	17	16250451	T	C	CENPV	Intron	Alu_Repeats	42	66.667	0.518	4	8.889	0.294	0.345651	0.0273721	-0.318279	1.94759e-09	1.37813e-06
644	19	58210700	T	C	ZNF154	3'UTR	Alu_Repeats	36	57.143	0.578	1	2.222	0.517	0.330254	0.0120233	-0.318231	1.62255e-08	7.80806e-06
645	8	30043772	A	G	DCTN6	IGR	Alu_Repeats	34	53.968	0.589	0	0	0	0.318032	0	-0.318032	1.40929e-08	6.86839e-06
646	7	101205765	T	C	LINC01007	lincRNA	Alu_Repeats	25	39.683	0.801	0	0	0	0.317873	0	-0.317873	3.43364e-06	0.000584691
647	2	191229595	A	G	INPP1	Intron	Alu_Repeats	42	66.667	0.495	2	4.444	0.262	0.329984	0.0121628	-0.317821	3.29533e-10	3.2456e-07
648	12	125264287	T	G	SCARB1	Intron	Non_Alu_Non_Repeats	33	52.381	0.745	6	13.333	0.522	0.390429	0.0727907	-0.317638	2.4182e-05	0.00283826
649	12	67711978	A	G	CAND1	3'UTR	Alu_Repeats	50	79.365	0.45	4	8.889	0.427	0.357317	0.0396977	-0.31762	2.92472e-11	4.54418e-08
650	8	21896521	A	G	NPM2	IGR	Alu_Repeats	21	33.333	0.953	0	0	0	0.317556	0	-0.317556	2.97182e-05	0.00327673
651	9	37772252	T	C	RP11-613M10.9	Intron	Alu_Repeats	42	66.667	0.49	1	2.222	0.4	0.326651	0.00930233	-0.317348	2.07434e-10	2.27628e-07
652	19	422592	C	T	SHC2	Intron	Non_Alu_Non_Repeats	41	65.079	0.546	2	4.444	0.822	0.355524	0.0382093	-0.317315	9.089e-09	4.88065e-06
653	3	16272111	A	G	GALNT15	Intron	Non_Alu_Non_Repeats	33	52.381	0.606	0	0	0	0.317175	0	-0.317175	2.70993e-08	1.16327e-05
654	7	5889270	A	G	ZNF815P	RNA	Alu_Repeats	32	50.794	0.663	2	4.444	0.422	0.336667	0.0196279	-0.317039	4.96216e-07	0.000125731
655	1	1364438	A	G	TMEM88B	IGR	Alu_Repeats	52	82.54	0.384	0	0	0	0.316635	0	-0.316635	1.17634e-14	6.99078e-11
656	1	10451955	A	G	RN7SL721P	RNA	Alu_Repeats	45	71.429	0.45	1	2.222	0.231	0.321651	0.00537209	-0.316279	9.56126e-12	1.86037e-08
657	1	151095707	A	G	GABPB2	3'UTR	Alu_Repeats	32	50.794	0.669	3	6.667	0.489	0.339667	0.0235349	-0.316132	5.5977e-07	0.000138213
658	20	29652172	T	C	Unknown	IGR	Non_Alu_Repeats	26	41.27	0.766	0	0	0	0.316111	0	-0.316111	1.94353e-06	0.000367336
659	10	46971738	G	C	SYT15	5'Flank	Non_Alu_Non_Repeats	60	95.238	0.709	20	44.444	0.772	0.67519	0.359093	-0.316097	0.00096805	0.0477573
660	2	74626428	A	G	Unknown	IGR	Alu_Repeats	35	55.556	0.569	0	0	0	0.315905	0	-0.315905	7.23171e-09	4.00917e-06
661	X	77163568	A	G	ATP7A	5'Flank	Alu_Repeats	22	34.921	0.904	0	0	0	0.31573	0	-0.31573	1.76445e-05	0.00218053
662	16	46831411	T	C	C16orf87	3'UTR	Alu_Repeats	33	52.381	0.65	3	6.667	0.36	0.340556	0.0251395	-0.315416	4.12528e-07	0.000107102
663	6	90067960	T	C	Unknown	IGR	Alu_Repeats	43	68.254	0.476	1	2.222	0.4	0.324667	0.00930233	-0.315364	7.84783e-11	1.01808e-07
664	17	76231889	A	G	TMEM235	Intron	Alu_Repeats	20	31.746	0.993	0	0	0	0.315254	0	-0.315254	4.77679e-05	0.0048916
665	20	3160505	T	C	Unknown	IGR	Alu_Repeats	34	53.968	0.584	0	0	0	0.315111	0	-0.315111	1.4098e-08	6.86839e-06
666	8	42987638	A	G	Unknown	IGR	Alu_Repeats	37	58.73	0.536	0	0	0	0.314794	0	-0.314794	1.84165e-09	1.31582e-06
667	1	46077406	A	G	NASP	Intron	Alu_Repeats	53	84.127	0.46	12	26.667	0.26	0.38719	0.0725814	-0.314609	9.02947e-12	1.77428e-08
668	1	150968782	T	C	FAM63A	IGR	Alu_Repeats	25	39.683	0.923	3	6.667	0.743	0.366254	0.051814	-0.31444	6.99718e-05	0.00645022
669	1	78487142	A	G	GIPC2	Intron	Alu_Repeats	37	58.73	0.547	1	2.222	0.3	0.321238	0.00697674	-0.314261	5.14481e-09	3.13664e-06
670	9	111898259	T	C	FRRS1L	3'UTR	Alu_Repeats	22	34.921	0.9	0	0	0	0.314254	0	-0.314254	1.79222e-05	0.00218053
671	18	20876366	T	C	TMEM241	3'UTR	Alu_Repeats	42	66.667	0.481	1	2.222	0.263	0.320365	0.00611628	-0.314249	1.29207e-10	1.48953e-07
672	10	82195363	A	G	FAM213A	IGR	Alu_Repeats	44	69.841	0.45	0	0	0	0.314159	0	-0.314159	1.03237e-11	1.88106e-08
673	15	90618748	T	C	ZNF710	Intron	Alu_Repeats	58	92.063	0.436	13	28.889	0.305	0.401794	0.0876977	-0.314096	4.36713e-13	1.49245e-09
674	14	68032182	A	G	PLEKHH1	Intron	Alu_Repeats	43	68.254	0.46	0	0	0	0.314079	0	-0.314079	2.24243e-11	3.6145e-08
675	11	71274353	C	T	KRTAP5-10	5'Flank	Non_Alu_Repeats	20	31.746	0.989	0	0	0	0.313889	0	-0.313889	4.70766e-05	0.00482636
676	13	45605144	A	G	GPALPP1	Intron	Alu_Repeats	41	65.079	0.619	7	15.556	0.546	0.402667	0.088814	-0.313853	1.16026e-06	0.000244148
677	12	121680062	T	C	CAMKK2	Intron	Alu_Repeats	31	49.206	0.675	1	2.222	0.8	0.332381	0.0186047	-0.313776	7.67986e-07	0.000176118
678	5	17109448	T	C	CTD-2228A4.1	lincRNA	Alu_Repeats	21	33.333	0.941	0	0	0	0.313571	0	-0.313571	3.00667e-05	0.00327673
679	2	70208910	T	C	PCBP1-AS1	RNA	Alu_Repeats	32	50.794	0.617	0	0	0	0.313508	0	-0.313508	5.15378e-08	1.96777e-05
680	10	88801765	T	C	RNU6-529P	RNA	Alu_Repeats	39	61.905	0.506	0	0	0	0.313206	0	-0.313206	4.46576e-10	4.1127e-07
681	5	17108255	T	C	CTD-2228A4.1	lincRNA	Alu_Repeats	36	57.143	0.548	0	0	0	0.31319	0	-0.31319	3.67484e-09	2.32459e-06
682	7	32953633	T	C	AVL9	Intron	Alu_Repeats	40	63.492	0.549	6	13.333	0.295	0.348286	0.0353023	-0.312983	2.32913e-08	1.07502e-05
683	14	45600578	T	C	FKBP3	Intron	Alu_Repeats	39	61.905	0.535	4	8.889	0.249	0.331175	0.0185349	-0.31264	6.10088e-09	3.65227e-06
684	20	3159504	T	C	Unknown	IGR	Alu_Repeats	41	65.079	0.48	0	0	0	0.312635	0	-0.312635	1.03163e-10	1.24748e-07
685	12	121083780	A	G	CABP1	Intron	Alu_Repeats	33	52.381	0.597	0	0	0	0.312571	0	-0.312571	2.71026e-08	1.16327e-05
686	19	10820004	A	G	QTRT1	Intron	Alu_Repeats	52	82.54	0.541	18	40	0.32	0.446413	0.133884	-0.312529	1.8589e-09	1.32355e-06
687	20	29652191	C	T	Unknown	IGR	Non_Alu_Repeats	26	41.27	0.807	2	4.444	0.759	0.332984	0.0205116	-0.312472	1.08258e-05	0.00145698
688	10	27228188	T	A	LINC00202-1	lincRNA	Non_Alu_Non_Repeats	28	44.444	0.703	0	0	0	0.312381	0	-0.312381	5.96447e-07	0.000141875
689	12	123954984	T	C	RILPL1	IGR	Alu_Repeats	30	47.619	0.68	1	2.222	0.5	0.324	0.0116279	-0.312372	5.16244e-07	0.00013
690	15	89161260	A	G	Unknown	IGR	Non_Alu_Repeats	23	36.508	0.856	0	0	0	0.312365	0	-0.312365	9.61987e-06	0.00139113
691	12	133298121	A	G	PGAM5	IGR	Alu_Repeats	55	87.302	0.501	18	40	0.298	0.437032	0.124907	-0.312125	1.17753e-10	1.3822e-07
692	1	10454230	A	G	Unknown	IGR	Alu_Repeats	45	71.429	0.447	1	2.222	0.3	0.319048	0.00697674	-0.312071	1.28527e-11	2.28983e-08
693	11	43881688	A	G	RP11-613D13.5	RNA	Alu_Repeats	44	69.841	0.494	6	13.333	0.238	0.345254	0.033186	-0.312068	6.958e-10	6.13005e-07
694	11	71274850	A	G	KRTAP5-10	5'Flank	Non_Alu_Repeats	20	31.746	0.983	0	0	0	0.311921	0	-0.311921	4.70766e-05	0.00482636
695	7	4938489	T	C	Unknown	IGR	Alu_Repeats	24	38.095	0.818	0	0	0	0.311778	0	-0.311778	6.01356e-06	0.000911649
696	19	16794348	A	G	TMEM38A	Intron	Alu_Repeats	37	58.73	0.625	5	11.111	0.477	0.367143	0.0554186	-0.311724	5.88137e-07	0.000141875
697	1	156381477	T	C	C1orf61	Intron	Alu_Repeats	43	68.254	0.457	0	0	0	0.311603	0	-0.311603	2.25357e-11	3.6145e-08
698	19	3287525	T	C	CELF5	Intron	Alu_Repeats	31	49.206	0.633	0	0	0	0.311429	0	-0.311429	9.63507e-08	3.2546e-05
699	19	41076053	T	C	SPTBN4	Intron	Non_Alu_Non_Repeats	27	42.857	0.726	0	0	0	0.311254	0	-0.311254	1.06444e-06	0.000230555
700	12	117289288	A	G	RNFT2	3'UTR	Alu_Repeats	39	61.905	0.614	6	13.333	0.493	0.380079	0.0688372	-0.311242	4.96044e-07	0.000125731
701	11	69474281	T	C	ORAOV1	5'Flank	Alu_Repeats	24	38.095	0.816	0	0	0	0.311	0	-0.311	6.00873e-06	0.000911649
702	19	58449555	T	C	ZNF418	5'Flank	Alu_Repeats	34	53.968	0.63	3	6.667	0.415	0.339746	0.0289767	-0.310769	2.05306e-07	6.03141e-05
703	2	201843310	T	C	FAM126B	3'UTR	Alu_Repeats	34	53.968	0.616	4	8.889	0.236	0.332698	0.022	-0.310698	4.93999e-07	0.000125371
704	4	68335095	T	C	CENPC	IGR	Alu_Repeats	27	42.857	0.747	1	2.222	0.4	0.319968	0.00930233	-0.310666	3.12707e-06	0.000564692
705	9	140048198	A	G	GRIN1	Intron	Non_Alu_Non_Repeats	20	31.746	0.979	0	0	0	0.310651	0	-0.310651	4.63133e-05	0.00475905
706	12	95421035	T	C	NR2C1	Intron	Alu_Repeats	35	55.556	0.577	2	4.444	0.224	0.320746	0.0104419	-0.310304	4.78434e-08	1.91977e-05
707	1	44428882	A	G	IPO13	Intron	Alu_Repeats	33	52.381	0.592	0	0	0	0.310206	0	-0.310206	2.71026e-08	1.16327e-05
708	17	30370954	G	C	LRRC37B	Intron	Alu_Repeats	21	33.333	1	1	2.222	1	0.333333	0.0232558	-0.310078	0.000121843	0.0101218
709	7	4941720	T	C	Unknown	IGR	Alu_Repeats	21	33.333	0.929	0	0	0	0.309825	0	-0.309825	3.04997e-05	0.00327673
710	20	62033616	G	A	Unknown	IGR	Non_Alu_Non_Repeats	35	55.556	0.558	0	0	0	0.309762	0	-0.309762	7.24337e-09	4.00917e-06
711	7	4942651	T	C	MMD2	IGR	Alu_Repeats	35	55.556	0.557	0	0	0	0.309571	0	-0.309571	7.24158e-09	4.00917e-06
712	13	88347714	A	G	Unknown	IGR	Alu_Repeats	39	61.905	0.5	0	0	0	0.309302	0	-0.309302	4.47597e-10	4.1127e-07
713	5	149575673	A	G	SLC6A7	Intron	Non_Alu_Non_Repeats	29	46.032	0.672	0	0	0	0.309286	0	-0.309286	3.31771e-07	8.83186e-05
714	9	131187709	A	G	CERCAM	Intron	Alu_Repeats	34	53.968	0.593	2	4.444	0.237	0.320175	0.011	-0.309175	1.00253e-07	3.33783e-05
715	19	30191863	T	C	C19orf12	5'Flank	Alu_Repeats	49	77.778	0.432	3	6.667	0.382	0.33581	0.0266744	-0.309135	1.72532e-11	2.96192e-08
716	1	65517707	T	C	Unknown	IGR	Alu_Repeats	38	60.317	0.512	0	0	0	0.308921	0	-0.308921	9.14709e-10	7.55438e-07
717	22	39829736	G	A	TAB1	Intron	Non_Alu_Non_Repeats	24	38.095	0.811	0	0	0	0.308778	0	-0.308778	5.74511e-06	0.000911649
718	12	99127478	T	C	ANKS1B	IGR	Alu_Repeats	48	76.19	0.405	0	0	0	0.308651	0	-0.308651	3.92945e-13	1.36465e-09
719	2	170610985	A	G	KLHL23	IGR	Alu_Repeats	36	57.143	0.54	0	0	0	0.308619	0	-0.308619	3.67902e-09	2.32459e-06
720	5	133728591	A	G	UBE2B	IGR	Alu_Repeats	23	36.508	0.845	0	0	0	0.308603	0	-0.308603	1.04302e-05	0.0014104
721	1	173577435	T	C	ANKRD45	IGR	Alu_Repeats	24	38.095	0.92	2	4.444	0.9	0.350397	0.0418605	-0.308536	9.86599e-05	0.00837186
722	22	18984766	A	G	DGCR5	RNA	Non_Alu_Non_Repeats	28	44.444	0.694	0	0	0	0.308349	0	-0.308349	6.04312e-07	0.000141875
723	2	74626526	A	G	Unknown	IGR	Alu_Repeats	28	44.444	0.694	0	0	0	0.308317	0	-0.308317	6.0392e-07	0.000141875
724	9	140505890	A	G	ARRDC1	Intron	Alu_Repeats	41	65.079	0.495	2	4.444	0.301	0.322143	0.0140233	-0.30812	7.06125e-10	6.20058e-07
725	11	107188772	T	C	RP11-819C21.1	lincRNA	Non_Alu_Repeats	26	41.27	0.803	1	2.222	1	0.331333	0.0232558	-0.308078	1.13643e-05	0.00152002
726	17	26935448	T	C	SGK494	IGR	Alu_Repeats	54	85.714	0.713	33	73.333	0.395	0.610984	0.30293	-0.308054	3.2739e-10	3.23219e-07
727	2	38793327	T	C	HNRNPLL	Intron	Alu_Repeats	30	47.619	0.72	3	6.667	0.5	0.342794	0.0348605	-0.307933	3.86795e-06	0.000645235
728	13	115049716	A	G	UPF3A	Intron	Alu_Repeats	59	93.651	0.584	36	80	0.293	0.547095	0.239163	-0.307932	8.87427e-14	3.74455e-10
729	12	53567845	T	C	CSAD	Intron	Alu_Repeats	44	69.841	0.516	5	11.111	0.452	0.360429	0.0525581	-0.30787	1.12932e-08	5.90219e-06
730	11	769057	T	C	PDDC1	3'UTR	Alu_Repeats	51	80.952	0.437	8	17.778	0.246	0.353635	0.045814	-0.307821	7.60755e-12	1.5286e-08
731	10	46970055	G	A	SYT15	Intron	Non_Alu_Non_Repeats	57	90.476	0.65	17	37.778	0.709	0.588079	0.280349	-0.307731	0.000146209	0.0112655
732	1	145694181	A	G	RNF115	3'UTR	Alu_Repeats	45	71.429	0.431	0	0	0	0.30773	0	-0.30773	4.64574e-12	1.01534e-08
733	8	30536603	T	C	GSR	3'UTR	Alu_Repeats	59	93.651	0.601	33	73.333	0.34	0.56246	0.255279	-0.307181	4.44497e-11	6.47929e-08
734	X	73486246	T	C	Unknown	IGR	Alu_Repeats	27	42.857	0.749	1	2.222	0.615	0.320968	0.0143023	-0.306666	3.39212e-06	0.000584691
735	19	38888055	A	G	SPRED3	IGR	Non_Alu_Non_Repeats	45	71.429	0.463	4	8.889	0.256	0.330429	0.0237674	-0.306661	1.1051e-10	1.3029e-07
736	7	4941855	T	C	Unknown	IGR	Alu_Repeats	36	57.143	0.536	0	0	0	0.306476	0	-0.306476	3.67437e-09	2.32459e-06
737	7	48143526	A	G	UPP1	Intron	Non_Alu_Non_Repeats	36	57.143	0.576	4	8.889	0.246	0.328968	0.0229302	-0.306038	1.30077e-07	4.24787e-05
738	15	64447076	A	G	SNX22	3'UTR	Alu_Repeats	32	50.794	0.602	0	0	0	0.306016	0	-0.306016	5.14957e-08	1.96777e-05
739	17	3395275	A	G	ASPA	Intron	Alu_Repeats	23	36.508	0.879	1	2.222	0.636	0.320746	0.0147907	-0.305955	3.16005e-05	0.00337609
740	10	91091888	T	C	IFIT3	Intron	Alu_Repeats	46	73.016	0.419	0	0	0	0.305857	0	-0.305857	2.06289e-12	5.08675e-09
741	14	85985193	G	A	CTD-2128A3.2	lincRNA	Alu_Repeats	27	42.857	0.714	0	0	0	0.305825	0	-0.305825	1.07047e-06	0.000230555
742	10	15148181	T	C	NMT2	IGR	Alu_Repeats	40	63.492	0.5	2	4.444	0.245	0.317175	0.0113953	-0.305779	1.14803e-09	9.09481e-07
743	X	1471624	T	G	IL3RA	Intron	Non_Alu_Repeats	24	38.095	0.884	2	4.444	0.666	0.336683	0.031	-0.305683	7.73377e-05	0.0070715
744	19	41303953	A	G	RAB4B-EGLN2	Intron	Alu_Repeats	35	55.556	0.55	0	0	0	0.30546	0	-0.30546	7.23888e-09	4.00917e-06
745	1	46076481	A	G	NASP	Intron	Alu_Repeats	49	77.778	0.54	21	46.667	0.254	0.419889	0.114442	-0.305447	1.07939e-08	5.68251e-06
746	1	144949281	T	C	PDE4DIP	Intron	Alu_Repeats	27	42.857	0.9	4	8.889	0.863	0.385556	0.0802326	-0.305323	0.000114979	0.00959612
747	1	226793336	A	G	C1orf95	3'UTR	Non_Alu_Non_Repeats	35	55.556	0.55	0	0	0	0.305317	0	-0.305317	7.24427e-09	4.00917e-06
748	10	88805221	T	C	Unknown	IGR	Alu_Repeats	31	49.206	0.62	0	0	0	0.304968	0	-0.304968	9.68823e-08	3.2546e-05
749	3	197263998	T	C	BDH1	Intron	Alu_Repeats	36	57.143	0.599	4	8.889	0.403	0.342429	0.0375116	-0.304917	3.18742e-07	8.83186e-05
750	16	31052111	A	G	STX4	IGR	Alu_Repeats	44	69.841	0.643	18	40	0.368	0.448825	0.144	-0.304825	5.58681e-07	0.000138029
751	4	585119	A	G	RN7SL358P	RNA	Non_Alu_Non_Repeats	37	58.73	0.518	0	0	0	0.304508	0	-0.304508	1.84545e-09	1.31582e-06
752	1	92488088	T	C	Unknown	IGR	Alu_Repeats	42	66.667	0.505	3	6.667	0.465	0.336841	0.0324186	-0.304423	5.1035e-09	3.1162e-06
753	10	13181684	A	G	OPTN	IGR	Alu_Repeats	27	42.857	0.737	1	2.222	0.5	0.316016	0.0116279	-0.304388	3.82418e-06	0.000642894
754	19	16348789	A	G	AP1M1	IGR	Alu_Repeats	29	46.032	0.661	0	0	0	0.304254	0	-0.304254	3.31771e-07	8.83186e-05
755	19	37128237	T	C	ZNF461	IGR	Alu_Repeats	26	41.27	0.793	1	2.222	1	0.32746	0.0232558	-0.304205	1.4429e-05	0.00188373
756	20	62032619	G	T	Unknown	IGR	Non_Alu_Non_Repeats	34	53.968	0.564	0	0	0	0.304143	0	-0.304143	1.40484e-08	6.86839e-06
757	19	53608482	G	A	ZNF160	5'Flank	Alu_Repeats	29	46.032	0.66	0	0	0	0.304016	0	-0.304016	3.29837e-07	8.83186e-05
758	20	3160606	T	C	Unknown	IGR	Alu_Repeats	33	52.381	0.58	0	0	0	0.303905	0	-0.303905	2.71058e-08	1.16327e-05
759	19	58638175	T	C	ZNF329	3'UTR	Alu_Repeats	40	63.492	0.479	0	0	0	0.303841	0	-0.303841	2.15907e-10	2.27628e-07
760	7	99790352	T	C	STAG3	Intron	Alu_Repeats	20	31.746	0.957	0	0	0	0.303841	0	-0.303841	5.10076e-05	0.00498919
761	14	51459093	T	C	TRIM9	Intron	Alu_Repeats	31	49.206	0.627	1	2.222	0.2	0.308429	0.00465116	-0.303777	2.67648e-07	7.61794e-05
762	19	39984007	A	G	TIMM50	3'UTR	Alu_Repeats	49	77.778	0.511	14	31.111	0.288	0.397302	0.0936744	-0.303627	2.88746e-09	1.96014e-06
763	7	4939198	T	C	Unknown	IGR	Alu_Repeats	33	52.381	0.579	0	0	0	0.30346	0	-0.30346	2.71187e-08	1.16327e-05
764	10	88803813	T	C	RNU6-529P	RNA	Alu_Repeats	27	42.857	0.708	0	0	0	0.303365	0	-0.303365	1.08917e-06	0.000230555
765	9	68421797	A	G	Unknown	IGR	Alu_Repeats	29	46.032	0.694	1	2.222	0.692	0.319349	0.016093	-0.303256	1.70633e-06	0.000343803
766	17	26935497	T	C	SGK494	IGR	Alu_Repeats	48	76.19	0.521	14	31.111	0.287	0.396667	0.0934884	-0.303178	2.47409e-09	1.69676e-06
767	16	760623	A	G	LA16c-380A1.1	lincRNA	Non_Alu_Non_Repeats	20	31.746	0.955	0	0	0	0.303159	0	-0.303159	5.05312e-05	0.00498919
768	18	77728597	T	C	HSBP1L1	Intron	Alu_Repeats	35	55.556	0.567	1	2.222	0.5	0.314746	0.0116279	-0.303118	3.23502e-08	1.35505e-05
769	20	34301192	T	C	RBM39	Intron	Alu_Repeats	50	79.365	0.442	8	17.778	0.257	0.350762	0.0478372	-0.302925	1.52674e-11	2.65512e-08
770	7	107803982	T	C	NRCAM	Intron	Non_Alu_Non_Repeats	26	41.27	0.773	2	4.444	0.351	0.319175	0.0163023	-0.302872	2.11397e-05	0.0025194
771	16	263059	T	C	LUC7L	Intron	Alu_Repeats	27	42.857	0.826	4	8.889	0.553	0.354095	0.0514651	-0.30263	7.50943e-05	0.00687814
772	10	7203237	C	T	SFMBT2	3'UTR	Non_Alu_Non_Repeats	36	57.143	0.594	2	4.444	0.796	0.339587	0.0370465	-0.302541	2.1556e-07	6.30722e-05
773	22	18983918	A	G	DGCR5	RNA	Alu_Repeats	21	33.333	0.907	0	0	0	0.30246	0	-0.30246	3.03779e-05	0.00327673
774	6	102374634	A	G	GRIK2	Intron	Non_Alu_Non_Repeats	39	61.905	0.489	0	0	0	0.302444	0	-0.302444	4.47657e-10	4.1127e-07
775	22	26121085	A	G	ADRBK2	3'UTR	Alu_Repeats	47	74.603	0.424	2	4.444	0.297	0.315984	0.0138372	-0.302147	6.02667e-12	1.25173e-08
776	1	47513810	A	G	CYP4X1	Intron	Alu_Repeats	30	47.619	0.634	0	0	0	0.302143	0	-0.302143	1.80267e-07	5.41385e-05
777	9	140505944	A	G	ARRDC1	Intron	Alu_Repeats	51	80.952	0.488	13	28.889	0.308	0.395206	0.0930698	-0.302137	4.03637e-10	3.89882e-07
778	1	43245832	A	G	C1orf50	Intron	Alu_Repeats	27	42.857	0.849	4	8.889	0.666	0.364	0.0619302	-0.30207	0.00010617	0.00893728
779	22	47067686	A	G	GRAMD4	Intron	Alu_Repeats	22	34.921	0.919	1	2.222	0.818	0.321048	0.0190233	-0.302024	5.81269e-05	0.00554712
780	2	206986945	T	C	NDUFS1	3'UTR	Alu_Repeats	51	80.952	0.449	10	22.222	0.264	0.363444	0.0614419	-0.302003	2.30154e-11	3.66836e-08
781	1	1364126	A	G	TMEM88B	IGR	Alu_Repeats	51	80.952	0.373	0	0	0	0.301984	0	-0.301984	2.89863e-14	1.46156e-10
782	11	63341096	C	T	PLA2G16	3'UTR	Non_Alu_Non_Repeats	51	80.952	0.995	22	48.889	0.985	0.805746	0.503767	-0.301979	0.00101422	0.0477573
783	11	32625383	A	G	EIF3M	3'UTR	Alu_Repeats	36	57.143	0.912	11	24.444	0.856	0.520905	0.21893	-0.301975	0.000475668	0.028171
784	12	122237671	T	G	RHOF	Intron	Non_Alu_Non_Repeats	20	31.746	0.951	0	0	0	0.301968	0	-0.301968	4.70766e-05	0.00482636
785	1	226791870	A	G	C1orf95	3'UTR	Non_Alu_Non_Repeats	44	69.841	0.432	0	0	0	0.301762	0	-0.301762	1.03114e-11	1.88106e-08
786	1	202554325	A	G	PPP1R12B	3'UTR	Alu_Repeats	56	88.889	0.392	8	17.778	0.25	0.348333	0.0465814	-0.301752	3.8934e-14	1.91497e-10
787	2	55524153	T	C	CCDC88A	Intron	Alu_Repeats	24	38.095	0.792	0	0	0	0.301683	0	-0.301683	6.01235e-06	0.000911649
788	19	37173109	T	C	Unknown	IGR	Alu_Repeats	31	49.206	0.679	2	4.444	0.7	0.334159	0.0325581	-0.301601	2.59424e-06	0.000477949
789	22	44565950	A	G	PARVB	IGR	Alu_Repeats	40	63.492	0.649	13	28.889	0.395	0.41227	0.110721	-0.301549	3.75755e-06	0.000633142
790	8	38829754	A	G	HTRA4	5'Flank	Alu_Repeats	46	73.016	0.444	4	8.889	0.247	0.324492	0.0230233	-0.301469	4.64979e-11	6.7533e-08
791	20	36019751	A	G	SRC	Intron	Alu_Repeats	34	53.968	0.559	0	0	0	0.301429	0	-0.301429	1.40946e-08	6.86839e-06
792	2	99812903	A	G	MRPL30	3'UTR	Alu_Repeats	46	73.016	0.447	4	8.889	0.267	0.326143	0.024814	-0.301329	5.1057e-11	7.02388e-08
793	14	68030934	A	G	PLEKHH1	Intron	Alu_Repeats	43	68.254	0.441	0	0	0	0.301238	0	-0.301238	2.25029e-11	3.6145e-08
794	1	45242978	A	G	RPS8	Intron	Alu_Repeats	40	63.492	0.489	2	4.444	0.212	0.310619	0.00988372	-0.300735	1.20069e-09	9.38263e-07
795	12	51905313	A	G	Unknown	IGR	Alu_Repeats	37	58.73	0.527	1	2.222	0.4	0.30973	0.00930233	-0.300428	6.29637e-09	3.7503e-06
796	15	41591451	A	G	OIP5-AS1	RNA	Alu_Repeats	56	88.889	0.468	17	37.778	0.292	0.415857	0.115512	-0.300346	3.96246e-11	5.8612e-08
797	11	63339140	T	C	PLA2G16	IGR	Alu_Repeats	56	88.889	0.378	5	11.111	0.373	0.335921	0.0355814	-0.300339	6.10837e-13	1.95107e-09
798	19	57964085	C	A	AC004076.9	Intron	Non_Alu_Non_Repeats	24	38.095	0.788	0	0	0	0.300206	0	-0.300206	5.84468e-06	0.000911649
799	14	74524841	T	C	ALDH6A1	3'UTR	Alu_Repeats	60	95.238	0.386	12	26.667	0.242	0.367413	0.0674186	-0.299994	1.28639e-15	1.28916e-11
800	11	71272448	C	G	Unknown	IGR	Non_Alu_Repeats	19	30.159	0.994	0	0	0	0.299667	0	-0.299667	8.11342e-05	0.00738831
801	19	54488009	A	G	CACNG8	3'UTR	Alu_Repeats	56	88.889	0.392	6	13.333	0.351	0.348698	0.0490465	-0.299652	1.77044e-12	4.69996e-09
802	11	71274367	T	C	KRTAP5-10	5'Flank	Non_Alu_Repeats	19	30.159	0.993	0	0	0	0.299603	0	-0.299603	7.89766e-05	0.00720574
803	19	37128171	T	C	ZNF461	IGR	Alu_Repeats	34	53.968	0.672	7	15.556	0.389	0.362556	0.0632558	-0.2993	9.08865e-06	0.00132147
804	19	3287657	A	G	CELF5	Intron	Alu_Repeats	30	47.619	0.628	0	0	0	0.299254	0	-0.299254	1.7968e-07	5.41385e-05
805	22	34589132	T	C	Unknown	IGR	Non_Alu_Repeats	22	34.921	0.857	0	0	0	0.299238	0	-0.299238	1.7153e-05	0.00218053
806	1	10448958	A	G	RN7SL721P	RNA	Alu_Repeats	41	65.079	0.46	0	0	0	0.299206	0	-0.299206	1.03163e-10	1.24748e-07
807	8	30043702	A	G	DCTN6	IGR	Alu_Repeats	30	47.619	0.628	0	0	0	0.299127	0	-0.299127	1.80287e-07	5.41385e-05
808	2	217072824	A	G	XRCC5	IGR	Alu_Repeats	30	47.619	0.79	5	11.111	0.666	0.376429	0.0774186	-0.29901	3.37441e-05	0.00358084
809	12	132331109	A	G	MMP17	Intron	Alu_Repeats	28	44.444	0.705	2	4.444	0.31	0.313333	0.0144186	-0.298915	4.49346e-06	0.000736402
810	9	68421203	G	T	Unknown	IGR	Non_Alu_Non_Repeats	20	31.746	0.992	1	2.222	0.706	0.315063	0.0164186	-0.298645	0.00015502	0.011888
811	11	63679369	T	C	MARK2	IGR	Non_Alu_Non_Repeats	29	46.032	0.952	6	13.333	1	0.438111	0.139535	-0.298576	0.000850849	0.0445203
812	7	38764286	T	C	VPS41	3'UTR	Alu_Repeats	54	85.714	0.502	19	42.222	0.31	0.430317	0.131907	-0.29841	1.80852e-10	2.01108e-07
813	4	103733328	T	C	UBE2D3	Intron	Alu_Repeats	31	49.206	0.621	1	2.222	0.308	0.305571	0.00716279	-0.298409	2.85235e-07	8.05349e-05
814	12	51325537	A	G	METTL7A	3'UTR	Alu_Repeats	55	87.302	0.422	9	20	0.335	0.368603	0.0702093	-0.298394	1.57736e-11	2.73131e-08
815	15	25227765	A	G	SNURF	Intron	Alu_Repeats	31	49.206	0.847	7	15.556	0.73	0.416825	0.118767	-0.298058	0.000121201	0.0100756
816	11	71272382	T	G	Unknown	IGR	Non_Alu_Repeats	19	30.159	0.988	0	0	0	0.297921	0	-0.297921	8.01173e-05	0.00729985
817	19	19900753	T	C	ZNF506	Intron	Alu_Repeats	37	58.73	0.68	11	24.444	0.396	0.399286	0.101372	-0.297914	1.88355e-05	0.00227215
818	19	58780131	A	G	CTD-3138B18.4	Intron	Non_Alu_Repeats	31	49.206	0.671	2	4.444	0.7	0.330365	0.0325581	-0.297807	2.25524e-06	0.000420579
819	2	55768392	A	G	CCDC104	Intron	Alu_Repeats	36	57.143	0.533	1	2.222	0.3	0.304714	0.00697674	-0.297738	9.96371e-09	5.27914e-06
820	9	35766012	A	G	Unknown	IGR	Alu_Repeats	28	44.444	0.67	0	0	0	0.297714	0	-0.297714	6.03986e-07	0.000141875
821	15	72616596	T	C	RP11-106M3.2	RNA	Alu_Repeats	34	53.968	0.552	0	0	0	0.297698	0	-0.297698	1.40775e-08	6.86839e-06
822	3	52449268	A	G	PHF7	Intron	Alu_Repeats	41	65.079	0.499	5	11.111	0.235	0.32481	0.0273488	-0.297461	6.79186e-09	4.00917e-06
823	20	62275845	C	T	STMN3	Intron	Non_Alu_Non_Repeats	29	46.032	0.727	2	4.444	0.8	0.334603	0.0372093	-0.297394	8.46424e-06	0.00123966
824	21	45166896	A	G	PDXK	Intron	Alu_Repeats	28	44.444	0.852	6	13.333	0.583	0.378587	0.0813953	-0.297192	0.000193248	0.0142046
825	15	41869410	A	G	TYRO3	Intron	Alu_Repeats	31	49.206	0.636	2	4.444	0.338	0.312889	0.0157209	-0.297168	8.14248e-07	0.000185717
826	19	1324975	A	G	MUM1	Intron	Non_Alu_Non_Repeats	29	46.032	0.646	0	0	0	0.297159	0	-0.297159	3.25926e-07	8.83186e-05
827	13	33099706	T	C	N4BP2L2	Intron	Alu_Repeats	39	61.905	0.57	8	17.778	0.298	0.352603	0.0554651	-0.297138	5.9333e-07	0.000141875
828	17	36695576	T	C	SRCIN1	Intron	Alu_Repeats	44	69.841	0.425	0	0	0	0.296889	0	-0.296889	1.03144e-11	1.88106e-08
829	19	37494880	A	G	Unknown	IGR	Alu_Repeats	29	46.032	0.644	0	0	0	0.296381	0	-0.296381	3.30712e-07	8.83186e-05
830	1	150585654	T	C	ENSA	Intron	Alu_Repeats	36	57.143	0.576	4	8.889	0.359	0.329333	0.0333721	-0.295961	1.20312e-07	3.95151e-05
831	16	15506212	A	G	RP11-1021N1.1	Intron	Alu_Repeats	30	47.619	0.621	0	0	0	0.29581	0	-0.29581	1.80206e-07	5.41385e-05
832	6	90344605	T	C	LYRM2	Intron	Alu_Repeats	54	85.714	0.459	15	33.333	0.28	0.393349	0.0976279	-0.295721	2.26862e-11	3.63031e-08
833	10	101992425	T	C	CWF19L1	5'UTR	Alu_Repeats	50	79.365	0.42	7	15.556	0.231	0.333365	0.0376512	-0.295714	7.09755e-12	1.4479e-08
834	19	21472891	T	C	ZNF708	IGR	Alu_Repeats	36	57.143	0.581	3	6.667	0.522	0.332095	0.0363953	-0.2957	2.35957e-07	6.83668e-05
835	22	31300854	A	G	OSBP2	Intron	Alu_Repeats	25	39.683	0.791	2	4.444	0.398	0.314048	0.0185349	-0.295513	2.84361e-05	0.00324073
836	5	179267404	T	C	SQSTM1	IGR	Alu_Repeats	44	69.841	0.445	2	4.444	0.333	0.310984	0.0154884	-0.295496	1.19902e-10	1.39923e-07
837	19	9865768	T	C	ZNF846	IGR	Alu_Repeats	28	44.444	0.665	0	0	0	0.295429	0	-0.295429	6.03006e-07	0.000141875
838	19	16353850	A	G	Unknown	IGR	Alu_Repeats	35	55.556	0.531	0	0	0	0.295254	0	-0.295254	7.24517e-09	4.00917e-06
839	1	154136895	T	C	TPM3	Intron	Alu_Repeats	25	39.683	0.765	1	2.222	0.357	0.303476	0.00830233	-0.295174	1.01435e-05	0.0014104
840	2	55205490	T	C	RTN4	Intron	Alu_Repeats	41	65.079	0.664	19	42.222	0.311	0.432317	0.137233	-0.295085	2.37111e-05	0.00278774
841	16	67041751	A	G	CES4A	Intron	Alu_Repeats	41	65.079	0.453	0	0	0	0.294857	0	-0.294857	1.03033e-10	1.24748e-07
842	19	39121235	A	G	EIF3K	Intron	Alu_Repeats	41	65.079	0.506	6	13.333	0.248	0.329444	0.0346744	-0.29477	1.62453e-08	7.81292e-06
843	19	7752063	A	G	FCER2	IGR	Non_Alu_Repeats	28	44.444	0.663	0	0	0	0.29473	0	-0.29473	5.93801e-07	0.000141875
844	19	11040806	A	G	YIPF2	5'Flank	Alu_Repeats	54	85.714	0.362	3	6.667	0.23	0.310556	0.0160698	-0.294486	1.36594e-14	7.82215e-11
845	22	50881108	A	G	SBF1	IGR	Alu_Repeats	27	42.857	0.756	2	4.444	0.636	0.324032	0.0295814	-0.29445	1.46268e-05	0.00190614
846	6	86372096	T	C	Unknown	IGR	Alu_Repeats	35	55.556	0.53	0	0	0	0.294413	0	-0.294413	7.24068e-09	4.00917e-06
847	3	50150555	A	G	RBM5	Intron	Alu_Repeats	46	73.016	0.612	24	53.333	0.289	0.447175	0.152767	-0.294407	2.81266e-07	7.95999e-05
848	7	104744399	T	C	KMT2E	Intron	Alu_Repeats	35	55.556	0.538	1	2.222	0.2	0.299016	0.00465116	-0.294365	1.82943e-08	8.70738e-06
849	1	33148623	A	G	SYNC	Intron	Alu_Repeats	55	87.302	0.658	34	75.556	0.364	0.574841	0.280581	-0.29426	1.19148e-10	1.39246e-07
850	10	46970039	A	G	SYT15	Intron	Non_Alu_Non_Repeats	56	88.889	0.627	16	35.556	0.706	0.557095	0.262837	-0.294258	0.000371365	0.0236998
851	X	72297541	T	C	PABPC1L2A	3'UTR	Non_Alu_Non_Repeats	23	36.508	0.806	0	0	0	0.294254	0	-0.294254	9.9727e-06	0.0014104
852	9	68421837	G	A	Unknown	IGR	Alu_Repeats	32	50.794	0.627	2	4.444	0.529	0.318556	0.0246047	-0.293951	9.04262e-07	0.000204445
853	15	79482620	T	C	Unknown	IGR	Non_Alu_Non_Repeats	22	34.921	0.842	0	0	0	0.293937	0	-0.293937	1.67776e-05	0.00215857
854	5	64963865	T	C	SGTB	3'UTR	Alu_Repeats	39	61.905	0.475	0	0	0	0.293841	0	-0.293841	4.47837e-10	4.1127e-07
855	7	64319556	A	G	Unknown	IGR	Alu_Repeats	36	57.143	0.53	1	2.222	0.4	0.303095	0.00930233	-0.293793	1.30126e-08	6.68744e-06
856	8	141519761	T	C	CHRAC1	5'Flank	Alu_Repeats	52	82.54	0.528	17	37.778	0.381	0.436159	0.142395	-0.293763	9.20361e-09	4.92241e-06
857	2	136476266	A	G	R3HDM1	Intron	Alu_Repeats	25	39.683	0.74	0	0	0	0.293667	0	-0.293667	3.43399e-06	0.000584691
858	1	16801240	T	C	CROCCP3	RNA	Alu_Repeats	38	60.317	0.571	5	11.111	0.435	0.344127	0.0505349	-0.293592	2.97418e-07	8.36649e-05
859	9	138598938	T	C	KCNT1	Intron	Alu_Repeats	31	49.206	0.597	0	0	0	0.293524	0	-0.293524	9.69601e-08	3.2546e-05
860	19	38220713	T	C	CTD-2528L19.6	lincRNA	Alu_Repeats	25	39.683	0.74	0	0	0	0.293492	0	-0.293492	3.42733e-06	0.000584691
861	7	25159034	T	C	CYCS	IGR	Alu_Repeats	51	80.952	0.391	4	8.889	0.246	0.31627	0.0228837	-0.293386	4.65557e-13	1.55801e-09
862	22	50652688	A	G	SELO	Intron	Alu_Repeats	39	61.905	0.554	6	13.333	0.355	0.342825	0.0495814	-0.293244	2.03581e-07	5.98733e-05
863	11	33096857	A	G	TCP11L1	IGR	Alu_Repeats	42	66.667	0.571	8	17.778	0.47	0.380683	0.0874884	-0.293194	6.27682e-07	0.000146923
864	1	92654645	A	G	RP4-621B10.8	lincRNA	Alu_Repeats	40	63.492	0.462	0	0	0	0.293127	0	-0.293127	2.16114e-10	2.27628e-07
865	4	2012983	T	C	NELFA	5'Flank	Alu_Repeats	46	73.016	0.401	0	0	0	0.292968	0	-0.292968	2.07251e-12	5.08675e-09
866	19	35628569	T	C	LGI4	5'Flank	Alu_Repeats	35	55.556	0.527	0	0	0	0.292889	0	-0.292889	7.23619e-09	4.00917e-06
867	17	3395048	A	G	ASPA	Intron	Alu_Repeats	24	38.095	0.83	1	2.222	1	0.316127	0.0232558	-0.292871	4.1579e-05	0.00431851
868	1	156381410	T	C	C1orf61	Intron	Alu_Repeats	54	85.714	0.341	0	0	0	0.292619	0	-0.292619	1.84594e-15	1.68667e-11
869	9	37774158	T	C	RP11-613M10.9	Intron	Alu_Repeats	32	50.794	0.652	5	11.111	0.333	0.331175	0.0386744	-0.2925	4.44442e-06	0.000729559
870	6	43037335	A	G	KLC4	Intron	Alu_Repeats	28	44.444	0.684	1	2.222	0.5	0.304016	0.0116279	-0.292388	1.85444e-06	0.000367336
871	8	56980997	T	C	RPS20	3'UTR	Alu_Repeats	58	92.063	0.428	14	31.111	0.311	0.393714	0.101419	-0.292296	8.81654e-12	1.7367e-08
872	14	31565088	A	G	AP4S1	IGR	Alu_Repeats	50	79.365	0.486	9	20	0.446	0.385333	0.0933488	-0.291984	1.94381e-08	9.16696e-06
873	5	40830064	T	C	RPL37	3'UTR	Alu_Repeats	55	87.302	0.68	34	75.556	0.391	0.593778	0.301884	-0.291894	1.83368e-09	1.31582e-06
874	21	44330301	A	G	NDUFV3	3'UTR	Alu_Repeats	38	60.317	0.59	5	11.111	0.551	0.355889	0.0640465	-0.291842	1.14678e-06	0.000241437
875	9	68425515	A	G	Unknown	IGR	Non_Alu_Non_Repeats	34	53.968	0.634	5	11.111	0.435	0.341937	0.0506279	-0.291309	4.01997e-06	0.000667815
876	9	88160433	T	C	AGTPBP1	IGR	Alu_Repeats	41	65.079	0.448	0	0	0	0.291302	0	-0.291302	1.03106e-10	1.24748e-07
877	5	142604914	A	G	ARHGAP26	3'UTR	Alu_Repeats	42	66.667	0.504	6	13.333	0.384	0.335921	0.0446279	-0.291293	1.83547e-08	8.72794e-06
878	9	131071533	T	C	TRUB2	3'UTR	Alu_Repeats	48	76.19	0.402	3	6.667	0.217	0.306429	0.0151628	-0.291266	2.97494e-12	7.03558e-09
879	18	44250608	T	C	Unknown	IGR	Alu_Repeats	48	76.19	0.395	2	4.444	0.21	0.301	0.00976744	-0.291233	1.47973e-12	4.07673e-09
880	17	3395312	A	G	ASPA	Intron	Alu_Repeats	20	31.746	0.916	0	0	0	0.290746	0	-0.290746	5.15356e-05	0.00498919
881	13	25513267	G	A	TPTE2P1	RNA	Non_Alu_Repeats	20	31.746	0.989	1	2.222	1	0.313937	0.0232558	-0.290681	0.000215202	0.0156676
882	15	25228419	A	G	SNURF	Intron	Alu_Repeats	29	46.032	0.679	2	4.444	0.478	0.312778	0.0222093	-0.290568	3.16596e-06	0.000569999
883	20	29652194	C	T	Unknown	IGR	Non_Alu_Repeats	26	41.27	0.782	5	11.111	0.403	0.322571	0.032093	-0.290478	8.74334e-05	0.00752193
884	15	91507489	A	G	RCCD1	IGR	Non_Alu_Repeats	28	44.444	0.653	0	0	0	0.290381	0	-0.290381	6.04378e-07	0.000141875
885	1	161340885	A	G	RP11-122G18.5	lincRNA	Alu_Repeats	35	55.556	0.544	1	2.222	0.5	0.302	0.0116279	-0.290372	2.96109e-08	1.25473e-05
886	1	46691659	A	G	Unknown	IGR	Alu_Repeats	40	63.492	0.537	7	15.556	0.311	0.340841	0.0506977	-0.290144	6.15218e-08	2.31238e-05
887	9	68425823	A	G	Unknown	IGR	Non_Alu_Repeats	34	53.968	0.598	2	4.444	0.7	0.322651	0.0325581	-0.290093	4.381e-07	0.000113009
888	1	156576549	A	G	Unknown	IGR	Alu_Repeats	27	42.857	0.677	0	0	0	0.290063	0	-0.290063	1.08941e-06	0.000230555
889	7	48143525	A	G	UPP1	Intron	Non_Alu_Non_Repeats	37	58.73	0.535	4	8.889	0.259	0.314063	0.0240698	-0.289994	6.18181e-08	2.32134e-05
890	19	8328934	A	G	CERS4	IGR	Alu_Repeats	40	63.492	0.478	2	4.444	0.297	0.30381	0.0138372	-0.289972	1.57823e-09	1.18362e-06
891	10	102777230	T	C	PDZD7	3'UTR	Alu_Repeats	33	52.381	0.566	1	2.222	0.273	0.296302	0.00634884	-0.289953	7.40107e-08	2.67516e-05
892	15	25228815	A	G	SNURF	Intron	Alu_Repeats	31	49.206	0.698	5	11.111	0.46	0.343413	0.0535349	-0.289878	1.38449e-05	0.00181575
893	5	125832054	A	G	GRAMD3	IGR	Alu_Repeats	46	73.016	0.494	9	20	0.339	0.360714	0.0708837	-0.289831	9.62587e-09	5.10736e-06
894	12	132331194	A	G	MMP17	Intron	Alu_Repeats	53	84.127	0.438	10	22.222	0.338	0.368381	0.0786977	-0.289683	1.43889e-09	1.09862e-06
895	10	15118569	T	C	OLAH	IGR	Alu_Repeats	50	79.365	0.39	2	4.444	0.432	0.30973	0.020093	-0.289637	4.9527e-12	1.07026e-08
896	5	175805775	A	G	ARL10	3'UTR	Alu_Repeats	28	44.444	0.813	4	8.889	0.771	0.361365	0.0717442	-0.289621	0.000102179	0.00864083
897	12	93902722	A	G	RN7SL737P	RNA	Alu_Repeats	23	36.508	0.834	1	2.222	0.643	0.304571	0.0149535	-0.289618	3.16167e-05	0.00337609
898	19	46819802	A	G	HIF3A	Intron	Alu_Repeats	19	30.159	0.96	0	0	0	0.289587	0	-0.289587	8.51121e-05	0.00744069
899	5	175806301	A	G	ARL10	3'UTR	Alu_Repeats	36	57.143	0.62	7	15.556	0.449	0.354095	0.0648372	-0.289258	1.69438e-06	0.000341568
900	9	37775602	T	C	RP11-613M10.9	Intron	Alu_Repeats	47	74.603	0.438	6	13.333	0.269	0.326794	0.0375581	-0.289236	1.07875e-10	1.27747e-07
901	9	88159448	T	C	AGTPBP1	IGR	Alu_Repeats	43	68.254	0.434	1	2.222	0.318	0.296508	0.00739535	-0.289113	7.30292e-11	9.53563e-08
902	2	231914639	A	G	C2orf72	IGR	Alu_Repeats	30	47.619	0.607	0	0	0	0.289095	0	-0.289095	1.80064e-07	5.41385e-05
903	10	13181630	A	G	OPTN	IGR	Alu_Repeats	24	38.095	0.781	1	2.222	0.364	0.29746	0.00846512	-0.288995	1.79758e-05	0.00218442
904	11	46387478	A	G	DGKZ	Intron	Non_Alu_Non_Repeats	39	61.905	0.466	0	0	0	0.288683	0	-0.288683	4.47717e-10	4.1127e-07
905	11	86622876	T	C	PRSS23	Intron	Alu_Repeats	27	42.857	0.673	0	0	0	0.288587	0	-0.288587	1.08837e-06	0.000230555
906	15	25227876	A	G	SNURF	Intron	Alu_Repeats	27	42.857	0.877	5	11.111	0.753	0.375921	0.0875349	-0.288386	0.000237382	0.0162661
907	14	64938077	A	G	ZBTB25	Intron	Alu_Repeats	21	33.333	0.864	0	0	0	0.287968	0	-0.287968	3.05142e-05	0.00327673
908	11	67851436	C	G	CHKA	Intron	Alu_Repeats	37	58.73	0.739	9	20	0.697	0.43381	0.145953	-0.287856	0.000155534	0.0119222
909	18	44250471	T	C	Unknown	IGR	Alu_Repeats	45	71.429	0.512	8	17.778	0.419	0.365683	0.077907	-0.287776	8.39521e-08	2.98474e-05
910	18	4011734	A	G	DLGAP1	Intron	Alu_Repeats	31	49.206	0.585	0	0	0	0.287762	0	-0.287762	9.69601e-08	3.2546e-05
911	19	57816153	A	G	CTC-444N24.11	lincRNA	Alu_Repeats	56	88.889	0.524	23	51.111	0.333	0.466	0.178326	-0.287674	3.0365e-10	3.07375e-07
912	19	37173155	T	C	Unknown	IGR	Alu_Repeats	20	31.746	0.905	0	0	0	0.28746	0	-0.28746	5.14104e-05	0.00498919
913	19	14594687	T	C	GIPC1	Intron	Alu_Repeats	45	71.429	0.44	5	11.111	0.229	0.314032	0.0266047	-0.287427	1.57894e-10	1.78794e-07
914	22	51147471	A	G	SHANK3	Intron	Alu_Repeats	20	31.746	0.905	0	0	0	0.287333	0	-0.287333	5.13143e-05	0.00498919
915	11	84213038	T	C	DLG2	Intron	Alu_Repeats	35	55.556	0.517	0	0	0	0.287206	0	-0.287206	7.24517e-09	4.00917e-06
916	7	4940884	T	C	Unknown	IGR	Alu_Repeats	27	42.857	0.67	0	0	0	0.287175	0	-0.287175	1.08848e-06	0.000230555
917	2	160191516	T	C	BAZ2B	Intron	Alu_Repeats	20	31.746	0.956	1	2.222	0.7	0.303381	0.0162791	-0.287102	0.000159229	0.0121693
918	14	20919548	T	C	OSGEP	Intron	Alu_Repeats	41	65.079	0.555	12	26.667	0.265	0.360889	0.073907	-0.286982	7.31375e-07	0.000168784
919	19	16350127	A	G	Unknown	IGR	Alu_Repeats	27	42.857	0.669	0	0	0	0.286889	0	-0.286889	1.08906e-06	0.000230555
920	5	179267309	T	C	SQSTM1	IGR	Alu_Repeats	38	60.317	0.648	17	37.778	0.278	0.390873	0.104186	-0.286687	0.000141277	0.0110747
921	21	30953750	T	C	GRIK1	Missense_Mutation	Non_Alu_Non_Repeats	37	58.73	0.488	0	0	0	0.286651	0	-0.286651	1.84617e-09	1.31582e-06
922	14	74526976	T	C	ALDH6A1	3'UTR	Alu_Repeats	57	90.476	0.472	20	44.444	0.302	0.427016	0.140419	-0.286597	3.66002e-12	8.38371e-09
923	21	44452052	A	G	PKNOX1	3'UTR	Alu_Repeats	39	61.905	0.514	5	11.111	0.274	0.318429	0.0318605	-0.286568	3.57587e-08	1.48387e-05
924	16	23477179	T	C	GGA2	3'UTR	Alu_Repeats	43	68.254	0.427	1	2.222	0.219	0.291571	0.00509302	-0.286478	5.33888e-11	7.27937e-08
925	15	41873332	A	G	TYRO3	IGR	Alu_Repeats	44	69.841	0.498	6	13.333	0.44	0.347841	0.0613721	-0.286469	3.54037e-08	1.47003e-05
926	8	21892957	A	G	NPM2	Intron	Alu_Repeats	42	66.667	0.429	0	0	0	0.286159	0	-0.286159	4.85065e-11	6.75823e-08
927	11	73591145	A	G	PAAF1	Intron	Alu_Repeats	29	46.032	0.637	1	2.222	0.3	0.293127	0.00697674	-0.28615	9.25486e-07	0.000208308
928	1	10450058	A	G	RN7SL721P	RNA	Alu_Repeats	31	49.206	0.581	0	0	0	0.286079	0	-0.286079	9.68934e-08	3.2546e-05
929	X	24095325	A	G	EIF2S3	3'UTR	Alu_Repeats	49	77.778	0.368	0	0	0	0.286048	0	-0.286048	1.67133e-13	6.61484e-10
930	17	3405253	A	C	ASPA	3'UTR	Alu_Repeats	29	46.032	0.662	1	2.222	0.8	0.304651	0.0186047	-0.286046	2.00468e-06	0.00037745
931	19	36811472	T	C	Unknown	IGR	Alu_Repeats	26	41.27	0.779	2	4.444	0.762	0.321413	0.0354651	-0.285948	3.94459e-05	0.00411991
932	2	231916742	A	G	C2orf72	IGR	Alu_Repeats	38	60.317	0.474	0	0	0	0.285905	0	-0.285905	9.12424e-10	7.55438e-07
933	17	38439237	A	G	WIPF2	3'UTR	Alu_Repeats	47	74.603	0.415	4	8.889	0.256	0.309651	0.0237907	-0.28586	2.1671e-11	3.58075e-08
934	17	26935551	T	C	SGK494	IGR	Alu_Repeats	51	80.952	0.423	6	13.333	0.409	0.342746	0.0570233	-0.285723	5.93875e-10	5.26681e-07
935	9	114800928	T	C	SUSD1	IGR	Alu_Repeats	20	31.746	0.96	1	2.222	0.833	0.304841	0.0193721	-0.285469	0.000170608	0.0127319
936	19	422579	C	T	SHC2	Intron	Non_Alu_Non_Repeats	34	53.968	0.55	1	2.222	0.5	0.296984	0.0116279	-0.285356	9.26687e-08	3.2546e-05
937	8	12868676	A	G	KIAA1456	Intron	Alu_Repeats	26	41.27	0.691	0	0	0	0.28527	0	-0.28527	1.94414e-06	0.000367336
938	20	25209152	A	G	ENTPD6	IGR	Alu_Repeats	18	28.571	0.998	0	0	0	0.285111	0	-0.285111	0.000133293	0.0109581
939	22	44565974	A	G	PARVB	IGR	Alu_Repeats	42	66.667	0.478	6	13.333	0.241	0.318714	0.0336279	-0.285086	4.68708e-09	2.895e-06
940	17	43718729	A	G	CRHR1	Intron	Alu_Repeats	46	73.016	0.484	10	22.222	0.294	0.353349	0.0684651	-0.284884	9.08788e-09	4.88065e-06
941	14	73029707	T	C	RGS6	3'UTR	Non_Alu_Non_Repeats	29	46.032	0.619	0	0	0	0.284857	0	-0.284857	3.29874e-07	8.83186e-05
942	22	44566101	A	G	PARVB	IGR	Alu_Repeats	34	53.968	0.614	7	15.556	0.357	0.331127	0.0464651	-0.284662	3.82424e-06	0.000642894
943	2	32538004	A	G	YIPF4	3'UTR	Alu_Repeats	37	58.73	0.61	6	13.333	0.529	0.358508	0.0738837	-0.284624	2.77045e-06	0.000506065
944	18	44250465	T	C	Unknown	IGR	Alu_Repeats	40	63.492	0.526	7	15.556	0.305	0.334159	0.0495814	-0.284577	7.19854e-08	2.61376e-05
945	8	98741259	A	G	MTDH	IGR	Alu_Repeats	45	71.429	0.44	5	11.111	0.255	0.31427	0.0296977	-0.284572	2.03431e-10	2.23724e-07
946	4	99796879	T	C	EIF4E	3'UTR	Alu_Repeats	34	53.968	0.527	0	0	0	0.284524	0	-0.284524	1.40655e-08	6.86839e-06
947	4	103732651	T	C	UBE2D3	Intron	Alu_Repeats	25	39.683	0.717	0	0	0	0.284524	0	-0.284524	3.4347e-06	0.000584691
948	14	45600589	T	C	FKBP3	Intron	Alu_Repeats	39	61.905	0.658	19	42.222	0.288	0.407143	0.122814	-0.284329	9.86829e-05	0.00837292
949	21	44330253	A	G	NDUFV3	3'UTR	Alu_Repeats	21	33.333	0.907	1	2.222	0.769	0.302206	0.0178837	-0.284323	9.82954e-05	0.00835508
950	16	75626730	T	C	RP11-77K12.8	RNA	Alu_Repeats	35	55.556	0.621	7	15.556	0.372	0.344905	0.0606047	-0.2843	5.18063e-06	0.000836367
951	12	53571355	T	C	CSAD	Intron	Alu_Repeats	51	80.952	0.484	16	35.556	0.288	0.391413	0.107116	-0.284296	7.30918e-10	6.39028e-07
952	7	148766181	T	C	ZNF786	IGR	Alu_Repeats	35	55.556	0.562	2	4.444	0.6	0.312175	0.027907	-0.284268	2.36652e-07	6.85186e-05
953	22	26121822	A	G	ADRBK2	3'UTR	Alu_Repeats	25	39.683	0.716	0	0	0	0.284143	0	-0.284143	3.4361e-06	0.000584691
954	5	131980596	A	G	RAD50	IGR	Alu_Repeats	37	58.73	0.633	13	28.889	0.29	0.371714	0.0875814	-0.284133	3.5911e-05	0.00378523
955	12	117287833	A	G	RNFT2	3'UTR	Alu_Repeats	31	49.206	0.652	2	4.444	0.791	0.320857	0.0367907	-0.284066	5.0332e-06	0.000815192
956	16	2146791	T	C	PKD1	Intron	Alu_Repeats	33	52.381	0.562	1	2.222	0.444	0.294206	0.0103256	-0.283881	9.98954e-08	3.33144e-05
957	11	71274368	G	A	KRTAP5-10	5'Flank	Non_Alu_Repeats	18	28.571	0.993	0	0	0	0.28373	0	-0.28373	0.000133293	0.0109581
958	17	1941539	A	G	DPH1	Intron	Alu_Repeats	43	68.254	0.907	21	46.667	0.687	0.619	0.335302	-0.283698	9.92111e-05	0.00841507
959	3	183915256	A	G	EIF2B5	Intron	Alu_Repeats	33	52.381	0.679	8	17.778	0.474	0.35546	0.0719302	-0.28353	1.8305e-05	0.00221717
960	13	101275766	T	C	TMTC4	Intron	Alu_Repeats	32	50.794	0.648	4	8.889	0.493	0.329206	0.0458837	-0.283323	6.02083e-06	0.000912276
961	22	26120961	A	G	ADRBK2	3'UTR	Alu_Repeats	29	46.032	0.968	9	20	0.776	0.445635	0.162326	-0.283309	0.000807638	0.0424867
962	17	80614101	T	C	RAB40B	Intron	Alu_Repeats	47	74.603	0.38	0	0	0	0.283238	0	-0.283238	9.09136e-13	2.64292e-09
963	19	56889953	A	G	AC006116.24	RNA	Alu_Repeats	53	84.127	0.587	30	66.667	0.313	0.493429	0.210209	-0.283219	1.55184e-09	1.16586e-06
964	17	36691581	T	C	SRCIN1	Intron	Alu_Repeats	24	38.095	0.743	0	0	0	0.283143	0	-0.283143	6.01054e-06	0.000911649
965	3	15454897	T	C	METTL6	Intron	Alu_Repeats	31	49.206	0.662	3	6.667	0.609	0.325603	0.0424884	-0.283115	5.6607e-06	0.000906073
966	11	71274377	G	A	KRTAP5-10	5'Flank	Non_Alu_Repeats	18	28.571	0.991	0	0	0	0.283063	0	-0.283063	0.00013497	0.0110747
967	21	38989755	T	C	KCNJ6	3'UTR	Alu_Repeats	41	65.079	0.435	0	0	0	0.283016	0	-0.283016	1.03091e-10	1.24748e-07
968	8	117800592	A	G	UTP23	Intron	Alu_Repeats	32	50.794	0.557	0	0	0	0.282952	0	-0.282952	5.15498e-08	1.96777e-05
969	18	3998249	A	C	DLGAP1	Intron	Non_Alu_Repeats	21	33.333	0.849	0	0	0	0.282857	0	-0.282857	2.86171e-05	0.00325707
970	9	131093384	A	G	COQ4	Intron	Alu_Repeats	46	73.016	0.525	16	35.556	0.295	0.38319	0.100372	-0.282818	8.17826e-08	2.92056e-05
971	22	19010088	A	G	DGCR9	lincRNA	Alu_Repeats	36	57.143	0.495	0	0	0	0.28281	0	-0.28281	3.67298e-09	2.32459e-06
972	11	33096837	A	G	TCP11L1	IGR	Alu_Repeats	45	71.429	0.518	12	26.667	0.332	0.370222	0.0875349	-0.282687	8.68434e-08	3.07119e-05
973	19	44665126	A	G	ZNF234	IGR	Alu_Repeats	30	47.619	0.594	0	0	0	0.282667	0	-0.282667	1.80125e-07	5.41385e-05
974	9	90581181	T	C	CDK20	IGR	Alu_Repeats	26	41.27	0.707	1	2.222	0.4	0.291952	0.00930233	-0.28265	5.8943e-06	0.000911649
975	1	1252468	T	C	CPSF3L	Intron	Alu_Repeats	47	74.603	0.455	9	20	0.273	0.339746	0.0571163	-0.28263	1.17526e-09	9.24654e-07
976	12	132330947	A	G	MMP17	Intron	Alu_Repeats	34	53.968	0.687	8	17.778	0.474	0.370794	0.0882558	-0.282538	2.12623e-05	0.00253139
977	16	2145229	T	C	PKD1	Intron	Alu_Repeats	27	42.857	0.69	2	4.444	0.287	0.295873	0.0133721	-0.282501	8.30347e-06	0.00121879
978	X	47068805	A	G	UBA1	Intron	Alu_Repeats	41	65.079	0.554	11	24.444	0.34	0.360556	0.0781628	-0.282393	5.28658e-07	0.00013249
979	16	4800600	T	C	C16orf71	IGR	Alu_Repeats	54	85.714	0.639	32	71.111	0.37	0.547333	0.264977	-0.282357	3.32892e-08	1.39003e-05
980	10	5903289	T	C	ANKRD16	IGR	Alu_Repeats	24	38.095	0.772	1	2.222	0.5	0.293968	0.0116279	-0.28234	1.87033e-05	0.00225904
981	22	24969755	A	G	SNRPD3	IGR	Alu_Repeats	52	82.54	0.368	4	8.889	0.228	0.303429	0.0212093	-0.282219	3.08497e-13	1.11913e-09
982	19	13884259	A	G	C19orf53	5'Flank	Alu_Repeats	62	98.413	0.525	33	73.333	0.312	0.517032	0.23486	-0.282171	1.65857e-12	4.4621e-09
983	1	19585553	A	G	MRTO4	3'UTR	Alu_Repeats	45	71.429	0.41	3	6.667	0.235	0.292714	0.0105581	-0.282156	2.11388e-11	3.51883e-08
984	1	150281572	A	G	MRPS21	IGR	Alu_Repeats	45	71.429	0.495	9	20	0.341	0.353429	0.0713721	-0.282056	1.64402e-08	7.89716e-06
985	15	50850717	T	C	TRPM7	IGR	Alu_Repeats	40	63.492	0.466	1	2.222	0.583	0.295603	0.0135581	-0.282045	2.20299e-09	1.53714e-06
986	7	4938326	T	C	Unknown	IGR	Alu_Repeats	45	71.429	0.395	0	0	0	0.282	0	-0.282	4.65704e-12	1.01534e-08
987	11	71272438	C	A	Unknown	IGR	Non_Alu_Repeats	18	28.571	0.987	0	0	0	0.281921	0	-0.281921	0.000136463	0.0110747
988	22	18991840	A	G	DGCR5	RNA	Alu_Repeats	30	47.619	0.592	0	0	0	0.281905	0	-0.281905	1.80186e-07	5.41385e-05
989	16	89782344	T	C	VPS9D1	Intron	Alu_Repeats	37	58.73	0.557	5	11.111	0.387	0.326905	0.0450465	-0.281858	5.16779e-07	0.000130041
990	14	85985203	G	A	CTD-2128A3.2	lincRNA	Alu_Repeats	28	44.444	0.665	1	2.222	0.6	0.295762	0.0139535	-0.281808	3.11354e-06	0.000562963
991	19	5684080	A	G	HSD11B1L	5'UTR	Alu_Repeats	35	55.556	0.516	1	2.222	0.2	0.286413	0.00465116	-0.281762	1.8705e-08	8.86572e-06
992	2	152334421	A	G	RIF1	3'UTR	Alu_Repeats	35	55.556	0.537	3	6.667	0.241	0.298476	0.0167907	-0.281685	1.11926e-07	3.70033e-05
993	20	44524187	A	G	CTSA	Intron	Alu_Repeats	51	80.952	0.392	7	15.556	0.22	0.317349	0.0357674	-0.281582	1.88559e-12	4.94712e-09
994	9	37503392	A	G	POLR1E	3'UTR	Alu_Repeats	55	87.302	0.328	1	2.222	0.209	0.286429	0.00486047	-0.281568	1.26384e-15	1.28258e-11
995	1	202554257	A	G	PPP1R12B	3'UTR	Alu_Repeats	60	95.238	0.476	24	53.333	0.318	0.45373	0.172163	-0.281567	9.94324e-12	1.88106e-08
996	16	31467534	T	C	ARMC5	5'Flank	Alu_Repeats	33	52.381	0.612	5	11.111	0.438	0.320651	0.0393256	-0.281325	2.2508e-06	0.000419945
997	6	86382290	T	C	Unknown	IGR	Non_Alu_Repeats	29	46.032	0.611	0	0	0	0.281254	0	-0.281254	3.31734e-07	8.83186e-05
998	17	43720877	A	G	CRHR1	Intron	Alu_Repeats	33	52.381	0.537	0	0	0	0.281222	0	-0.281222	2.71026e-08	1.16327e-05
999	15	43994311	A	G	CKMT1A	IGR	Alu_Repeats	18	28.571	0.984	0	0	0	0.281175	0	-0.281175	0.000136463	0.0110747
1000	5	149574628	A	G	SLC6A7	Intron	Non_Alu_Non_Repeats	24	38.095	0.738	0	0	0	0.281063	0	-0.281063	6.01416e-06	0.000911649
1001	14	55835120	T	C	ATG14	3'UTR	Alu_Repeats	44	69.841	0.595	13	28.889	0.444	0.415254	0.134279	-0.280975	6.28638e-07	0.000147022
1002	4	77864212	T	C	Unknown	IGR	Alu_Repeats	42	66.667	0.487	5	11.111	0.374	0.324444	0.0435349	-0.28091	9.08446e-09	4.88065e-06
1003	11	93468068	T	C	TAF1D	IGR	Alu_Repeats	44	69.841	0.402	0	0	0	0.280873	0	-0.280873	1.03206e-11	1.88106e-08
1004	15	23095072	T	C	NIPA1	Intron	Alu_Repeats	42	66.667	0.421	0	0	0	0.28081	0	-0.28081	4.85273e-11	6.75823e-08
1005	21	30914139	T	G	GRIK1	Intron	Non_Alu_Non_Repeats	22	34.921	0.804	0	0	0	0.28073	0	-0.28073	1.78667e-05	0.00218053
1006	X	118672469	T	C	CXorf56	3'UTR	Alu_Repeats	39	61.905	0.481	3	6.667	0.244	0.297556	0.017	-0.280556	6.78404e-09	4.00917e-06
1007	3	136050806	A	G	PCCB	Intron	Alu_Repeats	28	44.444	0.631	0	0	0	0.280508	0	-0.280508	6.0392e-07	0.000141875
1008	9	37774127	T	C	RP11-613M10.9	Intron	Alu_Repeats	32	50.794	0.552	0	0	0	0.280381	0	-0.280381	5.15559e-08	1.96777e-05
1009	15	45025702	A	G	TRIM69	Intron	Alu_Repeats	46	73.016	0.443	4	8.889	0.464	0.32354	0.0431628	-0.280377	3.02433e-09	2.02055e-06
1010	6	86382734	T	C	Unknown	IGR	Non_Alu_Repeats	27	42.857	0.679	1	2.222	0.455	0.290841	0.0105814	-0.28026	3.2584e-06	0.000583105
1011	19	16348792	A	G	AP1M1	IGR	Alu_Repeats	21	33.333	0.84	0	0	0	0.280032	0	-0.280032	3.05258e-05	0.00327673
1012	1	150585661	T	C	ENSA	Intron	Alu_Repeats	36	57.143	0.639	6	13.333	0.611	0.365159	0.085186	-0.279973	9.10858e-06	0.00132388
1013	22	26120881	A	G	ADRBK2	3'UTR	Alu_Repeats	37	58.73	0.695	16	35.556	0.344	0.407952	0.128093	-0.279859	0.000136698	0.0110747
1014	X	73230436	A	G	RP13-36G14.4	RNA	Alu_Repeats	48	76.19	0.426	6	13.333	0.319	0.324317	0.0445116	-0.279806	3.31821e-10	3.25614e-07
1015	9	68420977	T	A	Unknown	IGR	Non_Alu_Non_Repeats	18	28.571	0.979	0	0	0	0.279794	0	-0.279794	0.000136463	0.0110747
1016	1	150590394	T	C	ENSA	Intron	Alu_Repeats	52	82.54	0.462	14	31.111	0.313	0.381714	0.10193	-0.279784	8.43635e-10	7.2415e-07
1017	9	114801038	T	C	SUSD1	IGR	Alu_Repeats	29	46.032	0.636	2	4.444	0.279	0.292778	0.013	-0.279778	2.81599e-06	0.000512981
1018	14	51460411	T	C	TRIM9	Intron	Non_Alu_Non_Repeats	35	55.556	0.503	0	0	0	0.279714	0	-0.279714	7.24607e-09	4.00917e-06
1019	1	150591630	T	C	ENSA	Intron	Alu_Repeats	45	71.429	0.43	4	8.889	0.298	0.307429	0.0277209	-0.279708	2.8219e-10	2.87833e-07
1020	19	36670102	G	A	Unknown	IGR	Alu_Repeats	20	31.746	0.881	0	0	0	0.279651	0	-0.279651	4.89374e-05	0.00498919
1021	4	68335094	T	C	CENPC	IGR	Alu_Repeats	32	50.794	0.55	0	0	0	0.279429	0	-0.279429	5.14716e-08	1.96777e-05
1022	17	37223126	T	C	PLXDC1	3'UTR	Alu_Repeats	29	46.032	0.674	2	4.444	0.665	0.310333	0.030907	-0.279426	7.23508e-06	0.00107357
1023	2	132272453	A	G	AC093838.4	RNA	Alu_Repeats	42	66.667	0.56	14	31.111	0.288	0.37319	0.0937907	-0.2794	2.47926e-06	0.000459151
1024	4	56236837	A	G	SRD5A3	3'UTR	Alu_Repeats	39	61.905	0.592	11	24.444	0.359	0.366349	0.0870233	-0.279326	3.33081e-06	0.000584691
1025	6	43035230	A	G	KLC4	Intron	Non_Alu_Non_Repeats	30	47.619	0.621	1	2.222	0.7	0.295556	0.0162791	-0.279276	1.24692e-06	0.000260537
1026	2	55765479	A	G	CCDC104	Intron	Alu_Repeats	29	46.032	0.606	0	0	0	0.279175	0	-0.279175	3.31405e-07	8.83186e-05
1027	12	53570391	T	C	CSAD	Intron	Alu_Repeats	35	55.556	0.738	13	28.889	0.432	0.409841	0.130721	-0.27912	0.000142851	0.0110747
1028	7	92122910	A	G	PEX1	Intron	Alu_Repeats	57	90.476	0.578	24	53.333	0.458	0.523333	0.244256	-0.279078	4.49893e-07	0.000115568
1029	14	20919537	T	C	OSGEP	Intron	Alu_Repeats	42	66.667	0.492	8	17.778	0.263	0.327968	0.048907	-0.279061	4.23412e-08	1.72313e-05
1030	22	32897281	T	C	FBXO7	IGR	Alu_Repeats	18	28.571	0.976	0	0	0	0.279	0	-0.279	0.000138928	0.0110747
1031	19	8328933	A	G	CERS4	IGR	Alu_Repeats	40	63.492	0.439	0	0	0	0.27881	0	-0.27881	2.16085e-10	2.27628e-07
1032	15	41869184	A	G	TYRO3	Intron	Non_Alu_Non_Repeats	39	61.905	0.467	1	2.222	0.455	0.28919	0.0105814	-0.278609	2.38914e-09	1.64554e-06
1033	16	88112232	T	C	BANP	IGR	Non_Alu_Repeats	23	36.508	0.763	0	0	0	0.27854	0	-0.27854	1.01414e-05	0.0014104
1034	13	50487525	T	C	SPRYD7	3'UTR	Alu_Repeats	39	61.905	0.608	8	17.778	0.524	0.376079	0.0975581	-0.278521	7.30695e-06	0.00108346
1035	7	99810356	T	C	STAG3	Intron	Alu_Repeats	42	66.667	0.443	3	6.667	0.243	0.295444	0.0169535	-0.278491	7.72834e-10	6.72011e-07
1036	X	153775343	A	C	IKBKG	5'Flank	Non_Alu_Non_Repeats	19	30.159	1	1	2.222	1	0.301587	0.0232558	-0.278331	0.000350836	0.0231175
1037	2	99812988	A	G	MRPL30	3'UTR	Alu_Repeats	51	80.952	0.427	11	24.444	0.291	0.34581	0.0675116	-0.278298	1.18677e-10	1.38899e-07
1038	4	103813285	A	G	CISD2	IGR	Alu_Repeats	31	49.206	0.576	1	2.222	0.231	0.283651	0.00537209	-0.278279	2.73353e-07	7.75726e-05
1039	19	57818376	A	G	CTC-444N24.11	lincRNA	Alu_Repeats	48	76.19	0.4	5	11.111	0.231	0.305063	0.0268372	-0.278226	1.99388e-11	3.35121e-08
1040	10	46972165	T	C	SYT15	5'Flank	Non_Alu_Repeats	57	90.476	0.643	18	40	0.725	0.581683	0.303512	-0.278171	0.000638549	0.0343604
1041	8	56981550	T	C	RPS20	Intron	Alu_Repeats	49	77.778	0.381	3	6.667	0.262	0.296444	0.0182791	-0.278165	3.86741e-12	8.83354e-09
1042	3	14986137	T	C	NR2C2	5'Flank	Alu_Repeats	59	93.651	0.587	33	73.333	0.361	0.549968	0.271814	-0.278154	9.82221e-13	2.8326e-09
1043	15	34440141	T	C	KATNBL1	Intron	Alu_Repeats	34	53.968	0.664	9	20	0.385	0.35854	0.0805116	-0.278028	4.96405e-05	0.00498919
1044	20	49498418	A	G	Unknown	IGR	Alu_Repeats	46	73.016	0.432	5	11.111	0.384	0.315667	0.0376512	-0.278016	1.12498e-09	8.95648e-07
1045	19	23438491	T	C	RP11-15H20.7	lincRNA	Alu_Repeats	41	65.079	0.485	6	13.333	0.367	0.315603	0.0376047	-0.277999	1.89348e-08	8.95595e-06
1046	1	19954738	A	G	MINOS1	3'UTR	Alu_Repeats	41	65.079	0.619	10	22.222	0.536	0.402571	0.124651	-0.27792	1.2019e-05	0.00159533
1047	19	414284	T	C	SHC2	IGR	Non_Alu_Repeats	21	33.333	0.834	0	0	0	0.277905	0	-0.277905	2.94999e-05	0.00327673
1048	1	1049113	T	C	C1orf159	Intron	Non_Alu_Repeats	23	36.508	0.761	0	0	0	0.277889	0	-0.277889	1.04271e-05	0.0014104
1049	5	17108250	T	C	CTD-2228A4.1	lincRNA	Alu_Repeats	39	61.905	0.449	0	0	0	0.27781	0	-0.27781	4.47476e-10	4.1127e-07
1050	8	141681547	T	C	PTK2	Intron	Alu_Repeats	30	47.619	0.61	1	2.222	0.545	0.290444	0.0126744	-0.27777	7.49355e-07	0.000172437
1051	5	17107979	T	C	CTD-2228A4.1	lincRNA	Alu_Repeats	26	41.27	0.673	0	0	0	0.27773	0	-0.27773	1.94211e-06	0.000367336
1052	17	29105352	A	G	Unknown	IGR	Alu_Repeats	30	47.619	0.583	0	0	0	0.277714	0	-0.277714	1.79983e-07	5.41385e-05
1053	1	78488446	A	G	GIPC2	Intron	Alu_Repeats	31	49.206	0.564	0	0	0	0.277667	0	-0.277667	9.66162e-08	3.2546e-05
1054	13	50487701	T	C	SPRYD7	3'UTR	Alu_Repeats	39	61.905	0.565	8	17.778	0.388	0.349889	0.0722558	-0.277633	1.17984e-06	0.000247683
1055	8	30047329	A	G	Unknown	IGR	Alu_Repeats	37	58.73	0.473	0	0	0	0.277619	0	-0.277619	1.84545e-09	1.31582e-06
1056	17	80339729	A	G	RP13-20L14.1	lincRNA	Non_Alu_Repeats	28	44.444	0.691	2	4.444	0.631	0.306968	0.0293721	-0.277596	1.10906e-05	0.00148737
1057	15	75645696	A	G	MAN2C1	IGR	Alu_Repeats	35	55.556	0.763	14	31.111	0.449	0.423651	0.14607	-0.277581	0.000515064	0.0301876
1058	19	21474620	T	C	ZNF708	3'UTR	Alu_Repeats	42	66.667	0.617	12	26.667	0.479	0.41127	0.133698	-0.277572	5.92788e-06	0.000911649
1059	9	131188444	A	G	CERCAM	Intron	Alu_Repeats	18	28.571	0.971	0	0	0	0.277556	0	-0.277556	0.00014203	0.0110747
1060	22	18983908	A	G	DGCR5	RNA	Alu_Repeats	21	33.333	0.833	0	0	0	0.27754	0	-0.27754	3.05374e-05	0.00327673
1061	9	140090782	T	C	TPRN	Intron	Alu_Repeats	33	52.381	0.561	2	4.444	0.349	0.29373	0.0162093	-0.277521	2.1572e-07	6.30962e-05
1062	4	103732776	T	C	UBE2D3	Intron	Alu_Repeats	33	52.381	0.605	6	13.333	0.282	0.316873	0.0393721	-0.277501	5.34161e-06	0.000860278
1063	16	88746795	A	G	SNAI3	Intron	Alu_Repeats	27	42.857	0.647	0	0	0	0.277317	0	-0.277317	1.08917e-06	0.000230555
1064	1	182348808	T	C	GLUL	IGR	Alu_Repeats	37	58.73	0.472	0	0	0	0.277302	0	-0.277302	1.84403e-09	1.31582e-06
1065	21	38984514	G	A	KCNJ6	3'UTR	Non_Alu_Repeats	22	34.921	0.794	0	0	0	0.277286	0	-0.277286	1.7547e-05	0.00218053
1066	11	32625421	A	G	EIF3M	3'UTR	Alu_Repeats	48	76.19	0.495	11	24.444	0.392	0.377492	0.100279	-0.277213	1.03655e-07	3.43682e-05
1067	15	21937592	T	C	Unknown	IGR	Non_Alu_Non_Repeats	22	34.921	0.993	3	6.667	1	0.346937	0.0697674	-0.277169	0.00100267	0.0477573
1068	10	135012652	T	C	KNDC1	Silent	Non_Alu_Non_Repeats	27	42.857	0.646	0	0	0	0.277016	0	-0.277016	1.07572e-06	0.000230555
1069	5	79842265	A	G	Unknown	IGR	Alu_Repeats	27	42.857	0.646	0	0	0	0.276984	0	-0.276984	1.08952e-06	0.000230555
1070	22	50881105	A	G	SBF1	IGR	Alu_Repeats	27	42.857	0.681	1	2.222	0.636	0.291746	0.0147907	-0.276955	4.76147e-06	0.000775096
1071	16	67039709	A	G	CES4A	Intron	Alu_Repeats	47	74.603	0.371	0	0	0	0.276905	0	-0.276905	9.07267e-13	2.64292e-09
1072	7	48146007	A	G	UPP1	Intron	Alu_Repeats	37	58.73	0.683	18	40	0.318	0.400889	0.124093	-0.276796	0.000128166	0.0105811
1073	3	136050820	A	G	PCCB	Intron	Alu_Repeats	38	60.317	0.478	1	2.222	0.5	0.288397	0.0116279	-0.276769	5.85741e-09	3.52817e-06
1074	9	131392837	A	G	SPTAN1	Intron	Alu_Repeats	33	52.381	0.568	3	6.667	0.303	0.297778	0.0211628	-0.276615	4.83465e-07	0.000123126
1075	10	15118639	T	C	OLAH	IGR	Alu_Repeats	54	85.714	0.335	2	4.444	0.225	0.287079	0.0104651	-0.276614	6.67297e-15	4.61193e-11
1076	X	67427987	T	C	OPHN1	Intron	Alu_Repeats	20	31.746	0.918	1	2.222	0.636	0.291397	0.0147907	-0.276606	0.000161314	0.0123134
1077	14	100762690	T	C	SLC25A29	Intron	Alu_Repeats	56	88.889	0.485	24	53.333	0.276	0.43081	0.154233	-0.276577	6.51013e-12	1.34518e-08
1078	12	22615764	T	C	C2CD5	Intron	Alu_Repeats	37	58.73	0.509	3	6.667	0.317	0.298667	0.022093	-0.276574	5.41902e-08	2.06097e-05
1079	16	58544640	C	G	NDRG4	Intron	Non_Alu_Non_Repeats	38	60.317	0.76	9	20	0.868	0.458143	0.181605	-0.276538	0.000655892	0.0352392
1080	10	88968072	T	C	NUTM2A-AS1	RNA	Alu_Repeats	44	69.841	0.52	15	33.333	0.27	0.363476	0.087	-0.276476	1.55535e-07	4.96793e-05
1081	19	39121191	A	G	EIF3K	Intron	Alu_Repeats	30	47.619	0.816	11	24.444	0.439	0.38873	0.112279	-0.276451	0.000701926	0.0375264
1082	19	12350489	A	G	ZNF44	5'Flank	Alu_Repeats	38	60.317	0.469	1	2.222	0.267	0.282603	0.0062093	-0.276394	2.28481e-09	1.58732e-06
1083	10	101992683	T	C	CWF19L1	5'UTR	Alu_Repeats	49	77.778	0.355	0	0	0	0.27619	0	-0.27619	1.67326e-13	6.61484e-10
1084	19	13871461	A	G	CCDC130	Intron	Alu_Repeats	48	76.19	0.384	3	6.667	0.239	0.29273	0.0166744	-0.276056	5.785e-12	1.21095e-08
1085	X	73417059	T	C	Unknown	IGR	Non_Alu_Repeats	60	95.238	0.558	35	77.778	0.321	0.531302	0.255279	-0.276023	7.3128e-12	1.48802e-08
1086	17	36691555	T	C	SRCIN1	Intron	Alu_Repeats	25	39.683	0.695	0	0	0	0.275937	0	-0.275937	3.4354e-06	0.000584691
1087	15	83512067	T	C	Unknown	IGR	Alu_Repeats	39	61.905	0.658	11	24.444	0.514	0.407444	0.131512	-0.275933	2.30113e-05	0.00271222
1088	19	20818843	T	C	ZNF626	Intron	Alu_Repeats	18	28.571	0.965	0	0	0	0.275825	0	-0.275825	0.000141452	0.0110747
1089	14	103987078	G	A	CKB	Intron	Non_Alu_Non_Repeats	45	71.429	0.583	9	20	0.674	0.416714	0.141	-0.275714	5.24094e-06	0.000845593
1090	15	72883310	A	G	RP11-1006G14.4	RNA	Alu_Repeats	40	63.492	0.539	9	20	0.32	0.342143	0.0670698	-0.275073	4.63016e-07	0.000118559
1091	7	5662192	T	C	RNF216	IGR	Non_Alu_Non_Repeats	47	74.603	0.369	0	0	0	0.275016	0	-0.275016	9.09712e-13	2.64292e-09
1092	13	115049577	A	G	UPF3A	Intron	Alu_Repeats	54	85.714	0.503	21	46.667	0.32	0.431397	0.156395	-0.275001	9.05534e-09	4.87236e-06
1093	17	5147045	G	A	RP11-333E1.2	lincRNA	Alu_Repeats	18	28.571	0.962	0	0	0	0.274984	0	-0.274984	0.00013497	0.0110747
1094	1	16785003	T	C	NECAP2	Intron	Alu_Repeats	29	46.032	0.718	5	11.111	0.539	0.330492	0.0555581	-0.274934	3.97673e-05	0.00414754
1095	4	83817800	T	C	SEC31A	Intron	Alu_Repeats	37	58.73	0.528	6	13.333	0.255	0.310317	0.0355814	-0.274736	3.09193e-07	8.67338e-05
1096	16	88748736	T	C	SNAI3	Intron	Non_Alu_Non_Repeats	18	28.571	0.961	0	0	0	0.274667	0	-0.274667	0.000133293	0.0109581
1097	19	59095573	A	G	RPL23AP79	RNA	Alu_Repeats	54	85.714	0.376	7	15.556	0.295	0.322683	0.048093	-0.27459	3.48532e-12	8.00642e-09
1098	16	2145221	T	C	PKD1	Intron	Alu_Repeats	22	34.921	0.889	2	4.444	0.775	0.310571	0.0360465	-0.274525	0.000182783	0.0135235
1099	4	103712091	T	C	Unknown	IGR	Alu_Repeats	18	28.571	0.961	0	0	0	0.274444	0	-0.274444	0.000138928	0.0110747
1100	15	75645310	A	G	MAN2C1	IGR	Alu_Repeats	42	66.667	0.426	1	2.222	0.417	0.284111	0.00969767	-0.274413	3.16069e-10	3.1794e-07
1101	7	4938366	T	C	Unknown	IGR	Alu_Repeats	41	65.079	0.421	0	0	0	0.27427	0	-0.27427	1.02645e-10	1.24748e-07
1102	11	71237348	A	G	KRTAP5-7	5'Flank	Non_Alu_Repeats	22	34.921	0.785	0	0	0	0.27419	0	-0.27419	1.79222e-05	0.00218053
1103	15	83674110	T	C	C15orf40	3'UTR	Alu_Repeats	42	66.667	0.586	20	44.444	0.262	0.390698	0.116558	-0.27414	3.71626e-06	0.000626844
1104	19	39503347	T	C	Unknown	IGR	Alu_Repeats	34	53.968	0.508	0	0	0	0.273921	0	-0.273921	1.40758e-08	6.86839e-06
1105	1	29519665	T	C	MECR	IGR	Alu_Repeats	46	73.016	0.535	17	37.778	0.309	0.390937	0.117047	-0.27389	1.86853e-07	5.58759e-05
1106	12	8368554	A	G	FAM66C	RNA	Alu_Repeats	29	46.032	0.595	0	0	0	0.273873	0	-0.273873	3.31844e-07	8.83186e-05
1107	22	18992386	A	G	DGCR5	RNA	Alu_Repeats	28	44.444	0.616	0	0	0	0.273873	0	-0.273873	6.04116e-07	0.000141875
1108	17	20220919	A	G	SPECC1	IGR	Alu_Repeats	43	68.254	0.516	11	24.444	0.34	0.352175	0.0783256	-0.273849	2.2237e-07	6.48284e-05
1109	1	1365340	A	G	TMEM88B	IGR	Alu_Repeats	50	79.365	0.345	0	0	0	0.273683	0	-0.273683	7.01929e-14	3.10963e-10
1110	17	29108329	A	G	CRLF3	IGR	Non_Alu_Non_Repeats	22	34.921	0.783	0	0	0	0.273603	0	-0.273603	1.79274e-05	0.00218053
1111	1	33396208	T	C	Unknown	IGR	Alu_Repeats	32	50.794	0.571	3	6.667	0.233	0.289825	0.0162791	-0.273546	8.65928e-07	0.000196777
1112	15	42830732	T	C	Unknown	IGR	Alu_Repeats	42	66.667	0.426	2	4.444	0.232	0.284286	0.0107907	-0.273495	2.49436e-10	2.58035e-07
1113	17	74781562	A	G	Unknown	IGR	Alu_Repeats	31	49.206	0.567	1	2.222	0.25	0.279222	0.00581395	-0.273408	2.62003e-07	7.47722e-05
1114	20	3768540	A	G	CENPB	5'Flank	Alu_Repeats	27	42.857	0.689	2	4.444	0.469	0.295111	0.021814	-0.273297	1.4086e-05	0.00184435
1115	17	43719873	A	G	CRHR1	Intron	Alu_Repeats	28	44.444	0.629	1	2.222	0.273	0.279571	0.00634884	-0.273223	1.71103e-06	0.000343995
1116	6	3022643	A	G	NQO2	IGR	Alu_Repeats	44	69.841	0.417	3	6.667	0.264	0.291571	0.0184419	-0.27313	2.28409e-10	2.38748e-07
1117	2	55765847	A	G	CCDC104	Intron	Alu_Repeats	38	60.317	0.453	0	0	0	0.273111	0	-0.273111	9.14468e-10	7.55438e-07
1118	8	141681585	T	C	PTK2	Intron	Alu_Repeats	36	57.143	0.478	0	0	0	0.273048	0	-0.273048	3.6688e-09	2.32459e-06
1119	10	101992878	T	C	CWF19L1	5'UTR	Alu_Repeats	42	66.667	0.42	1	2.222	0.294	0.279762	0.00683721	-0.272925	1.17507e-10	1.38134e-07
1120	1	10451187	A	G	RN7SL721P	RNA	Alu_Repeats	35	55.556	0.491	0	0	0	0.27281	0	-0.27281	7.24337e-09	4.00917e-06
1121	7	4938528	T	C	Unknown	IGR	Alu_Repeats	39	61.905	0.441	0	0	0	0.272794	0	-0.272794	4.47657e-10	4.1127e-07
1122	22	23733077	T	C	ZDHHC8P1	RNA	Alu_Repeats	50	79.365	0.344	0	0	0	0.272778	0	-0.272778	6.99803e-14	3.10963e-10
1123	19	38897326	A	G	FAM98C	Intron	Alu_Repeats	33	52.381	0.701	9	20	0.451	0.367032	0.0943023	-0.272729	5.86463e-05	0.00558604
1124	5	142605006	A	G	ARHGAP26	3'UTR	Alu_Repeats	53	84.127	0.578	25	55.556	0.378	0.486524	0.21386	-0.272663	1.40839e-08	6.86839e-06
1125	2	136479209	A	G	R3HDM1	Intron	Alu_Repeats	37	58.73	0.5	2	4.444	0.45	0.293571	0.0209302	-0.272641	3.20607e-08	1.34363e-05
1126	16	88746956	A	G	SNAI3	Intron	Alu_Repeats	32	50.794	0.576	2	4.444	0.427	0.292524	0.0198837	-0.27264	5.83054e-07	0.000141875
1127	8	21896579	A	G	NPM2	IGR	Alu_Repeats	39	61.905	0.44	0	0	0	0.272603	0	-0.272603	4.46336e-10	4.1127e-07
1128	12	112334727	A	G	RP3-462E2.5	lincRNA	Alu_Repeats	32	50.794	0.566	2	4.444	0.322	0.287476	0.0149535	-0.272523	4.57438e-07	0.000117318
1129	X	100887961	A	G	RNU6-30P	RNA	Alu_Repeats	35	55.556	0.503	1	2.222	0.3	0.279476	0.00697674	-0.272499	2.18266e-08	1.01583e-05
1130	10	75009585	T	C	MRPS16	3'UTR	Alu_Repeats	56	88.889	0.417	16	35.556	0.263	0.370349	0.0978837	-0.272465	1.62671e-12	4.40843e-09
1131	2	55768249	A	G	CCDC104	Intron	Alu_Repeats	43	68.254	0.412	1	2.222	0.364	0.280873	0.00846512	-0.272408	1.01969e-10	1.24748e-07
1132	8	101544683	T	C	ANKRD46	5'UTR	Alu_Repeats	32	50.794	0.536	0	0	0	0.272381	0	-0.272381	5.15498e-08	1.96777e-05
1133	14	51461285	T	C	TRIM9	Intron	Non_Alu_Non_Repeats	20	31.746	0.858	0	0	0	0.272365	0	-0.272365	5.15404e-05	0.00498919
1134	17	76231097	A	G	TMEM235	Intron	Alu_Repeats	30	47.619	0.572	0	0	0	0.272317	0	-0.272317	1.80287e-07	5.41385e-05
1135	6	36108633	A	G	MAPK13	IGR	Alu_Repeats	38	60.317	0.48	2	4.444	0.366	0.289302	0.0170465	-0.272255	1.07917e-08	5.68251e-06
1136	17	43717354	A	G	CRHR1	Intron	Alu_Repeats	23	36.508	0.745	0	0	0	0.271984	0	-0.271984	1.04281e-05	0.0014104
1137	16	89615969	A	G	SPG7	Intron	Alu_Repeats	34	53.968	0.562	4	8.889	0.338	0.303254	0.0313953	-0.271859	1.33818e-06	0.000278371
1138	7	92121583	A	G	PEX1	Intron	Alu_Repeats	34	53.968	0.723	8	17.778	0.635	0.39	0.118186	-0.271814	9.84801e-05	0.00835748
1139	16	67041873	A	G	CES4A	Intron	Alu_Repeats	39	61.905	0.439	0	0	0	0.27173	0	-0.27173	4.46876e-10	4.1127e-07
1140	10	91091533	T	C	IFIT3	Intron	Alu_Repeats	43	68.254	0.398	0	0	0	0.271698	0	-0.271698	2.25324e-11	3.6145e-08
1141	6	105174007	T	C	HACE1	IGR	Alu_Repeats	21	33.333	0.815	0	0	0	0.271651	0	-0.271651	3.04388e-05	0.00327673
1142	22	22630353	T	C	Unknown	IGR	Alu_Repeats	21	33.333	0.815	0	0	0	0.271651	0	-0.271651	3.05142e-05	0.00327673
1143	2	95811616	T	C	ZNF514	IGR	Non_Alu_Non_Repeats	38	60.317	0.45	0	0	0	0.271635	0	-0.271635	9.14829e-10	7.55438e-07
1144	8	121066210	A	G	RP11-760H22.2	lincRNA	Alu_Repeats	29	46.032	0.633	2	4.444	0.422	0.291175	0.0196279	-0.271547	3.1654e-06	0.000569999
1145	19	20803669	G	A	ZNF626	3'UTR	Alu_Repeats	30	47.619	0.74	5	11.111	0.698	0.352571	0.0811163	-0.271455	0.000153636	0.0117925
1146	15	75296628	A	G	SCAMP5	Intron	Alu_Repeats	19	30.159	0.9	0	0	0	0.271381	0	-0.271381	8.63276e-05	0.00744069
1147	10	101992783	T	C	CWF19L1	5'UTR	Alu_Repeats	51	80.952	0.626	29	64.444	0.357	0.506857	0.235488	-0.271369	1.9763e-06	0.000372544
1148	11	63339201	T	C	PLA2G16	IGR	Alu_Repeats	45	71.429	0.399	2	4.444	0.298	0.285143	0.0138605	-0.271282	5.63093e-11	7.58725e-08
1149	20	52560506	T	A	BCAS1	3'UTR	Non_Alu_Repeats	32	50.794	0.563	2	4.444	0.326	0.286206	0.0151395	-0.271067	3.44058e-07	9.12764e-05
1150	22	29835500	T	C	RFPL1	Intron	Alu_Repeats	49	77.778	0.348	0	0	0	0.270968	0	-0.270968	1.67243e-13	6.61484e-10
1151	5	125832121	A	G	GRAMD3	IGR	Alu_Repeats	47	74.603	0.397	4	8.889	0.269	0.295968	0.025	-0.270968	3.64211e-11	5.46806e-08
1152	19	37319663	A	G	ZNF790	Intron	Alu_Repeats	29	46.032	0.621	2	4.444	0.319	0.285683	0.0148372	-0.270845	2.60371e-06	0.0004791
1153	16	8744086	C	T	Unknown	IGR	Alu_Repeats	23	36.508	0.932	3	6.667	1	0.340286	0.0697674	-0.270518	0.000641265	0.0344973
1154	7	4941834	T	C	Unknown	IGR	Alu_Repeats	32	50.794	0.533	0	0	0	0.270508	0	-0.270508	5.15559e-08	1.96777e-05
1155	2	38793330	T	C	HNRNPLL	Intron	Alu_Repeats	25	39.683	0.827	4	8.889	0.619	0.328063	0.0575581	-0.270505	0.000297579	0.0199605
1156	4	56287228	A	G	TMEM165	Intron	Alu_Repeats	34	53.968	0.501	0	0	0	0.270444	0	-0.270444	1.40912e-08	6.86839e-06
1157	1	204526795	A	G	MDM4	3'UTR	Alu_Repeats	57	90.476	0.481	25	55.556	0.306	0.435063	0.164628	-0.270436	1.18913e-11	2.13276e-08
1158	11	66450372	T	C	SPTBN2	IGR	Alu_Repeats	37	58.73	0.687	8	17.778	0.715	0.403444	0.133047	-0.270398	0.000181123	0.0134118
1159	20	61486574	T	C	TCFL5	Intron	Alu_Repeats	26	41.27	0.655	0	0	0	0.27027	0	-0.27027	1.94292e-06	0.000367336
1160	11	73595383	A	G	PAAF1	Intron	Alu_Repeats	21	33.333	0.811	0	0	0	0.270238	0	-0.270238	3.05229e-05	0.00327673
1161	19	16353000	A	G	Unknown	IGR	Alu_Repeats	35	55.556	0.486	0	0	0	0.270206	0	-0.270206	7.24247e-09	4.00917e-06
1162	X	71351519	C	A	RGAG4	5'UTR	Non_Alu_Non_Repeats	20	31.746	0.997	2	4.444	1	0.316667	0.0465116	-0.270155	0.000826285	0.0433538
1163	1	150594025	T	C	ENSA	Intron	Alu_Repeats	42	66.667	0.474	8	17.778	0.276	0.316	0.0458837	-0.270116	2.5499e-08	1.15432e-05
1164	13	20252931	T	C	PSPC1	5'Flank	Alu_Repeats	32	50.794	0.541	1	2.222	0.214	0.27481	0.00497674	-0.269833	1.37021e-07	4.44816e-05
1165	19	38897318	A	G	FAM98C	Intron	Alu_Repeats	30	47.619	0.722	8	17.778	0.473	0.343635	0.0739535	-0.269681	0.00011346	0.0094852
1166	17	7554536	T	C	ATP1B2	5'UTR	Non_Alu_Non_Repeats	24	38.095	0.83	2	4.444	1	0.316159	0.0465116	-0.269647	0.000190206	0.0140067
1167	10	46970654	C	A	SYT15	5'Flank	Non_Alu_Non_Repeats	24	38.095	0.708	0	0	0	0.269635	0	-0.269635	6.01537e-06	0.000911649
1168	7	5887954	A	G	ZNF815P	RNA	Alu_Repeats	29	46.032	0.764	10	22.222	0.41	0.351476	0.0818605	-0.269616	0.000856732	0.0447785
1169	11	134239472	G	T	GLB1L2	Intron	Alu_Repeats	34	53.968	0.499	0	0	0	0.269508	0	-0.269508	1.41014e-08	6.86839e-06
1170	8	141681461	T	C	PTK2	Intron	Alu_Repeats	30	47.619	0.595	1	2.222	0.6	0.283444	0.0139535	-0.269491	8.30255e-07	0.000189153
1171	9	68421781	C	G	Unknown	IGR	Alu_Repeats	17	26.984	0.998	0	0	0	0.269349	0	-0.269349	0.000222766	0.0161859
1172	19	21474501	T	C	ZNF708	3'UTR	Alu_Repeats	50	79.365	0.559	17	37.778	0.44	0.443254	0.173907	-0.269347	4.66337e-07	0.000119333
1173	5	149574605	A	G	SLC6A7	Intron	Non_Alu_Non_Repeats	26	41.27	0.652	0	0	0	0.269254	0	-0.269254	1.94414e-06	0.000367336
1174	18	32828623	A	G	ZNF397	Intron	Alu_Repeats	60	95.238	0.466	24	53.333	0.323	0.443508	0.174558	-0.26895	3.98052e-10	3.85417e-07
1175	17	76231858	A	G	TMEM235	Intron	Alu_Repeats	18	28.571	0.941	0	0	0	0.268762	0	-0.268762	0.000142043	0.0110747
1176	1	161341915	A	G	RP11-122G18.5	lincRNA	Alu_Repeats	36	57.143	0.47	0	0	0	0.268714	0	-0.268714	3.66926e-09	2.32459e-06
1177	14	21928632	T	C	RAB2B	3'UTR	Alu_Repeats	50	79.365	0.64	16	35.556	0.68	0.507841	0.239163	-0.268678	0.000322242	0.0214041
1178	16	70406878	A	G	DDX19A	3'UTR	Alu_Repeats	54	85.714	0.324	3	6.667	0.256	0.278095	0.0094186	-0.268677	5.37366e-15	3.91413e-11
1179	1	155720655	A	G	GON4L	Intron	Alu_Repeats	32	50.794	0.55	2	4.444	0.232	0.279429	0.0107907	-0.268638	3.73127e-07	9.81438e-05
1180	12	121097356	A	G	CABP1	Intron	Alu_Repeats	46	73.016	0.368	0	0	0	0.268619	0	-0.268619	2.07444e-12	5.08675e-09
1181	17	75564487	A	G	RP11-13K12.5	lincRNA	Alu_Repeats	22	34.921	0.769	0	0	0	0.268571	0	-0.268571	1.79118e-05	0.00218053
1182	16	263005	T	C	LUC7L	Intron	Alu_Repeats	38	60.317	0.509	5	11.111	0.333	0.307238	0.0386977	-0.26854	2.02044e-07	5.95521e-05
1183	15	40666605	A	G	RP11-64K12.10	RNA	Alu_Repeats	30	47.619	0.564	0	0	0	0.26854	0	-0.26854	1.80327e-07	5.41385e-05
1184	X	19931744	T	C	CXorf23	3'UTR	Non_Alu_Repeats	39	61.905	0.552	11	24.444	0.309	0.341778	0.0732558	-0.268522	2.17271e-06	0.000406322
1185	1	47513492	A	G	CYP4X1	Intron	Alu_Repeats	26	41.27	0.651	0	0	0	0.268508	0	-0.268508	1.94252e-06	0.000367336
1186	3	15694716	A	G	Unknown	IGR	Non_Alu_Repeats	38	60.317	0.462	2	4.444	0.216	0.278508	0.0100233	-0.268485	5.83134e-09	3.5151e-06
1187	9	35765063	A	G	Unknown	IGR	Alu_Repeats	34	53.968	0.563	3	6.667	0.51	0.303952	0.0355581	-0.268394	7.91188e-07	0.000181076
1188	9	127707712	T	C	SCAI	3'UTR	Alu_Repeats	30	47.619	0.563	0	0	0	0.268302	0	-0.268302	1.80327e-07	5.41385e-05
1189	13	32980902	T	C	N4BP2L1	Intron	Alu_Repeats	33	52.381	0.512	0	0	0	0.268286	0	-0.268286	2.7051e-08	1.16327e-05
1190	11	63340599	T	C	PLA2G16	IGR	Alu_Repeats	55	87.302	0.508	20	44.444	0.377	0.44354	0.175256	-0.268284	8.30502e-08	2.95661e-05
1191	11	72002898	T	C	CLPB	IGR	Alu_Repeats	20	31.746	0.896	1	2.222	0.7	0.284508	0.0162791	-0.268229	0.000173717	0.0129327
1192	14	74169109	A	G	DNAL1	3'UTR	Alu_Repeats	30	47.619	0.563	0	0	0	0.268127	0	-0.268127	1.80246e-07	5.41385e-05
1193	11	67851509	T	C	CHKA	Intron	Alu_Repeats	43	68.254	0.423	2	4.444	0.442	0.288667	0.0205581	-0.268109	9.88915e-10	8.02117e-07
1194	19	37494765	T	C	Unknown	IGR	Alu_Repeats	25	39.683	0.676	1	2.222	1	0.268063	0	-0.268063	3.42943e-06	0.000584691
1195	3	33589527	T	C	CLASP2	Intron	Alu_Repeats	38	60.317	0.495	4	8.889	0.33	0.29854	0.0306512	-0.267889	5.47562e-08	2.0756e-05
1196	17	3765999	T	C	CAMKK1	Intron	Alu_Repeats	39	61.905	0.451	1	2.222	0.476	0.278952	0.0110698	-0.267883	2.99221e-09	2.00243e-06
1197	9	90581115	T	C	CDK20	IGR	Alu_Repeats	34	53.968	0.508	1	2.222	0.273	0.274175	0.00634884	-0.267826	4.04262e-08	1.65443e-05
1198	16	2145154	T	C	PKD1	Intron	Alu_Repeats	37	58.73	0.469	1	2.222	0.323	0.275317	0.00751163	-0.267806	5.87918e-09	3.53862e-06
1199	8	42986668	A	G	Unknown	IGR	Alu_Repeats	44	69.841	0.395	1	2.222	0.357	0.276048	0.00830233	-0.267745	4.494e-11	6.53886e-08
1200	16	70283084	T	C	EXOSC6	IGR	Alu_Repeats	56	88.889	0.441	20	44.444	0.278	0.391984	0.124256	-0.267728	9.14383e-12	1.79236e-08
1201	4	158258137	A	G	GRIA2	Intron	Non_Alu_Non_Repeats	33	52.381	0.511	0	0	0	0.267714	0	-0.267714	2.71155e-08	1.16327e-05
1202	9	130874603	T	C	RP11-395P17.3	RNA	Alu_Repeats	28	44.444	0.733	6	13.333	0.417	0.325778	0.0582093	-0.267568	0.000129125	0.0106569
1203	17	76231157	A	G	TMEM235	Intron	Alu_Repeats	30	47.619	0.562	0	0	0	0.267492	0	-0.267492	1.80267e-07	5.41385e-05
1204	17	41104651	T	C	AARSD1	Intron	Alu_Repeats	38	60.317	0.461	2	4.444	0.234	0.278206	0.0108605	-0.267346	5.96715e-09	3.58081e-06
1205	19	3287419	G	A	CELF5	Intron	Alu_Repeats	29	46.032	0.581	0	0	0	0.267317	0	-0.267317	3.29874e-07	8.83186e-05
1206	16	25069798	T	G	Unknown	IGR	Non_Alu_Repeats	18	28.571	0.936	0	0	0	0.267317	0	-0.267317	0.00013778	0.0110747
1207	19	19897611	T	C	ZNF506	Silent	Alu_Repeats	46	73.016	0.388	3	6.667	0.229	0.283238	0.016	-0.267238	2.44931e-11	3.88843e-08
1208	16	13004361	A	G	SHISA9	Intron	Non_Alu_Non_Repeats	29	46.032	0.591	1	2.222	0.208	0.272048	0.00483721	-0.26721	9.25579e-07	0.000208308
1209	12	132330978	A	G	MMP17	Intron	Alu_Repeats	36	57.143	0.487	2	4.444	0.238	0.278222	0.011093	-0.267129	2.5663e-08	1.16043e-05
1210	14	74524786	T	C	ALDH6A1	3'UTR	Alu_Repeats	57	90.476	0.385	12	26.667	0.291	0.348143	0.0811628	-0.26698	7.28167e-13	2.27153e-09
1211	10	82195928	A	G	RP11-137H2.6	lincRNA	Alu_Repeats	47	74.603	0.384	3	6.667	0.282	0.286587	0.0196744	-0.266913	3.11749e-11	4.77886e-08
1212	1	226791928	A	G	C1orf95	3'UTR	Non_Alu_Non_Repeats	44	69.841	0.382	0	0	0	0.266905	0	-0.266905	1.0293e-11	1.88106e-08
1213	6	24428297	T	C	GPLD1	IGR	Non_Alu_Repeats	40	63.492	0.437	1	2.222	0.455	0.277333	0.0105814	-0.266752	1.14223e-09	9.07574e-07
1214	14	74046900	A	G	Unknown	IGR	Alu_Repeats	22	34.921	0.81	1	2.222	0.7	0.282825	0.0162791	-0.266546	7.40101e-05	0.00678892
1215	1	10455081	A	G	Unknown	IGR	Alu_Repeats	39	61.905	0.431	0	0	0	0.26654	0	-0.26654	4.47657e-10	4.1127e-07
1216	9	87619463	G	A	NTRK2	Intron	Non_Alu_Non_Repeats	17	26.984	0.988	0	0	0	0.266492	0	-0.266492	0.000222766	0.0161859
1217	18	4009177	A	G	DLGAP1	Intron	Alu_Repeats	29	46.032	0.579	0	0	0	0.266476	0	-0.266476	3.31808e-07	8.83186e-05
1218	9	68422150	T	A	Unknown	IGR	Non_Alu_Non_Repeats	17	26.984	0.987	0	0	0	0.266429	0	-0.266429	0.000229195	0.0162294
1219	8	121067415	A	G	RP11-760H22.2	lincRNA	Alu_Repeats	39	61.905	0.438	1	2.222	0.213	0.271381	0.00495349	-0.266427	1.20309e-09	9.38263e-07
1220	9	68425407	G	A	Unknown	IGR	Non_Alu_Non_Repeats	30	47.619	0.559	0	0	0	0.266254	0	-0.266254	1.79983e-07	5.41385e-05
1221	4	41268770	A	G	UCHL1	Intron	Alu_Repeats	46	73.016	0.386	3	6.667	0.224	0.281857	0.0156047	-0.266252	2.63783e-11	4.16298e-08
1222	8	121066109	A	G	DEPTOR	IGR	Alu_Repeats	32	50.794	0.555	2	4.444	0.34	0.281921	0.0157907	-0.26613	4.76424e-07	0.000121604
1223	2	55206299	T	C	RTN4	Intron	Alu_Repeats	33	52.381	0.597	8	17.778	0.249	0.312524	0.0463953	-0.266128	1.55706e-05	0.00201635
1224	1	207942343	A	G	CD46	Intron	Alu_Repeats	46	73.016	0.427	7	15.556	0.279	0.311492	0.0453721	-0.26612	1.54803e-09	1.16424e-06
1225	3	47609386	T	C	CSPG5	Intron	Alu_Repeats	36	57.143	0.465	0	0	0	0.265889	0	-0.265889	3.67948e-09	2.32459e-06
1226	9	87619462	C	G	NTRK2	Intron	Non_Alu_Non_Repeats	17	26.984	0.985	0	0	0	0.265873	0	-0.265873	0.000222766	0.0161859
1227	7	99790509	T	C	STAG3	Intron	Alu_Repeats	24	38.095	0.698	0	0	0	0.265857	0	-0.265857	6.01296e-06	0.000911649
1228	3	15452260	T	C	METTL6	IGR	Alu_Repeats	39	61.905	0.634	20	44.444	0.283	0.392302	0.126488	-0.265813	6.91852e-05	0.00638359
1229	2	176786070	T	C	KIAA1715	IGR	Alu_Repeats	26	41.27	0.678	1	2.222	0.6	0.27973	0.0139535	-0.265777	7.18407e-06	0.00106742
1230	16	1411020	A	G	GNPTG	Intron	Alu_Repeats	42	66.667	0.423	2	4.444	0.345	0.281762	0.0160465	-0.265715	8.03928e-10	6.94529e-07
1231	15	41872672	A	G	TYRO3	IGR	Alu_Repeats	35	55.556	0.513	2	4.444	0.416	0.285016	0.0193721	-0.265644	1.04294e-07	3.45372e-05
1232	16	81014384	T	C	CMC2	3'UTR	Alu_Repeats	63	100	0.512	37	82.222	0.304	0.511524	0.246047	-0.265477	3.07702e-16	4.32789e-12
1233	2	55768124	A	G	CCDC104	Intron	Alu_Repeats	37	58.73	0.476	1	2.222	0.6	0.279333	0.0139535	-0.26538	1.70222e-08	8.1621e-06
1234	15	91507575	A	G	RCCD1	IGR	Alu_Repeats	35	55.556	0.478	0	0	0	0.265349	0	-0.265349	7.24427e-09	4.00917e-06
1235	17	36695571	T	C	SRCIN1	Intron	Alu_Repeats	41	65.079	0.407	0	0	0	0.265127	0	-0.265127	1.03106e-10	1.24748e-07
1236	5	142605889	A	G	ARHGAP26	3'UTR	Alu_Repeats	25	39.683	0.8	3	6.667	0.748	0.317317	0.0522093	-0.265108	0.000162993	0.0123989
1237	9	69716934	G	T	Unknown	IGR	Alu_Repeats	17	26.984	0.982	0	0	0	0.265095	0	-0.265095	0.00022733	0.0162294
1238	19	45168081	A	G	PVR	IGR	Alu_Repeats	37	58.73	0.497	5	11.111	0.232	0.292063	0.0269767	-0.265087	1.1778e-07	3.87506e-05
1239	8	21893324	A	G	NPM2	Intron	Alu_Repeats	46	73.016	0.363	0	0	0	0.265063	0	-0.265063	2.07058e-12	5.08675e-09
1240	5	133728983	A	G	UBE2B	IGR	Alu_Repeats	33	52.381	0.522	1	2.222	0.364	0.273524	0.00846512	-0.265059	8.06708e-08	2.88728e-05
1241	22	23732940	T	C	ZDHHC8P1	RNA	Alu_Repeats	48	76.19	0.368	3	6.667	0.225	0.28073	0.0156744	-0.265056	3.29148e-12	7.6047e-09
1242	16	67041962	A	G	CES4A	Intron	Alu_Repeats	44	69.841	0.38	0	0	0	0.265048	0	-0.265048	1.03037e-11	1.88106e-08
1243	10	121331962	T	C	TIAL1	IGR	Alu_Repeats	52	82.54	0.372	5	11.111	0.361	0.306968	0.0419535	-0.265015	4.96485e-11	6.88652e-08
1244	19	21473072	T	C	ZNF708	IGR	Alu_Repeats	30	47.619	0.724	5	11.111	0.687	0.344841	0.0798837	-0.264958	0.000102337	0.00865004
1245	14	21656253	A	T	Unknown	IGR	Non_Alu_Non_Repeats	17	26.984	0.982	0	0	0	0.264952	0	-0.264952	0.000222766	0.0161859
1246	2	136478929	A	G	R3HDM1	Intron	Alu_Repeats	27	42.857	0.634	1	2.222	0.3	0.271889	0.00697674	-0.264912	3.12766e-06	0.000564692
1247	7	4941719	T	C	Unknown	IGR	Alu_Repeats	24	38.095	0.695	0	0	0	0.264857	0	-0.264857	6.01477e-06	0.000911649
1248	8	56977691	T	C	RPS20	IGR	Alu_Repeats	39	61.905	0.428	0	0	0	0.264698	0	-0.264698	4.47476e-10	4.1127e-07
1249	19	13884742	A	G	C19orf53	5'Flank	Alu_Repeats	63	100	0.442	26	57.778	0.293	0.441619	0.176953	-0.264666	5.26419e-13	1.71561e-09
1250	16	1411222	A	G	GNPTG	Intron	Alu_Repeats	49	77.778	0.367	3	6.667	0.302	0.285698	0.0210465	-0.264652	1.0981e-11	1.97969e-08
1251	10	75179239	T	C	Unknown	IGR	Non_Alu_Repeats	27	42.857	0.617	0	0	0	0.264619	0	-0.264619	1.0886e-06	0.000230555
1252	17	30655900	T	C	C17orf75	IGR	Alu_Repeats	41	65.079	0.431	2	4.444	0.337	0.28019	0.0156512	-0.264539	1.33908e-09	1.03029e-06
1253	17	4691587	T	C	GLTPD2	5'Flank	Alu_Repeats	37	58.73	0.526	4	8.889	0.478	0.308952	0.0444419	-0.264511	5.76286e-07	0.000141875
1254	19	13870826	A	G	CCDC130	Intron	Alu_Repeats	45	71.429	0.386	2	4.444	0.246	0.275841	0.0114419	-0.264399	4.30602e-11	6.32273e-08
1255	16	5063411	A	G	SEC14L5	Intron	Alu_Repeats	24	38.095	0.694	0	0	0	0.264365	0	-0.264365	6.01296e-06	0.000911649
1256	15	75645226	A	G	MAN2C1	IGR	Alu_Repeats	47	74.603	0.354	0	0	0	0.264286	0	-0.264286	9.07842e-13	2.64292e-09
1257	19	20804796	T	C	ZNF626	3'UTR	Alu_Repeats	28	44.444	0.637	2	4.444	0.407	0.283206	0.0189535	-0.264253	6.60632e-06	0.000992579
1258	19	38897366	A	G	FAM98C	Intron	Alu_Repeats	43	68.254	0.471	7	15.556	0.352	0.321492	0.0572558	-0.264236	5.91166e-08	2.22511e-05
1259	17	38439708	A	G	WIPF2	3'UTR	Alu_Repeats	45	71.429	0.386	1	2.222	0.5	0.275857	0.0116279	-0.264229	5.74643e-11	7.71693e-08
1260	19	17723457	T	C	UNC13A	Intron	Alu_Repeats	22	34.921	0.757	0	0	0	0.264222	0	-0.264222	1.79256e-05	0.00218053
1261	5	131981633	A	G	RAD50	IGR	Alu_Repeats	36	57.143	0.531	6	13.333	0.28	0.303317	0.0391395	-0.264178	5.90206e-07	0.000141875
1262	19	58784859	C	A	CTD-3138B18.4	Intron	Alu_Repeats	23	36.508	0.814	3	6.667	0.806	0.297079	0.0329535	-0.264126	0.000168873	0.0126118
1263	10	43014346	T	C	ZNF37BP	RNA	Alu_Repeats	33	52.381	0.587	7	15.556	0.268	0.307635	0.0436047	-0.26403	9.32103e-06	0.00135328
1264	14	31564772	A	G	AP4S1	IGR	Alu_Repeats	45	71.429	0.451	9	20	0.279	0.322333	0.0584186	-0.263915	2.67195e-09	1.82542e-06
1265	15	25228793	A	G	SNURF	Intron	Alu_Repeats	31	49.206	0.669	5	11.111	0.562	0.329143	0.0653721	-0.263771	6.14902e-05	0.00581753
1266	14	64928815	A	G	ZBTB25	Intron	Alu_Repeats	29	46.032	0.765	6	13.333	0.635	0.352254	0.0885349	-0.263719	0.000294971	0.0198156
1267	19	37488481	G	C	ZNF568	Missense_Mutation	Non_Alu_Non_Repeats	25	39.683	0.77	3	6.667	0.601	0.305619	0.0419302	-0.263689	0.000152932	0.011743
1268	1	33149486	A	G	SYNC	Intron	Alu_Repeats	52	82.54	0.494	22	48.889	0.281	0.407524	0.14386	-0.263663	7.87866e-09	4.32338e-06
1269	22	23732931	T	C	ZDHHC8P1	RNA	Alu_Repeats	46	73.016	0.399	4	8.889	0.301	0.291619	0.028	-0.263619	1.07155e-10	1.27083e-07
1270	19	16350336	A	G	Unknown	IGR	Alu_Repeats	35	55.556	0.474	0	0	0	0.263444	0	-0.263444	7.2353e-09	4.00917e-06
1271	14	21928910	T	C	RAB2B	3'UTR	Alu_Repeats	58	92.063	0.553	23	51.111	0.474	0.509	0.245558	-0.263442	5.94851e-06	0.000911649
1272	12	133298255	A	G	PGAM5	IGR	Alu_Repeats	52	82.54	0.561	28	62.222	0.315	0.46346	0.200023	-0.263437	3.00722e-08	1.27025e-05
1273	1	33149508	A	G	SYNC	Intron	Alu_Repeats	45	71.429	0.382	2	4.444	0.205	0.272778	0.00951163	-0.263266	2.06132e-11	3.44291e-08
1274	7	44081785	A	G	DBNL	5'Flank	Alu_Repeats	49	77.778	0.338	0	0	0	0.263127	0	-0.263127	1.67492e-13	6.61484e-10
1275	1	1048954	T	C	C1orf159	Intron	Non_Alu_Non_Repeats	23	36.508	0.721	0	0	0	0.263127	0	-0.263127	1.04271e-05	0.0014104
1276	15	41594436	A	G	OIP5-AS1	RNA	Alu_Repeats	52	82.54	0.342	4	8.889	0.287	0.282571	0.0194884	-0.263083	3.43742e-13	1.23029e-09
1277	6	111219278	A	G	AMD1	IGR	Alu_Repeats	38	60.317	0.461	2	4.444	0.318	0.277841	0.0147674	-0.263074	9.62471e-09	5.10736e-06
1278	7	56013263	A	G	MRPS17	Intron	Alu_Repeats	28	44.444	0.606	1	2.222	0.263	0.269175	0.00611628	-0.263058	1.71103e-06	0.000343995
1279	7	886331	A	G	SUN1	Intron	Alu_Repeats	44	69.841	0.467	9	20	0.303	0.326365	0.0634651	-0.2629	2.10655e-08	9.86482e-06
1280	7	154683493	A	G	DPP6	Intron	Alu_Repeats	24	38.095	0.69	0	0	0	0.262889	0	-0.262889	6.01416e-06	0.000911649
1281	19	16354511	A	G	Unknown	IGR	Alu_Repeats	26	41.27	0.637	0	0	0	0.262794	0	-0.262794	1.94414e-06	0.000367336
1282	6	86373268	T	C	Unknown	IGR	Alu_Repeats	35	55.556	0.473	0	0	0	0.262698	0	-0.262698	7.23888e-09	4.00917e-06
1283	16	88785189	T	C	PIEZO1	Intron	Alu_Repeats	33	52.381	0.558	5	11.111	0.255	0.292317	0.0296977	-0.26262	2.97464e-06	0.000539918
1284	14	31562836	A	G	AP4S1	IGR	Alu_Repeats	32	50.794	0.546	2	4.444	0.671	0.277492	0.0149535	-0.262539	4.07856e-07	0.000106129
1285	7	5888119	A	G	ZNF815P	RNA	Alu_Repeats	35	55.556	0.493	1	2.222	0.5	0.274127	0.0116279	-0.262499	4.10264e-08	1.67729e-05
1286	3	15454116	T	C	METTL6	Intron	Alu_Repeats	29	46.032	0.782	6	13.333	0.7	0.360095	0.0976744	-0.262421	0.000317706	0.0211361
1287	12	120898553	A	G	AL021546.6	IGR	Alu_Repeats	55	87.302	0.779	44	97.778	0.424	0.680127	0.417721	-0.262406	1.11493e-08	5.84988e-06
1288	8	12881751	A	G	KIAA1456	Intron	Alu_Repeats	30	47.619	0.551	0	0	0	0.262365	0	-0.262365	1.80348e-07	5.41385e-05
1289	17	36691582	T	C	SRCIN1	Intron	Alu_Repeats	17	26.984	0.972	0	0	0	0.26227	0	-0.26227	0.000233312	0.0162294
1290	5	138215974	A	G	CTNNA1	Intron	Alu_Repeats	38	60.317	0.435	0	0	0	0.262175	0	-0.262175	9.14348e-10	7.55438e-07
1291	7	886570	A	G	SUN1	Intron	Alu_Repeats	31	49.206	0.798	11	24.444	0.509	0.392492	0.130326	-0.262166	0.000421372	0.0252822
1292	1	11089825	A	G	MASP2	Intron	Alu_Repeats	54	85.714	0.398	14	31.111	0.244	0.341492	0.0793953	-0.262097	1.26538e-11	2.25941e-08
1293	20	50204836	T	C	Unknown	IGR	Alu_Repeats	40	63.492	0.413	0	0	0	0.261984	0	-0.261984	2.16203e-10	2.27628e-07
1294	11	93466874	T	C	TAF1D	IGR	Alu_Repeats	39	61.905	0.63	20	44.444	0.275	0.390016	0.128093	-0.261923	0.000166846	0.0124849
1295	10	121332403	T	C	TIAL1	IGR	Alu_Repeats	32	50.794	0.72	7	15.556	0.637	0.365667	0.103744	-0.261922	0.000124818	0.0103313
1296	10	121332757	T	C	TIAL1	IGR	Alu_Repeats	50	79.365	0.415	6	13.333	0.486	0.329603	0.0677907	-0.261812	1.35562e-08	6.86839e-06
1297	13	20252949	T	C	PSPC1	5'Flank	Alu_Repeats	28	44.444	0.657	4	8.889	0.326	0.292063	0.0302791	-0.261784	3.25698e-05	0.00346862
1298	12	124141514	A	G	GTF2H3	Intron	Alu_Repeats	28	44.444	0.588	0	0	0	0.26119	0	-0.26119	6.03659e-07	0.000141875
1299	9	137331106	C	A	RXRA	IGR	Non_Alu_Non_Repeats	29	46.032	0.567	0	0	0	0.261159	0	-0.261159	3.31771e-07	8.83186e-05
1300	1	38327487	T	C	MTF1	5'Flank	Alu_Repeats	43	68.254	0.419	4	8.889	0.27	0.28619	0.0250698	-0.261121	1.23538e-09	9.59744e-07
1301	6	31733140	T	C	VWA7	IGR	Alu_Repeats	18	28.571	0.995	1	2.222	1	0.284333	0.0232558	-0.261078	0.000638829	0.0343731
1302	13	41493754	T	C	SUGT1P3	RNA	Alu_Repeats	26	41.27	0.632	0	0	0	0.260825	0	-0.260825	1.94373e-06	0.000367336
1303	9	130989394	A	G	DNM1	Intron	Alu_Repeats	30	47.619	0.633	3	6.667	0.584	0.30154	0.0407442	-0.260795	9.41442e-06	0.00136511
1304	1	50903632	T	C	FAF1	IGR	Alu_Repeats	22	34.921	0.747	0	0	0	0.260778	0	-0.260778	1.79222e-05	0.00218053
1305	11	93468094	T	C	TAF1D	IGR	Alu_Repeats	46	73.016	0.357	0	0	0	0.260762	0	-0.260762	2.07219e-12	5.08675e-09
1306	10	3168694	A	G	PFKP	Intron	Non_Alu_Non_Repeats	32	50.794	0.542	2	4.444	0.311	0.275206	0.0144884	-0.260718	4.96359e-07	0.000125731
1307	11	46877048	T	C	LRP4	IGR	Alu_Repeats	21	33.333	0.923	3	6.667	0.675	0.30781	0.047093	-0.260717	0.000699382	0.0373979
1308	5	64964666	T	C	SGTB	3'UTR	Alu_Repeats	50	79.365	0.356	3	6.667	0.308	0.28219	0.0215116	-0.260679	5.11002e-12	1.08668e-08
1309	1	161344828	A	G	RP11-122G18.8	lincRNA	Alu_Repeats	34	53.968	0.483	0	0	0	0.260603	0	-0.260603	1.40843e-08	6.86839e-06
1310	4	585875	A	G	RN7SL358P	RNA	Alu_Repeats	27	42.857	0.608	0	0	0	0.260587	0	-0.260587	1.08929e-06	0.000230555
1311	1	78490112	A	G	GIPC2	Intron	Alu_Repeats	47	74.603	0.349	0	0	0	0.260556	0	-0.260556	9.08561e-13	2.64292e-09
1312	1	150593325	T	C	ENSA	Intron	Alu_Repeats	38	60.317	0.48	5	11.111	0.25	0.289619	0.0291163	-0.260503	7.97868e-08	2.86075e-05
1313	11	6512188	A	G	TIMM10B	Intron	Alu_Repeats	36	57.143	0.551	6	13.333	0.39	0.314841	0.0543488	-0.260492	3.28526e-06	0.000584691
1314	19	9864990	T	C	ZNF846	Intron	Alu_Repeats	25	39.683	0.697	1	2.222	0.7	0.276714	0.0162791	-0.260435	1.55804e-05	0.00201665
1315	17	57352383	A	G	GDPD1	IGR	Alu_Repeats	38	60.317	0.447	1	2.222	0.4	0.269587	0.00930233	-0.260285	3.85403e-09	2.42721e-06
1316	10	82195983	A	G	RP11-137H2.6	lincRNA	Alu_Repeats	49	77.778	0.389	5	11.111	0.362	0.302413	0.0421395	-0.260273	5.15969e-10	4.65835e-07
1317	22	18983531	A	G	DGCR5	RNA	Alu_Repeats	26	41.27	0.63	0	0	0	0.260111	0	-0.260111	1.94414e-06	0.000367336
1318	6	3024663	A	G	RP1-90J20.11	RNA	Alu_Repeats	30	47.619	0.595	2	4.444	0.5	0.283349	0.0232558	-0.260093	3.58817e-06	0.000608052
1319	15	75645841	A	G	MAN2C1	IGR	Alu_Repeats	46	73.016	0.356	0	0	0	0.260079	0	-0.260079	2.07411e-12	5.08675e-09
1320	16	6822766	A	G	RBFOX1	Intron	Non_Alu_Non_Repeats	20	31.746	0.819	0	0	0	0.260079	0	-0.260079	4.94254e-05	0.00498919
1321	11	113817943	A	G	HTR3B	IGR	Alu_Repeats	23	36.508	0.712	0	0	0	0.259952	0	-0.259952	1.04302e-05	0.0014104
1322	15	50643555	T	C	GABPB1	Intron	Alu_Repeats	36	57.143	0.565	9	20	0.3	0.322651	0.0627674	-0.259883	4.3927e-06	0.000722252
1323	12	121102560	A	G	CABP1	Intron	Alu_Repeats	34	53.968	0.481	0	0	0	0.25981	0	-0.25981	1.40963e-08	6.86839e-06
1324	5	149574597	A	G	SLC6A7	Intron	Non_Alu_Non_Repeats	31	49.206	0.528	0	0	0	0.259778	0	-0.259778	9.68379e-08	3.2546e-05
1325	13	33099690	T	C	N4BP2L2	Intron	Alu_Repeats	35	55.556	0.554	7	15.556	0.295	0.307746	0.0479767	-0.259769	4.59033e-06	0.000750438
1326	19	46882997	A	G	PPP5C	Intron	Non_Alu_Repeats	33	52.381	0.506	1	2.222	0.231	0.265111	0.00537209	-0.259739	7.09382e-08	2.58772e-05
1327	19	37174703	T	C	AC074138.3	lincRNA	Alu_Repeats	17	26.984	0.963	0	0	0	0.25973	0	-0.25973	0.000234229	0.0162294
1328	1	47513800	A	G	CYP4X1	Intron	Alu_Repeats	25	39.683	0.654	0	0	0	0.259714	0	-0.259714	3.43259e-06	0.000584691
1329	19	50822083	T	C	KCNC3	Intron	Alu_Repeats	30	47.619	0.545	0	0	0	0.259651	0	-0.259651	1.80287e-07	5.41385e-05
1330	8	121067380	A	G	RP11-760H22.2	lincRNA	Alu_Repeats	39	61.905	0.46	3	6.667	0.363	0.284921	0.0253256	-0.259595	1.98125e-08	9.31067e-06
1331	8	145974687	T	C	ZNF251	Intron	Alu_Repeats	19	30.159	0.861	0	0	0	0.259587	0	-0.259587	8.63196e-05	0.00744069
1332	3	124171472	A	G	KALRN	Intron	Non_Alu_Non_Repeats	22	34.921	0.743	0	0	0	0.259429	0	-0.259429	1.79291e-05	0.00218053
1333	17	27072866	A	G	TRAF4	Intron	Non_Alu_Non_Repeats	28	44.444	0.583	0	0	0	0.259175	0	-0.259175	6.04508e-07	0.000141875
1334	3	48787452	T	C	PRKAR2A	3'UTR	Alu_Repeats	31	49.206	0.561	3	6.667	0.242	0.275937	0.0168837	-0.259053	1.79403e-06	0.000357876
1335	19	51163306	G	T	SYT3	Intron	Non_Alu_Non_Repeats	23	36.508	0.71	0	0	0	0.259048	0	-0.259048	1.03094e-05	0.0014104
1336	2	217366965	A	G	RPL37A	3'UTR	Alu_Repeats	55	87.302	0.378	10	22.222	0.306	0.33019	0.0711628	-0.259028	3.69218e-11	5.53286e-08
1337	14	92525948	T	C	ATXN3	IGR	Alu_Repeats	32	50.794	0.552	2	4.444	0.461	0.280429	0.0214186	-0.25901	8.19393e-07	0.000186838
1338	17	29861403	A	G	RAB11FIP4	3'UTR	Alu_Repeats	52	82.54	0.323	1	2.222	0.333	0.266667	0.00774419	-0.258922	8.22922e-14	3.52442e-10
1339	9	35863090	A	G	Unknown	IGR	Alu_Repeats	41	65.079	0.398	0	0	0	0.258873	0	-0.258873	1.03149e-10	1.24748e-07
1340	1	43121644	A	G	PPIH	5'Flank	Alu_Repeats	27	42.857	0.604	0	0	0	0.258825	0	-0.258825	1.0879e-06	0.000230555
1341	17	37410441	T	C	RP11-690G19.3	lincRNA	Alu_Repeats	37	58.73	0.565	6	13.333	0.525	0.332	0.073186	-0.258814	5.94662e-06	0.000911649
1342	13	20253097	T	C	PSPC1	5'Flank	Alu_Repeats	26	41.27	0.724	2	4.444	0.863	0.298952	0.0401628	-0.25879	5.83688e-05	0.00556332
1343	4	128758990	A	G	HSPA4L	3'UTR	Alu_Repeats	43	68.254	0.454	6	13.333	0.365	0.309683	0.0509302	-0.258752	2.60015e-08	1.16327e-05
1344	12	124410734	T	C	DNAH10OS	IGR	Alu_Repeats	22	34.921	0.874	2	4.444	1	0.305254	0.0465116	-0.258742	0.000474825	0.0281231
1345	9	97055900	A	G	ZNF169	Intron	Alu_Repeats	30	47.619	0.543	0	0	0	0.258651	0	-0.258651	1.80165e-07	5.41385e-05
1346	2	231912135	A	G	C2orf72	3'UTR	Non_Alu_Non_Repeats	45	71.429	0.362	0	0	0	0.258508	0	-0.258508	4.65916e-12	1.01534e-08
1347	9	68425845	C	T	Unknown	IGR	Non_Alu_Repeats	33	52.381	0.7	6	13.333	0.775	0.366429	0.108093	-0.258336	0.000236576	0.0162294
1348	17	35877155	T	C	SYNRG	IGR	Alu_Repeats	32	50.794	0.661	6	13.333	0.553	0.335556	0.0772326	-0.258323	4.43201e-05	0.00457241
1349	10	75008876	T	C	MRPS16	3'UTR	Alu_Repeats	57	90.476	0.321	7	15.556	0.265	0.290571	0.0322558	-0.258316	1.02536e-14	6.57639e-11
1350	15	90626117	T	C	IDH2	IGR	Alu_Repeats	55	87.302	0.361	8	17.778	0.352	0.314937	0.0567209	-0.258216	2.48579e-11	3.93854e-08
1351	19	53071568	A	G	ZNF701	5'Flank	Alu_Repeats	36	57.143	0.536	7	15.556	0.296	0.30619	0.0481395	-0.258051	2.4041e-06	0.000446263
1352	17	57352296	A	G	GDPD1	IGR	Alu_Repeats	33	52.381	0.574	4	8.889	0.572	0.300635	0.0426512	-0.257984	3.88995e-06	0.000648365
1353	9	68419668	G	A	Unknown	IGR	Non_Alu_Non_Repeats	29	46.032	0.596	1	2.222	0.7	0.274159	0.0162791	-0.25788	2.12809e-06	0.000398468
1354	12	132330946	A	G	MMP17	Intron	Alu_Repeats	39	61.905	0.614	11	24.444	0.477	0.379968	0.122116	-0.257852	4.8533e-05	0.00496171
1355	7	4939129	T	C	Unknown	IGR	Alu_Repeats	20	31.746	0.812	0	0	0	0.257714	0	-0.257714	5.15838e-05	0.00498919
1356	19	422625	G	C	SHC2	Intron	Non_Alu_Non_Repeats	32	50.794	0.599	2	4.444	1	0.304206	0.0465116	-0.257695	3.61618e-06	0.000612411
1357	1	19955055	A	G	MINOS1	3'UTR	Alu_Repeats	39	61.905	0.536	5	11.111	0.637	0.331635	0.0740233	-0.257612	4.91768e-06	0.00079858
1358	2	201842479	T	C	FAM126B	3'UTR	Alu_Repeats	48	76.19	0.664	29	64.444	0.369	0.506222	0.248651	-0.257571	3.09044e-06	0.000559039
1359	19	58638172	T	C	ZNF329	3'UTR	Alu_Repeats	37	58.73	0.438	0	0	0	0.257444	0	-0.257444	1.84379e-09	1.31582e-06
1360	3	58412942	A	G	PXK	IGR	Alu_Repeats	32	50.794	0.607	4	8.889	0.549	0.30846	0.0510465	-0.257414	1.33689e-05	0.00175706
1361	12	49312941	T	C	CCDC65	Intron	Alu_Repeats	30	47.619	0.541	0	0	0	0.257397	0	-0.257397	1.80064e-07	5.41385e-05
1362	7	4943855	T	C	MMD2	IGR	Alu_Repeats	40	63.492	0.405	0	0	0	0.257333	0	-0.257333	2.16322e-10	2.27628e-07
1363	4	89179595	T	C	PPM1K	3'UTR	Alu_Repeats	47	74.603	0.375	3	6.667	0.321	0.279683	0.0223953	-0.257287	7.08219e-11	9.26249e-08
1364	2	32236941	A	G	MEMO1	5'Flank	Alu_Repeats	29	46.032	0.559	0	0	0	0.25727	0	-0.25727	3.31698e-07	8.83186e-05
1365	12	49313439	T	C	CCDC65	Intron	Alu_Repeats	31	49.206	0.551	1	2.222	0.6	0.271222	0.0139535	-0.257269	6.27604e-07	0.000146923
1366	17	26936907	T	C	SGK494	IGR	Alu_Repeats	25	39.683	0.742	4	8.889	0.399	0.294333	0.0371395	-0.257194	0.000158591	0.0121322
1367	2	136363522	A	G	R3HDM1	Intron	Alu_Repeats	23	36.508	0.704	0	0	0	0.257175	0	-0.257175	1.04312e-05	0.0014104
1368	17	41319797	T	C	NBR1	5'Flank	Alu_Repeats	34	53.968	0.585	8	17.778	0.314	0.315476	0.0583256	-0.257151	2.16083e-05	0.00256489
1369	1	1364125	A	G	TMEM88B	IGR	Alu_Repeats	47	74.603	0.345	0	0	0	0.257063	0	-0.257063	9.0928e-13	2.64292e-09
1370	11	93468671	T	C	TAF1D	IGR	Alu_Repeats	33	52.381	0.535	4	8.889	0.249	0.280222	0.0231628	-0.257059	1.09914e-06	0.000231956
1371	9	140090794	T	C	TPRN	Intron	Alu_Repeats	27	42.857	0.6	0	0	0	0.257	0	-0.257	1.08906e-06	0.000230555
1372	12	124411750	T	C	DNAH10OS	3'UTR	Alu_Repeats	33	52.381	0.491	0	0	0	0.256968	0	-0.256968	2.71123e-08	1.16327e-05
1373	5	40831353	T	C	RPL37	3'UTR	Alu_Repeats	47	74.603	0.445	11	24.444	0.316	0.332317	0.0753721	-0.256945	2.15842e-08	1.00607e-05
1374	17	38439751	A	G	WIPF2	3'UTR	Alu_Repeats	50	79.365	0.352	2	4.444	0.485	0.279397	0.0225581	-0.256839	1.76815e-11	3.02237e-08
1375	14	31565160	A	G	AP4S1	IGR	Alu_Repeats	41	65.079	0.423	2	4.444	0.396	0.27519	0.0184186	-0.256772	2.34421e-09	1.62156e-06
1376	11	61292559	T	C	SYT7	Intron	Non_Alu_Repeats	19	30.159	0.851	0	0	0	0.256698	0	-0.256698	8.61056e-05	0.00744069
1377	17	29121120	A	G	CRLF3	Intron	Alu_Repeats	47	74.603	0.522	17	37.778	0.335	0.389079	0.132395	-0.256684	6.35698e-07	0.000148499
1378	17	29122847	A	G	CRLF3	Intron	Alu_Repeats	47	74.603	0.42	8	17.778	0.303	0.313111	0.0564419	-0.256669	8.09572e-10	6.98652e-07
1379	16	30561274	T	C	AC002310.13	Intron	Alu_Repeats	29	46.032	0.593	2	4.444	0.35	0.272762	0.0162791	-0.256483	2.92683e-06	0.000531722
1380	8	21893363	A	G	NPM2	Intron	Alu_Repeats	45	71.429	0.359	0	0	0	0.256349	0	-0.256349	4.65209e-12	1.01534e-08
1381	22	50749153	T	C	DENND6B	3'UTR	Alu_Repeats	30	47.619	0.553	1	2.222	0.3	0.263286	0.00697674	-0.256309	5.15507e-07	0.00013
1382	17	17763157	T	C	TOM1L2	Intron	Alu_Repeats	35	55.556	0.661	11	24.444	0.433	0.367016	0.110744	-0.256272	0.000188743	0.0139079
1383	14	51459284	T	C	TRIM9	Intron	Alu_Repeats	29	46.032	0.557	0	0	0	0.256175	0	-0.256175	3.31771e-07	8.83186e-05
1384	7	4941658	T	C	Unknown	IGR	Alu_Repeats	33	52.381	0.489	0	0	0	0.256143	0	-0.256143	2.71058e-08	1.16327e-05
1385	11	71997783	T	C	Unknown	IGR	Alu_Repeats	44	69.841	0.505	9	20	0.462	0.352873	0.0967442	-0.256129	2.00316e-06	0.000377252
1386	16	1027688	G	A	RP11-161M6.2	lincRNA	Non_Alu_Repeats	24	38.095	0.715	1	2.222	0.7	0.272238	0.0162791	-0.255959	2.9571e-05	0.00327673
1387	1	10447377	A	G	RN7SL721P	RNA	Alu_Repeats	26	41.27	0.62	0	0	0	0.25573	0	-0.25573	1.94414e-06	0.000367336
1388	12	117289503	A	G	RNFT2	3'UTR	Alu_Repeats	32	50.794	0.587	4	8.889	0.454	0.297968	0.0422558	-0.255712	5.91769e-06	0.000911649
1389	8	12868563	A	G	KIAA1456	Intron	Alu_Repeats	20	31.746	0.805	0	0	0	0.255667	0	-0.255667	5.15404e-05	0.00498919
1390	22	18986204	A	G	DGCR5	RNA	Alu_Repeats	20	31.746	0.805	0	0	0	0.255667	0	-0.255667	5.15886e-05	0.00498919
1391	19	39359055	T	C	RINL	IGR	Alu_Repeats	33	52.381	0.544	4	8.889	0.313	0.284714	0.029093	-0.255621	1.20769e-06	0.000252867
1392	19	20818862	T	C	ZNF626	Intron	Alu_Repeats	22	34.921	0.732	0	0	0	0.255571	0	-0.255571	1.79239e-05	0.00218053
1393	1	78487482	A	G	GIPC2	Intron	Alu_Repeats	35	55.556	0.509	2	4.444	0.591	0.282984	0.0274651	-0.255519	3.75735e-07	9.87325e-05
1394	19	37121718	A	G	ZNF382	IGR	Alu_Repeats	34	53.968	0.473	0	0	0	0.255508	0	-0.255508	1.40604e-08	6.86839e-06
1395	19	37121820	A	G	ZNF382	IGR	Alu_Repeats	30	47.619	0.536	0	0	0	0.255413	0	-0.255413	1.80267e-07	5.41385e-05
1396	19	9864066	T	C	ZNF846	Intron	Alu_Repeats	20	31.746	0.804	0	0	0	0.255333	0	-0.255333	5.15597e-05	0.00498919
1397	1	46075604	A	G	NASP	Intron	Alu_Repeats	54	85.714	0.41	16	35.556	0.259	0.351778	0.0964651	-0.255313	1.25043e-10	1.44659e-07
1398	16	1410059	A	G	GNPTG	Intron	Alu_Repeats	48	76.19	0.4	8	17.778	0.265	0.304571	0.0493488	-0.255223	7.65905e-10	6.66832e-07
1399	17	17115172	T	C	RP11-45M22.4	Intron	Alu_Repeats	32	50.794	0.502	0	0	0	0.255206	0	-0.255206	5.15197e-08	1.96777e-05
1400	21	44471849	G	T	CBS	IGR	Alu_Repeats	25	39.683	0.643	0	0	0	0.255159	0	-0.255159	3.3945e-06	0.000584691
1401	10	15118774	T	C	OLAH	IGR	Alu_Repeats	61	96.825	0.76	29	64.444	0.741	0.736254	0.481163	-0.255091	0.000588664	0.0339309
1402	19	37736511	A	G	ZNF383	IGR	Alu_Repeats	32	50.794	0.622	4	8.889	0.657	0.316095	0.0611163	-0.254979	2.60751e-05	0.00299926
1403	2	95812445	T	C	ZNF514	IGR	Non_Alu_Non_Repeats	35	55.556	0.476	1	2.222	0.417	0.264667	0.00969767	-0.254969	2.96607e-08	1.25552e-05
1404	4	57326879	A	G	PAICS	IGR	Alu_Repeats	56	88.889	0.316	5	11.111	0.227	0.281317	0.0263488	-0.254969	1.36078e-14	7.82215e-11
1405	8	141680472	T	C	PTK2	Intron	Alu_Repeats	34	53.968	0.472	0	0	0	0.254968	0	-0.254968	1.40929e-08	6.86839e-06
1406	9	104151285	T	G	MRPL50	3'UTR	Non_Alu_Non_Repeats	24	38.095	0.7	1	2.222	0.5	0.266571	0.0116279	-0.254944	2.44883e-05	0.00287112
1407	12	121094555	A	G	CABP1	Intron	Alu_Repeats	26	41.27	0.617	0	0	0	0.254794	0	-0.254794	1.92759e-06	0.000367336
1408	22	50749241	T	C	DENND6B	3'UTR	Alu_Repeats	33	52.381	0.531	1	2.222	1	0.278	0.0232558	-0.254744	2.39367e-07	6.91548e-05
1409	14	92585459	T	C	NDUFB1	Intron	Alu_Repeats	39	61.905	0.549	14	31.111	0.261	0.339683	0.0849767	-0.254706	1.02153e-05	0.0014104
1410	19	20726839	T	C	ZNF737	3'UTR	Alu_Repeats	31	49.206	0.608	6	13.333	0.321	0.299413	0.0447674	-0.254645	2.33368e-05	0.00274897
1411	22	24970542	A	G	SNRPD3	IGR	Alu_Repeats	57	90.476	0.376	13	28.889	0.285	0.340587	0.0861163	-0.254471	7.40311e-12	1.49189e-08
1412	16	89630026	A	G	RPL13	3'UTR	Alu_Repeats	36	57.143	0.562	10	22.222	0.288	0.321333	0.0670233	-0.25431	1.41539e-05	0.00185264
1413	22	18993889	A	G	DGCR5	RNA	Alu_Repeats	23	36.508	0.696	0	0	0	0.254254	0	-0.254254	1.04219e-05	0.0014104
1414	10	135342315	G	C	SPRN	Intron	Non_Alu_Non_Repeats	22	34.921	0.728	0	0	0	0.254222	0	-0.254222	1.75487e-05	0.00218053
1415	2	37328082	T	C	EIF2AK2	3'UTR	Non_Alu_Non_Repeats	49	77.778	0.373	5	11.111	0.311	0.290365	0.0361628	-0.254202	9.95628e-11	1.24748e-07
1416	9	127707722	T	C	SCAI	3'UTR	Alu_Repeats	30	47.619	0.534	0	0	0	0.254159	0	-0.254159	1.80368e-07	5.41385e-05
1417	1	10454959	A	G	Unknown	IGR	Alu_Repeats	25	39.683	0.64	0	0	0	0.254159	0	-0.254159	3.4361e-06	0.000584691
1418	11	118407690	A	G	TMEM25	IGR	Alu_Repeats	31	49.206	0.516	0	0	0	0.254143	0	-0.254143	9.68934e-08	3.2546e-05
1419	10	88801267	T	C	RNU6-529P	RNA	Alu_Repeats	31	49.206	0.531	1	2.222	0.3	0.261079	0.00697674	-0.254103	2.62086e-07	7.47722e-05
1420	2	210891769	A	G	KANSL1L	Intron	Alu_Repeats	37	58.73	0.515	7	15.556	0.298	0.302524	0.0484419	-0.254082	1.24166e-06	0.000259573
1421	19	8328908	A	G	CERS4	IGR	Alu_Repeats	39	61.905	0.425	1	2.222	0.4	0.263333	0.00930233	-0.254031	2.13313e-09	1.49287e-06
1422	22	24970622	A	G	SNRPD3	IGR	Alu_Repeats	47	74.603	0.399	7	15.556	0.266	0.297333	0.0433488	-0.253984	4.94212e-10	4.4821e-07
1423	22	19009645	A	G	DGCR9	lincRNA	Alu_Repeats	16	25.397	1	0	0	0	0.253968	0	-0.253968	0.000364927	0.0236998
1424	17	16250238	T	C	CENPV	Intron	Alu_Repeats	40	63.492	0.639	13	28.889	0.502	0.405762	0.151837	-0.253925	2.84371e-05	0.00324073
1425	2	32237064	A	G	MEMO1	5'Flank	Alu_Repeats	42	66.667	0.453	6	13.333	0.345	0.302032	0.0481395	-0.253892	4.66251e-08	1.87746e-05
1426	1	109746717	A	G	KIAA1324	IGR	Alu_Repeats	37	58.73	0.465	2	4.444	0.419	0.273302	0.0194884	-0.253813	3.72433e-08	1.53436e-05
1427	14	104148470	A	G	KLC1	Intron	Alu_Repeats	29	46.032	0.778	6	13.333	0.746	0.357952	0.10414	-0.253813	0.00047805	0.0282433
1428	19	10818967	A	G	QTRT1	Intron	Alu_Repeats	41	65.079	0.511	9	20	0.377	0.332651	0.0789767	-0.253674	9.28129e-07	0.000208781
1429	3	19993585	A	G	RAB5A	Intron	Alu_Repeats	34	53.968	0.597	8	17.778	0.368	0.322159	0.0684884	-0.25367	2.16109e-05	0.00256489
1430	20	50210035	T	C	Unknown	IGR	Non_Alu_Non_Repeats	25	39.683	0.639	0	0	0	0.253651	0	-0.253651	3.43294e-06	0.000584691
1431	7	4939201	T	C	Unknown	IGR	Alu_Repeats	33	52.381	0.484	0	0	0	0.253635	0	-0.253635	2.71058e-08	1.16327e-05
1432	13	22093320	T	C	MICU2	Intron	Alu_Repeats	31	49.206	0.515	0	0	0	0.253635	0	-0.253635	9.68823e-08	3.2546e-05
1433	2	55763929	A	G	CCDC104	Intron	Alu_Repeats	24	38.095	0.838	4	8.889	0.708	0.319349	0.0658837	-0.253465	0.000621167	0.0339309
1434	6	90344571	T	C	LYRM2	Intron	Alu_Repeats	46	73.016	0.362	2	4.444	0.23	0.264143	0.0107209	-0.253422	1.39533e-11	2.4586e-08
1435	22	32897226	T	C	FBXO7	IGR	Alu_Repeats	35	55.556	0.456	0	0	0	0.253397	0	-0.253397	7.24337e-09	4.00917e-06
1436	18	32829574	A	G	ZNF397	Intron	Alu_Repeats	32	50.794	0.528	1	2.222	0.632	0.268016	0.0146977	-0.253318	4.42888e-07	0.000114024
1437	11	32625809	A	G	EIF3M	3'UTR	Alu_Repeats	53	84.127	0.574	18	40	0.549	0.482984	0.229674	-0.25331	8.30057e-05	0.00744069
1438	17	80347457	T	C	OGFOD3	3'UTR	Alu_Repeats	31	49.206	0.55	2	4.444	0.374	0.270698	0.0173953	-0.253303	9.74089e-07	0.000217897
1439	17	20220713	A	G	SPECC1	IGR	Alu_Repeats	41	65.079	0.6	18	40	0.328	0.390651	0.137419	-0.253232	3.29612e-05	0.00350471
1440	19	58521509	A	G	CTD-2368P22.1	3'UTR	Alu_Repeats	35	55.556	0.48	2	4.444	0.291	0.266762	0.0135581	-0.253204	6.2867e-08	2.35411e-05
1441	17	43718765	A	G	CRHR1	Intron	Alu_Repeats	47	74.603	0.446	12	26.667	0.285	0.332603	0.0794651	-0.253138	8.85127e-09	4.77217e-06
1442	1	10456747	A	G	PGD	5'Flank	Alu_Repeats	38	60.317	0.42	0	0	0	0.253048	0	-0.253048	9.14829e-10	7.55438e-07
1443	3	40507561	A	G	RP11-391M1.4	lincRNA	Alu_Repeats	51	80.952	0.485	17	37.778	0.372	0.392825	0.139791	-0.253035	8.12251e-08	2.90323e-05
1444	X	77164196	A	G	ATP7A	5'Flank	Alu_Repeats	18	28.571	0.885	0	0	0	0.253	0	-0.253	0.000143516	0.0110747
1445	5	133729032	A	G	UBE2B	IGR	Alu_Repeats	27	42.857	0.59	0	0	0	0.252984	0	-0.252984	1.08871e-06	0.000230555
1446	19	37495024	A	G	Unknown	IGR	Alu_Repeats	31	49.206	0.606	5	11.111	0.39	0.29827	0.0453023	-0.252968	1.45593e-05	0.00189958
1447	11	71272457	T	G	Unknown	IGR	Non_Alu_Repeats	16	25.397	0.996	0	0	0	0.252921	0	-0.252921	0.000372288	0.0236998
1448	15	52410983	T	C	GNB5	IGR	Alu_Repeats	29	46.032	0.549	0	0	0	0.252889	0	-0.252889	3.31771e-07	8.83186e-05
1449	15	21932911	A	G	Unknown	IGR	Non_Alu_Non_Repeats	19	30.159	0.915	1	2.222	1	0.276095	0.0232558	-0.252839	0.000437292	0.0261533
1450	19	54489738	A	G	CACNG8	3'UTR	Alu_Repeats	44	69.841	0.4	3	6.667	0.381	0.279365	0.0265814	-0.252784	1.64319e-09	1.22546e-06
1451	20	33438473	T	C	GGT7	Intron	Alu_Repeats	28	44.444	0.569	0	0	0	0.252778	0	-0.252778	6.04312e-07	0.000141875
1452	2	170609510	A	G	KLHL23	IGR	Alu_Repeats	26	41.27	0.613	0	0	0	0.252778	0	-0.252778	1.94414e-06	0.000367336
1453	2	136478910	A	G	R3HDM1	Intron	Alu_Repeats	31	49.206	0.514	0	0	0	0.25273	0	-0.25273	9.68934e-08	3.2546e-05
1454	17	75564131	A	G	RP11-13K12.5	lincRNA	Alu_Repeats	34	53.968	0.468	0	0	0	0.252698	0	-0.252698	1.40638e-08	6.86839e-06
1455	17	36691172	T	C	SRCIN1	Intron	Alu_Repeats	28	44.444	0.569	0	0	0	0.252667	0	-0.252667	6.04378e-07	0.000141875
1456	11	66456387	T	C	SPTBN2	Intron	Non_Alu_Non_Repeats	29	46.032	0.549	0	0	0	0.252571	0	-0.252571	3.29837e-07	8.83186e-05
1457	15	25227768	A	G	SNURF	Intron	Alu_Repeats	32	50.794	0.578	4	8.889	0.443	0.293794	0.0412326	-0.252561	5.11647e-06	0.000827175
1458	19	14264723	T	C	LPHN1	Intron	Alu_Repeats	21	33.333	0.758	0	0	0	0.25254	0	-0.25254	3.05374e-05	0.00327673
1459	X	1469894	A	G	IL3RA	Intron	Alu_Repeats	33	52.381	0.752	8	17.778	0.76	0.393857	0.141372	-0.252485	0.000639435	0.0344034
1460	14	74169568	A	G	DNAL1	3'UTR	Alu_Repeats	28	44.444	0.579	1	2.222	0.207	0.257254	0.00481395	-0.25244	1.71087e-06	0.000343995
1461	9	35766037	A	G	Unknown	IGR	Alu_Repeats	29	46.032	0.548	0	0	0	0.252413	0	-0.252413	3.31186e-07	8.83186e-05
1462	5	175807971	A	G	NOP16	IGR	Alu_Repeats	43	68.254	0.403	3	6.667	0.325	0.274937	0.0226744	-0.252262	1.17006e-09	9.23281e-07
1463	11	71272298	T	C	Unknown	IGR	Non_Alu_Repeats	16	25.397	0.993	0	0	0	0.252222	0	-0.252222	0.000372288	0.0236998
1464	11	67853291	T	C	CHKA	Intron	Alu_Repeats	32	50.794	0.555	4	8.889	0.32	0.281968	0.0297907	-0.252178	2.58776e-06	0.000477152
1465	10	13681365	T	A	RP11-295P9.3	Intron	Non_Alu_Non_Repeats	24	38.095	0.723	1	2.222	1	0.275333	0.0232558	-0.252078	3.47918e-05	0.00368071
1466	10	88967979	T	C	NUTM2A-AS1	RNA	Alu_Repeats	33	52.381	0.696	9	20	0.539	0.364778	0.112721	-0.252057	0.000247474	0.0169085
1467	10	46968138	T	G	SYT15	Intron	Non_Alu_Non_Repeats	49	77.778	0.505	11	24.444	0.613	0.392619	0.140698	-0.251921	4.58926e-06	0.000750415
1468	17	43718669	A	G	CRHR1	Intron	Alu_Repeats	40	63.492	0.479	8	17.778	0.283	0.304222	0.0525814	-0.251641	1.55764e-07	4.9724e-05
1469	15	50643651	T	C	GABPB1	Intron	Alu_Repeats	33	52.381	0.646	8	17.778	0.468	0.338556	0.087	-0.251556	0.000114185	0.0095408
1470	17	418715	C	A	VPS53	3'UTR	Alu_Repeats	28	44.444	0.696	3	6.667	0.828	0.309317	0.0577907	-0.251527	6.72616e-05	0.00622257
1471	10	91091202	T	C	IFIT3	Intron	Alu_Repeats	41	65.079	0.403	1	2.222	0.474	0.262524	0.0110233	-0.251501	1.12289e-09	8.95648e-07
1472	17	29120880	A	G	CRLF3	Intron	Alu_Repeats	47	74.603	0.45	11	24.444	0.33	0.335889	0.0843953	-0.251494	8.59784e-08	3.04867e-05
1473	7	100242173	T	C	ACTL6B	Intron	Alu_Repeats	27	42.857	0.587	0	0	0	0.251397	0	-0.251397	1.08906e-06	0.000230555
1474	11	32625522	A	G	EIF3M	3'UTR	Alu_Repeats	42	66.667	0.442	7	15.556	0.267	0.294857	0.0434651	-0.251392	4.2856e-08	1.74231e-05
1475	1	92865900	A	G	RPAP2	3'UTR	Alu_Repeats	32	50.794	0.555	3	6.667	0.44	0.282032	0.0306744	-0.251357	1.74189e-06	0.000349126
1476	19	36828995	T	C	ZFP14	3'UTR	Alu_Repeats	32	50.794	0.518	2	4.444	0.25	0.262984	0.0116279	-0.251356	3.88613e-07	0.00010175
1477	10	97926498	A	G	ZNF518A	RNA	Alu_Repeats	27	42.857	0.711	5	11.111	0.458	0.304571	0.0532326	-0.251339	0.000203128	0.0148573
1478	1	92863591	A	G	RPAP2	3'UTR	Alu_Repeats	46	73.016	0.474	12	26.667	0.387	0.345921	0.0946512	-0.251269	2.12045e-07	6.21117e-05
1479	1	10517314	T	C	DFFA	3'UTR	Alu_Repeats	51	80.952	0.336	4	8.889	0.221	0.271778	0.0205581	-0.25122	6.60087e-13	2.08348e-09
1480	9	127706645	T	C	SCAI	3'UTR	Alu_Repeats	29	46.032	0.546	0	0	0	0.251175	0	-0.251175	3.31881e-07	8.83186e-05
1481	7	104744342	T	C	KMT2E	Intron	Alu_Repeats	31	49.206	0.51	0	0	0	0.251048	0	-0.251048	9.68823e-08	3.2546e-05
1482	19	36442604	A	G	AF038458.3	lincRNA	Alu_Repeats	26	41.27	0.608	0	0	0	0.250968	0	-0.250968	1.94373e-06	0.000367336
1483	7	66806434	A	G	RP11-166O4.5	lincRNA	Alu_Repeats	23	36.508	0.687	0	0	0	0.250825	0	-0.250825	1.04261e-05	0.0014104
1484	X	77157245	A	G	COX7B	Intron	Alu_Repeats	31	49.206	0.558	3	6.667	0.344	0.27481	0.0240233	-0.250786	2.4354e-06	0.00045155
1485	9	37772765	T	C	RP11-613M10.9	Intron	Alu_Repeats	37	58.73	0.439	1	2.222	0.308	0.257841	0.00716279	-0.250678	5.75213e-09	3.47685e-06
1486	9	97056600	A	G	ZNF169	Intron	Alu_Repeats	41	65.079	0.511	10	22.222	0.352	0.332444	0.0818372	-0.250607	6.68098e-07	0.000155254
1487	14	20729618	T	C	TTC5	Intron	Alu_Repeats	20	31.746	0.789	0	0	0	0.250603	0	-0.250603	5.15307e-05	0.00498919
1488	20	3149779	T	C	LZTS3	5'Flank	Non_Alu_Repeats	30	47.619	0.526	0	0	0	0.250444	0	-0.250444	1.80368e-07	5.41385e-05
1489	9	114798940	G	A	RP11-4O1.2	RNA	Alu_Repeats	20	31.746	0.789	0	0	0	0.250444	0	-0.250444	4.98561e-05	0.00498919
1490	4	17628551	A	G	MED28	3'UTR	Alu_Repeats	37	58.73	0.48	4	8.889	0.341	0.282175	0.0317442	-0.25043	1.83177e-07	5.4879e-05
1491	15	41868492	A	G	TYRO3	Intron	Alu_Repeats	29	46.032	0.581	1	2.222	0.727	0.267317	0.016907	-0.25041	2.64708e-06	0.0004863
1492	10	50951895	A	G	OGDHL	Intron	Non_Alu_Non_Repeats	27	42.857	0.747	3	6.667	1	0.320127	0.0697674	-0.25036	0.000144651	0.0111509
1493	19	53382030	T	C	ZNF320	3'UTR	Alu_Repeats	46	73.016	0.373	4	8.889	0.24	0.272556	0.0223721	-0.250183	9.34928e-11	1.18976e-07
1494	15	34440130	T	C	KATNBL1	Intron	Alu_Repeats	33	52.381	0.666	12	26.667	0.355	0.349048	0.0989767	-0.250071	0.000283956	0.0191659
1495	10	70241459	T	C	SLC25A16	3'UTR	Alu_Repeats	30	47.619	0.525	0	0	0	0.249968	0	-0.249968	1.80206e-07	5.41385e-05
1496	4	103732387	T	C	UBE2D3	Intron	Alu_Repeats	31	49.206	0.508	0	0	0	0.249937	0	-0.249937	9.69378e-08	3.2546e-05
1497	3	33591788	T	C	CLASP2	Intron	Alu_Repeats	28	44.444	0.63	2	4.444	0.65	0.280159	0.0302326	-0.249926	1.53369e-05	0.00198769
1498	10	101992194	T	C	CHUK	5'Flank	Alu_Repeats	43	68.254	0.366	0	0	0	0.249905	0	-0.249905	2.25226e-11	3.6145e-08
1499	17	76231867	A	G	TMEM235	Intron	Alu_Repeats	16	25.397	0.984	0	0	0	0.249905	0	-0.249905	0.000381931	0.0236998
1500	9	131094242	A	G	COQ4	Intron	Alu_Repeats	57	90.476	0.434	21	46.667	0.307	0.393095	0.143349	-0.249746	1.83458e-10	2.03714e-07
1501	10	119245180	T	C	EMX2OS	RNA	Alu_Repeats	36	57.143	0.449	1	2.222	0.3	0.256667	0.00697674	-0.24969	1.08994e-08	5.73012e-06
1502	1	92488750	T	C	Unknown	IGR	Alu_Repeats	33	52.381	0.537	3	6.667	0.456	0.281476	0.0317907	-0.249685	1.52565e-06	0.000310127
1503	19	38897188	A	G	FAM98C	Intron	Alu_Repeats	37	58.73	0.464	3	6.667	0.33	0.272698	0.0230233	-0.249675	5.64703e-08	2.13653e-05
1504	14	90261996	T	C	EFCAB11	3'UTR	Alu_Repeats	23	36.508	0.818	5	11.111	0.532	0.29873	0.049186	-0.249544	0.000614737	0.0339309
1505	1	10450026	A	G	RN7SL721P	RNA	Alu_Repeats	30	47.619	0.524	0	0	0	0.249492	0	-0.249492	1.80064e-07	5.41385e-05
1506	8	67593201	A	G	C8orf44	3'UTR	Alu_Repeats	33	52.381	0.55	4	8.889	0.416	0.288143	0.0387442	-0.249399	2.16987e-06	0.000405979
1507	19	37121925	A	G	ZNF382	IGR	Alu_Repeats	35	55.556	0.449	0	0	0	0.249381	0	-0.249381	7.2335e-09	4.00917e-06
1508	11	65544382	T	C	AP5B1	3'UTR	Alu_Repeats	41	65.079	0.451	9	20	0.236	0.293524	0.0442326	-0.249291	3.88071e-08	1.59387e-05
1509	17	43718610	A	G	CRHR1	Intron	Alu_Repeats	44	69.841	0.395	4	8.889	0.283	0.275524	0.0263023	-0.249221	9.89103e-10	8.02117e-07
1510	11	45687072	C	T	CHST1	5'UTR	Non_Alu_Non_Repeats	27	42.857	0.663	2	4.444	0.75	0.284048	0.0348837	-0.249164	2.5618e-05	0.00298392
1511	11	93468644	T	C	TAF1D	IGR	Alu_Repeats	33	52.381	0.562	8	17.778	0.243	0.294429	0.0452791	-0.24915	1.8379e-05	0.00222445
1512	19	1372711	A	G	MUM1	Intron	Alu_Repeats	43	68.254	0.559	19	42.222	0.3	0.381873	0.132744	-0.249129	1.04721e-05	0.00141531
1513	7	97600813	T	C	Unknown	IGR	Alu_Repeats	28	44.444	0.677	6	13.333	0.372	0.300984	0.0519767	-0.249007	0.000209153	0.0152562
1514	1	145693030	A	G	RNF115	3'UTR	Alu_Repeats	29	46.032	0.555	1	2.222	0.273	0.25527	0.00634884	-0.248921	9.64446e-07	0.000215843
1515	15	25227939	A	G	SNURF	Intron	Alu_Repeats	28	44.444	0.56	0	0	0	0.248921	0	-0.248921	6.04443e-07	0.000141875
1516	7	25160735	T	C	CYCS	3'UTR	Alu_Repeats	57	90.476	0.566	27	60	0.436	0.512429	0.263512	-0.248917	8.38264e-08	2.98159e-05
1517	1	150591647	T	C	ENSA	Intron	Alu_Repeats	44	69.841	0.382	3	6.667	0.255	0.266603	0.0177907	-0.248812	1.54508e-10	1.75262e-07
1518	2	55206402	T	C	RTN4	Intron	Alu_Repeats	36	57.143	0.521	9	20	0.234	0.297587	0.048907	-0.24868	4.71422e-06	0.000768184
1519	5	157185319	A	G	LSM11	3'UTR	Alu_Repeats	30	47.619	0.665	4	8.889	0.73	0.316603	0.0679302	-0.248673	0.000111987	0.00937177
1520	9	97057431	A	G	ZNF169	Intron	Alu_Repeats	44	69.841	0.479	11	24.444	0.335	0.334238	0.0857209	-0.248517	2.50639e-07	7.19964e-05
1521	7	99810439	T	C	STAG3	Intron	Alu_Repeats	42	66.667	0.373	0	0	0	0.248397	0	-0.248397	4.85412e-11	6.75823e-08
1522	1	114258194	T	C	PHTF1	Intron	Alu_Repeats	18	28.571	0.869	0	0	0	0.248349	0	-0.248349	0.000143309	0.0110747
1523	19	47916397	T	C	MEIS3	5'Flank	Alu_Repeats	38	60.317	0.445	2	4.444	0.428	0.268206	0.0199302	-0.248276	2.19455e-08	1.02001e-05
1524	2	74626420	A	G	Unknown	IGR	Alu_Repeats	32	50.794	0.488	0	0	0	0.248063	0	-0.248063	5.15318e-08	1.96777e-05
1525	20	49497568	A	G	Unknown	IGR	Alu_Repeats	47	74.603	0.438	8	17.778	0.423	0.326683	0.0786744	-0.248008	1.61329e-07	5.12847e-05
1526	15	65231691	A	G	ANKDD1A	Intron	Alu_Repeats	26	41.27	0.601	0	0	0	0.247825	0	-0.247825	1.94414e-06	0.000367336
1527	15	23095336	A	G	NIPA1	Intron	Alu_Repeats	23	36.508	0.679	0	0	0	0.247825	0	-0.247825	1.03963e-05	0.0014104
1528	14	101317779	A	G	RP11-123M6.2	RNA	Non_Alu_Non_Repeats	45	71.429	0.347	0	0	0	0.24781	0	-0.24781	4.65916e-12	1.01534e-08
1529	3	33591369	T	C	CLASP2	Intron	Alu_Repeats	25	39.683	0.659	2	4.444	0.3	0.261635	0.0139535	-0.247681	2.84474e-05	0.00324098
1530	1	50903493	T	C	FAF1	IGR	Alu_Repeats	21	33.333	0.743	0	0	0	0.247667	0	-0.247667	3.04359e-05	0.00327673
1531	7	886531	A	G	SUN1	Intron	Alu_Repeats	40	63.492	0.46	6	13.333	0.319	0.292159	0.0445116	-0.247647	1.12646e-07	3.72107e-05
1532	14	94519635	T	C	DDX24	Intron	Alu_Repeats	24	38.095	0.669	1	2.222	0.308	0.254778	0.00716279	-0.247615	1.79869e-05	0.00218512
1533	6	31732971	T	C	VWA7	IGR	Alu_Repeats	34	53.968	0.512	2	4.444	0.613	0.276143	0.0285349	-0.247608	5.77515e-07	0.000141875
1534	8	141519640	T	C	CHRAC1	5'Flank	Alu_Repeats	48	76.19	0.511	15	33.333	0.46	0.389381	0.141907	-0.247474	4.93253e-06	0.000800343
1535	7	107803983	T	C	NRCAM	Intron	Non_Alu_Non_Repeats	23	36.508	0.677	0	0	0	0.247238	0	-0.247238	1.04312e-05	0.0014104
1536	9	131188149	A	G	CERCAM	Intron	Alu_Repeats	23	36.508	0.722	2	4.444	0.475	0.263508	0.0162791	-0.247229	4.28926e-05	0.00444073
1537	15	90626088	T	C	IDH2	IGR	Alu_Repeats	51	80.952	0.33	4	8.889	0.274	0.266841	0.0196512	-0.24719	1.58135e-12	4.33746e-09
1538	10	70241433	T	C	SLC25A16	3'UTR	Alu_Repeats	30	47.619	0.519	0	0	0	0.247159	0	-0.247159	1.80287e-07	5.41385e-05
1539	19	20818419	G	A	ZNF626	Intron	Alu_Repeats	22	34.921	0.708	0	0	0	0.247079	0	-0.247079	1.76428e-05	0.00218053
1540	20	50206084	T	C	Unknown	IGR	Alu_Repeats	18	28.571	0.865	0	0	0	0.247032	0	-0.247032	0.000142856	0.0110747
1541	7	44872714	T	C	H2AFV	IGR	Alu_Repeats	49	77.778	0.364	5	11.111	0.307	0.28273	0.0357442	-0.246986	1.24725e-10	1.44501e-07
1542	17	421931	T	C	VPS53	3'UTR	Alu_Repeats	33	52.381	0.568	8	17.778	0.346	0.297397	0.0505116	-0.246885	1.54971e-05	0.00200748
1543	16	1409399	A	G	GNPTG	Intron	Alu_Repeats	40	63.492	0.583	19	42.222	0.28	0.37046	0.123581	-0.246879	2.04723e-05	0.00245189
1544	19	37494414	A	G	Unknown	IGR	Alu_Repeats	31	49.206	0.512	2	4.444	0.272	0.252016	0.00523256	-0.246783	2.61784e-07	7.47722e-05
1545	1	43121630	A	G	PPIH	5'Flank	Alu_Repeats	28	44.444	0.555	0	0	0	0.246778	0	-0.246778	6.04247e-07	0.000141875
1546	20	48735434	T	C	TMEM189-UBE2V1	Intron	Alu_Repeats	38	60.317	0.733	16	35.556	0.526	0.442302	0.195535	-0.246767	0.000313404	0.0208827
1547	4	56287580	A	G	TMEM165	Intron	Alu_Repeats	29	46.032	0.577	3	6.667	0.271	0.265683	0.0189302	-0.246752	7.76501e-06	0.00114689
1548	8	12864258	A	G	KIAA1456	Intron	Alu_Repeats	23	36.508	0.676	0	0	0	0.246619	0	-0.246619	1.04271e-05	0.0014104
1549	14	50248047	T	A	KLHDC2	Intron	Alu_Repeats	17	26.984	1	1	2.222	1	0.269841	0.0232558	-0.246585	0.000968828	0.0477573
1550	16	679814	T	C	WFIKKN1	5'Flank	Non_Alu_Non_Repeats	17	26.984	1	1	2.222	1	0.269841	0.0232558	-0.246585	0.000968828	0.0477573
1551	1	150590572	T	C	ENSA	Intron	Alu_Repeats	32	50.794	0.53	2	4.444	0.485	0.269159	0.0225814	-0.246577	9.79141e-07	0.000218844
1552	10	91091069	T	C	IFIT3	Intron	Alu_Repeats	35	55.556	0.444	0	0	0	0.246508	0	-0.246508	7.24247e-09	4.00917e-06
1553	1	10455364	A	G	Unknown	IGR	Alu_Repeats	28	44.444	0.555	0	0	0	0.24646	0	-0.24646	6.02093e-07	0.000141875
1554	17	5130554	A	G	SCIMP	Intron	Alu_Repeats	28	44.444	0.57	1	2.222	0.3	0.253222	0.00697674	-0.246245	1.78221e-06	0.000355943
1555	5	130537387	A	G	LYRM7	IGR	Alu_Repeats	40	63.492	0.653	23	51.111	0.323	0.414476	0.168256	-0.24622	0.000159337	0.0121764
1556	17	25677700	T	C	RP11-173M1.4	lincRNA	Alu_Repeats	21	33.333	0.739	0	0	0	0.246175	0	-0.246175	3.04997e-05	0.00327673
1557	5	142605883	A	G	ARHGAP26	3'UTR	Alu_Repeats	29	46.032	0.602	2	4.444	0.663	0.277016	0.0308605	-0.246155	1.10465e-05	0.0014832
1558	15	90618694	T	C	ZNF710	Intron	Alu_Repeats	57	90.476	0.341	10	22.222	0.298	0.308667	0.0625581	-0.246109	1.31937e-11	2.33501e-08
1559	1	11088900	A	G	MASP2	Intron	Alu_Repeats	39	61.905	0.442	4	8.889	0.296	0.27354	0.0275116	-0.246028	2.70559e-08	1.16327e-05
1560	14	51456963	T	C	TRIM9	Intron	Alu_Repeats	37	58.73	0.429	1	2.222	0.267	0.252222	0.0062093	-0.246013	5.63179e-09	3.4102e-06
1561	2	74626455	A	G	Unknown	IGR	Alu_Repeats	30	47.619	0.516	0	0	0	0.245952	0	-0.245952	1.80206e-07	5.41385e-05
1562	21	22453889	A	G	NCAM2	Intron	Alu_Repeats	16	25.397	0.968	0	0	0	0.245921	0	-0.245921	0.000375295	0.0236998
1563	3	37113804	T	C	LRRFIP2	Intron	Alu_Repeats	17	26.984	0.995	1	2.222	0.971	0.268444	0.0225814	-0.245863	0.000764222	0.040546
1564	10	88805595	T	C	Unknown	IGR	Alu_Repeats	29	46.032	0.534	0	0	0	0.245857	0	-0.245857	3.31917e-07	8.83186e-05
1565	5	74040913	T	C	GFM2	Intron	Alu_Repeats	40	63.492	0.531	13	28.889	0.301	0.336968	0.0911395	-0.245829	5.18861e-06	0.000837487
1566	8	21893005	A	G	NPM2	Intron	Alu_Repeats	42	66.667	0.369	0	0	0	0.245794	0	-0.245794	4.84304e-11	6.75823e-08
1567	17	74784392	A	G	Unknown	IGR	Alu_Repeats	29	46.032	0.534	0	0	0	0.245762	0	-0.245762	3.31698e-07	8.83186e-05
1568	9	68416431	A	G	MIR4477B	RNA	Alu_Repeats	17	26.984	0.997	1	2.222	1	0.268937	0.0232558	-0.245681	0.000996612	0.0477573
1569	10	3168677	A	G	PFKP	Intron	Non_Alu_Non_Repeats	34	53.968	0.52	6	13.333	0.249	0.28046	0.0347907	-0.24567	3.25677e-06	0.000583105
1570	19	38897380	A	G	FAM98C	Intron	Alu_Repeats	44	69.841	0.526	15	33.333	0.349	0.367524	0.12186	-0.245663	4.23123e-06	0.000698712
1571	19	35527861	A	G	SCN1B	Intron	Alu_Repeats	26	41.27	0.626	1	2.222	0.545	0.258317	0.0126744	-0.245643	7.31982e-06	0.00108474
1572	20	34217957	T	C	CPNE1	Intron	Alu_Repeats	40	63.492	0.523	13	28.889	0.287	0.332365	0.0867907	-0.245574	7.29552e-06	0.00108214
1573	22	19009979	A	G	DGCR9	lincRNA	Alu_Repeats	37	58.73	0.418	0	0	0	0.245492	0	-0.245492	1.84474e-09	1.31582e-06
1574	8	56977640	T	C	RPS20	IGR	Alu_Repeats	40	63.492	0.386	0	0	0	0.245222	0	-0.245222	2.16025e-10	2.27628e-07
1575	19	20726812	T	C	ZNF737	3'UTR	Alu_Repeats	25	39.683	0.715	4	8.889	0.415	0.283778	0.0385814	-0.245196	0.000161309	0.0123134
1576	17	8260570	T	C	AC135178.1	IGR	Alu_Repeats	23	36.508	0.671	0	0	0	0.245111	0	-0.245111	1.04302e-05	0.0014104
1577	17	16250305	T	C	CENPV	Intron	Alu_Repeats	37	58.73	0.466	4	8.889	0.304	0.273413	0.0283023	-0.24511	1.59624e-07	5.08435e-05
1578	12	67711936	A	G	CAND1	3'UTR	Alu_Repeats	43	68.254	0.406	4	8.889	0.346	0.277127	0.0321628	-0.244964	4.63155e-09	2.86291e-06
1579	20	36016872	A	G	SRC	Intron	Alu_Repeats	40	63.492	0.386	0	0	0	0.244937	0	-0.244937	2.1573e-10	2.27628e-07
1580	14	31565197	A	G	AP4S1	IGR	Alu_Repeats	39	61.905	0.808	17	37.778	0.68	0.500349	0.255419	-0.244931	0.000966141	0.0477573
1581	7	107803889	T	C	NRCAM	Intron	Non_Alu_Non_Repeats	25	39.683	0.617	0	0	0	0.244921	0	-0.244921	3.43259e-06	0.000584691
1582	4	764732	T	C	PCGF3	IGR	Alu_Repeats	29	46.032	0.667	8	17.778	0.336	0.307206	0.0624419	-0.244764	0.000333433	0.0220797
1583	15	64447346	A	G	SNX22	3'UTR	Alu_Repeats	31	49.206	0.497	0	0	0	0.24473	0	-0.24473	9.69156e-08	3.2546e-05
1584	17	29121567	A	G	CRLF3	Intron	Alu_Repeats	41	65.079	0.399	3	6.667	0.214	0.259651	0.0149302	-0.244721	1.15573e-09	9.14214e-07
1585	1	11081791	A	G	TARDBP	Intron	Alu_Repeats	32	50.794	0.557	7	15.556	0.235	0.283	0.0383256	-0.244674	2.1773e-05	0.00258298
1586	16	4800610	T	C	C16orf71	IGR	Alu_Repeats	55	87.302	0.549	32	71.111	0.327	0.479095	0.234442	-0.244653	1.60867e-08	7.75523e-06
1587	12	132331100	A	G	MMP17	Intron	Alu_Repeats	34	53.968	0.465	1	2.222	0.263	0.250762	0.00611628	-0.244646	4.04081e-08	1.65443e-05
1588	4	103712087	T	C	Unknown	IGR	Alu_Repeats	18	28.571	0.856	0	0	0	0.244444	0	-0.244444	0.000142043	0.0110747
1589	2	114468258	T	C	SLC35F5	IGR	Alu_Repeats	38	60.317	0.536	12	26.667	0.282	0.323111	0.0786977	-0.244413	9.79973e-06	0.0014104
1590	20	5281462	A	G	PROKR2	IGR	Non_Alu_Non_Repeats	23	36.508	0.669	0	0	0	0.244286	0	-0.244286	1.03696e-05	0.0014104
1591	19	37489356	C	T	ZNF568	IGR	Alu_Repeats	25	39.683	0.713	3	6.667	0.554	0.282841	0.0386512	-0.24419	0.000141545	0.0110747
1592	6	170888250	T	C	PDCD2	Intron	Non_Alu_Non_Repeats	26	41.27	0.64	3	6.667	0.286	0.264143	0.0199535	-0.244189	4.19087e-05	0.00434938
1593	17	74778166	A	G	MFSD11	IGR	Alu_Repeats	35	55.556	0.477	3	6.667	0.3	0.265111	0.0209302	-0.244181	1.68433e-07	5.32266e-05
1594	9	68425134	T	G	Unknown	IGR	Alu_Repeats	18	28.571	0.854	0	0	0	0.244063	0	-0.244063	0.000143555	0.0110747
1595	8	117799909	A	G	UTP23	Intron	Alu_Repeats	25	39.683	0.615	0	0	0	0.244	0	-0.244	3.43294e-06	0.000584691
1596	8	121066060	A	G	DEPTOR	IGR	Alu_Repeats	34	53.968	0.503	3	6.667	0.396	0.271635	0.0276512	-0.243984	7.6223e-07	0.000175148
1597	22	26121769	A	G	ADRBK2	3'UTR	Alu_Repeats	41	65.079	0.398	2	4.444	0.326	0.259079	0.0151628	-0.243917	1.50106e-09	1.13853e-06
1598	5	64964180	T	C	SGTB	3'UTR	Alu_Repeats	54	85.714	0.353	10	22.222	0.252	0.302492	0.0586977	-0.243794	2.82184e-12	6.75318e-09
1599	6	111218862	A	G	AMD1	IGR	Alu_Repeats	33	52.381	0.513	3	6.667	0.36	0.268873	0.0251395	-0.243733	1.10018e-06	0.000232113
1600	17	29122857	A	G	CRLF3	Intron	Alu_Repeats	44	69.841	0.421	6	13.333	0.362	0.294175	0.0504651	-0.243709	2.52715e-08	1.14596e-05
1601	12	124108474	T	C	EIF2B1	Intron	Alu_Repeats	27	42.857	0.579	1	2.222	0.2	0.248206	0.00465116	-0.243555	3.19284e-06	0.000573778
1602	19	40696120	T	G	MAP3K10	5'Flank	Non_Alu_Non_Repeats	19	30.159	0.869	1	2.222	0.8	0.262159	0.0186047	-0.243554	0.000322215	0.021404
1603	19	47916567	T	C	MEIS3	5'Flank	Alu_Repeats	34	53.968	0.49	2	4.444	0.455	0.264667	0.0211628	-0.243504	2.70094e-07	7.67326e-05
1604	22	38489128	A	G	BAIAP2L2	Intron	Alu_Repeats	31	49.206	0.495	0	0	0	0.243492	0	-0.243492	9.69823e-08	3.2546e-05
1605	12	132331801	A	G	MMP17	Intron	Alu_Repeats	35	55.556	0.469	2	4.444	0.365	0.260476	0.017	-0.243476	1.18135e-07	3.88317e-05
1606	19	49650873	G	T	PPFIA3	Intron	Alu_Repeats	23	36.508	0.731	1	2.222	1	0.266698	0.0232558	-0.243443	5.84129e-05	0.00556624
1607	13	20253035	T	C	PSPC1	5'Flank	Alu_Repeats	27	42.857	0.588	1	2.222	0.364	0.251889	0.00846512	-0.243424	3.8256e-06	0.000642988
1608	10	88806587	T	C	Unknown	IGR	Alu_Repeats	25	39.683	0.613	0	0	0	0.243397	0	-0.243397	3.43575e-06	0.000584691
1609	10	121332126	T	C	TIAL1	IGR	Alu_Repeats	32	50.794	0.479	0	0	0	0.243349	0	-0.243349	5.15559e-08	1.96777e-05
1610	2	55765570	A	G	CCDC104	Intron	Alu_Repeats	38	60.317	0.403	0	0	0	0.243254	0	-0.243254	9.14107e-10	7.55438e-07
1611	19	18476176	A	G	PGPEP1	3'UTR	Alu_Repeats	40	63.492	0.411	4	8.889	0.252	0.260984	0.0177442	-0.24324	3.48635e-09	2.29104e-06
1612	4	99796081	T	C	EIF4E	3'UTR	Alu_Repeats	32	50.794	0.479	0	0	0	0.243238	0	-0.243238	5.15619e-08	1.96777e-05
1613	4	99795523	T	C	EIF4E	3'UTR	Alu_Repeats	41	65.079	0.374	0	0	0	0.243127	0	-0.243127	1.02961e-10	1.24748e-07
1614	4	580587	A	G	Unknown	IGR	Alu_Repeats	40	63.492	0.383	0	0	0	0.243063	0	-0.243063	2.16203e-10	2.27628e-07
1615	19	20803921	A	G	ZNF626	3'UTR	Alu_Repeats	30	47.619	0.699	5	11.111	0.772	0.33273	0.0897209	-0.243009	0.000238116	0.016308
1616	2	207418040	A	G	ADAM23	Intron	Alu_Repeats	16	25.397	0.956	0	0	0	0.242905	0	-0.242905	0.000384656	0.0236998
1617	9	95873741	A	G	C9orf89	Intron	Non_Alu_Non_Repeats	40	63.492	0.382	0	0	0	0.24281	0	-0.24281	2.16322e-10	2.27628e-07
1618	8	146051484	T	C	ZNF7	5'Flank	Non_Alu_Non_Repeats	30	47.619	0.524	1	2.222	0.3	0.249746	0.00697674	-0.242769	5.27326e-07	0.000132197
1619	5	156905398	T	C	ADAM19	3'UTR	Non_Alu_Repeats	33	52.381	0.463	0	0	0	0.242762	0	-0.242762	2.70993e-08	1.16327e-05
1620	19	54491622	A	G	CACNG8	3'UTR	Alu_Repeats	57	90.476	0.426	15	33.333	0.409	0.38519	0.142512	-0.242679	1.51355e-06	0.000307901
1621	X	100888003	A	G	RNU6-30P	RNA	Alu_Repeats	34	53.968	0.721	13	28.889	0.525	0.389063	0.146395	-0.242668	0.000711896	0.0380012
1622	19	35528578	A	G	SCN1B	Intron	Alu_Repeats	29	46.032	0.582	3	6.667	0.364	0.268048	0.0253953	-0.242652	8.05656e-06	0.00118642
1623	7	6697355	A	G	RP11-611L7.1	lincRNA	Alu_Repeats	37	58.73	0.413	0	0	0	0.242651	0	-0.242651	1.84593e-09	1.31582e-06
1624	14	53242417	T	C	GNPNAT1	5'Flank	Alu_Repeats	51	80.952	0.355	7	15.556	0.277	0.287635	0.0450698	-0.242565	6.1765e-11	8.26679e-08
1625	19	37121318	A	G	ZNF382	IGR	Alu_Repeats	31	49.206	0.493	0	0	0	0.24254	0	-0.24254	9.69489e-08	3.2546e-05
1626	12	67711402	A	G	CAND1	3'UTR	Alu_Repeats	33	52.381	0.463	0	0	0	0.242429	0	-0.242429	2.70993e-08	1.16327e-05
1627	19	11981297	A	G	ZNF439	IGR	Alu_Repeats	27	42.857	0.65	3	6.667	0.518	0.278524	0.0361395	-0.242384	3.96993e-05	0.0041426
1628	13	113755635	A	G	MCF2L	IGR	Alu_Repeats	25	39.683	0.611	0	0	0	0.242333	0	-0.242333	3.4361e-06	0.000584691
1629	X	1468629	T	C	IL3RA	Intron	Alu_Repeats	29	46.032	0.615	4	8.889	0.441	0.283206	0.041	-0.242206	3.24354e-05	0.00345522
1630	7	148766323	T	C	ZNF786	IGR	Alu_Repeats	28	44.444	0.579	1	2.222	0.667	0.257492	0.0155116	-0.24198	4.05104e-06	0.00067242
1631	17	43716340	A	G	CRHR1	Intron	Alu_Repeats	42	66.667	0.419	6	13.333	0.268	0.279302	0.0374419	-0.24186	8.99533e-09	4.84333e-06
1632	19	16351338	A	G	Unknown	IGR	Alu_Repeats	17	26.984	0.896	0	0	0	0.241825	0	-0.241825	0.000236472	0.0162294
1633	17	43718228	A	G	CRHR1	Intron	Alu_Repeats	33	52.381	0.654	9	20	0.482	0.342635	0.100814	-0.241821	0.000160625	0.0122654
1634	4	585874	A	G	RN7SL358P	RNA	Alu_Repeats	27	42.857	0.564	0	0	0	0.24181	0	-0.24181	1.08929e-06	0.000230555
1635	1	10455325	A	G	Unknown	IGR	Alu_Repeats	19	30.159	0.802	0	0	0	0.241778	0	-0.241778	8.63752e-05	0.00744069
1636	19	19897640	T	C	ZNF506	Missense_Mutation	Alu_Repeats	40	63.492	0.399	1	2.222	0.5	0.25327	0.0116279	-0.241642	2.30693e-09	1.6013e-06
1637	17	80234857	A	G	Unknown	IGR	Non_Alu_Repeats	26	41.27	0.606	1	2.222	0.357	0.249921	0.00830233	-0.241618	7.18407e-06	0.00106742
1638	19	38220724	T	C	CTD-2528L19.6	lincRNA	Alu_Repeats	28	44.444	0.543	0	0	0	0.241556	0	-0.241556	6.03855e-07	0.000141875
1639	3	47531405	T	C	Unknown	IGR	Alu_Repeats	26	41.27	0.603	1	2.222	0.312	0.248794	0.00725581	-0.241538	5.66108e-06	0.000906073
1640	17	30657129	T	C	C17orf75	IGR	Alu_Repeats	46	73.016	0.462	10	22.222	0.411	0.337048	0.0955814	-0.241466	6.07722e-07	0.000142587
1641	2	74939018	A	G	Unknown	IGR	Alu_Repeats	22	34.921	0.728	1	2.222	0.545	0.254127	0.0126744	-0.241453	5.93112e-05	0.00563718
1642	19	49144993	T	C	CA11	Intron	Alu_Repeats	25	39.683	0.608	0	0	0	0.241429	0	-0.241429	3.4354e-06	0.000584691
1643	17	3404041	G	A	ASPA	3'UTR	Alu_Repeats	25	39.683	0.608	0	0	0	0.241381	0	-0.241381	3.42382e-06	0.000584691
1644	1	78165944	T	C	USP33	Intron	Alu_Repeats	30	47.619	0.549	2	4.444	0.432	0.261429	0.020093	-0.241336	2.04546e-06	0.000384317
1645	17	5131879	A	G	SCIMP	Intron	Alu_Repeats	30	47.619	0.546	2	4.444	0.4	0.259921	0.0186047	-0.241316	3.0732e-06	0.000556423
1646	5	175556318	A	G	FAM153B	Intron	Alu_Repeats	18	28.571	0.845	0	0	0	0.241302	0	-0.241302	0.000143555	0.0110747
1647	5	140636474	A	G	Unknown	IGR	Alu_Repeats	17	26.984	0.894	0	0	0	0.241302	0	-0.241302	0.00023559	0.0162294
1648	2	44450218	A	G	PPM1B	Intron	Alu_Repeats	25	39.683	0.608	0	0	0	0.241286	0	-0.241286	3.43434e-06	0.000584691
1649	1	165691282	T	C	Unknown	IGR	Alu_Repeats	34	53.968	0.447	0	0	0	0.241254	0	-0.241254	1.40946e-08	6.86839e-06
1650	10	91091022	T	C	IFIT3	Intron	Alu_Repeats	39	61.905	0.397	1	2.222	0.2	0.245635	0.00465116	-0.240984	1.07229e-09	8.59676e-07
1651	19	49650872	T	C	PPFIA3	Intron	Alu_Repeats	23	36.508	0.724	1	2.222	1	0.264175	0.0232558	-0.240919	5.84176e-05	0.00556624
1652	19	54491786	A	G	CACNG8	3'UTR	Alu_Repeats	49	77.778	0.363	6	13.333	0.297	0.282381	0.0414651	-0.240916	2.60801e-10	2.68751e-07
1653	7	92122700	A	G	PEX1	Intron	Alu_Repeats	45	71.429	0.39	6	13.333	0.27	0.278635	0.0377209	-0.240914	1.96073e-09	1.3862e-06
1654	12	131933587	A	G	Unknown	IGR	Non_Alu_Repeats	19	30.159	0.798	0	0	0	0.24081	0	-0.24081	8.46733e-05	0.00744069
1655	10	134998042	A	C	KNDC1	Intron	Non_Alu_Non_Repeats	16	25.397	0.948	0	0	0	0.240746	0	-0.240746	0.000375262	0.0236998
1656	8	48890247	A	G	MCM4	3'UTR	Alu_Repeats	45	71.429	0.345	1	2.222	0.254	0.246603	0.00590698	-0.240696	1.49343e-11	2.60852e-08
1657	2	44450223	A	G	PPM1B	Intron	Alu_Repeats	25	39.683	0.607	0	0	0	0.240683	0	-0.240683	3.43575e-06	0.000584691
1658	7	130629894	T	C	MKLN1-AS1	RNA	Non_Alu_Non_Repeats	29	46.032	0.523	0	0	0	0.240667	0	-0.240667	3.31917e-07	8.83186e-05
1659	12	4802017	A	G	RP11-234B24.6	Intron	Non_Alu_Repeats	33	52.381	0.459	0	0	0	0.240556	0	-0.240556	2.71026e-08	1.16327e-05
1660	18	19212375	A	G	SNRPD1	IGR	Alu_Repeats	31	49.206	0.527	2	4.444	0.406	0.259413	0.0188837	-0.240529	1.16554e-06	0.000245129
1661	1	46690702	A	G	Unknown	IGR	Alu_Repeats	39	61.905	0.398	1	2.222	0.25	0.246254	0.00581395	-0.24044	1.19779e-09	9.38263e-07
1662	7	4939156	T	C	Unknown	IGR	Alu_Repeats	29	46.032	0.522	0	0	0	0.240429	0	-0.240429	3.31881e-07	8.83186e-05
1663	11	32625533	A	G	EIF3M	3'UTR	Alu_Repeats	43	68.254	0.478	9	20	0.409	0.325952	0.0855349	-0.240417	1.55513e-06	0.000315639
1664	12	49313368	T	C	CCDC65	Intron	Alu_Repeats	37	58.73	0.418	1	2.222	0.231	0.245698	0.00537209	-0.240326	5.14049e-09	3.13639e-06
1665	15	90618654	T	C	ZNF710	Intron	Alu_Repeats	55	87.302	0.381	14	31.111	0.285	0.332984	0.0927442	-0.24024	3.88284e-11	5.7647e-08
1666	11	113149690	C	A	NCAM1	IGR	Non_Alu_Non_Repeats	19	30.159	0.797	0	0	0	0.240238	0	-0.240238	8.54659e-05	0.00744069
1667	11	6514039	A	G	TIMM10B	Intron	Alu_Repeats	34	53.968	0.493	4	8.889	0.278	0.266095	0.0258837	-0.240212	6.74097e-07	0.000156512
1668	16	263496	T	C	LUC7L	Intron	Alu_Repeats	26	41.27	0.604	1	2.222	0.4	0.249429	0.00930233	-0.240126	5.89321e-06	0.000911649
1669	21	34732604	A	G	IFNAR1	IGR	Alu_Repeats	40	63.492	0.534	10	22.222	0.426	0.339206	0.099093	-0.240113	1.58234e-05	0.00204611
1670	5	17109568	T	C	CTD-2228A4.1	lincRNA	Alu_Repeats	33	52.381	0.458	0	0	0	0.240095	0	-0.240095	2.70929e-08	1.16327e-05
1671	6	105173851	T	C	HACE1	IGR	Alu_Repeats	26	41.27	0.582	0	0	0	0.240095	0	-0.240095	1.94434e-06	0.000367336
1672	2	80193630	A	G	CTNNA2	Intron	Alu_Repeats	19	30.159	0.796	0	0	0	0.240095	0	-0.240095	8.63434e-05	0.00744069
1673	18	44255904	T	C	Unknown	IGR	Alu_Repeats	38	60.317	0.42	2	4.444	0.28	0.253079	0.0130233	-0.240056	7.28826e-09	4.02696e-06
1674	16	30561599	T	C	AC002310.13	Intron	Alu_Repeats	30	47.619	0.504	0	0	0	0.240032	0	-0.240032	1.80125e-07	5.41385e-05
1675	19	36936613	T	C	ZNF566	IGR	Alu_Repeats	33	52.381	0.579	7	15.556	0.391	0.303492	0.0635814	-0.239911	1.98216e-05	0.00238215
1676	7	4938454	T	C	Unknown	IGR	Alu_Repeats	20	31.746	0.756	0	0	0	0.239889	0	-0.239889	5.15789e-05	0.00498919
1677	3	141639159	A	G	ATP1B3	Intron	Alu_Repeats	35	55.556	0.474	4	8.889	0.254	0.263444	0.0235814	-0.239863	3.64466e-07	9.61812e-05
1678	12	113631923	A	G	C12orf52	IGR	Alu_Repeats	29	46.032	0.521	0	0	0	0.239857	0	-0.239857	3.31881e-07	8.83186e-05
1679	2	44455532	A	G	PPM1B	Intron	Alu_Repeats	34	53.968	0.444	0	0	0	0.239825	0	-0.239825	1.40946e-08	6.86839e-06
1680	12	49314503	T	C	FKBP11	IGR	Alu_Repeats	24	38.095	0.66	1	2.222	0.5	0.251444	0.0116279	-0.239817	2.10102e-05	0.00250664
1681	1	151420051	T	C	POGZ	Intron	Alu_Repeats	24	38.095	0.702	2	4.444	0.6	0.267587	0.027907	-0.23968	6.54454e-05	0.00612622
1682	4	6238604	A	G	RP11-586D19.1	lincRNA	Alu_Repeats	26	41.27	0.581	0	0	0	0.239651	0	-0.239651	1.94353e-06	0.000367336
1683	7	128299294	A	G	Unknown	IGR	Alu_Repeats	34	53.968	0.471	2	4.444	0.316	0.25427	0.0146744	-0.239595	1.51922e-07	4.8622e-05
1684	8	38830557	A	G	HTRA4	5'Flank	Alu_Repeats	47	74.603	0.35	4	8.889	0.234	0.261333	0.0217674	-0.239566	2.55976e-11	4.04774e-08
1685	10	105346762	A	G	NEURL	Intron	Alu_Repeats	18	28.571	0.838	0	0	0	0.239524	0	-0.239524	0.000138928	0.0110747
1686	19	11588231	T	C	CTC-398G3.6	Intron	Alu_Repeats	20	31.746	0.754	0	0	0	0.239492	0	-0.239492	5.15741e-05	0.00498919
1687	19	20721867	T	C	Unknown	IGR	Alu_Repeats	26	41.27	0.58	0	0	0	0.23946	0	-0.23946	1.94373e-06	0.000367336
1688	2	55524657	T	C	CCDC88A	Intron	Alu_Repeats	28	44.444	0.572	2	4.444	0.317	0.254175	0.0147209	-0.239454	5.2487e-06	0.000846504
1689	7	99790480	T	C	STAG3	Intron	Alu_Repeats	18	28.571	0.838	0	0	0	0.239397	0	-0.239397	0.000143594	0.0110747
1690	12	132331023	A	G	MMP17	Intron	Alu_Repeats	37	58.73	0.448	3	6.667	0.341	0.263063	0.0237907	-0.239273	7.69268e-08	2.77184e-05
1691	10	88802074	T	C	RNU6-529P	RNA	Alu_Repeats	36	57.143	0.419	0	0	0	0.23927	0	-0.23927	3.67623e-09	2.32459e-06
1692	12	121084598	A	G	CABP1	Intron	Alu_Repeats	33	52.381	0.457	0	0	0	0.239175	0	-0.239175	2.71058e-08	1.16327e-05
1693	12	124109086	T	C	EIF2B1	Intron	Alu_Repeats	35	55.556	0.58	11	24.444	0.326	0.322476	0.0833256	-0.239151	0.000157024	0.0120272
1694	12	124411758	T	C	DNAH10OS	3'UTR	Alu_Repeats	37	58.73	0.444	3	6.667	0.311	0.260857	0.0217209	-0.239136	5.88373e-08	2.21668e-05
1695	9	131190001	A	G	CERCAM	Intron	Alu_Repeats	35	55.556	0.443	1	2.222	0.3	0.246063	0.00697674	-0.239087	2.18315e-08	1.01583e-05
1696	19	37493594	A	G	Unknown	IGR	Alu_Repeats	32	50.794	0.483	1	2.222	0.273	0.245397	0.00634884	-0.239048	1.42996e-07	4.60731e-05
1697	2	207417594	A	G	ADAM23	Intron	Alu_Repeats	16	25.397	0.941	0	0	0	0.238937	0	-0.238937	0.000386751	0.0236998
1698	10	61801239	G	A	ANK3	Intron	Alu_Repeats	18	28.571	0.836	0	0	0	0.238873	0	-0.238873	0.000139918	0.0110747
1699	12	124411853	T	C	DNAH10OS	3'UTR	Alu_Repeats	34	53.968	0.601	8	17.778	0.461	0.324444	0.0856977	-0.238747	5.77496e-05	0.0055157
1700	1	202554345	A	G	PPP1R12B	3'UTR	Alu_Repeats	44	69.841	0.355	1	2.222	0.4	0.248032	0.00930233	-0.238729	1.01191e-10	1.24748e-07
1701	17	1942430	A	G	OVCA2	5'Flank	Alu_Repeats	40	63.492	0.967	21	46.667	0.769	0.614127	0.375442	-0.238685	0.000194735	0.0142982
1702	20	29652235	C	G	Unknown	IGR	Non_Alu_Repeats	20	31.746	0.808	2	4.444	0.387	0.256635	0.0179767	-0.238658	0.000450531	0.0268509
1703	19	3287415	G	A	CELF5	Intron	Alu_Repeats	27	42.857	0.557	0	0	0	0.238651	0	-0.238651	1.08548e-06	0.000230555
1704	7	92122838	A	G	PEX1	Intron	Alu_Repeats	48	76.19	0.438	14	31.111	0.321	0.333762	0.0951163	-0.238646	6.546e-08	2.43755e-05
1705	19	58210541	T	C	ZNF154	3'UTR	Alu_Repeats	38	60.317	0.405	1	2.222	0.24	0.244111	0.0055814	-0.23853	2.50301e-09	1.71367e-06
1706	14	74165375	A	G	DNAL1	3'UTR	Alu_Repeats	37	58.73	0.565	8	17.778	0.503	0.33181	0.0935349	-0.238275	4.29815e-05	0.00444747
1707	22	47067687	A	G	GRAMD4	Intron	Alu_Repeats	32	50.794	0.494	1	2.222	0.545	0.250889	0.0126744	-0.238214	3.18035e-07	8.83186e-05
1708	18	32828603	A	G	ZNF397	Intron	Alu_Repeats	61	96.825	0.414	25	55.556	0.28	0.400778	0.162605	-0.238173	2.86682e-11	4.46288e-08
1709	11	768850	T	C	PDDC1	3'UTR	Alu_Repeats	43	68.254	0.689	19	42.222	0.526	0.470381	0.232209	-0.238172	0.000111984	0.00937177
1710	10	121332119	T	C	TIAL1	IGR	Alu_Repeats	32	50.794	0.495	1	2.222	0.562	0.251222	0.0130698	-0.238152	3.31843e-07	8.83186e-05
1711	16	1403664	A	G	GNPTG	Intron	Alu_Repeats	43	68.254	0.431	8	17.778	0.3	0.293873	0.0557907	-0.238082	5.47402e-08	2.0756e-05
1712	18	20876567	T	C	TMEM241	3'UTR	Alu_Repeats	40	63.492	0.4	2	4.444	0.35	0.254254	0.0162791	-0.237975	4.9029e-09	3.00745e-06
1713	X	48969971	T	C	GPKOW	IGR	Alu_Repeats	23	36.508	0.709	2	4.444	0.45	0.258905	0.0209302	-0.237975	0.000107322	0.00902538
1714	10	133772995	T	C	PPP2R2D	IGR	Non_Alu_Non_Repeats	38	60.317	0.727	10	22.222	0.862	0.438524	0.200558	-0.237966	0.00102599	0.0481758
1715	17	38439344	A	G	WIPF2	3'UTR	Alu_Repeats	41	65.079	0.366	0	0	0	0.237952	0	-0.237952	1.0312e-10	1.24748e-07
1716	11	71999413	T	C	Unknown	IGR	Alu_Repeats	27	42.857	0.587	1	2.222	0.583	0.251508	0.0135581	-0.23795	5.05037e-06	0.000817297
1717	2	55206282	T	C	RTN4	Intron	Alu_Repeats	33	52.381	0.539	7	15.556	0.271	0.282127	0.044186	-0.237941	1.22424e-05	0.00162177
1718	10	82196229	C	T	RP11-137H2.6	lincRNA	Non_Alu_Repeats	32	50.794	0.73	6	13.333	0.952	0.370746	0.132884	-0.237862	0.000743356	0.0395357
1719	X	139803826	A	G	LINC00632	Intron	Non_Alu_Repeats	17	26.984	0.881	0	0	0	0.237857	0	-0.237857	0.000236324	0.0162294
1720	10	98776398	T	C	SLIT1	Intron	Alu_Repeats	18	28.571	0.832	0	0	0	0.237841	0	-0.237841	0.000143464	0.0110747
1721	10	15148928	T	C	NMT2	IGR	Alu_Repeats	35	55.556	0.428	0	0	0	0.237714	0	-0.237714	7.23978e-09	4.00917e-06
1722	16	1409534	A	G	GNPTG	Intron	Alu_Repeats	43	68.254	0.385	4	8.889	0.268	0.262635	0.0249302	-0.237705	1.50276e-09	1.13874e-06
1723	18	44253746	T	C	Unknown	IGR	Non_Alu_Non_Repeats	38	60.317	0.394	0	0	0	0.237698	0	-0.237698	9.14829e-10	7.55438e-07
1724	9	88161311	T	C	AGTPBP1	IGR	Alu_Repeats	37	58.73	0.405	0	0	0	0.237698	0	-0.237698	1.8445e-09	1.31582e-06
1725	15	25228757	A	G	SNURF	Intron	Alu_Repeats	35	55.556	0.447	2	4.444	0.234	0.248492	0.0108605	-0.237632	4.39894e-08	1.78206e-05
1726	9	68417770	G	T	MIR4477B	RNA	Non_Alu_Non_Repeats	15	23.81	0.997	0	0	0	0.237476	0	-0.237476	0.000610146	0.0339309
1727	15	83511142	T	C	Unknown	IGR	Alu_Repeats	42	66.667	0.599	22	48.889	0.333	0.399159	0.161721	-0.237438	3.58391e-05	0.00377815
1728	19	39499721	T	C	Unknown	IGR	Alu_Repeats	19	30.159	0.787	0	0	0	0.237413	0	-0.237413	8.63752e-05	0.00744069
1729	19	49210161	T	C	FUT2	IGR	Alu_Repeats	26	41.27	0.587	1	2.222	0.2	0.242063	0.00465116	-0.237412	5.65899e-06	0.000906073
1730	6	43037044	A	G	KLC4	Intron	Alu_Repeats	32	50.794	0.495	2	4.444	0.3	0.251349	0.0139535	-0.237396	5.47812e-07	0.000135636
1731	12	98998956	A	G	AC013283.1	RNA	Alu_Repeats	59	93.651	0.678	33	73.333	0.546	0.635048	0.397721	-0.237327	1.617e-07	5.1362e-05
1732	11	71272161	A	G	Unknown	IGR	Non_Alu_Repeats	15	23.81	0.996	0	0	0	0.237254	0	-0.237254	0.000605329	0.0339309
1733	19	13871486	A	G	CCDC130	Intron	Alu_Repeats	56	88.889	0.363	15	33.333	0.264	0.322635	0.0853953	-0.23724	4.79209e-11	6.75823e-08
1734	X	77163510	A	G	ATP7A	5'Flank	Alu_Repeats	35	55.556	0.427	0	0	0	0.237159	0	-0.237159	7.24337e-09	4.00917e-06
1735	21	44452594	A	G	PKNOX1	3'UTR	Alu_Repeats	39	61.905	0.383	0	0	0	0.237111	0	-0.237111	4.47176e-10	4.1127e-07
1736	12	125267825	T	C	SCARB1	Intron	Alu_Repeats	38	60.317	0.548	12	26.667	0.336	0.33073	0.0937907	-0.236939	2.0968e-05	0.00250398
1737	1	19543373	T	C	EMC1	3'UTR	Alu_Repeats	43	68.254	0.347	0	0	0	0.236841	0	-0.236841	2.25291e-11	3.6145e-08
1738	16	75508251	T	C	CHST6	IGR	Alu_Repeats	41	65.079	0.514	8	17.778	0.526	0.33473	0.097907	-0.236823	1.77103e-05	0.00218053
1739	17	75564414	A	G	RP11-13K12.5	lincRNA	Alu_Repeats	31	49.206	0.481	0	0	0	0.23681	0	-0.23681	9.69601e-08	3.2546e-05
1740	11	117086570	T	C	PCSK7	Intron	Alu_Repeats	30	47.619	0.497	0	0	0	0.23681	0	-0.23681	1.80348e-07	5.41385e-05
1741	19	35640724	A	G	FXYD7	Intron	Alu_Repeats	31	49.206	0.481	0	0	0	0.236667	0	-0.236667	9.69045e-08	3.2546e-05
1742	8	38829775	A	G	HTRA4	5'Flank	Alu_Repeats	43	68.254	0.355	1	2.222	0.231	0.242016	0.00537209	-0.236644	5.88488e-11	7.88965e-08
1743	7	137068063	T	C	DGKI	3'UTR	Non_Alu_Non_Repeats	33	52.381	0.463	1	2.222	0.263	0.242746	0.00611628	-0.23663	7.72967e-08	2.77984e-05
1744	X	73230354	A	G	RP13-36G14.4	RNA	Alu_Repeats	39	61.905	0.396	1	2.222	0.364	0.245	0.00846512	-0.236535	2.44263e-09	1.6795e-06
1745	17	66206820	A	G	Unknown	IGR	Alu_Repeats	16	25.397	0.931	0	0	0	0.236524	0	-0.236524	0.000386277	0.0236998
1746	19	12352200	A	G	Unknown	IGR	Non_Alu_Repeats	34	53.968	0.466	3	6.667	0.214	0.251429	0.014907	-0.236522	2.05465e-07	6.03388e-05
1747	9	68425395	C	T	Unknown	IGR	Non_Alu_Non_Repeats	30	47.619	0.497	0	0	0	0.236508	0	-0.236508	1.80327e-07	5.41385e-05
1748	9	123690451	T	C	TRAF1	5'UTR	Alu_Repeats	29	46.032	0.635	5	11.111	0.478	0.292079	0.0556047	-0.236475	8.52866e-05	0.00744069
1749	11	67854930	T	C	CHKA	Intron	Alu_Repeats	24	38.095	0.769	4	8.889	0.606	0.292778	0.0563256	-0.236452	0.000442706	0.0264371
1750	1	10517352	T	C	DFFA	3'UTR	Alu_Repeats	46	73.016	0.346	3	6.667	0.234	0.252683	0.0163256	-0.236357	2.28485e-11	3.64902e-08
1751	19	5683080	A	G	HSD11B1L	Intron	Alu_Repeats	27	42.857	0.573	1	2.222	0.4	0.245651	0.00930233	-0.236348	4.48596e-06	0.000735325
1752	11	71275176	T	A	KRTAP5-10	5'Flank	Non_Alu_Non_Repeats	15	23.81	0.992	0	0	0	0.236302	0	-0.236302	0.000610146	0.0339309
1753	19	39983990	A	G	TIMM50	3'UTR	Alu_Repeats	41	65.079	0.433	8	17.778	0.246	0.282079	0.0458605	-0.236219	4.72697e-08	1.89769e-05
1754	17	38341055	A	G	RAPGEFL1	Intron	Alu_Repeats	30	47.619	0.542	2	4.444	0.471	0.258016	0.021907	-0.236109	3.79225e-06	0.000638586
1755	10	70239395	T	C	SLC25A16	3'UTR	Alu_Repeats	33	52.381	0.464	2	4.444	0.25	0.243032	0.00697674	-0.236055	7.73051e-08	2.77984e-05
1756	4	68336168	T	C	CENPC	IGR	Alu_Repeats	18	28.571	0.826	0	0	0	0.236016	0	-0.236016	0.000143438	0.0110747
1757	1	52816492	A	G	CC2D1B	3'UTR	Alu_Repeats	36	57.143	0.43	2	4.444	0.207	0.245603	0.00962791	-0.235975	2.30413e-08	1.06409e-05
1758	19	20818418	C	T	ZNF626	Intron	Alu_Repeats	22	34.921	0.676	0	0	0	0.235952	0	-0.235952	1.78304e-05	0.00218053
1759	6	111218832	A	G	AMD1	IGR	Alu_Repeats	27	42.857	0.58	1	2.222	0.538	0.24846	0.0125116	-0.235949	4.21874e-06	0.000696794
1760	1	160110859	A	G	ATP1A2	Intron	Alu_Repeats	35	55.556	0.425	0	0	0	0.235921	0	-0.235921	7.23799e-09	4.00917e-06
1761	7	127947905	T	C	RBM28	3'UTR	Alu_Repeats	43	68.254	0.402	7	15.556	0.237	0.274444	0.0386512	-0.235793	8.25274e-09	4.51013e-06
1762	19	53380244	T	C	ZNF320	3'UTR	Alu_Repeats	32	50.794	0.552	7	15.556	0.274	0.280413	0.0446512	-0.235762	2.83654e-05	0.00323486
1763	5	156904922	T	C	ADAM19	3'UTR	Non_Alu_Repeats	39	61.905	0.441	6	13.333	0.267	0.273016	0.0372791	-0.235737	6.95088e-08	2.57397e-05
1764	17	30734101	A	G	Unknown	IGR	Alu_Repeats	22	34.921	0.719	2	4.444	0.329	0.251016	0.0153023	-0.235714	0.000168517	0.0125888
1765	5	17109460	T	C	CTD-2228A4.1	lincRNA	Alu_Repeats	26	41.27	0.571	0	0	0	0.235698	0	-0.235698	1.94373e-06	0.000367336
1766	19	11588229	T	C	CTC-398G3.6	Intron	Alu_Repeats	22	34.921	0.675	0	0	0	0.235683	0	-0.235683	1.79291e-05	0.00218053
1767	2	97538505	A	G	SEMA4C	5'Flank	Alu_Repeats	29	46.032	0.619	3	6.667	0.707	0.284984	0.0493256	-0.235659	4.671e-05	0.00479429
1768	2	44456240	A	G	PPM1B	Intron	Alu_Repeats	23	36.508	0.645	0	0	0	0.235651	0	-0.235651	1.04291e-05	0.0014104
1769	9	15466302	A	G	PSIP1	Intron	Alu_Repeats	45	71.429	0.6	26	57.778	0.319	0.428714	0.193093	-0.235621	1.19917e-05	0.00159198
1770	3	38582255	A	G	EXOG	Intron	Alu_Repeats	45	71.429	0.654	20	44.444	0.533	0.467365	0.231791	-0.235574	3.1914e-05	0.00340511
1771	16	1409864	A	G	GNPTG	Intron	Alu_Repeats	25	39.683	0.755	5	11.111	0.55	0.299413	0.063907	-0.235506	0.000521096	0.0304965
1772	19	49146369	T	C	CA11	Intron	Alu_Repeats	30	47.619	0.495	0	0	0	0.235492	0	-0.235492	1.80287e-07	5.41385e-05
1773	19	38898213	A	G	FAM98C	Intron	Alu_Repeats	30	47.619	0.495	0	0	0	0.235492	0	-0.235492	1.80307e-07	5.41385e-05
1774	19	59079581	T	C	MZF1	Intron	Alu_Repeats	48	76.19	0.493	21	46.667	0.301	0.375873	0.140442	-0.235431	4.27598e-07	0.000110542
1775	12	132333827	G	A	MMP17	Intron	Alu_Repeats	18	28.571	0.905	1	2.222	1	0.258667	0.0232558	-0.235411	0.000796485	0.0419358
1776	19	41079157	A	G	SPTBN4	Intron	Alu_Repeats	41	65.079	0.362	0	0	0	0.235397	0	-0.235397	1.03077e-10	1.24748e-07
1777	11	71274610	A	G	KRTAP5-10	5'Flank	Non_Alu_Repeats	15	23.81	0.989	0	0	0	0.235397	0	-0.235397	0.000614296	0.0339309
1778	11	130740551	T	C	RP11-890B15.3	lincRNA	Non_Alu_Non_Repeats	34	53.968	0.596	10	22.222	0.395	0.321825	0.0864884	-0.235337	0.000142361	0.0110747
1779	10	5903292	T	C	ANKRD16	IGR	Alu_Repeats	23	36.508	0.683	1	2.222	0.6	0.249286	0.0139535	-0.235332	3.97519e-05	0.00414647
1780	2	70209367	T	C	PCBP1-AS1	RNA	Alu_Repeats	34	53.968	0.436	0	0	0	0.235317	0	-0.235317	1.40689e-08	6.86839e-06
1781	17	25677658	T	C	RP11-173M1.4	lincRNA	Alu_Repeats	15	23.81	0.988	0	0	0	0.235222	0	-0.235222	0.000610146	0.0339309
1782	22	31056408	T	C	DUSP18	Intron	Alu_Repeats	34	53.968	0.558	8	17.778	0.353	0.300905	0.0657209	-0.235184	2.45813e-05	0.00287823
1783	17	74784471	A	G	Unknown	IGR	Alu_Repeats	34	53.968	0.475	2	4.444	0.459	0.256508	0.0213256	-0.235182	4.12179e-07	0.000107046
1784	3	63807816	T	C	C3orf49	Intron	Alu_Repeats	38	60.317	0.39	0	0	0	0.235159	0	-0.235159	9.13025e-10	7.55438e-07
1785	12	112253698	A	G	RP3-462E2.3	lincRNA	Alu_Repeats	24	38.095	0.617	0	0	0	0.235159	0	-0.235159	6.01416e-06	0.000911649
1786	19	21591964	A	G	ZNF493	IGR	Alu_Repeats	17	26.984	0.871	0	0	0	0.235127	0	-0.235127	0.000229195	0.0162294
1787	16	1409979	A	G	GNPTG	Intron	Alu_Repeats	23	36.508	0.755	4	8.889	0.434	0.275476	0.0403953	-0.235081	0.000509926	0.0299214
1788	15	43994044	A	G	CKMT1A	IGR	Alu_Repeats	27	42.857	0.548	0	0	0	0.235063	0	-0.235063	1.08733e-06	0.000230555
1789	2	55206327	T	C	RTN4	Intron	Alu_Repeats	32	50.794	0.547	7	15.556	0.264	0.278079	0.0430233	-0.235056	2.14336e-05	0.00254875
1790	17	1941601	A	G	DPH1	Intron	Alu_Repeats	40	63.492	0.397	3	6.667	0.245	0.252111	0.0170698	-0.235041	4.06672e-09	2.55314e-06
1791	19	16753197	T	C	SMIM7	IGR	Alu_Repeats	38	60.317	0.472	6	13.333	0.355	0.284587	0.0495581	-0.235029	7.71688e-07	0.000176865
1792	2	55764373	A	G	CCDC104	Intron	Alu_Repeats	32	50.794	0.507	3	6.667	0.323	0.257556	0.0225349	-0.235021	1.87866e-06	0.000367336
1793	22	31831552	A	G	EIF4ENIF1	5'Flank	Alu_Repeats	36	57.143	0.528	6	13.333	0.479	0.301778	0.0667907	-0.234987	6.69281e-06	0.00100463
1794	9	68417704	G	A	MIR4477B	RNA	Non_Alu_Non_Repeats	21	33.333	0.747	1	2.222	0.6	0.248841	0.0139535	-0.234888	0.000116431	0.00970827
1795	19	52535206	T	C	ZNF432	3'UTR	Alu_Repeats	47	74.603	0.561	21	46.667	0.376	0.418635	0.183791	-0.234844	2.27458e-05	0.00268448
1796	17	20220983	A	G	SPECC1	IGR	Alu_Repeats	55	87.302	0.481	24	53.333	0.341	0.419762	0.18507	-0.234692	1.1613e-07	3.82401e-05
1797	7	101204819	T	C	COL26A1	RNA	Alu_Repeats	22	34.921	0.672	0	0	0	0.234651	0	-0.234651	1.79204e-05	0.00218053
1798	19	57141123	A	G	Unknown	IGR	Non_Alu_Non_Repeats	23	36.508	0.689	1	2.222	0.727	0.25154	0.016907	-0.234633	5.76768e-05	0.00551072
1799	1	114258012	T	C	PHTF1	Intron	Alu_Repeats	28	44.444	0.528	0	0	0	0.234619	0	-0.234619	6.04247e-07	0.000141875
1800	X	47068307	A	G	UBA1	Intron	Alu_Repeats	40	63.492	0.486	11	24.444	0.307	0.308302	0.0737907	-0.234511	3.13253e-06	0.000565122
1801	12	53568573	T	C	CSAD	Intron	Alu_Repeats	57	90.476	0.369	16	35.556	0.268	0.334286	0.0997907	-0.234495	6.2648e-11	8.34319e-08
1802	6	42855979	A	G	RPL7L1	3'UTR	Alu_Repeats	54	85.714	0.394	17	37.778	0.262	0.337937	0.103442	-0.234495	9.50071e-11	1.20711e-07
1803	X	23418527	A	G	PTCHD1	3'UTR	Alu_Repeats	15	23.81	0.985	0	0	0	0.23446	0	-0.23446	0.000617822	0.0339309
1804	X	49047090	T	C	SYP	3'UTR	Alu_Repeats	42	66.667	0.352	0	0	0	0.234413	0	-0.234413	4.8555e-11	6.75823e-08
1805	1	10453260	A	G	RN7SL721P	RNA	Alu_Repeats	28	44.444	0.527	0	0	0	0.234365	0	-0.234365	6.04247e-07	0.000141875
1806	7	148883412	A	G	Unknown	IGR	Alu_Repeats	16	25.397	0.923	0	0	0	0.234286	0	-0.234286	0.000384656	0.0236998
1807	1	156575910	A	G	Unknown	IGR	Alu_Repeats	33	52.381	0.447	0	0	0	0.234254	0	-0.234254	2.71155e-08	1.16327e-05
1808	9	135111287	A	G	NTNG2	Intron	Non_Alu_Non_Repeats	31	49.206	0.476	0	0	0	0.234254	0	-0.234254	9.69601e-08	3.2546e-05
1809	13	25508694	A	G	Unknown	IGR	Non_Alu_Non_Repeats	23	36.508	0.642	0	0	0	0.234238	0	-0.234238	1.04117e-05	0.0014104
1810	10	119246850	T	C	EMX2OS	RNA	Alu_Repeats	26	41.27	0.568	0	0	0	0.234222	0	-0.234222	1.94414e-06	0.000367336
1811	12	100427385	T	C	Unknown	IGR	Alu_Repeats	38	60.317	0.475	8	17.778	0.282	0.286587	0.0523953	-0.234192	2.59293e-06	0.000477885
1812	17	7379572	T	C	ZBTB4	Intron	Non_Alu_Repeats	34	53.968	0.434	0	0	0	0.234175	0	-0.234175	1.40895e-08	6.86839e-06
1813	11	73594662	A	G	PAAF1	Intron	Alu_Repeats	23	36.508	0.705	2	4.444	0.5	0.257333	0.0232558	-0.234078	9.99243e-05	0.00847467
1814	17	26936868	T	C	SGK494	IGR	Alu_Repeats	24	38.095	0.614	0	0	0	0.234063	0	-0.234063	6.01296e-06	0.000911649
1815	19	39122937	A	G	EIF3K	Intron	Alu_Repeats	37	58.73	0.416	2	4.444	0.225	0.244444	0.0104651	-0.233979	1.11744e-08	5.85918e-06
1816	21	34734116	A	G	IFNAR1	IGR	Non_Alu_Non_Repeats	38	60.317	0.415	1	2.222	0.692	0.250063	0.016093	-0.23397	1.19381e-08	6.18682e-06
1817	7	4941856	T	C	Unknown	IGR	Alu_Repeats	37	58.73	0.398	0	0	0	0.233905	0	-0.233905	1.84474e-09	1.31582e-06
1818	7	7675643	T	C	RPA3	IGR	Alu_Repeats	35	55.556	0.433	1	2.222	0.3	0.240825	0.00697674	-0.233849	2.2314e-08	1.03408e-05
1819	1	51823854	T	C	EPS15	Intron	Alu_Repeats	28	44.444	0.568	2	4.444	0.4	0.252444	0.0186047	-0.23384	5.66439e-06	0.000906073
1820	10	46962985	C	T	SYT15	Intron	Alu_Repeats	28	44.444	0.674	4	8.889	0.708	0.299651	0.0658372	-0.233814	0.000179058	0.0132822
1821	19	20803715	G	A	ZNF626	3'UTR	Alu_Repeats	22	34.921	0.71	1	2.222	0.615	0.248111	0.0143023	-0.233809	7.90677e-05	0.00721324
1822	16	74345926	T	C	AC009120.6	RNA	Alu_Repeats	19	30.159	0.817	1	2.222	0.545	0.246476	0.0126744	-0.233802	0.000274239	0.0185993
1823	21	34732615	A	G	IFNAR1	IGR	Alu_Repeats	37	58.73	0.439	4	8.889	0.258	0.257698	0.0239767	-0.233722	7.4299e-08	2.68198e-05
1824	15	90909036	A	G	ZNF774	3'UTR	Alu_Repeats	26	41.27	0.583	1	2.222	0.3	0.240619	0.00697674	-0.233642	5.66108e-06	0.000906073
1825	14	31564764	A	G	AP4S1	IGR	Alu_Repeats	47	74.603	0.366	7	15.556	0.276	0.272778	0.0391395	-0.233638	7.28147e-10	6.37301e-07
1826	17	53017134	A	G	TOM1L1	Intron	Alu_Repeats	20	31.746	0.736	0	0	0	0.233587	0	-0.233587	5.15741e-05	0.00498919
1827	22	39644095	A	G	Unknown	IGR	Alu_Repeats	23	36.508	0.64	0	0	0	0.233571	0	-0.233571	1.04312e-05	0.0014104
1828	1	41089410	T	C	RIMS3	3'UTR	Non_Alu_Non_Repeats	48	76.19	0.307	0	0	0	0.233556	0	-0.233556	3.92881e-13	1.36465e-09
1829	4	580748	A	G	Unknown	IGR	Alu_Repeats	36	57.143	0.409	0	0	0	0.233476	0	-0.233476	3.67809e-09	2.32459e-06
1830	17	80234897	A	G	Unknown	IGR	Non_Alu_Repeats	29	46.032	0.591	4	8.889	0.416	0.272206	0.0387442	-0.233462	3.47296e-05	0.0036752
1831	19	57142726	A	G	Unknown	IGR	Non_Alu_Repeats	26	41.27	0.566	0	0	0	0.233444	0	-0.233444	1.94232e-06	0.000367336
1832	19	8327826	A	G	CERS4	IGR	Alu_Repeats	52	82.54	0.332	5	11.111	0.353	0.274397	0.0410698	-0.233327	1.05247e-10	1.25563e-07
1833	X	73229874	A	G	RP13-36G14.4	RNA	Alu_Repeats	19	30.159	0.774	0	0	0	0.233317	0	-0.233317	8.63673e-05	0.00744069
1834	15	65388693	T	C	UBAP1L	Intron	Non_Alu_Repeats	31	49.206	0.474	0	0	0	0.233238	0	-0.233238	9.69489e-08	3.2546e-05
1835	1	10452855	A	G	RN7SL721P	RNA	Alu_Repeats	41	65.079	0.358	0	0	0	0.233222	0	-0.233222	1.03149e-10	1.24748e-07
1836	9	130125963	T	C	GARNL3	Intron	Non_Alu_Non_Repeats	23	36.508	0.639	0	0	0	0.233222	0	-0.233222	1.03074e-05	0.0014104
1837	17	80347653	T	C	OGFOD3	3'UTR	Alu_Repeats	33	52.381	0.529	7	15.556	0.27	0.277238	0.0440233	-0.233215	1.42428e-05	0.00186245
1838	1	145689693	A	G	RNF115	3'UTR	Alu_Repeats	41	65.079	0.381	2	4.444	0.323	0.248222	0.0150233	-0.233199	1.79431e-09	1.31582e-06
1839	5	133632379	T	C	CDKL3	IGR	Alu_Repeats	19	30.159	0.773	0	0	0	0.23319	0	-0.23319	8.63673e-05	0.00744069
1840	3	197611048	A	G	LRCH3	3'UTR	Alu_Repeats	43	68.254	0.447	12	26.667	0.258	0.305048	0.0718837	-0.233164	3.41718e-07	9.07156e-05
1841	8	141681383	T	C	PTK2	Intron	Alu_Repeats	37	58.73	0.397	0	0	0	0.233159	0	-0.233159	1.84379e-09	1.31582e-06
1842	17	49243804	A	T	NME2	Intron	Non_Alu_Non_Repeats	53	84.127	0.835	27	60	0.784	0.702111	0.468953	-0.233158	0.000550156	0.0320358
1843	2	136533373	A	G	UBXN4	Intron	Alu_Repeats	33	52.381	0.457	1	2.222	0.273	0.239492	0.00634884	-0.233143	7.7322e-08	2.77984e-05
1844	22	39531732	C	G	CBX7	Intron	Non_Alu_Repeats	21	33.333	0.699	0	0	0	0.233127	0	-0.233127	3.04851e-05	0.00327673
1845	19	48258717	A	G	GLTSCR2	Missense_Mutation	Non_Alu_Non_Repeats	21	33.333	0.758	3	6.667	0.514	0.252651	0.0195581	-0.233093	0.000405653	0.0246848
1846	11	71274684	T	C	KRTAP5-10	5'Flank	Non_Alu_Repeats	15	23.81	0.979	0	0	0	0.233079	0	-0.233079	0.000623138	0.0339309
1847	22	18991794	A	G	DGCR5	RNA	Alu_Repeats	19	30.159	0.772	0	0	0	0.232968	0	-0.232968	8.63593e-05	0.00744069
1848	19	54490587	A	G	CACNG8	3'UTR	Alu_Repeats	41	65.079	0.368	1	2.222	0.273	0.239302	0.00634884	-0.232953	3.71104e-10	3.61069e-07
1849	19	39503559	T	C	Unknown	IGR	Alu_Repeats	34	53.968	0.475	2	4.444	0.5	0.25619	0.0232558	-0.232935	4.29116e-07	0.000110841
1850	11	43882330	A	G	RP11-613D13.5	RNA	Alu_Repeats	57	90.476	0.554	29	64.444	0.413	0.501016	0.26814	-0.232876	1.88764e-07	5.63842e-05
1851	19	46821556	A	G	HIF3A	Intron	Alu_Repeats	15	23.81	0.978	0	0	0	0.232794	0	-0.232794	0.000617822	0.0339309
1852	19	40866625	A	G	PLD3	Intron	Non_Alu_Repeats	25	39.683	0.732	6	13.333	0.414	0.290508	0.0577209	-0.232787	0.00104277	0.0489005
1853	19	39387132	T	C	SIRT2	Intron	Alu_Repeats	37	58.73	0.57	10	22.222	0.44	0.335016	0.102349	-0.232667	3.5083e-05	0.00370917
1854	22	18911599	T	C	PRODH	Intron	Alu_Repeats	15	23.81	0.977	0	0	0	0.232651	0	-0.232651	0.000610146	0.0339309
1855	20	36020001	A	G	SRC	Intron	Alu_Repeats	29	46.032	0.505	0	0	0	0.232619	0	-0.232619	3.31734e-07	8.83186e-05
1856	5	131701589	T	C	AC034220.3	RNA	Alu_Repeats	26	41.27	0.589	2	4.444	0.578	0.24319	0.0105814	-0.232609	6.50334e-06	0.000977838
1857	17	4691005	T	C	GLTPD2	5'Flank	Alu_Repeats	45	71.429	0.378	6	13.333	0.302	0.270095	0.0375349	-0.23256	4.50901e-09	2.79579e-06
1858	11	66066349	G	A	TMEM151A	IGR	Alu_Repeats	23	36.508	0.637	0	0	0	0.232556	0	-0.232556	1.03094e-05	0.0014104
1859	16	263914	T	C	LUC7L	Intron	Alu_Repeats	31	49.206	0.482	1	2.222	0.2	0.237206	0.00465116	-0.232555	2.62058e-07	7.47722e-05
1860	22	31602641	G	C	RNF185	3'UTR	Non_Alu_Non_Repeats	29	46.032	0.624	3	6.667	0.787	0.287444	0.054907	-0.232537	3.30126e-05	0.00350879
1861	19	57816205	A	G	CTC-444N24.11	lincRNA	Alu_Repeats	45	71.429	0.344	2	4.444	0.282	0.245635	0.0131163	-0.232519	6.33056e-11	8.41678e-08
1862	11	33101417	A	G	TCP11L1	Intron	Alu_Repeats	28	44.444	0.523	0	0	0	0.232508	0	-0.232508	6.04116e-07	0.000141875
1863	12	124410726	T	C	DNAH10OS	IGR	Alu_Repeats	27	42.857	0.631	3	6.667	0.544	0.270413	0.0379535	-0.232459	4.64508e-05	0.00477135
1864	8	38829839	A	G	HTRA4	5'Flank	Alu_Repeats	51	80.952	0.731	42	93.333	0.383	0.591444	0.359	-0.232444	9.41294e-07	0.000211446
1865	16	6423133	T	G	RBFOX1	Intron	Non_Alu_Non_Repeats	20	31.746	0.732	0	0	0	0.232444	0	-0.232444	5.10124e-05	0.00498919
1866	11	514085	A	G	Unknown	IGR	Alu_Repeats	33	52.381	0.456	1	2.222	0.286	0.239063	0.00665116	-0.232412	8.42332e-08	2.99208e-05
1867	17	45771873	T	C	TBKBP1	5'Flank	Non_Alu_Non_Repeats	27	42.857	0.651	2	4.444	1	0.278905	0.0465116	-0.232393	4.79874e-05	0.00491242
1868	16	74341715	T	C	PSMD7	IGR	Alu_Repeats	40	63.492	0.537	14	31.111	0.333	0.340873	0.108488	-0.232385	7.43265e-06	0.00110064
1869	15	41872600	A	G	TYRO3	IGR	Alu_Repeats	31	49.206	0.494	1	2.222	0.467	0.243238	0.0108605	-0.232378	4.23745e-07	0.000109659
1870	19	58970120	A	G	ZNF324B	IGR	Non_Alu_Repeats	25	39.683	0.656	4	8.889	0.301	0.260397	0.0280233	-0.232374	0.000183835	0.013594
1871	19	37119957	A	G	ZNF382	IGR	Alu_Repeats	30	47.619	0.488	0	0	0	0.232206	0	-0.232206	1.80186e-07	5.41385e-05
1872	1	65519473	T	C	Unknown	IGR	Alu_Repeats	21	33.333	0.696	0	0	0	0.232143	0	-0.232143	3.05374e-05	0.00327673
1873	5	142604918	A	G	ARHGAP26	3'UTR	Alu_Repeats	44	69.841	0.437	8	17.778	0.438	0.305365	0.0732558	-0.232109	1.63754e-06	0.00033136
1874	12	287473	G	A	IQSEC3	3'UTR	Non_Alu_Non_Repeats	23	36.508	0.636	0	0	0	0.232095	0	-0.232095	1.04219e-05	0.0014104
1875	8	42986990	A	G	Unknown	IGR	Alu_Repeats	39	61.905	0.375	0	0	0	0.232016	0	-0.232016	4.47657e-10	4.1127e-07
1876	18	20876394	T	C	TMEM241	3'UTR	Alu_Repeats	47	74.603	0.383	9	20	0.255	0.285365	0.0533721	-0.231993	8.35345e-10	7.17803e-07
1877	19	16749379	T	C	CTC-429P9.4	Intron	Alu_Repeats	24	38.095	0.674	2	4.444	0.535	0.256841	0.0248837	-0.231958	6.78332e-05	0.00627039
1878	10	81902933	T	C	PLAC9	Intron	Alu_Repeats	35	55.556	0.418	0	0	0	0.231952	0	-0.231952	7.23709e-09	4.00917e-06
1879	2	44453388	A	G	PPM1B	Intron	Alu_Repeats	29	46.032	0.504	0	0	0	0.231841	0	-0.231841	3.31515e-07	8.83186e-05
1880	15	43926610	T	C	CATSPER2	Intron	Alu_Repeats	29	46.032	0.557	4	8.889	0.264	0.256349	0.0245116	-0.231838	1.50363e-05	0.00195473
1881	16	74342606	T	C	PSMD7	IGR	Alu_Repeats	35	55.556	0.558	9	20	0.373	0.309794	0.078	-0.231794	3.99301e-05	0.00416289
1882	17	44094224	A	G	MAPT	Intron	Non_Alu_Repeats	19	30.159	0.768	0	0	0	0.231651	0	-0.231651	8.6399e-05	0.00744069
1883	17	4934087	A	G	SLC52A1	IGR	Alu_Repeats	27	42.857	0.54	0	0	0	0.231603	0	-0.231603	1.08894e-06	0.000230555
1884	2	70214660	T	C	PCBP1-AS1	RNA	Alu_Repeats	31	49.206	0.471	0	0	0	0.231524	0	-0.231524	9.69156e-08	3.2546e-05
1885	14	74164325	A	G	DNAL1	3'UTR	Alu_Repeats	38	60.317	0.607	15	33.333	0.403	0.366111	0.134605	-0.231506	0.000117716	0.00980825
1886	17	30655797	T	C	C17orf75	IGR	Alu_Repeats	41	65.079	0.389	3	6.667	0.308	0.252968	0.0215116	-0.231457	4.23784e-09	2.64813e-06
1887	19	57141009	A	G	Unknown	IGR	Non_Alu_Repeats	32	50.794	0.456	0	0	0	0.231413	0	-0.231413	5.15559e-08	1.96777e-05
1888	2	176791182	T	C	KIAA1715	3'UTR	Non_Alu_Repeats	41	65.079	0.562	17	37.778	0.34	0.365952	0.134581	-0.231371	2.14511e-05	0.00255008
1889	12	121102997	A	G	CABP1	Intron	Alu_Repeats	25	39.683	0.583	0	0	0	0.231365	0	-0.231365	3.4361e-06	0.000584691
1890	1	109746607	A	G	KIAA1324	IGR	Alu_Repeats	39	61.905	0.374	0	0	0	0.231349	0	-0.231349	4.47176e-10	4.1127e-07
1891	13	20253469	T	C	PSPC1	5'Flank	Alu_Repeats	20	31.746	0.754	1	2.222	0.35	0.239476	0.00813953	-0.231337	0.000162026	0.0123427
1892	20	34301324	T	C	RBM39	Intron	Alu_Repeats	37	58.73	0.394	0	0	0	0.231302	0	-0.231302	1.84641e-09	1.31582e-06
1893	13	41703799	C	T	KBTBD6	3'UTR	Alu_Repeats	28	44.444	0.558	1	2.222	0.714	0.247889	0.0166047	-0.231284	4.29892e-06	0.000708722
1894	8	98740895	A	G	MTDH	3'UTR	Alu_Repeats	44	69.841	0.331	0	0	0	0.231238	0	-0.231238	1.03175e-11	1.88106e-08
1895	19	56890775	A	G	AC006116.24	RNA	Alu_Repeats	52	82.54	0.512	25	55.556	0.352	0.422937	0.191744	-0.231192	2.39757e-07	6.92176e-05
1896	11	66028132	A	G	KLC2	Intron	Alu_Repeats	25	39.683	0.705	4	8.889	0.52	0.279587	0.0484186	-0.231169	0.000297664	0.0199609
1897	1	220231455	T	C	BPNT1	3'UTR	Alu_Repeats	48	76.19	0.501	20	44.444	0.324	0.382048	0.150884	-0.231164	2.63816e-06	0.000484883
1898	3	136050257	A	G	PCCB	Intron	Alu_Repeats	25	39.683	0.582	0	0	0	0.231143	0	-0.231143	3.43294e-06	0.000584691
1899	11	71237276	G	A	KRTAP5-7	5'Flank	Non_Alu_Repeats	21	33.333	0.693	0	0	0	0.231111	0	-0.231111	3.05345e-05	0.00327673
1900	19	17388263	A	G	CTD-2278I10.6	Intron	Alu_Repeats	39	61.905	0.373	0	0	0	0.231095	0	-0.231095	4.46936e-10	4.1127e-07
1901	7	56009028	A	G	MRPS17	Intron	Alu_Repeats	23	36.508	0.671	1	2.222	0.591	0.24481	0.0137442	-0.231065	3.68457e-05	0.003869
1902	10	15118691	T	C	OLAH	IGR	Alu_Repeats	49	77.778	0.306	1	2.222	0.3	0.237873	0.00697674	-0.230896	1.03869e-12	2.94253e-09
1903	17	29121584	A	G	CRLF3	Intron	Alu_Repeats	46	73.016	0.684	22	48.889	0.525	0.499365	0.268512	-0.230853	0.00028344	0.0191343
1904	19	39500525	T	C	Unknown	IGR	Alu_Repeats	38	60.317	0.383	0	0	0	0.230841	0	-0.230841	9.13746e-10	7.55438e-07
1905	X	137697889	T	C	Unknown	IGR	Non_Alu_Repeats	40	63.492	0.364	0	0	0	0.230825	0	-0.230825	2.16233e-10	2.27628e-07
1906	14	103952733	A	G	MARK3	Intron	Alu_Repeats	31	49.206	0.494	2	4.444	0.266	0.243095	0.0123488	-0.230746	6.93175e-07	0.000160616
1907	20	5473529	G	T	Unknown	IGR	Non_Alu_Repeats	22	34.921	0.661	0	0	0	0.23073	0	-0.23073	1.78304e-05	0.00218053
1908	17	5133954	A	G	SCIMP	Intron	Alu_Repeats	23	36.508	0.696	2	4.444	0.5	0.253937	0.0232558	-0.230681	0.000107283	0.00902336
1909	9	137994024	A	G	OLFM1	Intron	Non_Alu_Non_Repeats	22	34.921	0.66	0	0	0	0.230619	0	-0.230619	1.79256e-05	0.00218053
1910	1	150281941	A	G	MRPS21	IGR	Alu_Repeats	44	69.841	0.865	21	46.667	0.764	0.603794	0.373209	-0.230584	0.000842908	0.0441422
1911	19	11981392	A	G	ZNF439	IGR	Alu_Repeats	32	50.794	0.463	1	2.222	0.2	0.235222	0.00465116	-0.230571	1.3711e-07	4.44816e-05
1912	5	45256436	T	C	HCN1	IGR	Alu_Repeats	25	39.683	0.581	0	0	0	0.230444	0	-0.230444	3.4361e-06	0.000584691
1913	19	42477546	T	C	ATP1A3	Intron	Alu_Repeats	25	39.683	0.58	0	0	0	0.230349	0	-0.230349	3.43189e-06	0.000584691
1914	7	5889210	A	G	ZNF815P	RNA	Alu_Repeats	25	39.683	0.641	3	6.667	0.344	0.254349	0.0240233	-0.230326	8.71179e-05	0.0074972
1915	19	49145172	T	C	CA11	Intron	Alu_Repeats	31	49.206	0.468	0	0	0	0.230317	0	-0.230317	9.68934e-08	3.2546e-05
1916	5	17110279	T	C	CTD-2228A4.1	lincRNA	Alu_Repeats	31	49.206	0.468	0	0	0	0.230286	0	-0.230286	9.69156e-08	3.2546e-05
1917	19	35822061	A	G	CD22	Intron	Alu_Repeats	22	34.921	0.659	0	0	0	0.23027	0	-0.23027	1.79291e-05	0.00218053
1918	4	5905500	T	C	Unknown	IGR	Non_Alu_Repeats	24	38.095	0.604	0	0	0	0.230222	0	-0.230222	6.01175e-06	0.000911649
1919	17	8260489	T	C	AC135178.1	IGR	Alu_Repeats	25	39.683	0.598	1	2.222	0.3	0.237175	0.00697674	-0.230198	1.23383e-05	0.00163312
1920	3	197263967	T	C	BDH1	Intron	Alu_Repeats	32	50.794	0.453	0	0	0	0.230159	0	-0.230159	5.15318e-08	1.96777e-05
1921	17	29120896	A	G	CRLF3	Intron	Alu_Repeats	40	63.492	0.382	2	4.444	0.267	0.242492	0.0123953	-0.230097	2.31146e-09	1.60306e-06
1922	12	67710747	A	G	CAND1	3'UTR	Alu_Repeats	45	71.429	0.381	6	13.333	0.361	0.271952	0.0418605	-0.230092	7.00672e-09	4.00917e-06
1923	2	201842417	T	C	FAM126B	3'UTR	Alu_Repeats	43	68.254	0.463	11	24.444	0.337	0.316238	0.0862093	-0.230029	6.90821e-07	0.000160163
1924	1	1595048	T	C	SLC35E2B	3'UTR	Alu_Repeats	48	76.19	0.317	2	4.444	0.251	0.241667	0.0116512	-0.230016	2.9004e-12	6.89999e-09
1925	5	137779310	A	G	REEP2	Intron	Alu_Repeats	39	61.905	0.371	0	0	0	0.229937	0	-0.229937	4.47416e-10	4.1127e-07
1926	19	39502898	T	C	Unknown	IGR	Alu_Repeats	29	46.032	0.499	0	0	0	0.229889	0	-0.229889	3.3115e-07	8.83186e-05
1927	17	29098750	A	G	SUZ12P	RNA	Alu_Repeats	28	44.444	0.517	0	0	0	0.229889	0	-0.229889	6.04443e-07	0.000141875
1928	14	26917530	T	C	NOVA1	Missense_Mutation	Non_Alu_Non_Repeats	40	63.492	0.362	0	0	0	0.229873	0	-0.229873	2.16262e-10	2.27628e-07
1929	10	15120306	T	C	ACBD7	3'UTR	Non_Alu_Repeats	43	68.254	0.344	1	2.222	0.2	0.234492	0.00465116	-0.229841	4.84993e-11	6.75823e-08
1930	1	10517276	T	C	DFFA	3'UTR	Alu_Repeats	55	87.302	0.361	13	28.889	0.283	0.315492	0.0856512	-0.229841	2.23875e-10	2.3462e-07
1931	8	12881678	A	G	KIAA1456	Intron	Alu_Repeats	23	36.508	0.63	0	0	0	0.229825	0	-0.229825	1.04312e-05	0.0014104
1932	6	42910886	A	G	RP3-475N16.1	RNA	Alu_Repeats	34	53.968	0.61	12	26.667	0.356	0.329016	0.0992326	-0.229783	0.000392641	0.0239929
1933	14	92584787	T	C	NDUFB1	Intron	Alu_Repeats	36	57.143	0.705	16	35.556	0.465	0.402698	0.17293	-0.229768	0.000369611	0.0236998
1934	12	49314456	T	C	FKBP11	IGR	Alu_Repeats	17	26.984	0.851	0	0	0	0.229714	0	-0.229714	0.000236556	0.0162294
1935	19	11575253	T	C	CTC-398G3.6	IGR	Alu_Repeats	23	36.508	0.629	0	0	0	0.229683	0	-0.229683	1.04271e-05	0.0014104
1936	11	65490472	T	C	RNASEH2C	5'Flank	Alu_Repeats	23	36.508	0.629	0	0	0	0.229667	0	-0.229667	1.04312e-05	0.0014104
1937	4	56284972	A	G	TMEM165	Intron	Alu_Repeats	28	44.444	0.638	8	17.778	0.346	0.283667	0.0541628	-0.229504	0.000257994	0.0175808
1938	19	53366165	T	C	ZNF320	IGR	Alu_Repeats	30	47.619	0.482	0	0	0	0.229476	0	-0.229476	1.80145e-07	5.41385e-05
1939	3	40507627	A	G	RP11-391M1.4	lincRNA	Alu_Repeats	53	84.127	0.42	18	40	0.314	0.353571	0.12414	-0.229432	3.12986e-09	2.08065e-06
1940	10	88802017	T	C	RNU6-529P	RNA	Alu_Repeats	33	52.381	0.438	0	0	0	0.229429	0	-0.229429	2.70864e-08	1.16327e-05
1941	1	16784853	T	C	NECAP2	Intron	Alu_Repeats	22	34.921	0.657	0	0	0	0.229397	0	-0.229397	1.79274e-05	0.00218053
1942	17	3726925	T	C	C17orf85	Intron	Alu_Repeats	28	44.444	0.516	0	0	0	0.229333	0	-0.229333	6.04182e-07	0.000141875
1943	3	15454549	T	C	METTL6	Intron	Alu_Repeats	32	50.794	0.451	0	0	0	0.229286	0	-0.229286	5.15438e-08	1.96777e-05
1944	12	6602468	G	A	MRPL51	Intron	Non_Alu_Non_Repeats	19	30.159	0.76	0	0	0	0.229286	0	-0.229286	8.5971e-05	0.00744069
1945	14	50039968	T	C	Unknown	IGR	Alu_Repeats	24	38.095	0.626	1	2.222	0.4	0.238587	0.00930233	-0.229285	1.87098e-05	0.00225904
1946	1	78487210	A	G	GIPC2	Intron	Alu_Repeats	34	53.968	0.425	0	0	0	0.229206	0	-0.229206	1.40895e-08	6.86839e-06
1947	1	65519419	T	C	Unknown	IGR	Alu_Repeats	28	44.444	0.53	1	2.222	0.273	0.235444	0.00634884	-0.229096	1.81834e-06	0.000362184
1948	17	38439746	A	G	WIPF2	3'UTR	Alu_Repeats	46	73.016	0.346	3	6.667	0.335	0.252413	0.0233953	-0.229017	3.61449e-10	3.5253e-07
1949	15	83512030	T	C	Unknown	IGR	Alu_Repeats	39	61.905	0.414	3	6.667	0.39	0.256175	0.027186	-0.228989	5.47292e-08	2.0756e-05
1950	17	17762662	T	C	TOM1L2	Intron	Alu_Repeats	35	55.556	0.497	6	13.333	0.34	0.276365	0.0473953	-0.22897	4.54398e-06	0.000743921
1951	7	56012790	A	G	MRPS17	Intron	Alu_Repeats	40	63.492	0.403	3	6.667	0.385	0.255746	0.0268605	-0.228886	2.93988e-08	1.24761e-05
1952	11	63892341	A	G	MACROD1	Intron	Alu_Repeats	23	36.508	0.627	0	0	0	0.228857	0	-0.228857	1.04291e-05	0.0014104
1953	5	34906487	T	C	RAD1	3'UTR	Alu_Repeats	37	58.73	0.642	20	44.444	0.333	0.376762	0.147907	-0.228855	0.000799683	0.0420848
1954	9	35765949	A	G	Unknown	IGR	Alu_Repeats	27	42.857	0.556	1	2.222	0.4	0.238095	0.00930233	-0.228793	3.44858e-06	0.00058663
1955	22	26121650	A	G	ADRBK2	3'UTR	Alu_Repeats	44	69.841	0.393	7	15.556	0.282	0.274683	0.0459302	-0.228752	6.12518e-09	3.66194e-06
1956	2	232680176	A	G	Unknown	IGR	Alu_Repeats	24	38.095	0.6	0	0	0	0.228746	0	-0.228746	6.00813e-06	0.000911649
1957	8	42987622	A	G	Unknown	IGR	Alu_Repeats	34	53.968	0.424	0	0	0	0.228714	0	-0.228714	1.40912e-08	6.86839e-06
1958	10	97927155	A	G	Unknown	IGR	Alu_Repeats	37	58.73	0.467	6	13.333	0.325	0.274016	0.0453023	-0.228714	1.47718e-06	0.000300884
1959	11	71997674	T	C	Unknown	IGR	Alu_Repeats	43	68.254	0.477	9	20	0.464	0.32573	0.0970233	-0.228707	5.58795e-06	0.00089635
1960	16	50139542	A	G	HEATR3	3'UTR	Alu_Repeats	41	65.079	0.393	3	6.667	0.389	0.25581	0.0271163	-0.228693	1.92419e-08	9.08516e-06
1961	2	206981628	T	C	NDUFS1	3'UTR	Alu_Repeats	42	66.667	0.746	22	48.889	0.525	0.497476	0.26886	-0.228616	0.000206599	0.0150823
1962	5	80711692	T	C	SSBP2	3'UTR	Alu_Repeats	29	46.032	0.52	2	4.444	0.236	0.239571	0.0109767	-0.228595	2.70701e-06	0.000495945
1963	12	112252516	A	G	RP3-462E2.3	lincRNA	Alu_Repeats	22	34.921	0.688	1	2.222	0.5	0.240222	0.0116279	-0.228594	6.39852e-05	0.00602443
1964	14	85985190	T	C	CTD-2128A3.2	lincRNA	Alu_Repeats	23	36.508	0.626	0	0	0	0.228556	0	-0.228556	1.03748e-05	0.0014104
1965	9	131189410	A	G	CERCAM	Intron	Alu_Repeats	30	47.619	0.498	1	2.222	0.364	0.236968	0.00846512	-0.228503	6.62195e-07	0.000154002
1966	14	74524787	T	C	ALDH6A1	3'UTR	Alu_Repeats	56	88.889	0.322	7	15.556	0.357	0.286619	0.0581628	-0.228456	4.35175e-10	4.1127e-07
1967	7	104745007	T	C	KMT2E	Intron	Alu_Repeats	25	39.683	0.576	0	0	0	0.228429	0	-0.228429	3.43575e-06	0.000584691
1968	6	43258476	A	G	TTBK1	IGR	Alu_Repeats	35	55.556	0.411	0	0	0	0.228397	0	-0.228397	7.23799e-09	4.00917e-06
1969	7	64319486	A	G	Unknown	IGR	Alu_Repeats	26	41.27	0.553	0	0	0	0.228397	0	-0.228397	1.94394e-06	0.000367336
1970	15	64447003	A	G	SNX22	3'UTR	Alu_Repeats	39	61.905	0.369	0	0	0	0.228365	0	-0.228365	4.47597e-10	4.1127e-07
1971	19	21474482	T	C	ZNF708	3'UTR	Alu_Repeats	50	79.365	0.695	24	53.333	0.579	0.55154	0.323233	-0.228307	0.000961208	0.0477573
1972	X	73434341	T	C	RP3-368A4.5	RNA	Alu_Repeats	36	57.143	0.427	3	6.667	0.224	0.243873	0.0156512	-0.228222	7.12225e-08	2.58958e-05
1973	8	67593131	A	G	C8orf44	3'UTR	Alu_Repeats	33	52.381	0.456	1	2.222	0.462	0.238937	0.0107442	-0.228192	1.4631e-07	4.69574e-05
1974	5	137779305	A	G	REEP2	Intron	Alu_Repeats	35	55.556	0.411	0	0	0	0.22819	0	-0.22819	7.24247e-09	4.00917e-06
1975	10	119246960	T	C	EMX2OS	RNA	Alu_Repeats	42	66.667	0.342	0	0	0	0.228175	0	-0.228175	4.85342e-11	6.75823e-08
1976	1	150585690	T	C	ENSA	Intron	Alu_Repeats	39	61.905	0.425	4	8.889	0.378	0.263317	0.0351628	-0.228155	1.21205e-07	3.97268e-05
1977	4	48860117	A	G	OCIAD1	Intron	Alu_Repeats	31	49.206	0.485	1	2.222	0.455	0.238556	0.0105814	-0.227974	4.42146e-07	0.000113906
1978	12	121769691	T	C	ANAPC5	Intron	Alu_Repeats	40	63.492	0.488	13	28.889	0.27	0.309635	0.0817442	-0.227891	1.10591e-05	0.00148465
1979	11	86623114	T	C	PRSS23	Intron	Alu_Repeats	26	41.27	0.552	0	0	0	0.227873	0	-0.227873	1.94434e-06	0.000367336
1980	7	148881071	A	G	ZNF398	IGR	Alu_Repeats	30	47.619	0.479	0	0	0	0.227857	0	-0.227857	1.80165e-07	5.41385e-05
1981	19	12352706	A	G	Unknown	IGR	Non_Alu_Repeats	36	57.143	0.413	1	2.222	0.357	0.236159	0.00830233	-0.227856	1.30231e-08	6.68858e-06
1982	16	67042577	A	G	CES4A	Intron	Alu_Repeats	34	53.968	0.422	0	0	0	0.227841	0	-0.227841	1.40963e-08	6.86839e-06
1983	2	160180232	T	C	BAZ2B	Intron	Alu_Repeats	29	46.032	0.54	3	6.667	0.296	0.248508	0.0206744	-0.227834	7.90761e-06	0.00116602
1984	1	214524434	T	C	PTPN14	3'UTR	Alu_Repeats	37	58.73	0.406	2	4.444	0.226	0.238333	0.0105116	-0.227822	1.19355e-08	6.18682e-06
1985	19	20006269	T	C	ZNF253	IGR	Alu_Repeats	22	34.921	0.686	1	2.222	0.5	0.239397	0.0116279	-0.227769	7.83116e-05	0.00714914
1986	18	32829558	A	G	ZNF397	Intron	Alu_Repeats	36	57.143	0.626	14	31.111	0.399	0.357762	0.13	-0.227762	0.000236982	0.0162429
1987	8	30046317	A	G	Unknown	IGR	Alu_Repeats	36	57.143	0.399	0	0	0	0.22773	0	-0.22773	3.67716e-09	2.32459e-06
1988	5	17139030	T	C	AC091878.1	RNA	Non_Alu_Non_Repeats	35	55.556	0.41	0	0	0	0.227714	0	-0.227714	7.24337e-09	4.00917e-06
1989	19	53608890	T	A	ZNF160	5'Flank	Non_Alu_Non_Repeats	22	34.921	0.652	0	0	0	0.227683	0	-0.227683	1.791e-05	0.00218053
1990	7	148886135	A	G	Unknown	IGR	Alu_Repeats	29	46.032	0.508	1	2.222	0.273	0.233984	0.00634884	-0.227635	1.00399e-06	0.000223898
1991	14	51460299	T	C	TRIM9	Intron	Alu_Repeats	20	31.746	0.756	1	2.222	0.533	0.239968	0.0123953	-0.227573	0.000168137	0.012566
1992	4	57326875	A	G	PAICS	IGR	Alu_Repeats	48	76.19	0.339	5	11.111	0.263	0.258095	0.0305349	-0.22756	3.8402e-11	5.72259e-08
1993	19	38220760	T	C	CTD-2528L19.6	lincRNA	Alu_Repeats	24	38.095	0.678	3	6.667	0.442	0.258143	0.030814	-0.227329	0.000163489	0.0123989
1994	12	131068134	C	A	RIMBP2	Intron	Non_Alu_Repeats	15	23.81	0.955	0	0	0	0.227317	0	-0.227317	0.000617822	0.0339309
1995	9	68416437	T	G	MIR4477B	RNA	Alu_Repeats	15	23.81	0.955	0	0	0	0.227317	0	-0.227317	0.000626646	0.0339309
1996	5	131289191	T	C	ACSL6	IGR	Alu_Repeats	47	74.603	0.305	0	0	0	0.227286	0	-0.227286	9.09856e-13	2.64292e-09
1997	16	15506242	A	G	RP11-1021N1.1	Intron	Alu_Repeats	27	42.857	0.53	0	0	0	0.227286	0	-0.227286	1.08894e-06	0.000230555
[truncated: 2,017 more rows]
